# Supplementary material for: Lactone Enolates of Isochroman-3-ones and 2-Coumaranones: Quantification of Their Nucleophilicity in DMSO and Conjugate Additions to Chalcones
Source: J Org Chem. 2024 Apr 30;89(10):6915–28. doi: 10.1021/acs.joc.4c00277 (PMC11110064; doi:10.1021/acs.joc.4c00277)
Supplement: Supplementary file 2 — jo4c00277_si_002.zip [file jo4c00277_si_002.zip]

Archive with 117 entries (117 files):
- 4+6a 3-isochro_NaH_BDM_1404/3-isochro_NaH_BDM_10eq.exp
- 4+6a 3-isochro_NaH_BDM_1404/3-isochro_NaH_BDM_10eq.pdf
- 4+6a 3-isochro_NaH_BDM_1404/3-isochro_NaH_BDM_10eq.txt
- 4+6a 3-isochro_NaH_BDM_1404/3-isochro_NaH_BDM_20eq.exp
- 4+6a 3-isochro_NaH_BDM_1404/3-isochro_NaH_BDM_20eq.pdf
- 4+6a 3-isochro_NaH_BDM_1404/3-isochro_NaH_BDM_20eq.txt
- 4+6a 3-isochro_NaH_BDM_1404/3-isochro_NaH_BDM_30eq.exp
- 4+6a 3-isochro_NaH_BDM_1404/3-isochro_NaH_BDM_30eq.pdf
- 4+6a 3-isochro_NaH_BDM_1404/3-isochro_NaH_BDM_30eq.txt
- 4+6a 3-isochro_NaH_BDM_1404/3-isochro_NaH_BDM_40eq.exp
- 4+6a 3-isochro_NaH_BDM_1404/3-isochro_NaH_BDM_40eq.pdf
- 4+6a 3-isochro_NaH_BDM_1404/3-isochro_NaH_BDM_40eq.txt
- 4+6b 3-isochro_NaH_Jul-tbu1304_repeat 2/3-isochro_NaH_Jul-tbu1304_10eq_2.exp
- 4+6b 3-isochro_NaH_Jul-tbu1304_repeat 2/3-isochro_NaH_Jul-tbu1304_10eq_2.pdf
- 4+6b 3-isochro_NaH_Jul-tbu1304_repeat 2/3-isochro_NaH_Jul-tbu1304_10eq_2.txt
- 4+6b 3-isochro_NaH_Jul-tbu1304_repeat 2/3-isochro_NaH_Jul-tbu1304_20eq_2.exp
- 4+6b 3-isochro_NaH_Jul-tbu1304_repeat 2/3-isochro_NaH_Jul-tbu1304_20eq_2.pdf
- 4+6b 3-isochro_NaH_Jul-tbu1304_repeat 2/3-isochro_NaH_Jul-tbu1304_20eq_2.txt
- 4+6b 3-isochro_NaH_Jul-tbu1304_repeat 2/3-isochro_NaH_Jul-tbu1304_30eq_2.exp
- 4+6b 3-isochro_NaH_Jul-tbu1304_repeat 2/3-isochro_NaH_Jul-tbu1304_30eq_2.pdf
- 4+6b 3-isochro_NaH_Jul-tbu1304_repeat 2/3-isochro_NaH_Jul-tbu1304_30eq_2.txt
- 4+6b 3-isochro_NaH_Jul-tbu1304_repeat 2/3-isochro_NaH_Jul-tbu1304_40eq_2.exp
- 4+6b 3-isochro_NaH_Jul-tbu1304_repeat 2/3-isochro_NaH_Jul-tbu1304_40eq_2.pdf
- 4+6b 3-isochro_NaH_Jul-tbu1304_repeat 2/3-isochro_NaH_Jul-tbu1304_40eq_2.txt
- 4+6b 3-isochro_NaH_Jul-tbu1304_repeat 2/3-isochro_NaH_Jul-tbu1304_50eq_2.exp
- 4+6b 3-isochro_NaH_Jul-tbu1304_repeat 2/3-isochro_NaH_Jul-tbu1304_50eq_2.pdf
- 4+6b 3-isochro_NaH_Jul-tbu1304_repeat 2/3-isochro_NaH_Jul-tbu1304_50eq_2.txt
- 4+6c 3-isochro_crown_NaH_dma-QM1704/3-isochro_crown_NaH_dma-QM_10eq.exp
- 4+6c 3-isochro_crown_NaH_dma-QM1704/3-isochro_crown_NaH_dma-QM_10eq.pdf
- 4+6c 3-isochro_crown_NaH_dma-QM1704/3-isochro_crown_NaH_dma-QM_10eq.txt
- 4+6c 3-isochro_crown_NaH_dma-QM1704/3-isochro_crown_NaH_dma-QM_20eq.exp
- 4+6c 3-isochro_crown_NaH_dma-QM1704/3-isochro_crown_NaH_dma-QM_20eq.pdf
- 4+6c 3-isochro_crown_NaH_dma-QM1704/3-isochro_crown_NaH_dma-QM_20eq.txt
- 4+6c 3-isochro_crown_NaH_dma-QM1704/3-isochro_crown_NaH_dma-QM_30eq.exp
- 4+6c 3-isochro_crown_NaH_dma-QM1704/3-isochro_crown_NaH_dma-QM_30eq.pdf
- 4+6c 3-isochro_crown_NaH_dma-QM1704/3-isochro_crown_NaH_dma-QM_30eq.txt
- 4+6c 3-isochro_crown_NaH_dma-QM1704/3-isochro_crown_NaH_dma-QM_40eq.exp
- 4+6c 3-isochro_crown_NaH_dma-QM1704/3-isochro_crown_NaH_dma-QM_40eq.pdf
- 4+6c 3-isochro_crown_NaH_dma-QM1704/3-isochro_crown_NaH_dma-QM_40eq.txt
- 4+6c 3-isochro_crown_NaH_dma-QM1704/3-isochro_crown_NaH_dma-QM_50eq.exp
- 4+6c 3-isochro_crown_NaH_dma-QM1704/3-isochro_crown_NaH_dma-QM_50eq.pdf
- 4+6c 3-isochro_crown_NaH_dma-QM1704/3-isochro_crown_NaH_dma-QM_50eq.txt
- 4+6d 3-isochro-15-crown-5_NaH_OMe-OMe/3-isochro_15-crown-5_NaH_OMeOMe_10eq.exp
- 4+6d 3-isochro-15-crown-5_NaH_OMe-OMe/3-isochro_15-crown-5_NaH_OMeOMe_10eq.txt
- 4+6d 3-isochro-15-crown-5_NaH_OMe-OMe/3-isochro_15-crown-5_NaH_OMe-OMe_30eq.exp
- 4+6d 3-isochro-15-crown-5_NaH_OMe-OMe/3-isochro_15-crown-5_NaH_OMe-OMe_30eq.txt
- 4+6d 3-isochro-15-crown-5_NaH_OMe-OMe/3-isochro_NaH_OMe-OMe_20eq.exp
- 4+6d 3-isochro-15-crown-5_NaH_OMe-OMe/3-isochro-_NaH_OMe-OMe_20eq.pdf
- 4+6d 3-isochro-15-crown-5_NaH_OMe-OMe/3-isochro_NaH_OMe-OMe_20eq.txt
- 4+6d 3-isochro-15-crown-5_NaH_OMe-OMe/3-isochro-_NaH_OMe-OMe_40eq.pdf
- 4+6d 3-isochro-15-crown-5_NaH_OMe-OMe/3-isochro-15-crown-5_NaH_OMe-OMe_10eq.pdf
- 4+6d 3-isochro-15-crown-5_NaH_OMe-OMe/3-isochro-15-crown-5_NaH_OMe-OMe_30eq.pdf
- 4+6d 3-isochro-15-crown-5_NaH_OMe-OMe/3-isochroNaH_OMe-OMe_40eq.exp
- 4+6d 3-isochro-15-crown-5_NaH_OMe-OMe/3-isochroNaH_OMe-OMe_40eq.txt
- 5+6c coumaranone_dma-tBu/dma-tBu_10equicarbanion.exp
- 5+6c coumaranone_dma-tBu/dma-tBu_10equicarbanion.pdf
- 5+6c coumaranone_dma-tBu/dma-tBu_10equicarbanion.txt
- 5+6c coumaranone_dma-tBu/dma-tBu_20equicarbanion.exp
- 5+6c coumaranone_dma-tBu/dma-tBu_20equicarbanion.pdf
- 5+6c coumaranone_dma-tBu/dma-tBu_20equicarbanion.txt
- 5+6c coumaranone_dma-tBu/dma-tBu_30equicarbanion.exp
- 5+6c coumaranone_dma-tBu/dma-tBu_30equicarbanion.pdf
- 5+6c coumaranone_dma-tBu/dma-tBu_30equicarbanion.txt
- 5+6c coumaranone_dma-tBu/dma-tBu_40equicarbanion.exp
- 5+6c coumaranone_dma-tBu/dma-tBu_40equicarbanion.pdf
- 5+6c coumaranone_dma-tBu/dma-tBu_40equicarbanion.txt
- 5+6e coumaranone_OMe-tBu/OMe-tBu_10equicarbanion.exp
- 5+6e coumaranone_OMe-tBu/OMe-tBu_10equicarbanion.pdf
- 5+6e coumaranone_OMe-tBu/OMe-tBu_10equicarbanion.txt
- 5+6e coumaranone_OMe-tBu/OMe-tBu_20equicarbanion.exp
- 5+6e coumaranone_OMe-tBu/OMe-tBu_20equicarbanion.pdf
- 5+6e coumaranone_OMe-tBu/OMe-tBu_20equicarbanion.txt
- 5+6e coumaranone_OMe-tBu/OMe-tBu_30equicarbanion.exp
- 5+6e coumaranone_OMe-tBu/OMe-tBu_30equicarbanion.pdf
- 5+6e coumaranone_OMe-tBu/OMe-tBu_30equicarbanion.txt
- 5+6e coumaranone_OMe-tBu/OMe-tBu_40equicarbanion.pdf
- 5+6e coumaranone_OMe-tBu/OMe-tBu_40equicarbanion.txt
- 5+6e coumaranone_OMe-tBu/OMe-tBu_40equicarbanion1.exp
- 5+6e coumaranone_OMe-tBu/OMe-tBu_40equicarbanion1.txt
- 5+6f coumaranone_mF-tBu/10equiv-CH-Acid-mF-tBu.txt
- 5+6f coumaranone_mF-tBu/10equiv-CH-Acid-mF-tBu-370nm.exp
- 5+6f coumaranone_mF-tBu/10equiv-CH-Acid-mF-tBu-370nm.pdf
- 5+6f coumaranone_mF-tBu/10equiv-CH-Acid-mF-tBu-370nm.txt
- 5+6f coumaranone_mF-tBu/20equiv-CH-Acid-mF-tBu.txt
- 5+6f coumaranone_mF-tBu/20equiv-CH-Acid-mF-tBu-370nm.exp
- 5+6f coumaranone_mF-tBu/20equiv-CH-Acid-mF-tBu-370nm.pdf
- 5+6f coumaranone_mF-tBu/20equiv-CH-Acid-mF-tBu-370nm.txt
- 5+6f coumaranone_mF-tBu/30equiv-CH-Acid-mF-tBu-370nm.exp
- 5+6f coumaranone_mF-tBu/30equiv-CH-Acid-mF-tBu-370nm.pdf
- 5+6f coumaranone_mF-tBu/30equiv-CH-Acid-mF-tBu-370nm.txt
- 5+6f coumaranone_mF-tBu/40equiv-CH-Acid-mF-tBu-370nm.exp
- 5+6f coumaranone_mF-tBu/40equiv-CH-Acid-mF-tBu-370nm.pdf
- 5+6f coumaranone_mF-tBu/40equiv-CH-Acid-mF-tBu-370nm.txt
- 5+6g coumaranone_NO2-tBu/NO2-tBu_10eqcarbanion.exp
- 5+6g coumaranone_NO2-tBu/NO2-tBu_10eqcarbanion.pdf
- 5+6g coumaranone_NO2-tBu/NO2-tBu_10eqcarbanion.txt
- 5+6g coumaranone_NO2-tBu/NO2-tBu_20eqcarbanion.exp
- 5+6g coumaranone_NO2-tBu/NO2-tBu_20eqcarbanion.pdf
- 5+6g coumaranone_NO2-tBu/NO2-tBu_20eqcarbanion.txt
- 5+6g coumaranone_NO2-tBu/NO2-tBu_30eqcarbanion.exp
- 5+6g coumaranone_NO2-tBu/NO2-tBu_30eqcarbanion.pdf
- 5+6g coumaranone_NO2-tBu/NO2-tBu_30eqcarbanion.txt
- 5+6g coumaranone_NO2-tBu/NO2-tBu_40eqcarbanion.exp
- 5+6g coumaranone_NO2-tBu/NO2-tBu_40eqcarbanion.pdf
- 5+6g coumaranone_NO2-tBu/NO2-tBu_40eqcarbanion.txt
- 5+6h coumaranone_dma-Ph/dma-Ph_10equicarbanion.exp
- 5+6h coumaranone_dma-Ph/dma-Ph_10equicarbanion.pdf
- 5+6h coumaranone_dma-Ph/dma-Ph_10equicarbanion.txt
- 5+6h coumaranone_dma-Ph/dma-Ph_20equicarbanion.exp
- 5+6h coumaranone_dma-Ph/dma-Ph_20equicarbanion.pdf
- 5+6h coumaranone_dma-Ph/dma-Ph_20equicarbanion.txt
- 5+6h coumaranone_dma-Ph/dma-Ph_30equicarbanion.exp
- 5+6h coumaranone_dma-Ph/dma-Ph_30equicarbanion.pdf
- 5+6h coumaranone_dma-Ph/dma-Ph_30equicarbanion.txt
- 5+6h coumaranone_dma-Ph/dma-Ph_40equicarbanion.exp
- 5+6h coumaranone_dma-Ph/dma-Ph_40equicarbanion.pdf
- 5+6h coumaranone_dma-Ph/dma-Ph_40equicarbanion.txt
