# Supplementary material for: Lactone Enolates of Isochroman-3-ones and 2-Coumaranones: Quantification of Their Nucleophilicity in DMSO and Conjugate Additions to Chalcones
Source: J Org Chem. 2024 Apr 30;89(10):6915–28. doi: 10.1021/acs.joc.4c00277 (PMC11110064; doi:10.1021/acs.joc.4c00277)
Supplement: Supplementary file 2 — jo4c00277_si_002.zip [file jo4c00277_si_002.zip › 4+6a 3-isochro_NaH_BDM_1404/3-isochro_NaH_BDM_10eq.exp]

*********************************************************
*   File written by ExpoFit V 1.3 (2007 by Dr. Kempf)   *
*********************************************************

Date = 14/04/2023 11:38:09
3-isochro_NaH_BDM_10eq.txt
14/04/2023 11:00:46
Universal ASCII - file data
2000
0.02     0.977857
0.04     0.971606
0.06     0.963864
0.08     0.956521
0.1     0.951531
0.12     0.947153
0.14     0.942759
0.16     0.938695
0.18     0.934767
0.2     0.930361
0.22     0.926042
0.24     0.922042
0.26     0.917922
0.28     0.913956
0.3     0.910028
0.32     0.906313
0.34     0.902586
0.36     0.899101
0.38     0.895724
0.4     0.892512
0.42     0.889097
0.44     0.885798
0.46     0.882353
0.48     0.878681
0.5     0.874903
0.52     0.871213
0.54     0.867432
0.56     0.863729
0.58     0.860094
0.6     0.856427
0.62     0.8527
0.64     0.849239
0.66     0.846008
0.68     0.842881
0.7     0.839852
0.72     0.836661
0.74     0.833405
0.76     0.830158
0.78     0.826907
0.8     0.823681
0.82     0.82039
0.84     0.817097
0.86     0.814017
0.88     0.811031
0.9     0.808062
0.92     0.804965
0.94     0.801836
0.96     0.798701
0.98     0.795569
1     0.792515
1.02     0.789397
1.04     0.786128
1.06     0.783058
1.08     0.779975
1.1     0.776798
1.12     0.773474
1.14     0.770318
1.16     0.767456
1.18     0.764803
1.2     0.762596
1.22     0.760425
1.24     0.757911
1.26     0.755132
1.28     0.752114
1.3     0.749326
1.32     0.746682
1.34     0.744121
1.36     0.741388
1.38     0.738414
1.4     0.735028
1.42     0.731827
1.44     0.728706
1.46     0.726017
1.48     0.723448
1.5     0.721073
1.52     0.718452
1.54     0.71577
1.56     0.71314
1.58     0.710787
1.6     0.708422
1.62     0.706363
1.64     0.7041
1.66     0.701837
1.68     0.699274
1.7     0.696535
1.72     0.693751
1.74     0.691051
1.76     0.688515
1.78     0.686137
1.8     0.68378
1.82     0.681357
1.84     0.679062
1.86     0.676715
1.88     0.674292
1.9     0.671739
1.92     0.669314
1.94     0.666998
1.96     0.664835
1.98     0.662757
2     0.660675
2.02     0.65857
2.04     0.656281
2.06     0.653824
2.08     0.651256
2.1     0.648739
2.12     0.646617
2.14     0.644753
2.16     0.642876
2.18     0.640841
2.2     0.638564
2.22     0.636329
2.24     0.634284
2.26     0.63244
2.28     0.630667
2.3     0.628761
2.32     0.62649
2.34     0.624127
2.36     0.621755
2.38     0.619599
2.4     0.617775
2.42     0.616031
2.44     0.614321
2.46     0.612209
2.48     0.610053
2.5     0.607849
2.52     0.605822
2.54     0.603909
2.56     0.602128
2.58     0.600195
2.6     0.598177
2.62     0.596204
2.64     0.594372
2.66     0.592695
2.68     0.590941
2.7     0.588982
2.72     0.586968
2.74     0.585034
2.76     0.583145
2.78     0.581185
2.8     0.579145
2.82     0.577228
2.84     0.575512
2.86     0.573874
2.88     0.572375
2.9     0.570852
2.92     0.569173
2.94     0.56742
2.96     0.565676
2.98     0.563748
3     0.561954
3.02     0.560153
3.04     0.558374
3.06     0.556569
3.08     0.554774
3.1     0.55307
3.12     0.551271
3.14     0.549521
3.16     0.547905
3.18     0.546527
3.2     0.545226
3.22     0.543937
3.24     0.54259
3.26     0.541259
3.28     0.539759
3.3     0.538268
3.32     0.536511
3.34     0.534482
3.36     0.532552
3.38     0.530682
3.4     0.529014
3.42     0.527338
3.44     0.525669
3.46     0.523946
3.48     0.522501
3.5     0.521244
3.52     0.520171
3.54     0.519002
3.56     0.517579
3.58     0.516063
3.6     0.514578
3.62     0.513193
3.64     0.511865
3.66     0.510646
3.68     0.509371
3.7     0.507838
3.72     0.506429
3.74     0.504905
3.76     0.503438
3.78     0.50204
3.8     0.500566
3.82     0.498991
3.84     0.497344
3.86     0.495593
3.88     0.493965
3.9     0.492405
3.92     0.490944
3.94     0.489539
3.96     0.487937
3.98     0.486466
4     0.485322
4.02     0.48437
4.04     0.483514
4.06     0.482486
4.08     0.481311
4.1     0.479908
4.12     0.478435
4.14     0.477122
4.16     0.47596
4.18     0.474785
4.2     0.473561
4.22     0.472247
4.24     0.470796
4.26     0.469315
4.28     0.468143
4.3     0.466974
4.32     0.465934
4.34     0.464838
4.36     0.463642
4.38     0.462271
4.4     0.460835
4.42     0.459447
4.44     0.458102
4.46     0.456848
4.48     0.455822
4.5     0.454667
4.52     0.4534
4.54     0.452267
4.56     0.451308
4.58     0.450533
4.6     0.44976
4.62     0.448755
4.64     0.447608
4.66     0.446231
4.68     0.444833
4.7     0.443644
4.72     0.442591
4.74     0.441652
4.76     0.440657
4.78     0.439479
4.8     0.437942
4.82     0.436515
4.84     0.435394
4.86     0.434602
4.88     0.433831
4.9     0.43294
4.92     0.431797
4.94     0.430594
4.96     0.429468
4.98     0.428482
5     0.427378
5.02     0.425992
5.04     0.424515
5.06     0.423205
5.08     0.421992
5.1     0.420926
5.12     0.420075
5.14     0.419295
5.16     0.418559
5.18     0.417863
5.2     0.417321
5.22     0.416826
5.24     0.416193
5.26     0.415442
5.28     0.414343
5.3     0.413017
5.32     0.411796
5.34     0.41043
5.36     0.409001
5.38     0.407496
5.4     0.406114
5.42     0.404887
5.44     0.403765
5.46     0.402854
5.48     0.402189
5.5     0.401658
5.52     0.401106
5.54     0.400433
5.56     0.399933
5.58     0.399593
5.6     0.399014
5.62     0.398098
5.64     0.396861
5.66     0.395479
5.68     0.394004
5.7     0.392673
5.72     0.391508
5.74     0.390598
5.76     0.38993
5.78     0.389287
5.8     0.388552
5.82     0.387953
5.84     0.387497
5.86     0.387115
5.88     0.386516
5.9     0.385633
5.92     0.384479
5.94     0.383142
5.96     0.381956
5.98     0.380964
6     0.380016
6.02     0.378967
6.04     0.377814
6.06     0.376779
6.08     0.375855
6.1     0.375126
6.12     0.374613
6.14     0.374115
6.16     0.373537
6.18     0.372944
6.2     0.372507
6.22     0.371828
6.24     0.370892
6.26     0.369645
6.28     0.368396
6.3     0.367133
6.32     0.366061
6.34     0.365263
6.36     0.364625
6.38     0.363966
6.4     0.363175
6.42     0.362335
6.44     0.361595
6.46     0.361018
6.48     0.360783
6.5     0.36042
6.52     0.359887
6.54     0.359141
6.56     0.358417
6.58     0.357647
6.6     0.356743
6.62     0.355758
6.64     0.354571
6.66     0.353228
6.68     0.352134
6.7     0.35159
6.72     0.351378
6.74     0.35111
6.76     0.350285
6.78     0.348961
6.8     0.347739
6.82     0.347221
6.84     0.347282
6.86     0.347488
6.88     0.347314
6.9     0.346349
6.92     0.345001
6.94     0.343962
6.96     0.343277
6.98     0.34282
7     0.34216
7.02     0.341265
7.04     0.340399
7.06     0.339925
7.08     0.339615
7.1     0.339013
7.12     0.338033
7.14     0.336815
7.16     0.335619
7.18     0.334643
7.2     0.33408
7.22     0.333853
7.24     0.333761
7.26     0.333449
7.28     0.332802
7.3     0.331854
7.32     0.330837
7.34     0.330083
7.36     0.329595
7.38     0.329112
7.4     0.328598
7.42     0.328052
7.44     0.327404
7.46     0.326616
7.48     0.325853
7.5     0.32512
7.52     0.324419
7.54     0.323865
7.56     0.323444
7.58     0.322966
7.6     0.32231
7.62     0.321444
7.64     0.320524
7.66     0.319695
7.68     0.319148
7.7     0.318744
7.72     0.318327
7.74     0.317862
7.76     0.31734
7.78     0.316788
7.8     0.316269
7.82     0.315814
7.84     0.315352
7.86     0.314705
7.88     0.314039
7.9     0.313329
7.92     0.312476
7.94     0.311556
7.96     0.310758
7.98     0.309949
8     0.309146
8.02     0.308505
8.04     0.308083
8.06     0.307793
8.08     0.30757
8.1     0.307391
8.12     0.307188
8.14     0.306801
8.16     0.30644
8.18     0.305837
8.2     0.305064
8.22     0.30404
8.24     0.302999
8.26     0.301927
8.28     0.300999
8.3     0.300376
8.32     0.300149
8.34     0.299879
8.36     0.299602
8.38     0.299025
8.4     0.298445
8.42     0.297909
8.44     0.297596
8.46     0.297864
8.48     0.298242
8.5     0.298433
8.52     0.298162
8.54     0.297478
8.56     0.296266
8.58     0.294806
8.6     0.293625
8.62     0.292849
8.64     0.292255
8.66     0.29177
8.68     0.291306
8.7     0.290432
8.72     0.289304
8.74     0.288323
8.76     0.287929
8.78     0.287941
8.8     0.288472
8.82     0.289316
8.84     0.28984
8.86     0.289872
8.88     0.289514
8.9     0.288819
8.92     0.28768
8.94     0.286483
8.96     0.28538
8.98     0.28444
9     0.283353
9.02     0.282283
9.04     0.281294
9.06     0.280427
9.08     0.279827
9.1     0.279715
9.12     0.279888
9.14     0.280136
9.16     0.280676
9.18     0.281233
9.2     0.281557
9.22     0.281417
9.24     0.280852
9.26     0.279916
9.28     0.278733
9.3     0.277448
9.32     0.276264
9.34     0.275205
9.36     0.274392
9.38     0.273757
9.4     0.273192
9.42     0.272867
9.44     0.272909
9.46     0.273235
9.48     0.273575
9.5     0.273928
9.52     0.274142
9.54     0.274025
9.56     0.273553
9.58     0.272791
9.6     0.271893
9.62     0.270891
9.64     0.26984
9.66     0.268587
9.68     0.267184
9.7     0.266056
9.72     0.265504
9.74     0.265401
9.76     0.265731
9.78     0.266112
9.8     0.266434
9.82     0.266564
9.84     0.266586
9.86     0.266525
9.88     0.266283
9.9     0.266004
9.92     0.265428
9.94     0.264399
9.96     0.263286
9.98     0.262214
10     0.261424
10.02     0.260884
10.04     0.260583
10.06     0.260479
10.08     0.260377
10.1     0.260244
10.12     0.260156
10.14     0.260175
10.16     0.260132
10.18     0.259784
10.2     0.258982
10.22     0.258076
10.24     0.257342
10.26     0.256881
10.28     0.256546
10.3     0.256041
10.32     0.255279
10.34     0.254334
10.36     0.253633
10.38     0.253391
10.4     0.25346
10.42     0.253716
10.44     0.253815
10.46     0.25378
10.48     0.253714
10.5     0.253612
10.52     0.253329
10.54     0.252925
10.56     0.252358
10.58     0.251631
10.6     0.251
10.62     0.250529
10.64     0.25012
10.66     0.249853
10.68     0.249398
10.7     0.248874
10.72     0.248208
10.74     0.247404
10.76     0.246668
10.78     0.246145
10.8     0.245961
10.82     0.246022
10.84     0.246136
10.86     0.24603
10.88     0.245654
10.9     0.245317
10.92     0.245207
10.94     0.24503
10.96     0.244723
10.98     0.244317
11     0.244013
11.02     0.243627
11.04     0.243077
11.06     0.242485
11.08     0.24174
11.1     0.241082
11.12     0.240778
11.14     0.240811
11.16     0.240926
11.18     0.240922
11.2     0.240848
11.22     0.240664
11.24     0.240555
11.26     0.240544
11.28     0.240655
11.3     0.240623
11.32     0.24005
11.34     0.239052
11.36     0.237865
11.38     0.236844
11.4     0.236152
11.42     0.235888
11.44     0.235697
11.46     0.235438
11.48     0.235023
11.5     0.234623
11.52     0.234464
11.54     0.234629
11.56     0.234923
11.58     0.235184
11.6     0.235312
11.62     0.235144
11.64     0.234695
11.66     0.234043
11.68     0.233364
11.7     0.23264
11.72     0.231945
11.74     0.231199
11.76     0.230597
11.78     0.230195
11.8     0.230207
11.82     0.230285
11.84     0.230109
11.86     0.229716
11.88     0.229293
11.9     0.229071
11.92     0.229063
11.94     0.229215
11.96     0.22927
11.98     0.229081
12     0.228593
12.02     0.227844
12.04     0.227116
12.06     0.226637
12.08     0.226358
12.1     0.22598
12.12     0.225494
12.14     0.224945
12.16     0.224529
12.18     0.224209
12.2     0.224077
12.22     0.224047
12.24     0.224079
12.26     0.224087
12.28     0.224039
12.3     0.223932
12.32     0.223719
12.34     0.223396
12.36     0.222902
12.38     0.222237
12.4     0.22165
12.42     0.221248
12.44     0.22088
12.46     0.22044
12.48     0.220107
12.5     0.220028
12.52     0.220065
12.54     0.220188
12.56     0.220306
12.58     0.220297
12.6     0.220002
12.62     0.21956
12.64     0.21933
12.66     0.219145
12.68     0.219071
12.7     0.218603
12.72     0.217881
12.74     0.217048
12.76     0.21621
12.78     0.215557
12.8     0.215171
12.82     0.215049
12.84     0.214949
12.86     0.215035
12.88     0.215183
12.9     0.215344
12.92     0.215457
12.94     0.215456
12.96     0.215415
12.98     0.215206
13     0.215051
13.02     0.21474
13.04     0.214091
13.06     0.213248
13.08     0.212451
13.1     0.211763
13.12     0.211251
13.14     0.210888
13.16     0.210852
13.18     0.210994
13.2     0.211124
13.22     0.211264
13.24     0.211433
13.26     0.21152
13.28     0.211583
13.3     0.211399
13.32     0.211098
13.34     0.210667
13.36     0.210141
13.38     0.209498
13.4     0.208849
13.42     0.208503
13.44     0.208385
13.46     0.208369
13.48     0.208144
13.5     0.207675
13.52     0.207295
13.54     0.207191
13.56     0.207306
13.58     0.207396
13.6     0.207447
13.62     0.207573
13.64     0.207556
13.66     0.207319
13.68     0.207003
13.7     0.206747
13.72     0.206461
13.74     0.206089
13.76     0.205545
13.78     0.204862
13.8     0.20413
13.82     0.203589
13.84     0.203221
13.86     0.202935
13.88     0.202839
13.9     0.202906
13.92     0.203129
13.94     0.203411
13.96     0.203577
13.98     0.203686
14     0.203451
14.02     0.203004
14.04     0.202472
14.06     0.201922
14.08     0.201402
14.1     0.200889
14.12     0.200272
14.14     0.199496
14.16     0.198859
14.18     0.198613
14.2     0.198748
14.22     0.19925
14.24     0.199952
14.26     0.200571
14.28     0.200911
14.3     0.200888
14.32     0.20078
14.34     0.200563
14.36     0.200022
14.38     0.199328
14.4     0.198659
14.42     0.197895
14.44     0.197112
14.46     0.19649
14.48     0.196123
14.5     0.195973
14.52     0.195811
14.54     0.195702
14.56     0.195737
14.58     0.195799
14.6     0.195827
14.62     0.19585
14.64     0.195908
14.66     0.195773
14.68     0.19558
14.7     0.195203
14.72     0.194788
14.74     0.19452
14.76     0.194354
14.78     0.194107
14.8     0.193701
14.82     0.193322
14.84     0.193063
14.86     0.192911
14.88     0.192937
14.9     0.193117
14.92     0.1932
14.94     0.193147
14.96     0.192878
14.98     0.192633
15     0.192355
15.02     0.192149
15.04     0.191819
15.06     0.191328
15.08     0.190827
15.1     0.190208
15.12     0.18971
15.14     0.189426
15.16     0.189401
15.18     0.189611
15.2     0.189808
15.22     0.189843
15.24     0.189719
15.26     0.189522
15.28     0.189365
15.3     0.189462
15.32     0.189455
15.34     0.189297
15.36     0.188971
15.38     0.188527
15.4     0.188083
15.42     0.187844
15.44     0.187793
15.46     0.187718
15.48     0.187598
15.5     0.187404
15.52     0.187206
15.54     0.186967
15.56     0.186563
15.58     0.186127
15.6     0.185732
15.62     0.185373
15.64     0.18518
15.66     0.185353
15.68     0.185559
15.7     0.185538
15.72     0.185443
15.74     0.18524
15.76     0.184833
15.78     0.184509
15.8     0.184439
15.82     0.184492
15.84     0.184339
15.86     0.184031
15.88     0.183746
15.9     0.183478
15.92     0.183212
15.94     0.183119
15.96     0.183102
15.98     0.183067
16     0.183013
16.02     0.182953
16.04     0.182753
16.06     0.182467
16.08     0.182248
16.1     0.182054
16.12     0.181842
16.14     0.181623
16.16     0.181436
16.18     0.181369
16.2     0.181211
16.22     0.181033
16.24     0.180727
16.26     0.180398
16.28     0.180276
16.3     0.180265
16.32     0.180255
16.34     0.180225
16.36     0.180079
16.38     0.179827
16.4     0.17955
16.42     0.179292
16.44     0.179025
16.46     0.178698
16.48     0.178404
16.5     0.178138
16.52     0.177883
16.54     0.177627
16.56     0.177647
16.58     0.17782
16.6     0.177849
16.62     0.177834
16.64     0.177741
16.66     0.177585
16.68     0.177459
16.7     0.177405
16.72     0.177373
16.74     0.177259
16.76     0.17717
16.78     0.177227
16.8     0.17726
16.82     0.177265
16.84     0.177187
16.86     0.176923
16.88     0.176601
16.9     0.176204
16.92     0.175809
16.94     0.175451
16.96     0.175233
16.98     0.174885
17     0.174474
17.02     0.174088
17.04     0.173928
17.06     0.173916
17.08     0.174043
17.1     0.174264
17.12     0.174438
17.14     0.174566
17.16     0.174659
17.18     0.174519
17.2     0.174308
17.22     0.174171
17.24     0.174171
17.26     0.174081
17.28     0.17395
17.3     0.173585
17.32     0.172931
17.34     0.171996
17.36     0.171154
17.38     0.17064
17.4     0.170486
17.42     0.170559
17.44     0.170897
17.46     0.171323
17.48     0.171806
17.5     0.172091
17.52     0.172147
17.54     0.172034
17.56     0.172098
17.58     0.172202
17.6     0.171975
17.62     0.171444
17.64     0.170735
17.66     0.170007
17.68     0.169362
17.7     0.168885
17.72     0.168712
17.74     0.168715
17.76     0.168917
17.78     0.169412
17.8     0.169999
17.82     0.170474
17.84     0.170633
17.86     0.170719
17.88     0.17051
17.9     0.17013
17.92     0.169878
17.94     0.16969
17.96     0.169251
17.98     0.168533
18     0.167595
18.02     0.166685
18.04     0.166158
18.06     0.166114
18.08     0.166299
18.1     0.166597
18.12     0.166835
18.14     0.16704
18.16     0.167095
18.18     0.167284
18.2     0.167477
18.22     0.167666
18.24     0.167604
18.26     0.167293
18.28     0.166732
18.3     0.166202
18.32     0.165748
18.34     0.165388
18.36     0.165355
18.38     0.165488
18.4     0.165603
18.42     0.165545
18.44     0.16561
18.46     0.165554
18.48     0.165548
18.5     0.165476
18.52     0.165104
18.54     0.164391
18.56     0.163855
18.58     0.163503
18.6     0.163297
18.62     0.163068
18.64     0.162865
18.66     0.162894
18.68     0.163168
18.7     0.163689
18.72     0.164271
18.74     0.164708
18.76     0.164734
18.78     0.164548
18.8     0.164287
18.82     0.164017
18.84     0.163768
18.86     0.163575
18.88     0.163242
18.9     0.162685
18.92     0.162006
18.94     0.161651
18.96     0.161493
18.98     0.16157
19     0.161954
19.02     0.162369
19.04     0.162519
19.06     0.162266
19.08     0.161762
19.1     0.161233
19.12     0.160783
19.14     0.160573
19.16     0.160484
19.18     0.16029
19.2     0.160131
19.22     0.159978
19.24     0.159872
19.26     0.159999
19.28     0.160243
19.3     0.160538
19.32     0.160823
19.34     0.161102
19.36     0.161415
19.38     0.161445
19.4     0.161253
19.42     0.160783
19.44     0.160146
19.46     0.1596
19.48     0.15923
19.5     0.158956
19.52     0.158717
19.54     0.158593
19.56     0.158492
19.58     0.158313
19.6     0.158264
19.62     0.158328
19.64     0.158419
19.66     0.158448
19.68     0.158346
19.7     0.158139
19.72     0.157884
19.74     0.157598
19.76     0.157298
19.78     0.157029
19.8     0.156771
19.82     0.156569
19.84     0.156436
19.86     0.156309
19.88     0.156361
19.9     0.156628
19.92     0.156959
19.94     0.157091
19.96     0.157157
19.98     0.157163
20     0.157113
20.02     0.157091
20.04     0.157038
20.06     0.156993
20.08     0.156926
20.1     0.156811
20.12     0.156555
20.14     0.156116
20.16     0.155637
20.18     0.155336
20.2     0.155028
20.22     0.154774
20.24     0.154767
20.26     0.155007
20.28     0.155173
20.3     0.155243
20.32     0.15527
20.34     0.155154
20.36     0.154898
20.38     0.154772
20.4     0.15469
20.42     0.154492
20.44     0.15411
20.46     0.153565
20.48     0.153058
20.5     0.152688
20.52     0.15275
20.54     0.152974
20.56     0.153086
20.58     0.153147
20.6     0.153275
20.62     0.153609
20.64     0.153949
20.66     0.154185
20.68     0.154225
20.7     0.153926
20.72     0.153408
20.74     0.152823
20.76     0.152514
20.78     0.152204
20.8     0.151903
20.82     0.151679
20.84     0.151463
20.86     0.151224
20.88     0.15118
20.9     0.151395
20.92     0.151738
20.94     0.15212
20.96     0.152482
20.98     0.152664
21     0.152742
21.02     0.152712
21.04     0.152379
21.06     0.151793
21.08     0.151165
21.1     0.150637
21.12     0.150249
21.14     0.149993
21.16     0.149822
21.18     0.149758
21.2     0.149669
21.22     0.149587
21.24     0.149634
21.26     0.149849
21.28     0.150308
21.3     0.150744
21.32     0.150962
21.34     0.150876
21.36     0.150601
21.38     0.150248
21.4     0.149905
21.42     0.149626
21.44     0.149354
21.46     0.149113
21.48     0.148895
21.5     0.148866
21.52     0.14898
21.54     0.149168
21.56     0.149306
21.58     0.149414
21.6     0.149547
21.62     0.149684
21.64     0.149671
21.66     0.149498
21.68     0.149136
21.7     0.148527
21.72     0.148034
21.74     0.147805
21.76     0.147727
21.78     0.147561
21.8     0.147288
21.82     0.146928
21.84     0.146595
21.86     0.146524
21.88     0.146692
21.9     0.147073
21.92     0.147352
21.94     0.147421
21.96     0.147321
21.98     0.147075
22     0.146798
22.02     0.146667
22.04     0.14657
22.06     0.146458
22.08     0.146332
22.1     0.14623
22.12     0.146338
22.14     0.146639
22.16     0.146945
22.18     0.147214
22.2     0.147598
22.22     0.147788
22.24     0.147708
22.26     0.147334
22.28     0.146802
22.3     0.146243
22.32     0.145648
22.34     0.145148
22.36     0.144688
22.38     0.144396
22.4     0.1444
22.42     0.144583
22.44     0.144739
22.46     0.14497
22.48     0.145191
22.5     0.145359
22.52     0.145384
22.54     0.145306
22.56     0.145201
22.58     0.14505
22.6     0.144766
22.62     0.14431
22.64     0.143764
22.66     0.1433
22.68     0.143151
22.7     0.143449
22.72     0.143756
22.74     0.144039
22.76     0.144301
22.78     0.144269
22.8     0.144012
22.82     0.143862
22.84     0.14405
22.86     0.144095
22.88     0.143983
22.9     0.143739
22.92     0.143328
22.94     0.142756
22.96     0.142488
22.98     0.14267
23     0.143015
23.02     0.143297
23.04     0.143552
23.06     0.143577
23.08     0.143351
23.1     0.143138
23.12     0.143042
23.14     0.142916
23.16     0.142715
23.18     0.142554
23.2     0.142421
23.22     0.142125
23.24     0.141951
23.26     0.142025
23.28     0.142209
23.3     0.142388
23.32     0.142659
23.34     0.143115
23.36     0.143389
23.38     0.143524
23.4     0.14354
23.42     0.143534
23.44     0.143323
23.46     0.142913
23.48     0.142304
23.5     0.14151
23.52     0.140823
23.54     0.140459
23.56     0.140345
23.58     0.140394
23.6     0.140418
23.62     0.140505
23.64     0.140733
23.66     0.14112
23.68     0.14176
23.7     0.142351
23.72     0.142611
23.74     0.142322
23.76     0.141591
23.78     0.140934
23.8     0.14027
23.82     0.139985
23.84     0.13981
23.86     0.139621
23.88     0.139221
23.9     0.138834
23.92     0.138612
23.94     0.138704
23.96     0.139074
23.98     0.139661
24     0.140085
24.02     0.140328
24.04     0.140419
24.06     0.140391
24.08     0.140381
24.1     0.140346
24.12     0.140251
24.14     0.140177
24.16     0.139971
24.18     0.139801
24.2     0.139577
24.22     0.139278
24.24     0.138861
24.26     0.138514
24.28     0.138325
24.3     0.138315
24.32     0.138366
24.34     0.138467
24.36     0.138592
24.38     0.138628
24.4     0.138699
24.42     0.138887
24.44     0.139191
24.46     0.139325
24.48     0.139312
24.5     0.139113
24.52     0.138748
24.54     0.138358
24.56     0.138047
24.58     0.137739
24.6     0.137532
24.62     0.137467
24.64     0.137512
24.66     0.137718
24.68     0.13791
24.7     0.138102
24.72     0.138134
24.74     0.138057
24.76     0.137808
24.78     0.137618
24.8     0.137383
24.82     0.137121
24.84     0.136851
24.86     0.136586
24.88     0.136412
24.9     0.13639
24.92     0.136427
24.94     0.13649
24.96     0.136531
24.98     0.136644
25     0.136893
25.02     0.137123
25.04     0.137171
25.06     0.137132
25.08     0.137138
25.1     0.136988
25.12     0.136729
25.14     0.136578
25.16     0.136408
25.18     0.136032
25.2     0.13562
25.22     0.135351
25.24     0.135373
25.26     0.135472
25.28     0.135625
25.3     0.13565
25.32     0.135381
25.34     0.135082
25.36     0.135103
25.38     0.135539
25.4     0.135946
25.42     0.136252
25.44     0.136064
25.46     0.135322
25.48     0.13455
25.5     0.134165
25.52     0.134174
25.54     0.134444
25.56     0.134845
25.58     0.135123
25.6     0.13512
25.62     0.135141
25.64     0.135367
25.66     0.135813
25.68     0.136236
25.7     0.136201
25.72     0.135659
25.74     0.134951
25.76     0.134526
25.78     0.134414
25.8     0.134209
25.82     0.133829
25.84     0.133324
25.86     0.132709
25.88     0.132245
25.9     0.13204
25.92     0.132234
25.94     0.132617
25.96     0.133137
25.98     0.133713
26     0.134127
26.02     0.134425
26.04     0.134628
26.06     0.134696
26.08     0.134623
26.1     0.134472
26.12     0.134351
26.14     0.134073
26.16     0.133594
26.18     0.133103
26.2     0.132473
26.22     0.131803
26.24     0.13133
26.26     0.131191
26.28     0.131241
26.3     0.131412
26.32     0.131818
26.34     0.132489
26.36     0.13324
26.38     0.13381
26.4     0.134179
26.42     0.134185
26.44     0.134007
26.46     0.133751
26.48     0.133486
26.5     0.132988
26.52     0.132233
26.54     0.131257
26.56     0.130348
26.58     0.129693
26.6     0.129546
26.62     0.129995
26.64     0.130743
26.66     0.131471
26.68     0.131994
26.7     0.132464
26.72     0.132844
26.74     0.133236
26.76     0.133516
26.78     0.133516
26.8     0.13303
26.82     0.132186
26.84     0.131475
26.86     0.130955
26.88     0.130612
26.9     0.130219
26.92     0.129898
26.94     0.129624
26.96     0.129544
26.98     0.129709
27     0.129959
27.02     0.130123
27.04     0.130379
27.06     0.130663
27.08     0.130893
27.1     0.131032
27.12     0.131112
27.14     0.131066
27.16     0.130928
27.18     0.130661
27.2     0.13022
27.22     0.129933
27.24     0.129833
27.26     0.129759
27.28     0.129565
27.3     0.12944
27.32     0.129448
27.34     0.129445
27.36     0.12948
27.38     0.129473
27.4     0.129515
27.42     0.129694
27.44     0.129807
27.46     0.129783
27.48     0.129443
27.5     0.12904
27.52     0.128768
27.54     0.128779
27.56     0.129041
27.58     0.129175
27.6     0.12927
27.62     0.129396
27.64     0.129643
27.66     0.129789
27.68     0.1298
27.7     0.129913
27.72     0.129875
27.74     0.129873
27.76     0.129801
27.78     0.129544
27.8     0.128911
27.82     0.128292
27.84     0.127767
27.86     0.127582
27.88     0.127749
27.9     0.128309
27.92     0.129027
27.94     0.129433
27.96     0.129453
27.98     0.129207
28     0.128916
28.02     0.128686
28.04     0.12853
28.06     0.128395
28.08     0.128007
28.1     0.127349
28.12     0.126789
28.14     0.126495
28.16     0.126554
28.18     0.126764
28.2     0.12727
28.22     0.127847
28.24     0.128218
28.26     0.128395
28.28     0.128414
28.3     0.128147
28.32     0.127634
28.34     0.12699
28.36     0.126441
28.38     0.126103
28.4     0.126067
28.42     0.126432
28.44     0.126984
28.46     0.12756
28.48     0.128103
28.5     0.128569
28.52     0.128813
28.54     0.128737
28.56     0.128446
28.58     0.128052
28.6     0.127612
28.62     0.127212
28.64     0.126814
28.66     0.126514
28.68     0.126395
28.7     0.126382
28.72     0.126332
28.74     0.12619
28.76     0.126168
28.78     0.126368
28.8     0.12677
28.82     0.127194
28.84     0.127321
28.86     0.126925
28.88     0.126328
28.9     0.125847
28.92     0.125703
28.94     0.125822
28.96     0.126008
28.98     0.126275
29     0.126646
29.02     0.126908
29.04     0.127088
29.06     0.127123
29.08     0.127033
29.1     0.126776
29.12     0.12654
29.14     0.126294
29.16     0.126031
29.18     0.125908
29.2     0.12582
29.22     0.125673
29.24     0.125309
29.26     0.124793
29.28     0.124386
29.3     0.124482
29.32     0.124995
29.34     0.125567
29.36     0.126011
29.38     0.126124
29.4     0.125946
29.42     0.125779
29.44     0.12569
29.46     0.125581
29.48     0.125514
29.5     0.125491
29.52     0.125403
29.54     0.125293
29.56     0.125058
29.58     0.124963
29.6     0.124939
29.62     0.125087
29.64     0.125233
29.66     0.125527
29.68     0.125816
29.7     0.125954
29.72     0.125795
29.74     0.125528
29.76     0.125342
29.78     0.125395
29.8     0.125443
29.82     0.125217
29.84     0.124761
29.86     0.124301
29.88     0.123978
29.9     0.123805
29.92     0.123807
29.94     0.124067
29.96     0.124278
29.98     0.12433
30     0.124329
30.02     0.124385
30.04     0.124577
30.06     0.124875
30.08     0.125143
30.1     0.125339
30.12     0.125232
30.14     0.125042
30.16     0.124716
30.18     0.124569
30.2     0.124432
30.22     0.124328
30.24     0.124293
30.26     0.12429
30.28     0.124158
30.3     0.124023
30.32     0.123641
30.34     0.123146
30.36     0.122711
30.38     0.122534
30.4     0.122687
30.42     0.122999
30.44     0.123438
30.46     0.123647
30.48     0.123561
30.5     0.123343
30.52     0.123214
30.54     0.123234
30.56     0.123408
30.58     0.123566
30.6     0.123633
30.62     0.123525
30.64     0.123337
30.66     0.122926
30.68     0.122495
30.7     0.122279
30.72     0.122399
30.74     0.122692
30.76     0.122782
30.78     0.12258
30.8     0.122656
30.82     0.122818
30.84     0.122922
30.86     0.123246
30.88     0.123664
30.9     0.123783
30.92     0.12347
30.94     0.122977
30.96     0.122421
30.98     0.121899
31     0.121678
31.02     0.121731
31.04     0.121788
31.06     0.121894
31.08     0.122118
31.1     0.122195
31.12     0.12225
31.14     0.122385
31.16     0.122701
31.18     0.122894
31.2     0.122994
31.22     0.123177
31.24     0.123172
31.26     0.122847
31.28     0.122495
31.3     0.122179
31.32     0.12179
31.34     0.121349
31.36     0.121074
31.38     0.121084
31.4     0.121158
31.42     0.121333
31.44     0.121501
31.46     0.121608
31.48     0.121636
31.5     0.121762
31.52     0.121833
31.54     0.121832
31.56     0.121739
31.58     0.121509
31.6     0.12127
31.62     0.121012
31.64     0.120924
31.66     0.120972
31.68     0.12102
31.7     0.120992
31.72     0.121043
31.74     0.121127
31.76     0.12125
31.78     0.121264
31.8     0.121275
31.82     0.121136
31.84     0.121015
31.86     0.120932
31.88     0.120824
31.9     0.120794
31.92     0.120917
31.94     0.120982
31.96     0.12095
31.98     0.120951
32     0.121059
32.02     0.121103
32.04     0.120946
32.06     0.120738
32.08     0.120443
32.1     0.120103
32.12     0.119838
32.14     0.119724
32.16     0.119789
32.18     0.119937
32.2     0.120185
32.22     0.120332
32.24     0.12037
32.26     0.120422
32.28     0.120529
32.3     0.120553
32.32     0.120504
32.34     0.120484
32.36     0.120468
32.38     0.120489
32.4     0.120413
32.42     0.120374
32.44     0.12038
32.46     0.120448
32.48     0.120498
32.5     0.120511
32.52     0.120524
32.54     0.120501
32.56     0.120458
32.58     0.120333
32.6     0.119929
32.62     0.119589
32.64     0.119422
32.66     0.119564
32.68     0.119773
32.7     0.120082
32.72     0.120288
32.74     0.12024
32.76     0.119919
32.78     0.119555
32.8     0.119324
32.82     0.119155
32.84     0.118991
32.86     0.118913
32.88     0.118985
32.9     0.119115
32.92     0.11914
32.94     0.119033
32.96     0.118891
32.98     0.118739
33     0.118718
33.02     0.118884
33.04     0.11915
33.06     0.119362
33.08     0.11951
33.1     0.119428
33.12     0.119142
33.14     0.118775
33.16     0.118565
33.18     0.11867
33.2     0.118837
33.22     0.119009
33.24     0.119099
33.26     0.119063
33.28     0.119056
33.3     0.119242
33.32     0.119461
33.34     0.119471
33.36     0.119211
33.38     0.118707
33.4     0.118318
33.42     0.118113
33.44     0.118254
33.46     0.118644
33.48     0.119065
33.5     0.119349
33.52     0.119204
33.54     0.118994
33.56     0.118949
33.58     0.119278
33.6     0.119735
33.62     0.119751
33.64     0.11929
33.66     0.118532
33.68     0.117829
33.7     0.117363
33.72     0.117269
33.74     0.117398
33.76     0.117567
33.78     0.117702
33.8     0.117856
33.82     0.118014
33.84     0.1182
33.86     0.118372
33.88     0.11844
33.9     0.118291
33.92     0.118001
33.94     0.11771
33.96     0.117474
33.98     0.117353
34     0.117314
34.02     0.117343
34.04     0.117291
34.06     0.11724
34.08     0.117384
34.1     0.117696
34.12     0.118188
34.14     0.118713
34.16     0.119107
34.18     0.119071
34.2     0.118698
34.22     0.118195
34.24     0.117728
34.26     0.11744
34.28     0.117233
34.3     0.116995
34.32     0.116507
34.34     0.115929
34.36     0.115651
34.38     0.115946
34.4     0.11656
34.42     0.117218
34.44     0.117765
34.46     0.118103
34.48     0.11806
34.5     0.117897
34.52     0.117775
34.54     0.117769
34.56     0.117621
34.58     0.117228
34.6     0.116713
34.62     0.116344
34.64     0.116342
34.66     0.11659
34.68     0.116905
34.7     0.117248
34.72     0.117564
34.74     0.117922
34.76     0.118235
34.78     0.11832
34.8     0.118073
34.82     0.117592
34.84     0.117032
34.86     0.116499
34.88     0.116201
34.9     0.116301
34.92     0.116564
34.94     0.116634
34.96     0.116547
34.98     0.11654
35     0.116757
35.02     0.11715
35.04     0.117616
35.06     0.117738
35.08     0.117298
35.1     0.116613
35.12     0.116272
35.14     0.116246
35.16     0.11638
35.18     0.116601
35.2     0.116698
35.22     0.116598
35.24     0.116406
35.26     0.11641
35.28     0.116497
35.3     0.116563
35.32     0.116729
35.34     0.116894
35.36     0.116811
35.38     0.116576
35.4     0.116403
35.42     0.116332
35.44     0.116245
35.46     0.116248
35.48     0.116258
35.5     0.116424
35.52     0.116616
35.54     0.116834
35.56     0.116785
35.58     0.11637
35.6     0.115946
35.62     0.115709
35.64     0.115572
35.66     0.115334
35.68     0.11503
35.7     0.114781
35.72     0.114837
35.74     0.115115
35.76     0.115691
35.78     0.116267
35.8     0.116746
35.82     0.116942
35.84     0.116883
35.86     0.116603
35.88     0.11632
35.9     0.116006
35.92     0.115704
35.94     0.115192
35.96     0.114803
35.98     0.114585
36     0.114613
36.02     0.114823
36.04     0.115057
36.06     0.115255
36.08     0.11539
36.1     0.115567
36.12     0.115755
36.14     0.115693
36.16     0.115465
36.18     0.115188
36.2     0.114977
36.22     0.11474
36.24     0.114676
36.26     0.114734
36.28     0.11474
36.3     0.11456
36.32     0.114333
36.34     0.114351
36.36     0.114545
36.38     0.114959
36.4     0.11543
36.42     0.115786
36.44     0.115877
36.46     0.115729
36.48     0.115457
36.5     0.115106
36.52     0.114866
36.54     0.114805
36.56     0.114578
36.58     0.114383
36.6     0.11426
36.62     0.114335
36.64     0.114494
36.66     0.114715
36.68     0.115006
36.7     0.115213
36.72     0.115361
36.74     0.115469
36.76     0.11544
36.78     0.11538
36.8     0.11516
36.82     0.114807
36.84     0.114355
36.86     0.114156
36.88     0.114287
36.9     0.114589
36.92     0.11468
36.94     0.114772
36.96     0.114752
36.98     0.114651
37     0.114497
37.02     0.114438
37.04     0.114424
37.06     0.114333
37.08     0.114186
37.1     0.113979
37.12     0.113842
37.14     0.113658
37.16     0.113685
37.18     0.113565
37.2     0.113552
37.22     0.113851
37.24     0.114354
37.26     0.114694
37.28     0.114679
37.3     0.114489
37.32     0.11427
37.34     0.114036
37.36     0.113891
37.38     0.113773
37.4     0.113706
37.42     0.11369
37.44     0.113651
37.46     0.113695
37.48     0.113685
37.5     0.113504
37.52     0.113408
37.54     0.113421
37.56     0.113584
37.58     0.113865
37.6     0.114236
37.62     0.114347
37.64     0.114316
37.66     0.114354
37.68     0.11443
37.7     0.114611
37.72     0.114866
37.74     0.11493
37.76     0.114538
37.78     0.113896
37.8     0.113173
37.82     0.11264
37.84     0.112157
37.86     0.111819
37.88     0.111718
37.9     0.111825
37.92     0.112044
37.94     0.112412
37.96     0.112942
37.98     0.113481
38     0.113932
38.02     0.114372
38.04     0.114585
38.06     0.114561
38.08     0.11445
38.1     0.114369
38.12     0.11428
38.14     0.114044
38.16     0.113711
38.18     0.113238
38.2     0.11274
38.22     0.112451
38.24     0.112357
38.26     0.112406
38.28     0.112416
38.3     0.112526
38.32     0.112653
38.34     0.112897
38.36     0.113222
38.38     0.113504
38.4     0.113627
38.42     0.113556
38.44     0.113424
38.46     0.11335
38.48     0.113302
38.5     0.11314
38.52     0.112863
38.54     0.112645
38.56     0.112629
38.58     0.112675
38.6     0.112767
38.62     0.112702
38.64     0.112706
38.66     0.112773
38.68     0.112959
38.7     0.113182
38.72     0.113312
38.74     0.113337
38.76     0.113152
38.78     0.112902
38.8     0.112631
38.82     0.112426
38.84     0.112131
38.86     0.11186
38.88     0.111617
38.9     0.111523
38.92     0.111442
38.94     0.111467
38.96     0.111595
38.98     0.1119
39     0.112278
39.02     0.11264
39.04     0.112866
39.06     0.112968
39.08     0.113004
39.1     0.113023
39.12     0.112851
39.14     0.11235
39.16     0.111827
39.18     0.111395
39.2     0.111128
39.22     0.110927
39.24     0.110862
39.26     0.110998
39.28     0.111299
39.3     0.111601
39.32     0.111792
39.34     0.11195
39.36     0.112141
39.38     0.11248
39.4     0.112935
39.42     0.113323
39.44     0.113509
39.46     0.113227
39.48     0.112594
39.5     0.112059
39.52     0.111638
39.54     0.111299
39.56     0.110942
39.58     0.11076
39.6     0.110695
39.62     0.110778
39.64     0.110939
39.66     0.111202
39.68     0.111501
39.7     0.111826
39.72     0.11206
39.74     0.112135
39.76     0.111998
39.78     0.11177
39.8     0.111639
39.82     0.111643
39.84     0.111577
39.86     0.111459
39.88     0.111318
39.9     0.111049
39.92     0.11089
39.94     0.111094
39.96     0.111656
39.98     0.112174
40     0.112475
1
Don`t Show mark
Exponential decrease
0.110695
0.977857
1000
0.001
158
4
Automatic fit
Reference is zero
Graph
0.110695
0.977857
0
Measured value
0.02
40
0
Time (sec)
