# Supplementary material for: Lactone Enolates of Isochroman-3-ones and 2-Coumaranones: Quantification of Their Nucleophilicity in DMSO and Conjugate Additions to Chalcones
Source: J Org Chem. 2024 Apr 30;89(10):6915–28. doi: 10.1021/acs.joc.4c00277 (PMC11110064; doi:10.1021/acs.joc.4c00277)
Supplement: Supplementary file 2 — jo4c00277_si_002.zip [file jo4c00277_si_002.zip › 4+6a 3-isochro_NaH_BDM_1404/3-isochro_NaH_BDM_20eq.exp]

*********************************************************
*   File written by ExpoFit V 1.3 (2007 by Dr. Kempf)   *
*********************************************************

Date = 14/04/2023 14:38:51
3-isochro_NaH_BDM_20eq.txt
14/04/2023 11:26:32
Universal ASCII - file data
2000
0.0075     0.728543
0.015     0.717698
0.0225     0.712352
0.03     0.708441
0.0375     0.70484
0.045     0.699787
0.0525     0.694598
0.06     0.689575
0.0675     0.685114
0.075     0.680931
0.0825     0.677547
0.09     0.674402
0.0975     0.671254
0.105     0.668362
0.1125     0.66531
0.12     0.662331
0.1275     0.659323
0.135     0.65658
0.1425     0.653915
0.15     0.651192
0.1575     0.648588
0.165     0.646326
0.1725     0.643734
0.18     0.641155
0.1875     0.6386
0.195     0.63605
0.2025     0.633557
0.21     0.631004
0.2175     0.62846
0.225     0.626327
0.2325     0.623924
0.24     0.621578
0.2475     0.619467
0.255     0.617065
0.2625     0.614721
0.27     0.612329
0.2775     0.609973
0.285     0.60787
0.2925     0.605555
0.3     0.603278
0.3075     0.601332
0.315     0.599113
0.3225     0.596824
0.33     0.594674
0.3375     0.59242
0.345     0.590109
0.3525     0.587884
0.36     0.585491
0.3675     0.583445
0.375     0.581194
0.3825     0.578957
0.39     0.576838
0.3975     0.574511
0.405     0.572262
0.4125     0.570124
0.42     0.567855
0.4275     0.565698
0.435     0.563548
0.4425     0.561304
0.45     0.559432
0.4575     0.557321
0.465     0.555128
0.4725     0.553148
0.48     0.551092
0.4875     0.549033
0.495     0.547039
0.5025     0.54496
0.51     0.543039
0.5175     0.541103
0.525     0.539041
0.5325     0.537255
0.54     0.535391
0.5475     0.53341
0.555     0.531599
0.5625     0.529643
0.57     0.52773
0.5775     0.525923
0.585     0.523959
0.5925     0.522159
0.6     0.520393
0.6075     0.51856
0.615     0.516951
0.6225     0.515222
0.63     0.513443
0.6375     0.511809
0.645     0.50999
0.6525     0.508357
0.66     0.5067
0.6675     0.50492
0.675     0.503265
0.6825     0.501623
0.69     0.499791
0.6975     0.498222
0.705     0.496412
0.7125     0.494635
0.72     0.493006
0.7275     0.491201
0.735     0.489447
0.7425     0.48777
0.75     0.485982
0.7575     0.484341
0.765     0.48267
0.7725     0.480858
0.78     0.479277
0.7875     0.477572
0.795     0.475908
0.8025     0.474364
0.81     0.472741
0.8175     0.471227
0.825     0.469657
0.8325     0.467941
0.84     0.466364
0.8475     0.464741
0.855     0.463046
0.8625     0.461535
0.87     0.459835
0.8775     0.4582
0.885     0.456701
0.8925     0.454998
0.9     0.45339
0.9075     0.451897
0.915     0.45024
0.9225     0.448746
0.93     0.447261
0.9375     0.445812
0.945     0.444463
0.9525     0.443083
0.96     0.441678
0.9675     0.440315
0.975     0.438929
0.9825     0.437645
0.99     0.43639
0.9975     0.434987
1.005     0.4337
1.0125     0.432439
1.02     0.431035
1.0275     0.429786
1.035     0.42845
1.0425     0.427074
1.05     0.425915
1.0575     0.424554
1.065     0.423337
1.0725     0.422086
1.08     0.420756
1.0875     0.419573
1.095     0.418312
1.1025     0.41696
1.11     0.415714
1.1175     0.414419
1.125     0.413102
1.1325     0.411916
1.14     0.410573
1.1475     0.409303
1.155     0.408115
1.1625     0.406807
1.17     0.405551
1.1775     0.404336
1.185     0.403008
1.1925     0.401854
1.2     0.400531
1.2075     0.399196
1.215     0.398048
1.2225     0.396729
1.23     0.395441
1.2375     0.394303
1.245     0.392941
1.2525     0.391713
1.26     0.390498
1.2675     0.389142
1.275     0.388011
1.2825     0.386726
1.29     0.385451
1.2975     0.38441
1.305     0.383189
1.3125     0.382125
1.32     0.381115
1.3275     0.379891
1.335     0.378858
1.3425     0.377826
1.35     0.376672
1.3575     0.375756
1.365     0.374801
1.3725     0.373679
1.38     0.372754
1.3875     0.371681
1.395     0.370729
1.4025     0.369755
1.41     0.368679
1.4175     0.367661
1.425     0.366624
1.4325     0.365532
1.44     0.364541
1.4475     0.363499
1.455     0.36244
1.4625     0.361579
1.47     0.360512
1.4775     0.359544
1.485     0.358582
1.4925     0.3575
1.5     0.356546
1.5075     0.355531
1.515     0.354489
1.5225     0.353549
1.53     0.35243
1.5375     0.351393
1.545     0.350386
1.5525     0.349251
1.56     0.348206
1.5675     0.347202
1.575     0.346069
1.5825     0.345156
1.59     0.344135
1.5975     0.343078
1.605     0.342119
1.6125     0.341081
1.62     0.340132
1.6275     0.3392
1.635     0.338161
1.6425     0.337352
1.65     0.336429
1.6575     0.335484
1.665     0.33477
1.6725     0.333911
1.68     0.333068
1.6875     0.332361
1.695     0.331546
1.7025     0.330699
1.71     0.329951
1.7175     0.329056
1.725     0.328318
1.7325     0.327517
1.74     0.326623
1.7475     0.325888
1.755     0.325141
1.7625     0.32424
1.77     0.323545
1.7775     0.322681
1.785     0.321846
1.7925     0.321009
1.8     0.320065
1.8075     0.319349
1.815     0.318607
1.8225     0.317664
1.83     0.316872
1.8375     0.316061
1.845     0.315208
1.8525     0.314346
1.86     0.31347
1.8675     0.312572
1.875     0.311802
1.8825     0.310937
1.89     0.310091
1.8975     0.309341
1.905     0.308456
1.9125     0.307639
1.92     0.306834
1.9275     0.305927
1.935     0.305098
1.9425     0.304266
1.95     0.303432
1.9575     0.302697
1.965     0.301894
1.9725     0.301183
1.98     0.300505
1.9875     0.299805
1.995     0.299068
2.0025     0.298434
2.01     0.297764
2.0175     0.297162
2.025     0.29653
2.0325     0.295996
2.04     0.295492
2.0475     0.294871
2.055     0.294313
2.0625     0.293744
2.07     0.293116
2.0775     0.292532
2.085     0.291795
2.0925     0.291137
2.1     0.290578
2.1075     0.289915
2.115     0.289209
2.1225     0.288588
2.13     0.287858
2.1375     0.28717
2.145     0.286431
2.1525     0.285674
2.16     0.284978
2.1675     0.284218
2.175     0.283415
2.1825     0.282742
2.19     0.281972
2.1975     0.281167
2.205     0.280445
2.2125     0.279658
2.22     0.278889
2.2275     0.278253
2.235     0.277418
2.2425     0.276799
2.25     0.276108
2.2575     0.275391
2.265     0.274806
2.2725     0.274054
2.28     0.273393
2.2875     0.272818
2.295     0.27206
2.3025     0.27152
2.31     0.270953
2.3175     0.270301
2.325     0.269889
2.3325     0.269303
2.34     0.268777
2.3475     0.268371
2.355     0.26781
2.3625     0.267281
2.37     0.266848
2.3775     0.266359
2.385     0.26592
2.3925     0.265437
2.4     0.264966
2.4075     0.264559
2.415     0.264036
2.4225     0.263499
2.43     0.263058
2.4375     0.262553
2.445     0.262037
2.4525     0.26156
2.46     0.260964
2.4675     0.260482
2.475     0.25996
2.4825     0.259284
2.49     0.25883
2.4975     0.258225
2.505     0.257608
2.5125     0.257048
2.52     0.256452
2.5275     0.255898
2.535     0.255367
2.5425     0.254707
2.55     0.254187
2.5575     0.253617
2.565     0.252973
2.5725     0.252409
2.58     0.251845
2.5875     0.25125
2.595     0.250793
2.6025     0.250184
2.61     0.249619
2.6175     0.249123
2.625     0.248489
2.6325     0.247934
2.64     0.247366
2.6475     0.246741
2.655     0.246221
2.6625     0.245724
2.67     0.245168
2.6775     0.244758
2.685     0.244283
2.6925     0.243869
2.7     0.243529
2.7075     0.243123
2.715     0.242779
2.7225     0.242442
2.73     0.242054
2.7375     0.241733
2.745     0.241395
2.7525     0.24098
2.76     0.240617
2.7675     0.240077
2.775     0.239671
2.7825     0.23924
2.79     0.23872
2.7975     0.238217
2.805     0.237749
2.8125     0.237297
2.82     0.236812
2.8275     0.236353
2.835     0.235875
2.8425     0.235497
2.85     0.235063
2.8575     0.234705
2.865     0.234347
2.8725     0.234068
2.88     0.233657
2.8875     0.233343
2.895     0.232911
2.9025     0.232601
2.91     0.232212
2.9175     0.231695
2.925     0.231363
2.9325     0.230885
2.94     0.230394
2.9475     0.230046
2.955     0.229564
2.9625     0.229149
2.97     0.22889
2.9775     0.228415
2.985     0.228075
2.9925     0.227692
3     0.227322
3.0075     0.227025
3.015     0.226607
3.0225     0.22625
3.03     0.225927
3.0375     0.225431
3.045     0.225024
3.0525     0.224624
3.06     0.224215
3.0675     0.223785
3.075     0.22341
3.0825     0.222992
3.09     0.222753
3.0975     0.222322
3.105     0.221951
3.1125     0.221622
3.12     0.221199
3.1275     0.220828
3.135     0.220406
3.1425     0.219824
3.15     0.219421
3.1575     0.219011
3.165     0.218603
3.1725     0.218343
3.18     0.218036
3.1875     0.217672
3.195     0.217407
3.2025     0.216995
3.21     0.21676
3.2175     0.216468
3.225     0.215994
3.2325     0.215669
3.24     0.215302
3.2475     0.214931
3.255     0.214628
3.2625     0.214237
3.27     0.213904
3.2775     0.213599
3.285     0.213201
3.2925     0.212882
3.3     0.212546
3.3075     0.212162
3.315     0.211859
3.3225     0.211458
3.33     0.211038
3.3375     0.210699
3.345     0.210229
3.3525     0.209827
3.36     0.209437
3.3675     0.209063
3.375     0.208734
3.3825     0.208315
3.39     0.207912
3.3975     0.207582
3.405     0.207225
3.4125     0.206854
3.42     0.206568
3.4275     0.206202
3.435     0.205909
3.4425     0.205654
3.45     0.205431
3.4575     0.2052
3.465     0.205003
3.4725     0.204622
3.48     0.20444
3.4875     0.204161
3.495     0.203868
3.5025     0.203622
3.51     0.203352
3.5175     0.203041
3.525     0.202864
3.5325     0.202554
3.54     0.202348
3.5475     0.202127
3.555     0.201863
3.5625     0.201651
3.57     0.201457
3.5775     0.201166
3.585     0.200987
3.5925     0.200762
3.6     0.200488
3.6075     0.200262
3.615     0.199882
3.6225     0.199554
3.63     0.199222
3.6375     0.198788
3.645     0.198345
3.6525     0.197944
3.66     0.197558
3.6675     0.197276
3.675     0.196912
3.6825     0.196627
3.69     0.196317
3.6975     0.195996
3.705     0.195757
3.7125     0.195513
3.72     0.195183
3.7275     0.195023
3.735     0.194788
3.7425     0.194597
3.75     0.194512
3.7575     0.194303
3.765     0.194138
3.7725     0.193974
3.78     0.193805
3.7875     0.193665
3.795     0.193551
3.8025     0.193388
3.81     0.193338
3.8175     0.193199
3.825     0.193026
3.8325     0.192902
3.84     0.192711
3.8475     0.192427
3.855     0.192245
3.8625     0.191962
3.87     0.191664
3.8775     0.191424
3.885     0.191097
3.8925     0.19084
3.9     0.190538
3.9075     0.190258
3.915     0.190042
3.9225     0.189672
3.93     0.189381
3.9375     0.189105
3.945     0.188754
3.9525     0.188536
3.96     0.188282
3.9675     0.187992
3.975     0.187742
3.9825     0.18743
3.99     0.18714
3.9975     0.186901
4.005     0.186602
4.0125     0.186325
4.02     0.186052
4.0275     0.185658
4.035     0.185428
4.0425     0.185149
4.05     0.184822
4.0575     0.184601
4.065     0.184409
4.0725     0.184211
4.08     0.184086
4.0875     0.183936
4.095     0.183858
4.1025     0.183814
4.11     0.183686
4.1175     0.183601
4.125     0.183514
4.1325     0.183414
4.14     0.1834
4.1475     0.183201
4.155     0.183001
4.1625     0.182908
4.17     0.182694
4.1775     0.182585
4.185     0.182343
4.1925     0.182073
4.2     0.181896
4.2075     0.181681
4.215     0.181381
4.2225     0.181156
4.23     0.180848
4.2375     0.180578
4.245     0.18032
4.2525     0.180002
4.26     0.179652
4.2675     0.179318
4.275     0.179016
4.2825     0.178783
4.29     0.1785
4.2975     0.178185
4.305     0.177987
4.3125     0.177789
4.32     0.177564
4.3275     0.177355
4.335     0.177099
4.3425     0.176956
4.35     0.176784
4.3575     0.176626
4.365     0.176475
4.3725     0.176409
4.38     0.17624
4.3875     0.1762
4.395     0.176048
4.4025     0.175918
4.41     0.1758
4.4175     0.175603
4.425     0.175428
4.4325     0.175285
4.44     0.175102
4.4475     0.174928
4.455     0.174818
4.4625     0.174617
4.47     0.174488
4.4775     0.17435
4.485     0.174219
4.4925     0.174103
4.5     0.17396
4.5075     0.173867
4.515     0.173783
4.5225     0.173677
4.53     0.173592
4.5375     0.173457
4.545     0.173194
4.5525     0.173002
4.56     0.172744
4.5675     0.17246
4.575     0.172211
4.5825     0.171925
4.59     0.171703
4.5975     0.171508
4.605     0.171216
4.6125     0.170966
4.62     0.17075
4.6275     0.17042
4.635     0.170177
4.6425     0.169977
4.65     0.1697
4.6575     0.169583
4.665     0.169426
4.6725     0.169282
4.68     0.169163
4.6875     0.16892
4.695     0.168769
4.7025     0.168606
4.71     0.168425
4.7175     0.168191
4.725     0.167902
4.7325     0.16775
4.74     0.16769
4.7475     0.167546
4.755     0.167388
4.7625     0.167268
4.77     0.167208
4.7775     0.16712
4.785     0.167026
4.7925     0.166932
4.8     0.166871
4.8075     0.16686
4.815     0.166782
4.8225     0.166787
4.83     0.166759
4.8375     0.166711
4.845     0.166623
4.8525     0.166504
4.86     0.166347
4.8675     0.166132
4.875     0.165902
4.8825     0.165795
4.89     0.165516
4.8975     0.165358
4.905     0.165156
4.9125     0.164918
4.92     0.164691
4.9275     0.164407
4.935     0.164192
4.9425     0.164007
4.95     0.163797
4.9575     0.163587
4.965     0.163515
4.9725     0.163335
4.98     0.163198
4.9875     0.163034
4.995     0.162859
5.0025     0.162633
5.01     0.162463
5.0175     0.162285
5.025     0.162167
5.0325     0.162107
5.04     0.162019
5.0475     0.16198
5.055     0.161868
5.0625     0.161762
5.07     0.161594
5.0775     0.161424
5.085     0.16127
5.0925     0.161188
5.1     0.161147
5.1075     0.161111
5.115     0.161175
5.1225     0.16119
5.13     0.161197
5.1375     0.161154
5.145     0.161111
5.1525     0.161036
5.16     0.16088
5.1675     0.160764
5.175     0.16074
5.1825     0.160643
5.19     0.160584
5.1975     0.160538
5.205     0.16045
5.2125     0.160345
5.22     0.160081
5.2275     0.159889
5.235     0.159654
5.2425     0.159356
5.25     0.159106
5.2575     0.158861
5.265     0.158657
5.2725     0.158412
5.28     0.158186
5.2875     0.157945
5.295     0.157672
5.3025     0.1574
5.31     0.157175
5.3175     0.156951
5.325     0.156842
5.3325     0.156713
5.34     0.156704
5.3475     0.156706
5.355     0.156671
5.3625     0.156594
5.37     0.156491
5.3775     0.15637
5.385     0.156415
5.3925     0.15635
5.4     0.156384
5.4075     0.156355
5.415     0.156383
5.4225     0.156416
5.43     0.156382
5.4375     0.156371
5.445     0.156302
5.4525     0.156327
5.46     0.156409
5.4675     0.156411
5.475     0.156428
5.4825     0.156427
5.49     0.156474
5.4975     0.156479
5.505     0.156365
5.5125     0.156323
5.52     0.156208
5.5275     0.156127
5.535     0.156017
5.5425     0.155915
5.55     0.155767
5.5575     0.155433
5.565     0.155144
5.5725     0.154814
5.58     0.154498
5.5875     0.15424
5.595     0.153999
5.6025     0.15387
5.61     0.153731
5.6175     0.153554
5.625     0.153394
5.6325     0.153246
5.64     0.153058
5.6475     0.152842
5.655     0.152661
5.6625     0.152458
5.67     0.152345
5.6775     0.152308
5.685     0.152213
5.6925     0.152181
5.7     0.152015
5.7075     0.151982
5.715     0.15189
5.7225     0.15178
5.73     0.151691
5.7375     0.151626
5.745     0.151619
5.7525     0.151642
5.76     0.151628
5.7675     0.151555
5.775     0.151532
5.7825     0.151555
5.79     0.15156
5.7975     0.151472
5.805     0.151431
5.8125     0.151388
5.82     0.151298
5.8275     0.151292
5.835     0.15116
5.8425     0.151098
5.85     0.150988
5.8575     0.150869
5.865     0.150713
5.8725     0.150638
5.88     0.150523
5.8875     0.15048
5.895     0.150338
5.9025     0.150191
5.91     0.150139
5.9175     0.149982
5.925     0.149809
5.9325     0.149649
5.94     0.149489
5.9475     0.149414
5.955     0.149263
5.9625     0.149118
5.97     0.149034
5.9775     0.14894
5.985     0.14881
5.9925     0.148679
6     0.148556
6.0075     0.148439
6.015     0.148325
6.0225     0.14827
6.03     0.148323
6.0375     0.148406
6.045     0.148358
6.0525     0.148363
6.06     0.148315
6.0675     0.148337
6.075     0.148306
6.0825     0.148256
6.09     0.148227
6.0975     0.148237
6.105     0.14818
6.1125     0.148174
6.12     0.148149
6.1275     0.148103
6.135     0.148082
6.1425     0.14796
6.15     0.147853
6.1575     0.147809
6.165     0.147672
6.1725     0.147567
6.18     0.147425
6.1875     0.147233
6.195     0.147028
6.2025     0.146803
6.21     0.146524
6.2175     0.14628
6.225     0.146047
6.2325     0.145835
6.24     0.145757
6.2475     0.145687
6.255     0.145596
6.2625     0.145594
6.27     0.145496
6.2775     0.145495
6.285     0.145435
6.2925     0.145364
6.3     0.145275
6.3075     0.145259
6.315     0.145134
6.3225     0.145035
6.33     0.144964
6.3375     0.144872
6.345     0.144788
6.3525     0.144694
6.36     0.144597
6.3675     0.144485
6.375     0.144368
6.3825     0.144372
6.39     0.144266
6.3975     0.144124
6.405     0.144086
6.4125     0.143993
6.42     0.143909
6.4275     0.143828
6.435     0.143727
6.4425     0.143663
6.45     0.143655
6.4575     0.143583
6.465     0.143602
6.4725     0.14364
6.48     0.143586
6.4875     0.143585
6.495     0.143579
6.5025     0.143474
6.51     0.143374
6.5175     0.143204
6.525     0.143099
6.5325     0.142967
6.54     0.142709
6.5475     0.142549
6.555     0.142421
6.5625     0.142309
6.57     0.142222
6.5775     0.142074
6.585     0.141974
6.5925     0.141933
6.6     0.141846
6.6075     0.141813
6.615     0.141864
6.6225     0.141879
6.63     0.141952
6.6375     0.141839
6.645     0.141744
6.6525     0.141666
6.66     0.141514
6.6675     0.14135
6.675     0.141239
6.6825     0.14106
6.69     0.140903
6.6975     0.140807
6.705     0.140675
6.7125     0.140673
6.72     0.140547
6.7275     0.140471
6.735     0.140349
6.7425     0.140235
6.75     0.140202
6.7575     0.140203
6.765     0.140115
6.7725     0.140171
6.78     0.140229
6.7875     0.140207
6.795     0.140228
6.8025     0.140258
6.81     0.140299
6.8175     0.140349
6.825     0.140397
6.8325     0.140508
6.84     0.140678
6.8475     0.140869
6.855     0.140952
6.8625     0.14112
6.87     0.141116
6.8775     0.141171
6.885     0.141097
6.8925     0.141044
6.9     0.140993
6.9075     0.140918
6.915     0.140853
6.9225     0.14083
6.93     0.140749
6.9375     0.140658
6.945     0.140533
6.9525     0.140376
6.96     0.140303
6.9675     0.140064
6.975     0.139856
6.9825     0.139749
6.99     0.139544
6.9975     0.139384
7.005     0.139246
7.0125     0.13907
7.02     0.138856
7.0275     0.138654
7.035     0.13841
7.0425     0.13826
7.05     0.138008
7.0575     0.13784
7.065     0.137758
7.0725     0.137623
7.08     0.137483
7.0875     0.137384
7.095     0.137224
7.1025     0.13714
7.11     0.137001
7.1175     0.136869
7.125     0.136839
7.1325     0.136859
7.14     0.136849
7.1475     0.136867
7.155     0.136852
7.1625     0.136782
7.17     0.1368
7.1775     0.136797
7.185     0.136828
7.1925     0.136859
7.2     0.136888
7.2075     0.137027
7.215     0.137098
7.2225     0.137187
7.23     0.137391
7.2375     0.137503
7.245     0.137624
7.2525     0.137693
7.26     0.137736
7.2675     0.137781
7.275     0.13771
7.2825     0.137654
7.29     0.137647
7.2975     0.137541
7.305     0.137418
7.3125     0.137307
7.32     0.137178
7.3275     0.137061
7.335     0.136963
7.3425     0.136807
7.35     0.13673
7.3575     0.136716
7.365     0.136663
7.3725     0.136621
7.38     0.136594
7.3875     0.136554
7.395     0.136623
7.4025     0.136558
7.41     0.136494
7.4175     0.136436
7.425     0.136304
7.4325     0.136185
7.44     0.136014
7.4475     0.135808
7.455     0.135621
7.4625     0.135429
7.47     0.135185
7.4775     0.135072
7.485     0.134864
7.4925     0.134679
7.5     0.134497
7.5075     0.134289
7.515     0.134114
7.5225     0.134023
7.53     0.133944
7.5375     0.133938
7.545     0.133914
7.5525     0.133899
7.56     0.134028
7.5675     0.133943
7.575     0.13396
7.5825     0.134029
7.59     0.13401
7.5975     0.134069
7.605     0.134274
7.6125     0.134364
7.62     0.134571
7.6275     0.134679
7.635     0.134765
7.6425     0.134888
7.65     0.134883
7.6575     0.134952
7.665     0.135029
7.6725     0.134985
7.68     0.135078
7.6875     0.135118
7.695     0.13511
7.7025     0.13518
7.71     0.135125
7.7175     0.135065
7.725     0.135056
7.7325     0.134941
7.74     0.134855
7.7475     0.134794
7.755     0.134719
7.7625     0.134691
7.77     0.134621
7.7775     0.134501
7.785     0.134432
7.7925     0.134295
7.8     0.134096
7.8075     0.134023
7.815     0.133762
7.8225     0.133629
7.83     0.133508
7.8375     0.133318
7.845     0.133159
7.8525     0.133011
7.86     0.132819
7.8675     0.132684
7.875     0.13248
7.8825     0.13218
7.89     0.132033
7.8975     0.131752
7.905     0.131577
7.9125     0.131575
7.92     0.131253
7.9275     0.131198
7.935     0.131155
7.9425     0.1311
7.95     0.131094
7.9575     0.131036
7.965     0.131052
7.9725     0.131156
7.98     0.131196
7.9875     0.131303
7.995     0.131434
8.0025     0.131385
8.01     0.131465
8.0175     0.13157
8.025     0.131551
8.0325     0.131577
8.04     0.131544
8.0475     0.13149
8.055     0.131561
8.0625     0.131532
8.07     0.131558
8.0775     0.131607
8.085     0.131529
8.0925     0.131592
8.1     0.131679
8.1075     0.131673
8.115     0.131779
8.1225     0.131854
8.13     0.131921
8.1375     0.132132
8.145     0.132176
8.1525     0.132212
8.16     0.132316
8.1675     0.132217
8.175     0.132179
8.1825     0.132109
8.19     0.132019
8.1975     0.131946
8.205     0.131795
8.2125     0.131568
8.22     0.131477
8.2275     0.131202
8.235     0.130972
8.2425     0.130839
8.25     0.130589
8.2575     0.130378
8.265     0.130186
8.2725     0.129914
8.28     0.129878
8.2875     0.129697
8.295     0.129496
8.3025     0.129386
8.31     0.12912
8.3175     0.12889
8.325     0.128743
8.3325     0.128529
8.34     0.12846
8.3475     0.128388
8.355     0.128295
8.3625     0.12837
8.37     0.128402
8.3775     0.128373
8.385     0.128495
8.3925     0.128523
8.4     0.128611
8.4075     0.12884
8.415     0.12894
8.4225     0.129202
8.43     0.129462
8.4375     0.129626
8.445     0.12993
8.4525     0.130153
8.46     0.130283
8.4675     0.130529
8.475     0.130702
8.4825     0.130893
8.49     0.131084
8.4975     0.131149
8.505     0.131273
8.5125     0.13132
8.52     0.131227
8.5275     0.131167
8.535     0.130983
8.5425     0.130723
8.55     0.130539
8.5575     0.130193
8.565     0.129931
8.5725     0.129705
8.58     0.12937
8.5875     0.129099
8.595     0.128816
8.6025     0.128417
8.61     0.128198
8.6175     0.127917
8.625     0.127616
8.6325     0.127489
8.64     0.12735
8.6475     0.127262
8.655     0.127222
8.6625     0.127066
8.67     0.127081
8.6775     0.127029
8.685     0.126927
8.6925     0.126957
8.7     0.126975
8.7075     0.127027
8.715     0.127236
8.7225     0.127294
8.73     0.127402
8.7375     0.127624
8.745     0.127649
8.7525     0.127844
8.76     0.127955
8.7675     0.12805
8.775     0.128233
8.7825     0.128287
8.79     0.128412
8.7975     0.128487
8.805     0.128491
8.8125     0.12852
8.82     0.128564
8.8275     0.128477
8.835     0.128455
8.8425     0.128352
8.85     0.128233
8.8575     0.128146
8.865     0.12804
8.8725     0.127918
8.88     0.127841
8.8875     0.127646
8.895     0.127459
8.9025     0.127396
8.91     0.127179
8.9175     0.127113
8.925     0.126991
8.9325     0.126779
8.94     0.12678
8.9475     0.126637
8.955     0.126564
8.9625     0.126567
8.97     0.126557
8.9775     0.126573
8.985     0.126659
8.9925     0.12666
9     0.126722
9.0075     0.126768
9.015     0.126713
9.0225     0.126792
9.03     0.126737
9.0375     0.126723
9.045     0.12677
9.0525     0.126781
9.06     0.126828
9.0675     0.126893
9.075     0.126796
9.0825     0.12683
9.09     0.126831
9.0975     0.126769
9.105     0.126861
9.1125     0.126874
9.12     0.126857
9.1275     0.126975
9.135     0.126956
9.1425     0.127003
9.15     0.126979
9.1575     0.126818
9.165     0.126823
9.1725     0.126797
9.18     0.126642
9.1875     0.126586
9.195     0.126387
9.2025     0.126231
9.21     0.126151
9.2175     0.125915
9.225     0.125729
9.2325     0.125557
9.24     0.125343
9.2475     0.125297
9.255     0.125208
9.2625     0.125051
9.27     0.125008
9.2775     0.124889
9.285     0.124805
9.2925     0.124782
9.3     0.124581
9.3075     0.124528
9.315     0.124602
9.3225     0.124558
9.33     0.124726
9.3375     0.124789
9.345     0.124872
9.3525     0.125088
9.36     0.125184
9.3675     0.125188
9.375     0.125299
9.3825     0.125267
9.39     0.12537
9.3975     0.125453
9.405     0.125386
9.4125     0.125451
9.42     0.125462
9.4275     0.125387
9.435     0.125385
9.4425     0.125244
9.45     0.125154
9.4575     0.125144
9.465     0.124974
9.4725     0.124821
9.48     0.12479
9.4875     0.12461
9.495     0.124511
9.5025     0.124435
9.51     0.12424
9.5175     0.124156
9.525     0.123964
9.5325     0.123772
9.54     0.123786
9.5475     0.123571
9.555     0.123507
9.5625     0.123461
9.57     0.123358
9.5775     0.123337
9.585     0.1233
9.5925     0.123134
9.6     0.12318
9.6075     0.123131
9.615     0.123037
9.6225     0.123148
9.63     0.123073
9.6375     0.123125
9.645     0.12321
9.6525     0.123156
9.66     0.123215
9.6675     0.123332
9.675     0.123349
9.6825     0.1235
9.69     0.1236
9.6975     0.123759
9.705     0.124017
9.7125     0.124034
9.72     0.12421
9.7275     0.124352
9.735     0.124352
9.7425     0.124475
9.75     0.12463
9.7575     0.12461
9.765     0.124708
9.7725     0.124695
9.78     0.124693
9.7875     0.124711
9.795     0.124582
9.8025     0.124468
9.81     0.124389
9.8175     0.124149
9.825     0.124001
9.8325     0.123925
9.84     0.123705
9.8475     0.123603
9.855     0.123364
9.8625     0.123199
9.87     0.123048
9.8775     0.12282
9.885     0.12254
9.8925     0.1224
9.9     0.122068
9.9075     0.12199
9.915     0.121841
9.9225     0.121599
9.93     0.121584
9.9375     0.12148
9.945     0.121359
9.9525     0.121337
9.96     0.121221
9.9675     0.121145
9.975     0.121195
9.9825     0.121094
9.99     0.121125
9.9975     0.121089
10.005     0.121044
10.0125     0.121103
10.02     0.121096
10.0275     0.121101
10.035     0.121204
10.0425     0.12115
10.05     0.121177
10.0575     0.121407
10.065     0.121414
10.0725     0.121576
10.08     0.121765
10.0875     0.121903
10.095     0.122185
10.1025     0.12233
10.11     0.122417
10.1175     0.122646
10.125     0.122592
10.1325     0.122644
10.14     0.12276
10.1475     0.122639
10.155     0.122723
10.1625     0.122746
10.17     0.122564
10.1775     0.122634
10.185     0.122473
10.1925     0.122263
10.2     0.122277
10.2075     0.122022
10.215     0.121888
10.2225     0.121737
10.23     0.121424
10.2375     0.121314
10.245     0.121073
10.2525     0.120758
10.26     0.120671
10.2675     0.120396
10.275     0.120137
10.2825     0.120017
10.29     0.11972
10.2975     0.119556
10.305     0.119507
10.3125     0.119313
10.32     0.119295
10.3275     0.119182
10.335     0.119056
10.3425     0.119149
10.35     0.119069
10.3575     0.118976
10.365     0.119108
10.3725     0.11907
10.38     0.119151
10.3875     0.119229
10.395     0.119243
10.4025     0.119424
10.41     0.1194
10.4175     0.119407
10.425     0.119568
10.4325     0.119579
10.44     0.119618
10.4475     0.119836
10.455     0.119875
10.4625     0.120098
10.47     0.120338
10.4775     0.120428
10.485     0.120642
10.4925     0.120791
10.5     0.120833
10.5075     0.120985
10.515     0.120943
10.5225     0.12092
10.53     0.12102
10.5375     0.120989
10.545     0.12089
10.5525     0.120858
10.56     0.120612
10.5675     0.120453
10.575     0.120299
10.5825     0.119946
10.59     0.119811
10.5975     0.119578
10.605     0.119382
10.6125     0.119352
10.62     0.119199
10.6275     0.119059
10.635     0.119001
10.6425     0.118773
10.65     0.11873
10.6575     0.118547
10.665     0.118336
10.6725     0.118351
10.68     0.118274
10.6875     0.118151
10.695     0.118162
10.7025     0.118064
10.71     0.117993
10.7175     0.118013
10.725     0.117851
10.7325     0.117884
10.74     0.117894
10.7475     0.117849
10.755     0.11803
10.7625     0.11811
10.77     0.11819
10.7775     0.118397
10.785     0.118406
10.7925     0.11853
10.8     0.1187
10.8075     0.118732
10.815     0.118865
10.8225     0.119001
10.83     0.119062
10.8375     0.119314
10.845     0.11939
10.8525     0.119371
10.86     0.119537
10.8675     0.119469
10.875     0.119502
10.8825     0.119471
10.89     0.119397
10.8975     0.119447
10.905     0.119443
10.9125     0.119252
10.92     0.119278
10.9275     0.119237
10.935     0.119118
10.9425     0.119061
10.95     0.118858
10.9575     0.118691
10.965     0.118663
10.9725     0.118457
10.98     0.118411
10.9875     0.118314
10.995     0.118056
11.0025     0.117972
11.01     0.117827
11.0175     0.117651
11.025     0.117612
11.0325     0.117411
11.04     0.117367
11.0475     0.117473
11.055     0.117408
11.0625     0.117491
11.07     0.117507
11.0775     0.117472
11.085     0.117584
11.0925     0.11755
11.1     0.117517
11.1075     0.117681
11.115     0.117592
11.1225     0.117692
11.13     0.117886
11.1375     0.117919
11.145     0.118097
11.1525     0.118264
11.16     0.118265
11.1675     0.118534
11.175     0.118606
11.1825     0.118714
11.19     0.119007
11.1975     0.119015
11.205     0.119104
11.2125     0.119254
11.22     0.119122
11.2275     0.119135
11.235     0.119144
11.2425     0.11896
11.25     0.118963
11.2575     0.118773
11.265     0.118638
11.2725     0.118573
11.28     0.118319
11.2875     0.118134
11.295     0.118038
11.3025     0.11775
11.31     0.117656
11.3175     0.11745
11.325     0.117244
11.3325     0.117233
11.34     0.117073
11.3475     0.116853
11.355     0.116832
11.3625     0.116592
11.37     0.11654
11.3775     0.116565
11.385     0.116379
11.3925     0.116348
11.4     0.116344
11.4075     0.116305
11.415     0.116463
11.4225     0.116429
11.43     0.116413
11.4375     0.116642
11.445     0.116657
11.4525     0.116817
11.46     0.117012
11.4675     0.117078
11.475     0.1173
11.4825     0.11748
11.49     0.117534
11.4975     0.117788
11.505     0.117962
11.5125     0.118062
11.52     0.118321
11.5275     0.118465
11.535     0.118543
11.5425     0.118677
11.55     0.118559
11.5575     0.118566
11.565     0.118587
11.5725     0.118423
11.58     0.1184
11.5875     0.118287
11.595     0.118111
11.6025     0.118156
11.61     0.11791
11.6175     0.117723
11.625     0.117581
11.6325     0.117319
11.64     0.117219
11.6475     0.117114
11.655     0.116856
11.6625     0.116937
11.67     0.116879
11.6775     0.116813
11.685     0.116838
11.6925     0.116664
11.7     0.116552
11.7075     0.116545
11.715     0.116278
11.7225     0.116248
11.73     0.116313
11.7375     0.116152
11.745     0.116221
11.7525     0.116183
11.76     0.116057
11.7675     0.116126
11.775     0.115979
11.7825     0.116009
11.79     0.116111
11.7975     0.116031
11.805     0.11611
11.8125     0.11625
11.82     0.116282
11.8275     0.116449
11.835     0.116478
11.8425     0.116511
11.85     0.116669
11.8575     0.116657
11.865     0.116736
11.8725     0.116917
11.88     0.116921
11.8875     0.117058
11.895     0.117088
11.9025     0.116967
11.91     0.117089
11.9175     0.117004
11.925     0.116976
11.9325     0.11705
11.94     0.116873
11.9475     0.116812
11.955     0.116844
11.9625     0.116721
11.97     0.116646
11.9775     0.116611
11.985     0.116396
11.9925     0.11642
12     0.116391
12.0075     0.116265
12.015     0.116361
12.0225     0.116214
12.03     0.116233
12.0375     0.1163
12.045     0.116152
12.0525     0.116007
12.06     0.115862
12.0675     0.115578
12.075     0.115579
12.0825     0.115292
12.09     0.115042
12.0975     0.114958
12.105     0.114754
12.1125     0.11461
12.12     0.114605
12.1275     0.11445
12.135     0.114401
12.1425     0.1144
12.15     0.114225
12.1575     0.11431
12.165     0.114301
12.1725     0.114233
12.18     0.114367
12.1875     0.11441
12.195     0.114457
12.2025     0.114639
12.21     0.114652
12.2175     0.114755
12.225     0.114869
12.2325     0.114769
12.24     0.11493
12.2475     0.115006
12.255     0.114962
12.2625     0.115137
12.27     0.115142
12.2775     0.115191
12.285     0.115294
12.2925     0.115155
12.3     0.115179
12.3075     0.115291
12.315     0.115104
12.3225     0.115155
12.33     0.115148
12.3375     0.115051
12.345     0.115152
12.3525     0.115014
12.36     0.11492
12.3675     0.114916
12.375     0.114712
12.3825     0.114732
12.39     0.114629
12.3975     0.114423
12.405     0.114463
12.4125     0.114417
12.42     0.114304
12.4275     0.11433
12.435     0.114208
12.4425     0.114111
12.45     0.114172
12.4575     0.114021
12.465     0.113956
12.4725     0.11394
12.48     0.113719
12.4875     0.113695
12.495     0.113598
12.5025     0.113446
12.51     0.113524
12.5175     0.113425
12.525     0.113323
12.5325     0.113428
12.54     0.113311
12.5475     0.113383
12.555     0.113539
12.5625     0.113385
12.57     0.1135
12.5775     0.113489
12.585     0.113384
12.5925     0.113455
12.6     0.113311
12.6075     0.113279
12.615     0.113318
12.6225     0.113244
12.63     0.113255
12.6375     0.113375
12.645     0.113271
12.6525     0.113425
12.66     0.113481
12.6675     0.113452
12.675     0.113652
12.6825     0.113627
12.69     0.113612
12.6975     0.113838
12.705     0.113877
12.7125     0.114023
12.72     0.114105
12.7275     0.114069
12.735     0.114223
12.7425     0.114218
12.75     0.11414
12.7575     0.114244
12.765     0.114146
12.7725     0.114072
12.78     0.114144
12.7875     0.113972
12.795     0.113932
12.8025     0.113887
12.81     0.113709
12.8175     0.113715
12.825     0.113606
12.8325     0.113357
12.84     0.113358
12.8475     0.113147
12.855     0.112995
12.8625     0.113003
12.87     0.112795
12.8775     0.112689
12.885     0.11259
12.8925     0.112331
12.9     0.112293
12.9075     0.112188
12.915     0.112024
12.9225     0.112081
12.93     0.11205
12.9375     0.112079
12.945     0.112208
12.9525     0.112167
12.96     0.112279
12.9675     0.112422
12.975     0.112382
12.9825     0.112546
12.99     0.112658
12.9975     0.112635
13.005     0.112851
13.0125     0.112882
13.02     0.112942
13.0275     0.11315
13.035     0.113057
13.0425     0.113177
13.05     0.113251
13.0575     0.113128
13.065     0.113261
13.0725     0.113344
13.08     0.113258
13.0875     0.113383
13.095     0.113279
13.1025     0.113255
13.11     0.113311
13.1175     0.11318
13.125     0.113171
13.1325     0.113159
13.14     0.112929
13.1475     0.112923
13.155     0.112819
13.1625     0.112636
13.17     0.112632
13.1775     0.112423
13.185     0.112161
13.1925     0.112127
13.2     0.111896
13.2075     0.111818
13.215     0.111777
13.2225     0.111552
13.23     0.111605
13.2375     0.111508
13.245     0.111336
13.2525     0.111452
13.26     0.111356
13.2675     0.111266
13.275     0.111325
13.2825     0.11118
13.29     0.11122
13.2975     0.111253
13.305     0.111162
13.3125     0.111324
13.32     0.111306
13.3275     0.111276
13.335     0.111396
13.3425     0.111318
13.35     0.111302
13.3575     0.111467
13.365     0.111376
13.3725     0.11142
13.38     0.11146
13.3875     0.111502
13.395     0.111726
13.4025     0.111794
13.41     0.11184
13.4175     0.112076
13.425     0.112136
13.4325     0.112246
13.44     0.112437
13.4475     0.112336
13.455     0.112455
13.4625     0.112532
13.47     0.112455
13.4775     0.11259
13.485     0.112536
13.4925     0.112381
13.5     0.112387
13.5075     0.112175
13.515     0.112095
13.5225     0.112058
13.53     0.111798
13.5375     0.111774
13.545     0.111722
13.5525     0.111465
13.56     0.111445
13.5675     0.111292
13.575     0.111094
13.5825     0.111061
13.59     0.110867
13.5975     0.110814
13.605     0.110848
13.6125     0.110617
13.62     0.110657
13.6275     0.110764
13.635     0.110654
13.6425     0.110769
13.65     0.110748
13.6575     0.110631
13.665     0.110804
13.6725     0.110745
13.68     0.110722
13.6875     0.110905
13.695     0.110794
13.7025     0.110895
13.71     0.111023
13.7175     0.11087
13.725     0.111018
13.7325     0.110997
13.74     0.110925
13.7475     0.111072
13.755     0.111017
13.7625     0.110959
13.77     0.111116
13.7775     0.111042
13.785     0.111154
13.7925     0.111221
13.8     0.111089
13.8075     0.11121
13.815     0.111131
13.8225     0.111017
13.83     0.111086
13.8375     0.110973
13.845     0.110824
13.8525     0.110858
13.86     0.110618
13.8675     0.110573
13.875     0.110473
13.8825     0.110138
13.89     0.110085
13.8975     0.109863
13.905     0.109665
13.9125     0.109743
13.92     0.109568
13.9275     0.109586
13.935     0.109772
13.9425     0.109741
13.95     0.109912
13.9575     0.110048
13.965     0.110038
13.9725     0.110278
13.98     0.110335
13.9875     0.110339
13.995     0.110533
14.0025     0.110469
14.01     0.110475
14.0175     0.110564
14.025     0.110405
14.0325     0.110405
14.04     0.110454
14.0475     0.110369
14.055     0.110473
14.0625     0.110453
14.07     0.110383
14.0775     0.1106
14.085     0.110529
14.0925     0.110575
14.1     0.110706
14.1075     0.110596
14.115     0.11065
14.1225     0.1107
14.13     0.110564
14.1375     0.110688
14.145     0.110638
14.1525     0.11047
14.16     0.110508
14.1675     0.110409
14.175     0.110341
14.1825     0.110386
14.19     0.110178
14.1975     0.110199
14.205     0.110248
14.2125     0.110094
14.22     0.110162
14.2275     0.110195
14.235     0.110098
14.2425     0.110226
14.25     0.110143
14.2575     0.110078
14.265     0.110197
14.2725     0.110035
14.28     0.110155
14.2875     0.110238
14.295     0.110123
14.3025     0.110279
14.31     0.110275
14.3175     0.11023
14.325     0.110326
14.3325     0.110227
14.34     0.110212
14.3475     0.110352
14.355     0.110207
14.3625     0.110286
14.37     0.11039
14.3775     0.110258
14.385     0.110436
14.3925     0.110409
14.4     0.110354
14.4075     0.110544
14.415     0.110406
14.4225     0.110435
14.43     0.110542
14.4375     0.110381
14.445     0.110393
14.4525     0.110426
14.46     0.110293
14.4675     0.110374
14.475     0.110215
14.4825     0.110057
14.49     0.110156
14.4975     0.110034
14.505     0.109952
14.5125     0.110019
14.52     0.109869
14.5275     0.109799
14.535     0.109813
14.5425     0.10965
14.55     0.109605
14.5575     0.109407
14.565     0.109189
14.5725     0.109249
14.58     0.10901
14.5875     0.10888
14.595     0.108847
14.6025     0.108693
14.61     0.108629
14.6175     0.108563
14.625     0.108297
14.6325     0.108222
14.64     0.108156
14.6475     0.108014
14.655     0.10805
14.6625     0.108116
14.67     0.108164
14.6775     0.10836
14.685     0.108405
14.6925     0.108573
14.7     0.108793
14.7075     0.10883
14.715     0.109059
14.7225     0.10924
14.73     0.109279
14.7375     0.109499
14.745     0.109504
14.7525     0.109523
14.76     0.109555
14.7675     0.109493
14.775     0.10946
14.7825     0.109443
14.79     0.109251
14.7975     0.109297
14.805     0.109328
14.8125     0.109222
14.82     0.10936
14.8275     0.109272
14.835     0.109304
14.8425     0.109409
14.85     0.109286
14.8575     0.10929
14.865     0.10938
14.8725     0.109223
14.88     0.109263
14.8875     0.109212
14.895     0.109025
14.9025     0.109056
14.91     0.108834
14.9175     0.108731
14.925     0.1087
14.9325     0.108422
14.94     0.108374
14.9475     0.108297
14.955     0.108115
14.9625     0.108208
14.97     0.108175
14.9775     0.108156
14.985     0.108356
14.9925     0.10839
15     0.108406
1
Don`t Show mark
Exponential decrease
0.108014
0.728543
1000
0.001
128
8
Automatic fit
Reference is zero
Graph
0.108014
0.728543
0
Measured value
0.0075
15
0
Time (sec)
