# Supplementary material for: Lactone Enolates of Isochroman-3-ones and 2-Coumaranones: Quantification of Their Nucleophilicity in DMSO and Conjugate Additions to Chalcones
Source: J Org Chem. 2024 Apr 30;89(10):6915–28. doi: 10.1021/acs.joc.4c00277 (PMC11110064; doi:10.1021/acs.joc.4c00277)
Supplement: Supplementary file 2 — jo4c00277_si_002.zip [file jo4c00277_si_002.zip › 4+6a 3-isochro_NaH_BDM_1404/3-isochro_NaH_BDM_30eq.exp]

*********************************************************
*   File written by ExpoFit V 1.3 (2007 by Dr. Kempf)   *
*********************************************************

Date = 14/04/2023 14:40:39
3-isochro_NaH_BDM_30eq.txt
14/04/2023 11:21:46
Universal ASCII - file data
2000
0.005     0.739348
0.01     0.728103
0.015     0.721003
0.02     0.715932
0.025     0.712078
0.03     0.707945
0.035     0.704475
0.04     0.700451
0.045     0.696234
0.05     0.69238
0.055     0.688082
0.06     0.684094
0.065     0.680627
0.07     0.677112
0.075     0.673671
0.08     0.670632
0.085     0.667734
0.09     0.664868
0.095     0.661733
0.1     0.658881
0.105     0.656372
0.11     0.653575
0.115     0.650683
0.12     0.64788
0.125     0.645158
0.13     0.642406
0.135     0.639639
0.14     0.637156
0.145     0.634782
0.15     0.632326
0.155     0.629689
0.16     0.627222
0.165     0.624779
0.17     0.622285
0.175     0.619678
0.18     0.617198
0.185     0.61465
0.19     0.612073
0.195     0.609442
0.2     0.606746
0.205     0.604315
0.21     0.601952
0.215     0.599521
0.22     0.596979
0.225     0.594507
0.23     0.592309
0.235     0.589947
0.24     0.587457
0.245     0.585156
0.25     0.582935
0.255     0.580371
0.26     0.577808
0.265     0.575479
0.27     0.573215
0.275     0.570801
0.28     0.568263
0.285     0.566105
0.29     0.563908
0.295     0.561674
0.3     0.559369
0.305     0.557225
0.31     0.555147
0.315     0.552967
0.32     0.550694
0.325     0.548563
0.33     0.546459
0.335     0.544527
0.34     0.542316
0.345     0.540127
0.35     0.538025
0.355     0.536051
0.36     0.533825
0.365     0.53169
0.37     0.529747
0.375     0.527852
0.38     0.525584
0.385     0.523261
0.39     0.52127
0.395     0.519233
0.4     0.516882
0.405     0.514569
0.41     0.5125
0.415     0.510455
0.42     0.508238
0.425     0.506115
0.43     0.504257
0.435     0.502493
0.44     0.500359
0.445     0.498493
0.45     0.496691
0.455     0.495098
0.46     0.49329
0.465     0.491565
0.47     0.489863
0.475     0.488221
0.48     0.486461
0.485     0.484716
0.49     0.482997
0.495     0.481524
0.5     0.479906
0.505     0.478136
0.51     0.47648
0.515     0.474941
0.52     0.473358
0.525     0.471642
0.53     0.46986
0.535     0.468315
0.54     0.466626
0.545     0.464773
0.55     0.463066
0.555     0.461586
0.56     0.459893
0.565     0.45816
0.57     0.456355
0.575     0.454743
0.58     0.45316
0.585     0.451408
0.59     0.449724
0.595     0.448218
0.6     0.446585
0.605     0.444924
0.61     0.443169
0.615     0.441646
0.62     0.440085
0.625     0.438481
0.63     0.43676
0.635     0.435244
0.64     0.433781
0.645     0.432305
0.65     0.43068
0.655     0.42923
0.66     0.427848
0.665     0.426367
0.67     0.42469
0.675     0.423246
0.68     0.421926
0.685     0.420384
0.69     0.418679
0.695     0.417159
0.7     0.415728
0.705     0.41421
0.71     0.412545
0.715     0.41107
0.72     0.409642
0.725     0.408137
0.73     0.406481
0.735     0.404943
0.74     0.4035
0.745     0.402147
0.75     0.40059
0.755     0.39904
0.76     0.397631
0.765     0.396235
0.77     0.394792
0.775     0.393429
0.78     0.392035
0.785     0.390983
0.79     0.389671
0.795     0.388431
0.8     0.38735
0.805     0.386317
0.81     0.385181
0.815     0.383984
0.82     0.382905
0.825     0.381878
0.83     0.380815
0.835     0.379612
0.84     0.378566
0.845     0.377591
0.85     0.376398
0.855     0.375152
0.86     0.373985
0.865     0.372951
0.87     0.371827
0.875     0.370532
0.88     0.36941
0.885     0.368261
0.89     0.367061
0.895     0.365854
0.9     0.364693
0.905     0.363669
0.91     0.362456
0.915     0.361292
0.92     0.360143
0.925     0.359035
0.93     0.358014
0.935     0.356862
0.94     0.355652
0.945     0.354583
0.95     0.353645
0.955     0.35248
0.96     0.351246
0.965     0.35028
0.97     0.349376
0.975     0.348279
0.98     0.347105
0.985     0.346029
0.99     0.34511
0.995     0.343951
1     0.342895
1.005     0.341792
1.01     0.340909
1.015     0.339743
1.02     0.338523
1.025     0.337397
1.03     0.336397
1.035     0.335316
1.04     0.334157
1.045     0.332925
1.05     0.331904
1.055     0.330884
1.06     0.329785
1.065     0.328606
1.07     0.327727
1.075     0.326713
1.08     0.32573
1.085     0.324643
1.09     0.323851
1.095     0.322927
1.1     0.321945
1.105     0.320771
1.11     0.319914
1.115     0.319052
1.12     0.318059
1.125     0.317114
1.13     0.31627
1.135     0.315461
1.14     0.314528
1.145     0.313463
1.15     0.312703
1.155     0.311909
1.16     0.31112
1.165     0.310181
1.17     0.309399
1.175     0.308621
1.18     0.307885
1.185     0.306973
1.19     0.306313
1.195     0.305623
1.2     0.304935
1.205     0.304208
1.21     0.30341
1.215     0.302691
1.22     0.302123
1.225     0.301263
1.23     0.300437
1.235     0.299757
1.24     0.299063
1.245     0.298174
1.25     0.297362
1.255     0.296614
1.26     0.295911
1.265     0.294977
1.27     0.294153
1.275     0.293377
1.28     0.292664
1.285     0.291777
1.29     0.29093
1.295     0.290176
1.3     0.289451
1.305     0.288533
1.31     0.287561
1.315     0.286756
1.32     0.286102
1.325     0.285205
1.33     0.284329
1.335     0.283556
1.34     0.282838
1.345     0.282065
1.35     0.281168
1.355     0.280372
1.36     0.279732
1.365     0.278977
1.37     0.278146
1.375     0.277372
1.38     0.276647
1.385     0.275915
1.39     0.274887
1.395     0.274057
1.4     0.273323
1.405     0.272594
1.41     0.27175
1.415     0.270925
1.42     0.270316
1.425     0.269603
1.43     0.268878
1.435     0.26809
1.44     0.267481
1.445     0.266909
1.45     0.266188
1.455     0.265433
1.46     0.264879
1.465     0.264322
1.47     0.263696
1.475     0.26299
1.48     0.262417
1.485     0.261963
1.49     0.261375
1.495     0.260691
1.5     0.260163
1.505     0.259633
1.51     0.259041
1.515     0.258399
1.52     0.25781
1.525     0.257404
1.53     0.256868
1.535     0.256303
1.54     0.255811
1.545     0.255364
1.55     0.254945
1.555     0.254445
1.56     0.254023
1.565     0.2537
1.57     0.25324
1.575     0.2528
1.58     0.252357
1.585     0.252015
1.59     0.2516
1.595     0.251057
1.6     0.250561
1.605     0.250153
1.61     0.249628
1.615     0.249075
1.62     0.248409
1.625     0.247859
1.63     0.247308
1.635     0.246653
1.64     0.245944
1.645     0.245264
1.65     0.244618
1.655     0.243973
1.66     0.243128
1.665     0.242471
1.67     0.241805
1.675     0.24116
1.68     0.240346
1.685     0.239753
1.69     0.239199
1.695     0.23865
1.7     0.237921
1.705     0.23735
1.71     0.236848
1.715     0.236312
1.72     0.235718
1.725     0.235161
1.73     0.234664
1.735     0.234185
1.74     0.233569
1.745     0.233067
1.75     0.232598
1.755     0.232227
1.76     0.231706
1.765     0.23123
1.77     0.230896
1.775     0.230544
1.78     0.230139
1.785     0.229817
1.79     0.22937
1.795     0.229148
1.8     0.228687
1.805     0.228178
1.81     0.227766
1.815     0.22739
1.82     0.226891
1.825     0.226456
1.83     0.225971
1.835     0.225623
1.84     0.225107
1.845     0.22465
1.85     0.224184
1.855     0.223888
1.86     0.22349
1.865     0.223171
1.87     0.222657
1.875     0.22238
1.88     0.222006
1.885     0.221571
1.89     0.22112
1.895     0.220772
1.9     0.22041
1.905     0.219951
1.91     0.219526
1.915     0.219182
1.92     0.218648
1.925     0.218345
1.93     0.21786
1.935     0.217453
1.94     0.217071
1.945     0.216623
1.95     0.216066
1.955     0.215703
1.96     0.215231
1.965     0.214723
1.97     0.214183
1.975     0.213803
1.98     0.213358
1.985     0.213008
1.99     0.212449
1.995     0.211962
2     0.211549
2.005     0.211063
2.01     0.210505
2.015     0.210074
2.02     0.209632
2.025     0.209176
2.03     0.208709
2.035     0.208249
2.04     0.207885
2.045     0.207458
2.05     0.206988
2.055     0.206562
2.06     0.206284
2.065     0.20594
2.07     0.205525
2.075     0.205141
2.08     0.20477
2.085     0.204479
2.09     0.204031
2.095     0.203649
2.1     0.203381
2.105     0.203058
2.11     0.202641
2.115     0.202325
2.12     0.202062
2.125     0.201734
2.13     0.201399
2.135     0.201023
2.14     0.200703
2.145     0.200443
2.15     0.200128
2.155     0.199693
2.16     0.199426
2.165     0.199145
2.17     0.198786
2.175     0.198446
2.18     0.198144
2.185     0.197867
2.19     0.197649
2.195     0.197276
2.2     0.196983
2.205     0.196695
2.21     0.196433
2.215     0.196014
2.22     0.195681
2.225     0.195411
2.23     0.195149
2.235     0.194729
2.24     0.194397
2.245     0.194126
2.25     0.193715
2.255     0.193303
2.26     0.192967
2.265     0.192649
2.27     0.192321
2.275     0.19191
2.28     0.191618
2.285     0.191306
2.29     0.190985
2.295     0.190565
2.3     0.190212
2.305     0.189855
2.31     0.189603
2.315     0.189201
2.32     0.18894
2.325     0.188612
2.33     0.188317
2.335     0.187989
2.34     0.187606
2.345     0.187283
2.35     0.187054
2.355     0.186699
2.36     0.18642
2.365     0.186141
2.37     0.185922
2.375     0.185617
2.38     0.185345
2.385     0.185115
2.39     0.18491
2.395     0.18467
2.4     0.184472
2.405     0.184174
2.41     0.184078
2.415     0.183836
2.42     0.1836
2.425     0.183353
2.43     0.183171
2.435     0.182924
2.44     0.182734
2.445     0.182368
2.45     0.18227
2.455     0.182097
2.46     0.18185
2.465     0.181593
2.47     0.18147
2.475     0.181304
2.48     0.181121
2.485     0.180853
2.49     0.180681
2.495     0.180506
2.5     0.180268
2.505     0.179921
2.51     0.179785
2.515     0.179531
2.52     0.17928
2.525     0.179074
2.53     0.178845
2.535     0.178644
2.54     0.178467
2.545     0.178215
2.55     0.178007
2.555     0.177835
2.56     0.177543
2.565     0.177306
2.57     0.177115
2.575     0.176834
2.58     0.176553
2.585     0.17629
2.59     0.175981
2.595     0.175663
2.6     0.175405
2.605     0.175136
2.61     0.174829
2.615     0.174632
2.62     0.174353
2.625     0.173995
2.63     0.173638
2.635     0.173486
2.64     0.173166
2.645     0.172867
2.65     0.172621
2.655     0.172327
2.66     0.172163
2.665     0.171967
2.67     0.171681
2.675     0.171509
2.68     0.171411
2.685     0.171175
2.69     0.170943
2.695     0.170824
2.7     0.170734
2.705     0.170566
2.71     0.170427
2.715     0.170308
2.72     0.170139
2.725     0.17
2.73     0.169838
2.735     0.169704
2.74     0.169534
2.745     0.169361
2.75     0.169193
2.755     0.169054
2.76     0.168908
2.765     0.168794
2.77     0.168525
2.775     0.168305
2.78     0.168065
2.785     0.167809
2.79     0.167507
2.795     0.167275
2.8     0.167074
2.805     0.166927
2.81     0.166626
2.815     0.16635
2.82     0.166104
2.825     0.165914
2.83     0.165618
2.835     0.16539
2.84     0.165131
2.845     0.16497
2.85     0.16473
2.855     0.164566
2.86     0.164349
2.865     0.164255
2.87     0.164009
2.875     0.163837
2.88     0.1636
2.885     0.163495
2.89     0.163292
2.895     0.163115
2.9     0.162976
2.905     0.162859
2.91     0.162721
2.915     0.162553
2.92     0.162333
2.925     0.162206
2.93     0.162007
2.935     0.161822
2.94     0.161596
2.945     0.161462
2.95     0.161165
2.955     0.160932
2.96     0.160565
2.965     0.160449
2.97     0.160156
2.975     0.159944
2.98     0.15967
2.985     0.159489
2.99     0.159224
2.995     0.15909
3     0.158875
3.005     0.158795
3.01     0.158594
3.015     0.158489
3.02     0.158319
3.025     0.158214
3.03     0.158071
3.035     0.157979
3.04     0.157806
3.045     0.157791
3.05     0.157729
3.055     0.157725
3.06     0.157631
3.065     0.157598
3.07     0.157584
3.075     0.157493
3.08     0.15732
3.085     0.1573
3.09     0.157207
3.095     0.1571
3.1     0.15691
3.105     0.156793
3.11     0.156604
3.115     0.156473
3.12     0.156217
3.125     0.156029
3.13     0.155861
3.135     0.155691
3.14     0.155507
3.145     0.155395
3.15     0.15519
3.155     0.155045
3.16     0.154909
3.165     0.154727
3.17     0.154498
3.175     0.154362
3.18     0.154291
3.185     0.154131
3.19     0.153981
3.195     0.153901
3.2     0.153689
3.205     0.153591
3.21     0.153423
3.215     0.153353
3.22     0.153193
3.225     0.153054
3.23     0.152871
3.235     0.152784
3.24     0.152602
3.245     0.152493
3.25     0.152385
3.255     0.152226
3.26     0.152082
3.265     0.15197
3.27     0.151786
3.275     0.151641
3.28     0.151531
3.285     0.151432
3.29     0.151337
3.295     0.151262
3.3     0.151111
3.305     0.15102
3.31     0.150907
3.315     0.150798
3.32     0.150729
3.325     0.150642
3.33     0.150531
3.335     0.150389
3.34     0.150412
3.345     0.150334
3.35     0.150283
3.355     0.15028
3.36     0.150294
3.365     0.150262
3.37     0.15027
3.375     0.150211
3.38     0.150194
3.385     0.150197
3.39     0.150046
3.395     0.150012
3.4     0.149952
3.405     0.14984
3.41     0.149792
3.415     0.149705
3.42     0.149598
3.425     0.149558
3.43     0.149406
3.435     0.149286
3.44     0.14925
3.445     0.149172
3.45     0.149031
3.455     0.148841
3.46     0.148666
3.465     0.148406
3.47     0.148187
3.475     0.147959
3.48     0.147696
3.485     0.147421
3.49     0.147203
3.495     0.146937
3.5     0.146784
3.505     0.146548
3.51     0.146362
3.515     0.146113
3.52     0.14587
3.525     0.145662
3.53     0.145453
3.535     0.145229
3.54     0.145002
3.545     0.144766
3.55     0.144581
3.555     0.14432
3.56     0.144109
3.565     0.143867
3.57     0.143674
3.575     0.143431
3.58     0.143254
3.585     0.143044
3.59     0.143048
3.595     0.142844
3.6     0.142732
3.605     0.142652
3.61     0.142628
3.615     0.142609
3.62     0.142551
3.625     0.142479
3.63     0.142522
3.635     0.142498
3.64     0.14249
3.645     0.142502
3.65     0.142613
3.655     0.142592
3.66     0.142682
3.665     0.142732
3.67     0.142859
3.675     0.142839
3.68     0.142944
3.685     0.142949
3.69     0.143162
3.695     0.143299
3.7     0.143383
3.705     0.143263
3.71     0.143235
3.715     0.143223
3.72     0.143237
3.725     0.143164
3.73     0.143178
3.735     0.143088
3.74     0.142917
3.745     0.142752
3.75     0.142673
3.755     0.142572
3.76     0.142503
3.765     0.142372
3.77     0.142421
3.775     0.142407
3.78     0.142274
3.785     0.142209
3.79     0.142224
3.795     0.142155
3.8     0.142072
3.805     0.141848
3.81     0.141607
3.815     0.141425
3.82     0.141166
3.825     0.14085
3.83     0.140625
3.835     0.14026
3.84     0.140071
3.845     0.13978
3.85     0.139538
3.855     0.13932
3.86     0.13906
3.865     0.138891
3.87     0.138615
3.875     0.13844
3.88     0.138201
3.885     0.137939
3.89     0.137715
3.895     0.137594
3.9     0.137483
3.905     0.137292
3.91     0.13712
3.915     0.136963
3.92     0.136869
3.925     0.136755
3.93     0.136684
3.935     0.136641
3.94     0.1366
3.945     0.136577
3.95     0.136573
3.955     0.136612
3.96     0.136663
3.965     0.136687
3.97     0.136706
3.975     0.136729
3.98     0.136834
3.985     0.136917
3.99     0.136944
3.995     0.136982
4     0.137011
4.005     0.137072
4.01     0.137016
4.015     0.136959
4.02     0.13692
4.025     0.136873
4.03     0.136799
4.035     0.136834
4.04     0.136826
4.045     0.136837
4.05     0.136794
4.055     0.13679
4.06     0.136712
4.065     0.136785
4.07     0.136847
4.075     0.136888
4.08     0.136945
4.085     0.136929
4.09     0.137009
4.095     0.137134
4.1     0.13715
4.105     0.137274
4.11     0.137261
4.115     0.137333
4.12     0.137406
4.125     0.137436
4.13     0.137445
4.135     0.137456
4.14     0.137473
4.145     0.137373
4.15     0.13728
4.155     0.137238
4.16     0.137077
4.165     0.136985
4.17     0.136856
4.175     0.136643
4.18     0.136441
4.185     0.136308
4.19     0.136026
4.195     0.135756
4.2     0.135412
4.205     0.135178
4.21     0.134856
4.215     0.134554
4.22     0.134194
4.225     0.133864
4.23     0.133539
4.235     0.133277
4.24     0.133006
4.245     0.132805
4.25     0.132581
4.255     0.132371
4.26     0.132085
4.265     0.132009
4.27     0.13191
4.275     0.131836
4.28     0.131748
4.285     0.131692
4.29     0.131664
4.295     0.131734
4.3     0.131724
4.305     0.131777
4.31     0.13183
4.315     0.131807
4.32     0.131818
4.325     0.13184
4.33     0.131885
4.335     0.132006
4.34     0.13203
4.345     0.132077
4.35     0.132036
4.355     0.132146
4.36     0.132155
4.365     0.132175
4.37     0.132176
4.375     0.132255
4.38     0.132287
4.385     0.132342
4.39     0.132307
4.395     0.13233
4.4     0.132304
4.405     0.132224
4.41     0.132156
4.415     0.132155
4.42     0.132113
4.425     0.131929
4.43     0.131851
4.435     0.131785
4.44     0.131747
4.445     0.131705
4.45     0.131605
4.455     0.131534
4.46     0.131493
4.465     0.131461
4.47     0.131452
4.475     0.13142
4.48     0.131408
4.485     0.131349
4.49     0.131266
4.495     0.131253
4.5     0.131222
4.505     0.131088
4.51     0.130949
4.515     0.130882
4.52     0.130819
4.525     0.130714
4.53     0.130539
4.535     0.130465
4.54     0.130318
4.545     0.130177
4.55     0.129998
4.555     0.129823
4.56     0.129648
4.565     0.129433
4.57     0.129178
4.575     0.128947
4.58     0.1288
4.585     0.128526
4.59     0.128319
4.595     0.128098
4.6     0.127947
4.605     0.127789
4.61     0.127664
4.615     0.127508
4.62     0.127478
4.625     0.127392
4.63     0.127258
4.635     0.127233
4.64     0.127297
4.645     0.127291
4.65     0.127351
4.655     0.127368
4.66     0.127448
4.665     0.127598
4.67     0.127704
4.675     0.127825
4.68     0.12801
4.685     0.128173
4.69     0.128269
4.695     0.128286
4.7     0.128449
4.705     0.128535
4.71     0.128584
4.715     0.128562
4.72     0.128643
4.725     0.128714
4.73     0.128758
4.735     0.128708
4.74     0.128729
4.745     0.12875
4.75     0.128768
4.755     0.128638
4.76     0.128629
4.765     0.128577
4.77     0.1285
4.775     0.128429
4.78     0.128435
4.785     0.128443
4.79     0.128397
4.795     0.128258
4.8     0.128207
4.805     0.128145
4.81     0.128131
4.815     0.128023
4.82     0.128012
4.825     0.127905
4.83     0.127869
4.835     0.127714
4.84     0.127647
4.845     0.127569
4.85     0.12753
4.855     0.127317
4.86     0.127264
4.865     0.127128
4.87     0.127066
4.875     0.126914
4.88     0.126831
4.885     0.126662
4.89     0.126548
4.895     0.126396
4.9     0.126336
4.905     0.126155
4.91     0.126068
4.915     0.125899
4.92     0.125799
4.925     0.125653
4.93     0.12558
4.935     0.125441
4.94     0.125398
4.945     0.125255
4.95     0.125251
4.955     0.125116
4.96     0.125051
4.965     0.12496
4.97     0.125013
4.975     0.124995
4.98     0.12493
4.985     0.12484
4.99     0.124874
4.995     0.124911
5     0.124964
5.005     0.124925
5.01     0.125011
5.015     0.125059
5.02     0.125109
5.025     0.125079
5.03     0.125157
5.035     0.125168
5.04     0.1253
5.045     0.125186
5.05     0.125275
5.055     0.125275
5.06     0.125279
5.065     0.125197
5.07     0.125203
5.075     0.125151
5.08     0.125152
5.085     0.125056
5.09     0.125045
5.095     0.125082
5.1     0.125114
5.105     0.124989
5.11     0.124981
5.115     0.124956
5.12     0.124979
5.125     0.124911
5.13     0.124904
5.135     0.124802
5.14     0.124784
5.145     0.124688
5.15     0.124601
5.155     0.124569
5.16     0.124526
5.165     0.124422
5.17     0.124331
5.175     0.124315
5.18     0.124251
5.185     0.124107
5.19     0.124009
5.195     0.123821
5.2     0.12376
5.205     0.123675
5.21     0.123632
5.215     0.123491
5.22     0.123438
5.225     0.123408
5.23     0.123249
5.235     0.123195
5.24     0.123131
5.245     0.123061
5.25     0.122897
5.255     0.122746
5.26     0.122599
5.265     0.122518
5.27     0.122399
5.275     0.122244
5.28     0.122114
5.285     0.122037
5.29     0.121934
5.295     0.121789
5.3     0.12167
5.305     0.121615
5.31     0.12148
5.315     0.121312
5.32     0.121155
5.325     0.121127
5.33     0.120964
5.335     0.12084
5.34     0.120728
5.345     0.120691
5.35     0.120618
5.355     0.120594
5.36     0.120587
5.365     0.120683
5.37     0.120678
5.375     0.120829
5.38     0.120891
5.385     0.121108
5.39     0.121211
5.395     0.121341
5.4     0.121459
5.405     0.121613
5.41     0.121762
5.415     0.121885
5.42     0.121935
5.425     0.122076
5.43     0.122059
5.435     0.122076
5.44     0.122052
5.445     0.122121
5.45     0.122098
5.455     0.122137
5.46     0.122038
5.465     0.122057
5.47     0.122052
5.475     0.121994
5.48     0.12185
5.485     0.121946
5.49     0.121823
5.495     0.121824
5.5     0.121666
5.505     0.121644
5.51     0.121518
5.515     0.121507
5.52     0.121408
5.525     0.121322
5.53     0.121207
5.535     0.121172
5.54     0.120994
5.545     0.120989
5.55     0.120944
5.555     0.120912
5.56     0.120815
5.565     0.120842
5.57     0.120827
5.575     0.120848
5.58     0.120811
5.585     0.120855
5.59     0.120855
5.595     0.120896
5.6     0.120796
5.605     0.120814
5.61     0.120794
5.615     0.120814
5.62     0.120781
5.625     0.120752
5.63     0.120728
5.635     0.120766
5.64     0.120662
5.645     0.120655
5.65     0.120591
5.655     0.120606
5.66     0.120507
5.665     0.120467
5.67     0.12037
5.675     0.120318
5.68     0.120208
5.685     0.120021
5.69     0.119881
5.695     0.119829
5.7     0.119742
5.705     0.119695
5.71     0.119624
5.715     0.119607
5.72     0.119515
5.725     0.119408
5.73     0.119419
5.735     0.119404
5.74     0.119348
5.745     0.11933
5.75     0.119377
5.755     0.119389
5.76     0.11938
5.765     0.119356
5.77     0.119351
5.775     0.11944
5.78     0.119479
5.785     0.119521
5.79     0.119527
5.795     0.119622
5.8     0.119589
5.805     0.119589
5.81     0.119562
5.815     0.119592
5.82     0.119631
5.825     0.119578
5.83     0.119532
5.835     0.119482
5.84     0.119495
5.845     0.119403
5.85     0.119336
5.855     0.119283
5.86     0.119244
5.865     0.119119
5.87     0.119006
5.875     0.118932
5.88     0.118859
5.885     0.118731
5.89     0.118582
5.895     0.118452
5.9     0.118395
5.905     0.118308
5.91     0.118191
5.915     0.118097
5.92     0.11796
5.925     0.117903
5.93     0.117792
5.935     0.117655
5.94     0.117595
5.945     0.117436
5.95     0.117339
5.955     0.117174
5.96     0.117133
5.965     0.116982
5.97     0.116914
5.975     0.116726
5.98     0.116642
5.985     0.116537
5.99     0.116515
5.995     0.116387
6     0.116351
6.005     0.116315
6.01     0.116344
6.015     0.116293
6.02     0.116235
6.025     0.116245
6.03     0.116236
6.035     0.116205
6.04     0.116281
6.045     0.116271
6.05     0.116337
6.055     0.116266
6.06     0.116299
6.065     0.116322
6.07     0.116418
6.075     0.11653
6.08     0.116666
6.085     0.116782
6.09     0.116993
6.095     0.117085
6.1     0.117226
6.105     0.117397
6.11     0.117602
6.115     0.11772
6.12     0.117745
6.125     0.11786
6.13     0.117937
6.135     0.117978
6.14     0.117949
6.145     0.118032
6.15     0.118164
6.155     0.118127
6.16     0.118056
6.165     0.11804
6.17     0.118061
6.175     0.117936
6.18     0.117856
6.185     0.117781
6.19     0.11772
6.195     0.11759
6.2     0.117454
6.205     0.117294
6.21     0.117235
6.215     0.117077
6.22     0.116939
6.225     0.116787
6.23     0.11667
6.235     0.116472
6.24     0.116352
6.245     0.116182
6.25     0.116153
6.255     0.116019
6.26     0.115906
6.265     0.11581
6.27     0.115873
6.275     0.115689
6.28     0.115642
6.285     0.115504
6.29     0.115506
6.295     0.115492
6.3     0.115388
6.305     0.115344
6.31     0.115387
6.315     0.115343
6.32     0.115267
6.325     0.115098
6.33     0.115066
6.335     0.115019
6.34     0.114923
6.345     0.114848
6.35     0.114765
6.355     0.114723
6.36     0.114655
6.365     0.114527
6.37     0.114475
6.375     0.114511
6.38     0.114544
6.385     0.114521
6.39     0.114523
6.395     0.114567
6.4     0.114582
6.405     0.114583
6.41     0.11462
6.415     0.114659
6.42     0.114734
6.425     0.114731
6.43     0.11479
6.435     0.114775
6.44     0.11489
6.445     0.114896
6.45     0.114975
6.455     0.115062
6.46     0.115135
6.465     0.115195
6.47     0.115237
6.475     0.115293
6.48     0.115263
6.485     0.115289
6.49     0.115269
6.495     0.115247
6.5     0.115215
6.505     0.115212
6.51     0.115166
6.515     0.115094
6.52     0.115003
6.525     0.114861
6.53     0.114862
6.535     0.114763
6.54     0.114732
6.545     0.114679
6.55     0.114604
6.555     0.11453
6.56     0.114497
6.565     0.114466
6.57     0.114416
6.575     0.114422
6.58     0.114394
6.585     0.114307
6.59     0.114192
6.595     0.114137
6.6     0.114079
6.605     0.113953
6.61     0.113897
6.615     0.113763
6.62     0.113602
6.625     0.113447
6.63     0.113252
6.635     0.11317
6.64     0.113026
6.645     0.112953
6.65     0.112769
6.655     0.112617
6.66     0.112464
6.665     0.112406
6.67     0.112298
6.675     0.11227
6.68     0.112189
6.685     0.112223
6.69     0.112103
6.695     0.112076
6.7     0.112018
6.705     0.11208
6.71     0.112048
6.715     0.111989
6.72     0.111962
6.725     0.111954
6.73     0.111933
6.735     0.11196
6.74     0.111978
6.745     0.111994
6.75     0.111964
6.755     0.11208
6.76     0.112074
6.765     0.112113
6.77     0.112202
6.775     0.112304
6.78     0.112313
6.785     0.112409
6.79     0.11251
6.795     0.112598
6.8     0.112641
6.805     0.112706
6.81     0.112845
6.815     0.112937
6.82     0.112863
6.825     0.112941
6.83     0.11298
6.835     0.113062
6.84     0.113036
6.845     0.113145
6.85     0.113171
6.855     0.113255
6.86     0.113191
6.865     0.113235
6.87     0.113283
6.875     0.113348
6.88     0.113393
6.885     0.113357
6.89     0.113393
6.895     0.113363
6.9     0.113269
6.905     0.113266
6.91     0.113228
6.915     0.113198
6.92     0.113116
6.925     0.113003
6.93     0.112989
6.935     0.112961
6.94     0.112784
6.945     0.112687
6.95     0.112597
6.955     0.112555
6.96     0.112437
6.965     0.112252
6.97     0.112161
6.975     0.112133
6.98     0.111971
6.985     0.111777
6.99     0.111691
6.995     0.111646
7     0.111546
7.005     0.11134
7.01     0.111187
7.015     0.111134
7.02     0.111048
7.025     0.11094
7.03     0.110839
7.035     0.110801
7.04     0.110694
7.045     0.110539
7.05     0.110433
7.055     0.110486
7.06     0.110497
7.065     0.110401
7.07     0.110261
7.075     0.110331
7.08     0.110376
7.085     0.110285
7.09     0.110232
7.095     0.110219
7.1     0.11023
7.105     0.110164
7.11     0.110013
7.115     0.110009
7.12     0.109966
7.125     0.109941
7.13     0.109886
7.135     0.10989
7.14     0.109939
7.145     0.109951
7.15     0.109897
7.155     0.109948
7.16     0.110082
7.165     0.110199
7.17     0.110158
7.175     0.110184
7.18     0.110294
7.185     0.110319
7.19     0.110382
7.195     0.110426
7.2     0.110576
7.205     0.110695
7.21     0.110688
7.215     0.110708
7.22     0.110867
7.225     0.110988
7.23     0.110979
7.235     0.110872
7.24     0.111008
7.245     0.110968
7.25     0.110927
7.255     0.110836
7.26     0.110812
7.265     0.110781
7.27     0.110715
7.275     0.110537
7.28     0.110575
7.285     0.110581
7.29     0.11057
7.295     0.110374
7.3     0.110304
7.305     0.110246
7.31     0.110182
7.315     0.110013
7.32     0.109949
7.325     0.109873
7.33     0.10986
7.335     0.109658
7.34     0.109531
7.345     0.109469
7.35     0.109491
7.355     0.109315
7.36     0.109314
7.365     0.109332
7.37     0.109437
7.375     0.109383
7.38     0.10942
7.385     0.109399
7.39     0.109475
7.395     0.109324
7.4     0.109288
7.405     0.109271
7.41     0.109327
7.415     0.109324
7.42     0.109209
7.425     0.109195
7.43     0.109325
7.435     0.109313
7.44     0.109282
7.445     0.109209
7.45     0.109362
7.455     0.109405
7.46     0.109349
7.465     0.109332
7.47     0.109485
7.475     0.109528
7.48     0.109509
7.485     0.109519
7.49     0.109661
7.495     0.109718
7.5     0.109693
7.505     0.109662
7.51     0.10977
7.515     0.10981
7.52     0.109805
7.525     0.109759
7.53     0.109916
7.535     0.109985
7.54     0.109973
7.545     0.109878
7.55     0.109966
7.555     0.110074
7.56     0.110068
7.565     0.109987
7.57     0.110002
7.575     0.110094
7.58     0.110093
7.585     0.109949
7.59     0.10997
7.595     0.10998
7.6     0.10988
7.605     0.109696
7.61     0.109712
7.615     0.109687
7.62     0.109595
7.625     0.109375
7.63     0.109268
7.635     0.109242
7.64     0.109129
7.645     0.108855
7.65     0.108686
7.655     0.108669
7.66     0.108524
7.665     0.108316
7.67     0.108166
7.675     0.108191
7.68     0.108169
7.685     0.107964
7.69     0.107867
7.695     0.10791
7.7     0.107873
7.705     0.107795
7.71     0.107708
7.715     0.107841
7.72     0.107972
7.725     0.10793
7.73     0.107903
7.735     0.108105
7.74     0.108241
7.745     0.108246
7.75     0.108217
7.755     0.108339
7.76     0.108432
7.765     0.108421
7.77     0.108409
7.775     0.108457
7.78     0.108641
7.785     0.108642
7.79     0.108543
7.795     0.108632
7.8     0.108667
7.805     0.108671
7.81     0.108537
7.815     0.10863
7.82     0.10878
7.825     0.108811
7.83     0.108736
7.835     0.108699
7.84     0.108717
7.845     0.108757
7.85     0.108598
7.855     0.108565
7.86     0.108579
7.865     0.108636
7.87     0.108446
7.875     0.10838
7.88     0.108432
7.885     0.108492
7.89     0.108269
7.895     0.108225
7.9     0.108261
7.905     0.108341
7.91     0.108253
7.915     0.108237
7.92     0.10829
7.925     0.108406
7.93     0.108303
7.935     0.10824
7.94     0.108286
7.945     0.108312
7.95     0.108213
7.955     0.108091
7.96     0.108058
7.965     0.108136
7.97     0.108058
7.975     0.10797
7.98     0.107892
7.985     0.107948
7.99     0.10787
7.995     0.107687
8     0.107654
8.005     0.107717
8.01     0.107644
8.015     0.107473
8.02     0.107429
8.025     0.107557
8.03     0.107531
8.035     0.107367
8.04     0.107266
8.045     0.107359
8.05     0.107355
8.055     0.107329
8.06     0.107112
8.065     0.107207
8.07     0.107169
8.075     0.107097
8.08     0.106966
8.085     0.106961
8.09     0.106938
8.095     0.106843
8.1     0.106682
8.105     0.106716
8.11     0.106835
8.115     0.106835
8.12     0.106726
8.125     0.106734
8.13     0.106836
8.135     0.106831
8.14     0.10671
8.145     0.106756
8.15     0.106804
8.155     0.106807
8.16     0.106691
8.165     0.10673
8.17     0.106804
8.175     0.106894
8.18     0.106776
8.185     0.106873
8.19     0.107017
8.195     0.107031
8.2     0.106919
8.205     0.10698
8.21     0.107045
8.215     0.107114
8.22     0.107022
8.225     0.106999
8.23     0.10704
8.235     0.10706
8.24     0.106905
8.245     0.106801
8.25     0.106852
8.255     0.106898
8.26     0.106708
8.265     0.106644
8.27     0.106662
8.275     0.106689
8.28     0.10661
8.285     0.106459
8.29     0.106446
8.295     0.106493
8.3     0.106294
8.305     0.106143
8.31     0.106149
8.315     0.106206
8.32     0.106123
8.325     0.105942
8.33     0.105872
8.335     0.105892
8.34     0.105763
8.345     0.105608
8.35     0.105645
8.355     0.10569
8.36     0.10562
8.365     0.105531
8.37     0.105524
8.375     0.105605
8.38     0.105632
8.385     0.105555
8.39     0.105482
8.395     0.105559
8.4     0.105633
8.405     0.105528
8.41     0.105557
8.415     0.105694
8.42     0.105779
8.425     0.105663
8.43     0.105607
8.435     0.105696
8.44     0.105754
8.445     0.105671
8.45     0.105593
8.455     0.105745
8.46     0.105814
8.465     0.10582
8.47     0.105717
8.475     0.105734
8.48     0.105876
8.485     0.105836
8.49     0.105801
8.495     0.105842
8.5     0.105941
8.505     0.105967
8.51     0.105877
8.515     0.105832
8.52     0.106007
8.525     0.105975
8.53     0.105842
8.535     0.105797
8.54     0.105956
8.545     0.106007
8.55     0.10589
8.555     0.105829
8.56     0.106011
8.565     0.106023
8.57     0.105975
8.575     0.105911
8.58     0.106082
8.585     0.106026
8.59     0.10595
8.595     0.105795
8.6     0.105881
8.605     0.105934
8.61     0.105783
8.615     0.105613
8.62     0.105659
8.625     0.105643
8.63     0.105511
8.635     0.10536
8.64     0.105361
8.645     0.105356
8.65     0.105225
8.655     0.105022
8.66     0.105004
8.665     0.104986
8.67     0.104972
8.675     0.104713
8.68     0.104697
8.685     0.104699
8.69     0.104649
8.695     0.104419
8.7     0.104384
8.705     0.104492
8.71     0.104455
8.715     0.104309
8.72     0.104286
8.725     0.104384
8.73     0.104457
8.735     0.1043
8.74     0.104373
8.745     0.104493
8.75     0.104655
8.755     0.104572
8.76     0.104575
8.765     0.104734
8.77     0.104863
8.775     0.104804
8.78     0.104799
8.785     0.104881
8.79     0.105071
8.795     0.105017
8.8     0.104925
8.805     0.105002
8.81     0.105152
8.815     0.105072
8.82     0.105074
8.825     0.105133
8.83     0.105294
8.835     0.105235
8.84     0.105116
8.845     0.105165
8.85     0.105316
8.855     0.105265
8.86     0.105136
8.865     0.105225
8.87     0.105291
8.875     0.105229
8.88     0.105114
8.885     0.105091
8.89     0.105222
8.895     0.105045
8.9     0.104953
8.905     0.104798
8.91     0.104935
8.915     0.104863
8.92     0.1047
8.925     0.1045
8.93     0.1046
8.935     0.104591
8.94     0.104454
8.945     0.104351
8.95     0.104405
8.955     0.104509
8.96     0.10437
8.965     0.104266
8.97     0.104248
8.975     0.104343
8.98     0.104219
8.985     0.104096
8.99     0.104096
8.995     0.10422
9     0.104088
9.005     0.103914
9.01     0.103931
9.015     0.104024
9.02     0.103909
9.025     0.103756
9.03     0.103737
9.035     0.103868
9.04     0.103804
9.045     0.103688
9.05     0.103683
9.055     0.103854
9.06     0.103791
9.065     0.103614
9.07     0.103533
9.075     0.103636
9.08     0.103546
9.085     0.103378
9.09     0.10327
9.095     0.103367
9.1     0.103366
9.105     0.103244
9.11     0.103162
9.115     0.103292
9.12     0.103386
9.125     0.10327
9.13     0.103072
9.135     0.103239
9.14     0.103202
9.145     0.103112
9.15     0.10288
9.155     0.103012
9.16     0.103064
9.165     0.102995
9.17     0.102781
9.175     0.102867
9.18     0.102945
9.185     0.103014
9.19     0.102919
9.195     0.102963
9.2     0.103121
9.205     0.103147
9.21     0.103038
9.215     0.103054
9.22     0.103233
9.225     0.103257
9.23     0.103085
9.235     0.103109
9.24     0.103246
9.245     0.103289
9.25     0.103157
9.255     0.103111
9.26     0.103276
9.265     0.103402
9.27     0.103174
9.275     0.103079
9.28     0.103132
9.285     0.103205
9.29     0.10296
9.295     0.102808
9.3     0.10283
9.305     0.102875
9.31     0.102661
9.315     0.102482
9.32     0.102477
9.325     0.10256
9.33     0.10245
9.335     0.102341
9.34     0.10241
9.345     0.102569
9.35     0.102471
9.355     0.102371
9.36     0.102386
9.365     0.102523
9.37     0.102499
9.375     0.10238
9.38     0.102337
9.385     0.102441
9.39     0.102452
9.395     0.102303
9.4     0.102266
9.405     0.102376
9.41     0.102416
9.415     0.102339
9.42     0.102169
9.425     0.102268
9.43     0.102292
9.435     0.102131
9.44     0.101932
9.445     0.10202
9.45     0.102018
9.455     0.101921
9.46     0.101774
9.465     0.101882
9.47     0.101909
9.475     0.101819
9.48     0.101626
9.485     0.101673
9.49     0.101801
9.495     0.10178
9.5     0.10157
9.505     0.101662
9.51     0.101696
9.515     0.10165
9.52     0.101541
9.525     0.101515
9.53     0.101697
9.535     0.101732
9.54     0.101576
9.545     0.101622
9.55     0.101822
9.555     0.101859
9.56     0.101815
9.565     0.101872
9.57     0.10199
9.575     0.102097
9.58     0.102004
9.585     0.101919
9.59     0.102103
9.595     0.102188
9.6     0.102079
9.605     0.102019
9.61     0.102108
9.615     0.10228
9.62     0.102202
9.625     0.102127
9.63     0.102299
9.635     0.102459
9.64     0.102363
9.645     0.102289
9.65     0.102402
9.655     0.10255
9.66     0.102529
9.665     0.102397
9.67     0.102478
9.675     0.102552
9.68     0.102574
9.685     0.102355
9.69     0.102405
9.695     0.102536
9.7     0.10253
9.705     0.102345
9.71     0.102342
9.715     0.102426
9.72     0.102435
9.725     0.102204
9.73     0.102164
9.735     0.102239
9.74     0.102218
9.745     0.101939
9.75     0.101824
9.755     0.101847
9.76     0.101799
9.765     0.101643
9.77     0.101454
9.775     0.101498
9.78     0.10147
9.785     0.1012
9.79     0.101061
9.795     0.101017
9.8     0.101014
9.805     0.100815
9.81     0.10063
9.815     0.100643
9.82     0.10068
9.825     0.100435
9.83     0.100245
9.835     0.100223
9.84     0.10033
9.845     0.100204
9.85     0.100078
9.855     0.100059
9.86     0.100229
9.865     0.100161
9.87     0.100047
9.875     0.100061
9.88     0.100313
9.885     0.100327
9.89     0.100287
9.895     0.100323
9.9     0.100544
9.905     0.100602
9.91     0.10058
9.915     0.10057
9.92     0.100734
9.925     0.100817
9.93     0.10079
9.935     0.100711
9.94     0.100926
9.945     0.100934
9.95     0.100814
9.955     0.100758
9.96     0.100888
9.965     0.100899
9.97     0.100768
9.975     0.100631
9.98     0.100709
9.985     0.100826
9.99     0.100758
9.995     0.100634
10     0.100733
1
Don`t Show mark
Exponential decrease
0.100047
0.739348
1000
0.001
351
10
Automatic fit
Reference is zero
Graph
0.100047
0.739348
0
Measured value
0.005
10
0
Time (sec)
