# Supplementary material for: Lactone Enolates of Isochroman-3-ones and 2-Coumaranones: Quantification of Their Nucleophilicity in DMSO and Conjugate Additions to Chalcones
Source: J Org Chem. 2024 Apr 30;89(10):6915–28. doi: 10.1021/acs.joc.4c00277 (PMC11110064; doi:10.1021/acs.joc.4c00277)
Supplement: Supplementary file 2 — jo4c00277_si_002.zip [file jo4c00277_si_002.zip › 4+6a 3-isochro_NaH_BDM_1404/3-isochro_NaH_BDM_30eq.txt]

ProDataTSV

Title: 

Remarks:
#User: SX User
#HV (Absorbance channel): 439.301
#Samples per point: 400
#Sample period: 12.5 us
#Temperature: 20.02 C
#Cell type: Stopped Flow
#Pathlength: 10
Time Stamp : 2023/04/14 11:21:30
The data was saved to file : C:\Users\SX User\Documents\My Data\Yilan Wang\3-isochro_NaH_BDM_1404\3-isochro_NaH_BDM_30eq.txt.


Last Modified: Fri Apr 14 11:21:45 2023 by unknown.

Options:

History: 
User : SX User

Version : SX v.4.5.0.9 Build : Aug 18 2015 12:03:04

DataStore created and initialized for data acquisition.

Time Stamp : Fri Apr 14 11:19:59 2023


----------------------------------------------------


User : SX User

Version : SX v.4.5.0.9 Build : Aug 18 2015 12:03:04

Averaged Traces : 

\..0

\..1

\..2

\..3

\..4

New line :  \..Average::0

Time Stamp : Fri Apr 14 11:21:25 2023


----------------------------------------------------


User : SX User

Version : SX v.4.5.0.9 Build : Aug 18 2015 12:03:04

DataStore created and initialized for data acquisition.

Time Stamp : Fri Apr 14 11:21:30 2023


----------------------------------------------------


Available Dimensions:	2
Time	2000 time points over 10s,linear,oversampled,external trigger,pressure hold off (pressure released immediately)
Repeat	1 repeats in set., -iter option selected

Available Properties: 	1
Absorbance	

Data:


Absorbance
Time	Repeat
	5	
0.005	0.739348
0.01	0.728103
0.015	0.721003
0.02	0.715932
0.025	0.712078
0.03	0.707945
0.035	0.704475
0.04	0.700451
0.045	0.696234
0.05	0.69238
0.055	0.688082
0.06	0.684094
0.065	0.680627
0.07	0.677112
0.075	0.673671
0.08	0.670632
0.085	0.667734
0.09	0.664868
0.095	0.661733
0.1	0.658881
0.105	0.656372
0.11	0.653575
0.115	0.650683
0.12	0.64788
0.125	0.645158
0.13	0.642406
0.135	0.639639
0.14	0.637156
0.145	0.634782
0.15	0.632326
0.155	0.629689
0.16	0.627222
0.165	0.624779
0.17	0.622285
0.175	0.619678
0.18	0.617198
0.185	0.61465
0.19	0.612073
0.195	0.609442
0.2	0.606746
0.205	0.604315
0.21	0.601952
0.215	0.599521
0.22	0.596979
0.225	0.594507
0.23	0.592309
0.235	0.589947
0.24	0.587457
0.245	0.585156
0.25	0.582935
0.255	0.580371
0.26	0.577808
0.265	0.575479
0.27	0.573215
0.275	0.570801
0.28	0.568263
0.285	0.566105
0.29	0.563908
0.295	0.561674
0.3	0.559369
0.305	0.557225
0.31	0.555147
0.315	0.552967
0.32	0.550694
0.325	0.548563
0.33	0.546459
0.335	0.544527
0.34	0.542316
0.345	0.540127
0.35	0.538025
0.355	0.536051
0.36	0.533825
0.365	0.53169
0.37	0.529747
0.375	0.527852
0.38	0.525584
0.385	0.523261
0.39	0.52127
0.395	0.519233
0.4	0.516882
0.405	0.514569
0.41	0.5125
0.415	0.510455
0.42	0.508238
0.425	0.506115
0.43	0.504257
0.435	0.502493
0.44	0.500359
0.445	0.498493
0.45	0.496691
0.455	0.495098
0.46	0.49329
0.465	0.491565
0.47	0.489863
0.475	0.488221
0.48	0.486461
0.485	0.484716
0.49	0.482997
0.495	0.481524
0.5	0.479906
0.505	0.478136
0.51	0.47648
0.515	0.474941
0.52	0.473358
0.525	0.471642
0.53	0.46986
0.535	0.468315
0.54	0.466626
0.545	0.464773
0.55	0.463066
0.555	0.461586
0.56	0.459893
0.565	0.45816
0.57	0.456355
0.575	0.454743
0.58	0.45316
0.585	0.451408
0.59	0.449724
0.595	0.448218
0.6	0.446585
0.605	0.444924
0.61	0.443169
0.615	0.441646
0.62	0.440085
0.625	0.438481
0.63	0.43676
0.635	0.435244
0.64	0.433781
0.645	0.432305
0.65	0.43068
0.655	0.42923
0.66	0.427848
0.665	0.426367
0.67	0.42469
0.675	0.423246
0.68	0.421926
0.685	0.420384
0.69	0.418679
0.695	0.417159
0.7	0.415728
0.705	0.41421
0.71	0.412545
0.715	0.41107
0.72	0.409642
0.725	0.408137
0.73	0.406481
0.735	0.404943
0.74	0.4035
0.745	0.402147
0.75	0.40059
0.755	0.39904
0.76	0.397631
0.765	0.396235
0.77	0.394792
0.775	0.393429
0.78	0.392035
0.785	0.390983
0.79	0.389671
0.795	0.388431
0.8	0.38735
0.805	0.386317
0.81	0.385181
0.815	0.383984
0.82	0.382905
0.825	0.381878
0.83	0.380815
0.835	0.379612
0.84	0.378566
0.845	0.377591
0.85	0.376398
0.855	0.375152
0.86	0.373985
0.865	0.372951
0.87	0.371827
0.875	0.370532
0.88	0.36941
0.885	0.368261
0.89	0.367061
0.895	0.365854
0.9	0.364693
0.905	0.363669
0.91	0.362456
0.915	0.361292
0.92	0.360143
0.925	0.359035
0.93	0.358014
0.935	0.356862
0.94	0.355652
0.945	0.354583
0.95	0.353645
0.955	0.35248
0.96	0.351246
0.965	0.35028
0.97	0.349376
0.975	0.348279
0.98	0.347105
0.985	0.346029
0.99	0.34511
0.995	0.343951
1	0.342895
1.005	0.341792
1.01	0.340909
1.015	0.339743
1.02	0.338523
1.025	0.337397
1.03	0.336397
1.035	0.335316
1.04	0.334157
1.045	0.332925
1.05	0.331904
1.055	0.330884
1.06	0.329785
1.065	0.328606
1.07	0.327727
1.075	0.326713
1.08	0.32573
1.085	0.324643
1.09	0.323851
1.095	0.322927
1.1	0.321945
1.105	0.320771
1.11	0.319914
1.115	0.319052
1.12	0.318059
1.125	0.317114
1.13	0.31627
1.135	0.315461
1.14	0.314528
1.145	0.313463
1.15	0.312703
1.155	0.311909
1.16	0.31112
1.165	0.310181
1.17	0.309399
1.175	0.308621
1.18	0.307885
1.185	0.306973
1.19	0.306313
1.195	0.305623
1.2	0.304935
1.205	0.304208
1.21	0.30341
1.215	0.302691
1.22	0.302123
1.225	0.301263
1.23	0.300437
1.235	0.299757
1.24	0.299063
1.245	0.298174
1.25	0.297362
1.255	0.296614
1.26	0.295911
1.265	0.294977
1.27	0.294153
1.275	0.293377
1.28	0.292664
1.285	0.291777
1.29	0.29093
1.295	0.290176
1.3	0.289451
1.305	0.288533
1.31	0.287561
1.315	0.286756
1.32	0.286102
1.325	0.285205
1.33	0.284329
1.335	0.283556
1.34	0.282838
1.345	0.282065
1.35	0.281168
1.355	0.280372
1.36	0.279732
1.365	0.278977
1.37	0.278146
1.375	0.277372
1.38	0.276647
1.385	0.275915
1.39	0.274887
1.395	0.274057
1.4	0.273323
1.405	0.272594
1.41	0.27175
1.415	0.270925
1.42	0.270316
1.425	0.269603
1.43	0.268878
1.435	0.26809
1.44	0.267481
1.445	0.266909
1.45	0.266188
1.455	0.265433
1.46	0.264879
1.465	0.264322
1.47	0.263696
1.475	0.26299
1.48	0.262417
1.485	0.261963
1.49	0.261375
1.495	0.260691
1.5	0.260163
1.505	0.259633
1.51	0.259041
1.515	0.258399
1.52	0.25781
1.525	0.257404
1.53	0.256868
1.535	0.256303
1.54	0.255811
1.545	0.255364
1.55	0.254945
1.555	0.254445
1.56	0.254023
1.565	0.2537
1.57	0.25324
1.575	0.2528
1.58	0.252357
1.585	0.252015
1.59	0.2516
1.595	0.251057
1.6	0.250561
1.605	0.250153
1.61	0.249628
1.615	0.249075
1.62	0.248409
1.625	0.247859
1.63	0.247308
1.635	0.246653
1.64	0.245944
1.645	0.245264
1.65	0.244618
1.655	0.243973
1.66	0.243128
1.665	0.242471
1.67	0.241805
1.675	0.24116
1.68	0.240346
1.685	0.239753
1.69	0.239199
1.695	0.23865
1.7	0.237921
1.705	0.23735
1.71	0.236848
1.715	0.236312
1.72	0.235718
1.725	0.235161
1.73	0.234664
1.735	0.234185
1.74	0.233569
1.745	0.233067
1.75	0.232598
1.755	0.232227
1.76	0.231706
1.765	0.23123
1.77	0.230896
1.775	0.230544
1.78	0.230139
1.785	0.229817
1.79	0.22937
1.795	0.229148
1.8	0.228687
1.805	0.228178
1.81	0.227766
1.815	0.22739
1.82	0.226891
1.825	0.226456
1.83	0.225971
1.835	0.225623
1.84	0.225107
1.845	0.22465
1.85	0.224184
1.855	0.223888
1.86	0.22349
1.865	0.223171
1.87	0.222657
1.875	0.22238
1.88	0.222006
1.885	0.221571
1.89	0.22112
1.895	0.220772
1.9	0.22041
1.905	0.219951
1.91	0.219526
1.915	0.219182
1.92	0.218648
1.925	0.218345
1.93	0.21786
1.935	0.217453
1.94	0.217071
1.945	0.216623
1.95	0.216066
1.955	0.215703
1.96	0.215231
1.965	0.214723
1.97	0.214183
1.975	0.213803
1.98	0.213358
1.985	0.213008
1.99	0.212449
1.995	0.211962
2	0.211549
2.005	0.211063
2.01	0.210505
2.015	0.210074
2.02	0.209632
2.025	0.209176
2.03	0.208709
2.035	0.208249
2.04	0.207885
2.045	0.207458
2.05	0.206988
2.055	0.206562
2.06	0.206284
2.065	0.20594
2.07	0.205525
2.075	0.205141
2.08	0.20477
2.085	0.204479
2.09	0.204031
2.095	0.203649
2.1	0.203381
2.105	0.203058
2.11	0.202641
2.115	0.202325
2.12	0.202062
2.125	0.201734
2.13	0.201399
2.135	0.201023
2.14	0.200703
2.145	0.200443
2.15	0.200128
2.155	0.199693
2.16	0.199426
2.165	0.199145
2.17	0.198786
2.175	0.198446
2.18	0.198144
2.185	0.197867
2.19	0.197649
2.195	0.197276
2.2	0.196983
2.205	0.196695
2.21	0.196433
2.215	0.196014
2.22	0.195681
2.225	0.195411
2.23	0.195149
2.235	0.194729
2.24	0.194397
2.245	0.194126
2.25	0.193715
2.255	0.193303
2.26	0.192967
2.265	0.192649
2.27	0.192321
2.275	0.19191
2.28	0.191618
2.285	0.191306
2.29	0.190985
2.295	0.190565
2.3	0.190212
2.305	0.189855
2.31	0.189603
2.315	0.189201
2.32	0.18894
2.325	0.188612
2.33	0.188317
2.335	0.187989
2.34	0.187606
2.345	0.187283
2.35	0.187054
2.355	0.186699
2.36	0.18642
2.365	0.186141
2.37	0.185922
2.375	0.185617
2.38	0.185345
2.385	0.185115
2.39	0.18491
2.395	0.18467
2.4	0.184472
2.405	0.184174
2.41	0.184078
2.415	0.183836
2.42	0.1836
2.425	0.183353
2.43	0.183171
2.435	0.182924
2.44	0.182734
2.445	0.182368
2.45	0.18227
2.455	0.182097
2.46	0.18185
2.465	0.181593
2.47	0.18147
2.475	0.181304
2.48	0.181121
2.485	0.180853
2.49	0.180681
2.495	0.180506
2.5	0.180268
2.505	0.179921
2.51	0.179785
2.515	0.179531
2.52	0.17928
2.525	0.179074
2.53	0.178845
2.535	0.178644
2.54	0.178467
2.545	0.178215
2.55	0.178007
2.555	0.177835
2.56	0.177543
2.565	0.177306
2.57	0.177115
2.575	0.176834
2.58	0.176553
2.585	0.17629
2.59	0.175981
2.595	0.175663
2.6	0.175405
2.605	0.175136
2.61	0.174829
2.615	0.174632
2.62	0.174353
2.625	0.173995
2.63	0.173638
2.635	0.173486
2.64	0.173166
2.645	0.172867
2.65	0.172621
2.655	0.172327
2.66	0.172163
2.665	0.171967
2.67	0.171681
2.675	0.171509
2.68	0.171411
2.685	0.171175
2.69	0.170943
2.695	0.170824
2.7	0.170734
2.705	0.170566
2.71	0.170427
2.715	0.170308
2.72	0.170139
2.725	0.17
2.73	0.169838
2.735	0.169704
2.74	0.169534
2.745	0.169361
2.75	0.169193
2.755	0.169054
2.76	0.168908
2.765	0.168794
2.77	0.168525
2.775	0.168305
2.78	0.168065
2.785	0.167809
2.79	0.167507
2.795	0.167275
2.8	0.167074
2.805	0.166927
2.81	0.166626
2.815	0.16635
2.82	0.166104
2.825	0.165914
2.83	0.165618
2.835	0.16539
2.84	0.165131
2.845	0.16497
2.85	0.16473
2.855	0.164566
2.86	0.164349
2.865	0.164255
2.87	0.164009
2.875	0.163837
2.88	0.1636
2.885	0.163495
2.89	0.163292
2.895	0.163115
2.9	0.162976
2.905	0.162859
2.91	0.162721
2.915	0.162553
2.92	0.162333
2.925	0.162206
2.93	0.162007
2.935	0.161822
2.94	0.161596
2.945	0.161462
2.95	0.161165
2.955	0.160932
2.96	0.160565
2.965	0.160449
2.97	0.160156
2.975	0.159944
2.98	0.15967
2.985	0.159489
2.99	0.159224
2.995	0.15909
3	0.158875
3.005	0.158795
3.01	0.158594
3.015	0.158489
3.02	0.158319
3.025	0.158214
3.03	0.158071
3.035	0.157979
3.04	0.157806
3.045	0.157791
3.05	0.157729
3.055	0.157725
3.06	0.157631
3.065	0.157598
3.07	0.157584
3.075	0.157493
3.08	0.15732
3.085	0.1573
3.09	0.157207
3.095	0.1571
3.1	0.15691
3.105	0.156793
3.11	0.156604
3.115	0.156473
3.12	0.156217
3.125	0.156029
3.13	0.155861
3.135	0.155691
3.14	0.155507
3.145	0.155395
3.15	0.15519
3.155	0.155045
3.16	0.154909
3.165	0.154727
3.17	0.154498
3.175	0.154362
3.18	0.154291
3.185	0.154131
3.19	0.153981
3.195	0.153901
3.2	0.153689
3.205	0.153591
3.21	0.153423
3.215	0.153353
3.22	0.153193
3.225	0.153054
3.23	0.152871
3.235	0.152784
3.24	0.152602
3.245	0.152493
3.25	0.152385
3.255	0.152226
3.26	0.152082
3.265	0.15197
3.27	0.151786
3.275	0.151641
3.28	0.151531
3.285	0.151432
3.29	0.151337
3.295	0.151262
3.3	0.151111
3.305	0.15102
3.31	0.150907
3.315	0.150798
3.32	0.150729
3.325	0.150642
3.33	0.150531
3.335	0.150389
3.34	0.150412
3.345	0.150334
3.35	0.150283
3.355	0.15028
3.36	0.150294
3.365	0.150262
3.37	0.15027
3.375	0.150211
3.38	0.150194
3.385	0.150197
3.39	0.150046
3.395	0.150012
3.4	0.149952
3.405	0.14984
3.41	0.149792
3.415	0.149705
3.42	0.149598
3.425	0.149558
3.43	0.149406
3.435	0.149286
3.44	0.14925
3.445	0.149172
3.45	0.149031
3.455	0.148841
3.46	0.148666
3.465	0.148406
3.47	0.148187
3.475	0.147959
3.48	0.147696
3.485	0.147421
3.49	0.147203
3.495	0.146937
3.5	0.146784
3.505	0.146548
3.51	0.146362
3.515	0.146113
3.52	0.14587
3.525	0.145662
3.53	0.145453
3.535	0.145229
3.54	0.145002
3.545	0.144766
3.55	0.144581
3.555	0.14432
3.56	0.144109
3.565	0.143867
3.57	0.143674
3.575	0.143431
3.58	0.143254
3.585	0.143044
3.59	0.143048
3.595	0.142844
3.6	0.142732
3.605	0.142652
3.61	0.142628
3.615	0.142609
3.62	0.142551
3.625	0.142479
3.63	0.142522
3.635	0.142498
3.64	0.14249
3.645	0.142502
3.65	0.142613
3.655	0.142592
3.66	0.142682
3.665	0.142732
3.67	0.142859
3.675	0.142839
3.68	0.142944
3.685	0.142949
3.69	0.143162
3.695	0.143299
3.7	0.143383
3.705	0.143263
3.71	0.143235
3.715	0.143223
3.72	0.143237
3.725	0.143164
3.73	0.143178
3.735	0.143088
3.74	0.142917
3.745	0.142752
3.75	0.142673
3.755	0.142572
3.76	0.142503
3.765	0.142372
3.77	0.142421
3.775	0.142407
3.78	0.142274
3.785	0.142209
3.79	0.142224
3.795	0.142155
3.8	0.142072
3.805	0.141848
3.81	0.141607
3.815	0.141425
3.82	0.141166
3.825	0.14085
3.83	0.140625
3.835	0.14026
3.84	0.140071
3.845	0.13978
3.85	0.139538
3.855	0.13932
3.86	0.13906
3.865	0.138891
3.87	0.138615
3.875	0.13844
3.88	0.138201
3.885	0.137939
3.89	0.137715
3.895	0.137594
3.9	0.137483
3.905	0.137292
3.91	0.13712
3.915	0.136963
3.92	0.136869
3.925	0.136755
3.93	0.136684
3.935	0.136641
3.94	0.1366
3.945	0.136577
3.95	0.136573
3.955	0.136612
3.96	0.136663
3.965	0.136687
3.97	0.136706
3.975	0.136729
3.98	0.136834
3.985	0.136917
3.99	0.136944
3.995	0.136982
4	0.137011
4.005	0.137072
4.01	0.137016
4.015	0.136959
4.02	0.13692
4.025	0.136873
4.03	0.136799
4.035	0.136834
4.04	0.136826
4.045	0.136837
4.05	0.136794
4.055	0.13679
4.06	0.136712
4.065	0.136785
4.07	0.136847
4.075	0.136888
4.08	0.136945
4.085	0.136929
4.09	0.137009
4.095	0.137134
4.1	0.13715
4.105	0.137274
4.11	0.137261
4.115	0.137333
4.12	0.137406
4.125	0.137436
4.13	0.137445
4.135	0.137456
4.14	0.137473
4.145	0.137373
4.15	0.13728
4.155	0.137238
4.16	0.137077
4.165	0.136985
4.17	0.136856
4.175	0.136643
4.18	0.136441
4.185	0.136308
4.19	0.136026
4.195	0.135756
4.2	0.135412
4.205	0.135178
4.21	0.134856
4.215	0.134554
4.22	0.134194
4.225	0.133864
4.23	0.133539
4.235	0.133277
4.24	0.133006
4.245	0.132805
4.25	0.132581
4.255	0.132371
4.26	0.132085
4.265	0.132009
4.27	0.13191
4.275	0.131836
4.28	0.131748
4.285	0.131692
4.29	0.131664
4.295	0.131734
4.3	0.131724
4.305	0.131777
4.31	0.13183
4.315	0.131807
4.32	0.131818
4.325	0.13184
4.33	0.131885
4.335	0.132006
4.34	0.13203
4.345	0.132077
4.35	0.132036
4.355	0.132146
4.36	0.132155
4.365	0.132175
4.37	0.132176
4.375	0.132255
4.38	0.132287
4.385	0.132342
4.39	0.132307
4.395	0.13233
4.4	0.132304
4.405	0.132224
4.41	0.132156
4.415	0.132155
4.42	0.132113
4.425	0.131929
4.43	0.131851
4.435	0.131785
4.44	0.131747
4.445	0.131705
4.45	0.131605
4.455	0.131534
4.46	0.131493
4.465	0.131461
4.47	0.131452
4.475	0.13142
4.48	0.131408
4.485	0.131349
4.49	0.131266
4.495	0.131253
4.5	0.131222
4.505	0.131088
4.51	0.130949
4.515	0.130882
4.52	0.130819
4.525	0.130714
4.53	0.130539
4.535	0.130465
4.54	0.130318
4.545	0.130177
4.55	0.129998
4.555	0.129823
4.56	0.129648
4.565	0.129433
4.57	0.129178
4.575	0.128947
4.58	0.1288
4.585	0.128526
4.59	0.128319
4.595	0.128098
4.6	0.127947
4.605	0.127789
4.61	0.127664
4.615	0.127508
4.62	0.127478
4.625	0.127392
4.63	0.127258
4.635	0.127233
4.64	0.127297
4.645	0.127291
4.65	0.127351
4.655	0.127368
4.66	0.127448
4.665	0.127598
4.67	0.127704
4.675	0.127825
4.68	0.12801
4.685	0.128173
4.69	0.128269
4.695	0.128286
4.7	0.128449
4.705	0.128535
4.71	0.128584
4.715	0.128562
4.72	0.128643
4.725	0.128714
4.73	0.128758
4.735	0.128708
4.74	0.128729
4.745	0.12875
4.75	0.128768
4.755	0.128638
4.76	0.128629
4.765	0.128577
4.77	0.1285
4.775	0.128429
4.78	0.128435
4.785	0.128443
4.79	0.128397
4.795	0.128258
4.8	0.128207
4.805	0.128145
4.81	0.128131
4.815	0.128023
4.82	0.128012
4.825	0.127905
4.83	0.127869
4.835	0.127714
4.84	0.127647
4.845	0.127569
4.85	0.12753
4.855	0.127317
4.86	0.127264
4.865	0.127128
4.87	0.127066
4.875	0.126914
4.88	0.126831
4.885	0.126662
4.89	0.126548
4.895	0.126396
4.9	0.126336
4.905	0.126155
4.91	0.126068
4.915	0.125899
4.92	0.125799
4.925	0.125653
4.93	0.12558
4.935	0.125441
4.94	0.125398
4.945	0.125255
4.95	0.125251
4.955	0.125116
4.96	0.125051
4.965	0.12496
4.97	0.125013
4.975	0.124995
4.98	0.12493
4.985	0.12484
4.99	0.124874
4.995	0.124911
5	0.124964
5.005	0.124925
5.01	0.125011
5.015	0.125059
5.02	0.125109
5.025	0.125079
5.03	0.125157
5.035	0.125168
5.04	0.1253
5.045	0.125186
5.05	0.125275
5.055	0.125275
5.06	0.125279
5.065	0.125197
5.07	0.125203
5.075	0.125151
5.08	0.125152
5.085	0.125056
5.09	0.125045
5.095	0.125082
5.1	0.125114
5.105	0.124989
5.11	0.124981
5.115	0.124956
5.12	0.124979
5.125	0.124911
5.13	0.124904
5.135	0.124802
5.14	0.124784
5.145	0.124688
5.15	0.124601
5.155	0.124569
5.16	0.124526
5.165	0.124422
5.17	0.124331
5.175	0.124315
5.18	0.124251
5.185	0.124107
5.19	0.124009
5.195	0.123821
5.2	0.12376
5.205	0.123675
5.21	0.123632
5.215	0.123491
5.22	0.123438
5.225	0.123408
5.23	0.123249
5.235	0.123195
5.24	0.123131
5.245	0.123061
5.25	0.122897
5.255	0.122746
5.26	0.122599
5.265	0.122518
5.27	0.122399
5.275	0.122244
5.28	0.122114
5.285	0.122037
5.29	0.121934
5.295	0.121789
5.3	0.12167
5.305	0.121615
5.31	0.12148
5.315	0.121312
5.32	0.121155
5.325	0.121127
5.33	0.120964
5.335	0.12084
5.34	0.120728
5.345	0.120691
5.35	0.120618
5.355	0.120594
5.36	0.120587
5.365	0.120683
5.37	0.120678
5.375	0.120829
5.38	0.120891
5.385	0.121108
5.39	0.121211
5.395	0.121341
5.4	0.121459
5.405	0.121613
5.41	0.121762
5.415	0.121885
5.42	0.121935
5.425	0.122076
5.43	0.122059
5.435	0.122076
5.44	0.122052
5.445	0.122121
5.45	0.122098
5.455	0.122137
5.46	0.122038
5.465	0.122057
5.47	0.122052
5.475	0.121994
5.48	0.12185
5.485	0.121946
5.49	0.121823
5.495	0.121824
5.5	0.121666
5.505	0.121644
5.51	0.121518
5.515	0.121507
5.52	0.121408
5.525	0.121322
5.53	0.121207
5.535	0.121172
5.54	0.120994
5.545	0.120989
5.55	0.120944
5.555	0.120912
5.56	0.120815
5.565	0.120842
5.57	0.120827
5.575	0.120848
5.58	0.120811
5.585	0.120855
5.59	0.120855
5.595	0.120896
5.6	0.120796
5.605	0.120814
5.61	0.120794
5.615	0.120814
5.62	0.120781
5.625	0.120752
5.63	0.120728
5.635	0.120766
5.64	0.120662
5.645	0.120655
5.65	0.120591
5.655	0.120606
5.66	0.120507
5.665	0.120467
5.67	0.12037
5.675	0.120318
5.68	0.120208
5.685	0.120021
5.69	0.119881
5.695	0.119829
5.7	0.119742
5.705	0.119695
5.71	0.119624
5.715	0.119607
5.72	0.119515
5.725	0.119408
5.73	0.119419
5.735	0.119404
5.74	0.119348
5.745	0.11933
5.75	0.119377
5.755	0.119389
5.76	0.11938
5.765	0.119356
5.77	0.119351
5.775	0.11944
5.78	0.119479
5.785	0.119521
5.79	0.119527
5.795	0.119622
5.8	0.119589
5.805	0.119589
5.81	0.119562
5.815	0.119592
5.82	0.119631
5.825	0.119578
5.83	0.119532
5.835	0.119482
5.84	0.119495
5.845	0.119403
5.85	0.119336
5.855	0.119283
5.86	0.119244
5.865	0.119119
5.87	0.119006
5.875	0.118932
5.88	0.118859
5.885	0.118731
5.89	0.118582
5.895	0.118452
5.9	0.118395
5.905	0.118308
5.91	0.118191
5.915	0.118097
5.92	0.11796
5.925	0.117903
5.93	0.117792
5.935	0.117655
5.94	0.117595
5.945	0.117436
5.95	0.117339
5.955	0.117174
5.96	0.117133
5.965	0.116982
5.97	0.116914
5.975	0.116726
5.98	0.116642
5.985	0.116537
5.99	0.116515
5.995	0.116387
6	0.116351
6.005	0.116315
6.01	0.116344
6.015	0.116293
6.02	0.116235
6.025	0.116245
6.03	0.116236
6.035	0.116205
6.04	0.116281
6.045	0.116271
6.05	0.116337
6.055	0.116266
6.06	0.116299
6.065	0.116322
6.07	0.116418
6.075	0.11653
6.08	0.116666
6.085	0.116782
6.09	0.116993
6.095	0.117085
6.1	0.117226
6.105	0.117397
6.11	0.117602
6.115	0.11772
6.12	0.117745
6.125	0.11786
6.13	0.117937
6.135	0.117978
6.14	0.117949
6.145	0.118032
6.15	0.118164
6.155	0.118127
6.16	0.118056
6.165	0.11804
6.17	0.118061
6.175	0.117936
6.18	0.117856
6.185	0.117781
6.19	0.11772
6.195	0.11759
6.2	0.117454
6.205	0.117294
6.21	0.117235
6.215	0.117077
6.22	0.116939
6.225	0.116787
6.23	0.11667
6.235	0.116472
6.24	0.116352
6.245	0.116182
6.25	0.116153
6.255	0.116019
6.26	0.115906
6.265	0.11581
6.27	0.115873
6.275	0.115689
6.28	0.115642
6.285	0.115504
6.29	0.115506
6.295	0.115492
6.3	0.115388
6.305	0.115344
6.31	0.115387
6.315	0.115343
6.32	0.115267
6.325	0.115098
6.33	0.115066
6.335	0.115019
6.34	0.114923
6.345	0.114848
6.35	0.114765
6.355	0.114723
6.36	0.114655
6.365	0.114527
6.37	0.114475
6.375	0.114511
6.38	0.114544
6.385	0.114521
6.39	0.114523
6.395	0.114567
6.4	0.114582
6.405	0.114583
6.41	0.11462
6.415	0.114659
6.42	0.114734
6.425	0.114731
6.43	0.11479
6.435	0.114775
6.44	0.11489
6.445	0.114896
6.45	0.114975
6.455	0.115062
6.46	0.115135
6.465	0.115195
6.47	0.115237
6.475	0.115293
6.48	0.115263
6.485	0.115289
6.49	0.115269
6.495	0.115247
6.5	0.115215
6.505	0.115212
6.51	0.115166
6.515	0.115094
6.52	0.115003
6.525	0.114861
6.53	0.114862
6.535	0.114763
6.54	0.114732
6.545	0.114679
6.55	0.114604
6.555	0.11453
6.56	0.114497
6.565	0.114466
6.57	0.114416
6.575	0.114422
6.58	0.114394
6.585	0.114307
6.59	0.114192
6.595	0.114137
6.6	0.114079
6.605	0.113953
6.61	0.113897
6.615	0.113763
6.62	0.113602
6.625	0.113447
6.63	0.113252
6.635	0.11317
6.64	0.113026
6.645	0.112953
6.65	0.112769
6.655	0.112617
6.66	0.112464
6.665	0.112406
6.67	0.112298
6.675	0.11227
6.68	0.112189
6.685	0.112223
6.69	0.112103
6.695	0.112076
6.7	0.112018
6.705	0.11208
6.71	0.112048
6.715	0.111989
6.72	0.111962
6.725	0.111954
6.73	0.111933
6.735	0.11196
6.74	0.111978
6.745	0.111994
6.75	0.111964
6.755	0.11208
6.76	0.112074
6.765	0.112113
6.77	0.112202
6.775	0.112304
6.78	0.112313
6.785	0.112409
6.79	0.11251
6.795	0.112598
6.8	0.112641
6.805	0.112706
6.81	0.112845
6.815	0.112937
6.82	0.112863
6.825	0.112941
6.83	0.11298
6.835	0.113062
6.84	0.113036
6.845	0.113145
6.85	0.113171
6.855	0.113255
6.86	0.113191
6.865	0.113235
6.87	0.113283
6.875	0.113348
6.88	0.113393
6.885	0.113357
6.89	0.113393
6.895	0.113363
6.9	0.113269
6.905	0.113266
6.91	0.113228
6.915	0.113198
6.92	0.113116
6.925	0.113003
6.93	0.112989
6.935	0.112961
6.94	0.112784
6.945	0.112687
6.95	0.112597
6.955	0.112555
6.96	0.112437
6.965	0.112252
6.97	0.112161
6.975	0.112133
6.98	0.111971
6.985	0.111777
6.99	0.111691
6.995	0.111646
7	0.111546
7.005	0.11134
7.01	0.111187
7.015	0.111134
7.02	0.111048
7.025	0.11094
7.03	0.110839
7.035	0.110801
7.04	0.110694
7.045	0.110539
7.05	0.110433
7.055	0.110486
7.06	0.110497
7.065	0.110401
7.07	0.110261
7.075	0.110331
7.08	0.110376
7.085	0.110285
7.09	0.110232
7.095	0.110219
7.1	0.11023
7.105	0.110164
7.11	0.110013
7.115	0.110009
7.12	0.109966
7.125	0.109941
7.13	0.109886
7.135	0.10989
7.14	0.109939
7.145	0.109951
7.15	0.109897
7.155	0.109948
7.16	0.110082
7.165	0.110199
7.17	0.110158
7.175	0.110184
7.18	0.110294
7.185	0.110319
7.19	0.110382
7.195	0.110426
7.2	0.110576
7.205	0.110695
7.21	0.110688
7.215	0.110708
7.22	0.110867
7.225	0.110988
7.23	0.110979
7.235	0.110872
7.24	0.111008
7.245	0.110968
7.25	0.110927
7.255	0.110836
7.26	0.110812
7.265	0.110781
7.27	0.110715
7.275	0.110537
7.28	0.110575
7.285	0.110581
7.29	0.11057
7.295	0.110374
7.3	0.110304
7.305	0.110246
7.31	0.110182
7.315	0.110013
7.32	0.109949
7.325	0.109873
7.33	0.10986
7.335	0.109658
7.34	0.109531
7.345	0.109469
7.35	0.109491
7.355	0.109315
7.36	0.109314
7.365	0.109332
7.37	0.109437
7.375	0.109383
7.38	0.10942
7.385	0.109399
7.39	0.109475
7.395	0.109324
7.4	0.109288
7.405	0.109271
7.41	0.109327
7.415	0.109324
7.42	0.109209
7.425	0.109195
7.43	0.109325
7.435	0.109313
7.44	0.109282
7.445	0.109209
7.45	0.109362
7.455	0.109405
7.46	0.109349
7.465	0.109332
7.47	0.109485
7.475	0.109528
7.48	0.109509
7.485	0.109519
7.49	0.109661
7.495	0.109718
7.5	0.109693
7.505	0.109662
7.51	0.10977
7.515	0.10981
7.52	0.109805
7.525	0.109759
7.53	0.109916
7.535	0.109985
7.54	0.109973
7.545	0.109878
7.55	0.109966
7.555	0.110074
7.56	0.110068
7.565	0.109987
7.57	0.110002
7.575	0.110094
7.58	0.110093
7.585	0.109949
7.59	0.10997
7.595	0.10998
7.6	0.10988
7.605	0.109696
7.61	0.109712
7.615	0.109687
7.62	0.109595
7.625	0.109375
7.63	0.109268
7.635	0.109242
7.64	0.109129
7.645	0.108855
7.65	0.108686
7.655	0.108669
7.66	0.108524
7.665	0.108316
7.67	0.108166
7.675	0.108191
7.68	0.108169
7.685	0.107964
7.69	0.107867
7.695	0.10791
7.7	0.107873
7.705	0.107795
7.71	0.107708
7.715	0.107841
7.72	0.107972
7.725	0.10793
7.73	0.107903
7.735	0.108105
7.74	0.108241
7.745	0.108246
7.75	0.108217
7.755	0.108339
7.76	0.108432
7.765	0.108421
7.77	0.108409
7.775	0.108457
7.78	0.108641
7.785	0.108642
7.79	0.108543
7.795	0.108632
7.8	0.108667
7.805	0.108671
7.81	0.108537
7.815	0.10863
7.82	0.10878
7.825	0.108811
7.83	0.108736
7.835	0.108699
7.84	0.108717
7.845	0.108757
7.85	0.108598
7.855	0.108565
7.86	0.108579
7.865	0.108636
7.87	0.108446
7.875	0.10838
7.88	0.108432
7.885	0.108492
7.89	0.108269
7.895	0.108225
7.9	0.108261
7.905	0.108341
7.91	0.108253
7.915	0.108237
7.92	0.10829
7.925	0.108406
7.93	0.108303
7.935	0.10824
7.94	0.108286
7.945	0.108312
7.95	0.108213
7.955	0.108091
7.96	0.108058
7.965	0.108136
7.97	0.108058
7.975	0.10797
7.98	0.107892
7.985	0.107948
7.99	0.10787
7.995	0.107687
8	0.107654
8.005	0.107717
8.01	0.107644
8.015	0.107473
8.02	0.107429
8.025	0.107557
8.03	0.107531
8.035	0.107367
8.04	0.107266
8.045	0.107359
8.05	0.107355
8.055	0.107329
8.06	0.107112
8.065	0.107207
8.07	0.107169
8.075	0.107097
8.08	0.106966
8.085	0.106961
8.09	0.106938
8.095	0.106843
8.1	0.106682
8.105	0.106716
8.11	0.106835
8.115	0.106835
8.12	0.106726
8.125	0.106734
8.13	0.106836
8.135	0.106831
8.14	0.10671
8.145	0.106756
8.15	0.106804
8.155	0.106807
8.16	0.106691
8.165	0.10673
8.17	0.106804
8.175	0.106894
8.18	0.106776
8.185	0.106873
8.19	0.107017
8.195	0.107031
8.2	0.106919
8.205	0.10698
8.21	0.107045
8.215	0.107114
8.22	0.107022
8.225	0.106999
8.23	0.10704
8.235	0.10706
8.24	0.106905
8.245	0.106801
8.25	0.106852
8.255	0.106898
8.26	0.106708
8.265	0.106644
8.27	0.106662
8.275	0.106689
8.28	0.10661
8.285	0.106459
8.29	0.106446
8.295	0.106493
8.3	0.106294
8.305	0.106143
8.31	0.106149
8.315	0.106206
8.32	0.106123
8.325	0.105942
8.33	0.105872
8.335	0.105892
8.34	0.105763
8.345	0.105608
8.35	0.105645
8.355	0.10569
8.36	0.10562
8.365	0.105531
8.37	0.105524
8.375	0.105605
8.38	0.105632
8.385	0.105555
8.39	0.105482
8.395	0.105559
8.4	0.105633
8.405	0.105528
8.41	0.105557
8.415	0.105694
8.42	0.105779
8.425	0.105663
8.43	0.105607
8.435	0.105696
8.44	0.105754
8.445	0.105671
8.45	0.105593
8.455	0.105745
8.46	0.105814
8.465	0.10582
8.47	0.105717
8.475	0.105734
8.48	0.105876
8.485	0.105836
8.49	0.105801
8.495	0.105842
8.5	0.105941
8.505	0.105967
8.51	0.105877
8.515	0.105832
8.52	0.106007
8.525	0.105975
8.53	0.105842
8.535	0.105797
8.54	0.105956
8.545	0.106007
8.55	0.10589
8.555	0.105829
8.56	0.106011
8.565	0.106023
8.57	0.105975
8.575	0.105911
8.58	0.106082
8.585	0.106026
8.59	0.10595
8.595	0.105795
8.6	0.105881
8.605	0.105934
8.61	0.105783
8.615	0.105613
8.62	0.105659
8.625	0.105643
8.63	0.105511
8.635	0.10536
8.64	0.105361
8.645	0.105356
8.65	0.105225
8.655	0.105022
8.66	0.105004
8.665	0.104986
8.67	0.104972
8.675	0.104713
8.68	0.104697
8.685	0.104699
8.69	0.104649
8.695	0.104419
8.7	0.104384
8.705	0.104492
8.71	0.104455
8.715	0.104309
8.72	0.104286
8.725	0.104384
8.73	0.104457
8.735	0.1043
8.74	0.104373
8.745	0.104493
8.75	0.104655
8.755	0.104572
8.76	0.104575
8.765	0.104734
8.77	0.104863
8.775	0.104804
8.78	0.104799
8.785	0.104881
8.79	0.105071
8.795	0.105017
8.8	0.104925
8.805	0.105002
8.81	0.105152
8.815	0.105072
8.82	0.105074
8.825	0.105133
8.83	0.105294
8.835	0.105235
8.84	0.105116
8.845	0.105165
8.85	0.105316
8.855	0.105265
8.86	0.105136
8.865	0.105225
8.87	0.105291
8.875	0.105229
8.88	0.105114
8.885	0.105091
8.89	0.105222
8.895	0.105045
8.9	0.104953
8.905	0.104798
8.91	0.104935
8.915	0.104863
8.92	0.1047
8.925	0.1045
8.93	0.1046
8.935	0.104591
8.94	0.104454
8.945	0.104351
8.95	0.104405
8.955	0.104509
8.96	0.10437
8.965	0.104266
8.97	0.104248
8.975	0.104343
8.98	0.104219
8.985	0.104096
8.99	0.104096
8.995	0.10422
9	0.104088
9.005	0.103914
9.01	0.103931
9.015	0.104024
9.02	0.103909
9.025	0.103756
9.03	0.103737
9.035	0.103868
9.04	0.103804
9.045	0.103688
9.05	0.103683
9.055	0.103854
9.06	0.103791
9.065	0.103614
9.07	0.103533
9.075	0.103636
9.08	0.103546
9.085	0.103378
9.09	0.10327
9.095	0.103367
9.1	0.103366
9.105	0.103244
9.11	0.103162
9.115	0.103292
9.12	0.103386
9.125	0.10327
9.13	0.103072
9.135	0.103239
9.14	0.103202
9.145	0.103112
9.15	0.10288
9.155	0.103012
9.16	0.103064
9.165	0.102995
9.17	0.102781
9.175	0.102867
9.18	0.102945
9.185	0.103014
9.19	0.102919
9.195	0.102963
9.2	0.103121
9.205	0.103147
9.21	0.103038
9.215	0.103054
9.22	0.103233
9.225	0.103257
9.23	0.103085
9.235	0.103109
9.24	0.103246
9.245	0.103289
9.25	0.103157
9.255	0.103111
9.26	0.103276
9.265	0.103402
9.27	0.103174
9.275	0.103079
9.28	0.103132
9.285	0.103205
9.29	0.10296
9.295	0.102808
9.3	0.10283
9.305	0.102875
9.31	0.102661
9.315	0.102482
9.32	0.102477
9.325	0.10256
9.33	0.10245
9.335	0.102341
9.34	0.10241
9.345	0.102569
9.35	0.102471
9.355	0.102371
9.36	0.102386
9.365	0.102523
9.37	0.102499
9.375	0.10238
9.38	0.102337
9.385	0.102441
9.39	0.102452
9.395	0.102303
9.4	0.102266
9.405	0.102376
9.41	0.102416
9.415	0.102339
9.42	0.102169
9.425	0.102268
9.43	0.102292
9.435	0.102131
9.44	0.101932
9.445	0.10202
9.45	0.102018
9.455	0.101921
9.46	0.101774
9.465	0.101882
9.47	0.101909
9.475	0.101819
9.48	0.101626
9.485	0.101673
9.49	0.101801
9.495	0.10178
9.5	0.10157
9.505	0.101662
9.51	0.101696
9.515	0.10165
9.52	0.101541
9.525	0.101515
9.53	0.101697
9.535	0.101732
9.54	0.101576
9.545	0.101622
9.55	0.101822
9.555	0.101859
9.56	0.101815
9.565	0.101872
9.57	0.10199
9.575	0.102097
9.58	0.102004
9.585	0.101919
9.59	0.102103
9.595	0.102188
9.6	0.102079
9.605	0.102019
9.61	0.102108
9.615	0.10228
9.62	0.102202
9.625	0.102127
9.63	0.102299
9.635	0.102459
9.64	0.102363
9.645	0.102289
9.65	0.102402
9.655	0.10255
9.66	0.102529
9.665	0.102397
9.67	0.102478
9.675	0.102552
9.68	0.102574
9.685	0.102355
9.69	0.102405
9.695	0.102536
9.7	0.10253
9.705	0.102345
9.71	0.102342
9.715	0.102426
9.72	0.102435
9.725	0.102204
9.73	0.102164
9.735	0.102239
9.74	0.102218
9.745	0.101939
9.75	0.101824
9.755	0.101847
9.76	0.101799
9.765	0.101643
9.77	0.101454
9.775	0.101498
9.78	0.10147
9.785	0.1012
9.79	0.101061
9.795	0.101017
9.8	0.101014
9.805	0.100815
9.81	0.10063
9.815	0.100643
9.82	0.10068
9.825	0.100435
9.83	0.100245
9.835	0.100223
9.84	0.10033
9.845	0.100204
9.85	0.100078
9.855	0.100059
9.86	0.100229
9.865	0.100161
9.87	0.100047
9.875	0.100061
9.88	0.100313
9.885	0.100327
9.89	0.100287
9.895	0.100323
9.9	0.100544
9.905	0.100602
9.91	0.10058
9.915	0.10057
9.92	0.100734
9.925	0.100817
9.93	0.10079
9.935	0.100711
9.94	0.100926
9.945	0.100934
9.95	0.100814
9.955	0.100758
9.96	0.100888
9.965	0.100899
9.97	0.100768
9.975	0.100631
9.98	0.100709
9.985	0.100826
9.99	0.100758
9.995	0.100634
10	0.100733
