# Supplementary material for: Lactone Enolates of Isochroman-3-ones and 2-Coumaranones: Quantification of Their Nucleophilicity in DMSO and Conjugate Additions to Chalcones
Source: J Org Chem. 2024 Apr 30;89(10):6915–28. doi: 10.1021/acs.joc.4c00277 (PMC11110064; doi:10.1021/acs.joc.4c00277)
Supplement: Supplementary file 2 — jo4c00277_si_002.zip [file jo4c00277_si_002.zip › 4+6a 3-isochro_NaH_BDM_1404/3-isochro_NaH_BDM_40eq.exp]

*********************************************************
*   File written by ExpoFit V 1.3 (2007 by Dr. Kempf)   *
*********************************************************

Date = 14/04/2023 14:42:59
3-isochro_NaH_BDM_40eq.txt
14/04/2023 11:29:54
Universal ASCII - file data
2000
0.004     0.424691
0.008     0.414721
0.012     0.408354
0.016     0.403295
0.02     0.399689
0.024     0.396083
0.028     0.392881
0.032     0.389743
0.036     0.387358
0.04     0.38484
0.044     0.382091
0.048     0.379619
0.052     0.377117
0.056     0.375457
0.06     0.373299
0.064     0.371263
0.068     0.369541
0.072     0.367477
0.076     0.365891
0.08     0.364607
0.084     0.363283
0.088     0.361373
0.092     0.359689
0.096     0.358558
0.1     0.357012
0.104     0.355638
0.108     0.354148
0.112     0.352393
0.116     0.351002
0.12     0.349865
0.124     0.348483
0.128     0.346642
0.132     0.345454
0.136     0.344126
0.14     0.342786
0.144     0.342
0.148     0.340525
0.152     0.339092
0.156     0.337959
0.16     0.337156
0.164     0.336016
0.168     0.334834
0.172     0.333485
0.176     0.331981
0.18     0.331326
0.184     0.330283
0.188     0.328843
0.192     0.327561
0.196     0.326316
0.2     0.325076
0.204     0.324252
0.208     0.323307
0.212     0.321706
0.216     0.320519
0.22     0.319796
0.224     0.318638
0.228     0.317742
0.232     0.31655
0.236     0.315337
0.24     0.31431
0.244     0.313528
0.248     0.312507
0.252     0.311123
0.256     0.310059
0.26     0.308779
0.264     0.307994
0.268     0.307146
0.272     0.305689
0.276     0.304488
0.28     0.303608
0.284     0.302622
0.288     0.301786
0.292     0.300784
0.296     0.29962
0.3     0.298236
0.304     0.297741
0.308     0.296774
0.312     0.295618
0.316     0.294543
0.32     0.293298
0.324     0.29248
0.328     0.291705
0.332     0.2907
0.336     0.289278
0.34     0.288251
0.344     0.287395
0.348     0.286459
0.352     0.285683
0.356     0.284518
0.36     0.283293
0.364     0.282522
0.368     0.281882
0.372     0.280993
0.376     0.279989
0.38     0.279009
0.384     0.277918
0.388     0.277339
0.392     0.276723
0.396     0.275541
0.4     0.274413
0.404     0.273519
0.408     0.272788
0.412     0.272064
0.416     0.271238
0.42     0.270056
0.424     0.26915
0.428     0.268703
0.432     0.26795
0.436     0.26716
0.44     0.266219
0.444     0.265278
0.448     0.26473
0.452     0.264218
0.456     0.263568
0.46     0.262505
0.464     0.261863
0.468     0.261252
0.472     0.26066
0.476     0.260166
0.48     0.259262
0.484     0.258318
0.488     0.257855
0.492     0.257322
0.496     0.256684
0.5     0.255784
0.504     0.254979
0.508     0.254174
0.512     0.253838
0.516     0.253285
0.52     0.252275
0.524     0.251659
0.528     0.250874
0.532     0.250396
0.536     0.249834
0.54     0.249117
0.544     0.248143
0.548     0.247411
0.552     0.247202
0.556     0.246525
0.56     0.245815
0.564     0.244973
0.568     0.244163
0.572     0.243681
0.576     0.243251
0.58     0.242513
0.584     0.241624
0.588     0.240952
0.592     0.240329
0.596     0.239927
0.6     0.239438
0.604     0.238426
0.608     0.23766
0.612     0.237296
0.616     0.236796
0.62     0.236229
0.624     0.235472
0.628     0.234677
0.632     0.234055
0.636     0.233784
0.64     0.23324
0.644     0.232345
0.648     0.231671
0.652     0.231096
0.656     0.230694
0.66     0.230309
0.664     0.22966
0.668     0.228811
0.672     0.228329
0.676     0.228122
0.68     0.227641
0.684     0.227095
0.688     0.226387
0.692     0.225811
0.696     0.22557
0.7     0.225343
0.704     0.224731
0.708     0.224093
0.712     0.223655
0.716     0.223222
0.72     0.222971
0.724     0.222533
0.728     0.221771
0.732     0.221244
0.736     0.220802
0.74     0.220514
0.744     0.22004
0.748     0.219389
0.752     0.218691
0.756     0.21817
0.76     0.218035
0.764     0.217553
0.768     0.216828
0.772     0.216269
0.776     0.215762
0.78     0.215475
0.784     0.215102
0.788     0.21442
0.792     0.213624
0.796     0.213193
0.8     0.212852
0.804     0.2124
0.808     0.211937
0.812     0.211199
0.816     0.210665
0.82     0.210436
0.824     0.210152
0.828     0.209607
0.832     0.208982
0.836     0.208362
0.84     0.208116
0.844     0.207846
0.848     0.207412
0.852     0.2067
0.856     0.206121
0.86     0.205811
0.864     0.205478
0.868     0.205072
0.872     0.204346
0.876     0.203745
0.88     0.203343
0.884     0.203231
0.888     0.202792
0.892     0.202202
0.896     0.201654
0.9     0.201227
0.904     0.201004
0.908     0.200743
0.912     0.200171
0.916     0.199493
0.92     0.199153
0.924     0.198915
0.928     0.198626
0.932     0.198181
0.936     0.197504
0.94     0.197076
0.944     0.196929
0.948     0.196778
0.952     0.19632
0.956     0.195829
0.96     0.195448
0.964     0.195212
0.968     0.195278
0.972     0.195034
0.976     0.194535
0.98     0.19427
0.984     0.194142
0.988     0.194052
0.992     0.193842
0.996     0.193399
1     0.192909
1.004     0.192723
1.008     0.192717
1.012     0.192352
1.016     0.191877
1.02     0.191353
1.024     0.191031
1.028     0.190937
1.032     0.19074
1.036     0.190253
1.04     0.18964
1.044     0.189379
1.048     0.189251
1.052     0.189017
1.056     0.188713
1.06     0.188054
1.064     0.18779
1.068     0.187679
1.072     0.187405
1.076     0.187064
1.08     0.186564
1.084     0.186191
1.088     0.185954
1.092     0.185913
1.096     0.185522
1.1     0.184916
1.104     0.184563
1.108     0.184353
1.112     0.184179
1.116     0.183852
1.12     0.183367
1.124     0.182837
1.128     0.182615
1.132     0.182476
1.136     0.182056
1.14     0.181598
1.144     0.180991
1.148     0.180695
1.152     0.180509
1.156     0.180185
1.16     0.179575
1.164     0.178972
1.168     0.178665
1.172     0.178488
1.176     0.178247
1.18     0.177799
1.184     0.177196
1.188     0.176968
1.192     0.176806
1.196     0.17665
1.2     0.176216
1.204     0.175805
1.208     0.175577
1.212     0.175402
1.216     0.17539
1.22     0.175029
1.224     0.174544
1.228     0.174279
1.232     0.174143
1.236     0.174138
1.24     0.173875
1.244     0.173495
1.248     0.173134
1.252     0.173046
1.256     0.172988
1.26     0.172711
1.264     0.172352
1.268     0.172024
1.272     0.1718
1.276     0.171862
1.28     0.171628
1.284     0.171224
1.288     0.170826
1.292     0.170591
1.296     0.170537
1.3     0.170414
1.304     0.170148
1.308     0.169655
1.312     0.169484
1.316     0.169408
1.32     0.169342
1.324     0.169024
1.328     0.168647
1.332     0.168417
1.336     0.168353
1.34     0.168357
1.344     0.168063
1.348     0.167834
1.352     0.167659
1.356     0.16762
1.36     0.167665
1.364     0.167564
1.368     0.167237
1.372     0.166977
1.376     0.167014
1.38     0.167062
1.384     0.166874
1.388     0.166659
1.392     0.166248
1.396     0.166108
1.4     0.166133
1.404     0.165945
1.408     0.16555
1.412     0.165137
1.416     0.164911
1.42     0.164782
1.424     0.164642
1.428     0.164276
1.432     0.163772
1.436     0.163547
1.44     0.163451
1.444     0.163285
1.448     0.163015
1.452     0.162616
1.456     0.162305
1.46     0.162238
1.464     0.162217
1.468     0.161889
1.472     0.161511
1.476     0.161242
1.48     0.161229
1.484     0.161249
1.488     0.161092
1.492     0.160775
1.496     0.160491
1.5     0.160497
1.504     0.160528
1.508     0.160429
1.512     0.160135
1.516     0.159797
1.52     0.159665
1.524     0.159689
1.528     0.159561
1.532     0.159116
1.536     0.158803
1.54     0.158546
1.544     0.158503
1.548     0.158331
1.552     0.157895
1.556     0.157517
1.56     0.157243
1.564     0.157234
1.568     0.157127
1.572     0.156884
1.576     0.156546
1.58     0.156285
1.584     0.156306
1.588     0.156352
1.592     0.156096
1.596     0.155824
1.6     0.155588
1.604     0.155703
1.608     0.155738
1.612     0.155576
1.616     0.15521
1.62     0.154984
1.624     0.155035
1.628     0.155077
1.632     0.154995
1.636     0.154691
1.64     0.154494
1.644     0.154523
1.648     0.154592
1.652     0.154569
1.656     0.154317
1.66     0.154099
1.664     0.154059
1.668     0.15408
1.672     0.154075
1.676     0.15375
1.68     0.153369
1.684     0.153302
1.688     0.153161
1.692     0.153094
1.696     0.152831
1.7     0.152435
1.704     0.152167
1.708     0.152141
1.712     0.152131
1.716     0.151863
1.72     0.151519
1.724     0.151319
1.728     0.151332
1.732     0.151475
1.736     0.151315
1.74     0.151045
1.744     0.150855
1.748     0.150931
1.752     0.150945
1.756     0.150863
1.76     0.150579
1.764     0.15027
1.768     0.150202
1.772     0.150235
1.776     0.150085
1.78     0.149775
1.784     0.14945
1.788     0.149309
1.792     0.149204
1.796     0.149057
1.8     0.148753
1.804     0.148313
1.808     0.148183
1.812     0.148155
1.816     0.148005
1.82     0.147706
1.824     0.147324
1.828     0.147071
1.832     0.147004
1.836     0.146908
1.84     0.146599
1.844     0.146244
1.848     0.145994
1.852     0.145963
1.856     0.146017
1.86     0.145829
1.864     0.145523
1.868     0.145353
1.872     0.145449
1.876     0.145414
1.88     0.145431
1.884     0.145172
1.888     0.144999
1.892     0.145008
1.896     0.145148
1.9     0.14509
1.904     0.144855
1.908     0.144739
1.912     0.144653
1.916     0.144736
1.92     0.14477
1.924     0.144514
1.928     0.144255
1.932     0.144225
1.936     0.144315
1.94     0.144343
1.944     0.144137
1.948     0.14391
1.952     0.14375
1.956     0.143914
1.96     0.143937
1.964     0.143756
1.968     0.143511
1.972     0.143356
1.976     0.14341
1.98     0.143509
1.984     0.14333
1.988     0.143062
1.992     0.142902
1.996     0.142925
2     0.142946
2.004     0.142887
2.008     0.142637
2.012     0.142456
2.016     0.142479
2.02     0.142603
2.024     0.142434
2.028     0.142142
2.032     0.14196
2.036     0.141871
2.04     0.141959
2.044     0.141799
2.048     0.141605
2.052     0.141253
2.056     0.141122
2.06     0.141143
2.064     0.140993
2.068     0.1407
2.072     0.140367
2.076     0.140236
2.08     0.140252
2.084     0.140172
2.088     0.139921
2.092     0.139594
2.096     0.139416
2.1     0.139404
2.104     0.139424
2.108     0.139268
2.112     0.13905
2.116     0.138831
2.12     0.138912
2.124     0.138921
2.128     0.138838
2.132     0.138525
2.136     0.138373
2.14     0.138366
2.144     0.138481
2.148     0.138385
2.152     0.138173
2.156     0.138007
2.16     0.138004
2.164     0.138148
2.168     0.138155
2.172     0.137913
2.176     0.137723
2.18     0.137733
2.184     0.13786
2.188     0.137936
2.192     0.1377
2.196     0.137578
2.2     0.137491
2.204     0.137578
2.208     0.137658
2.212     0.137511
2.216     0.137274
2.22     0.137171
2.224     0.13726
2.228     0.137341
2.232     0.137212
2.236     0.137002
2.24     0.13688
2.244     0.136947
2.248     0.136997
2.252     0.136969
2.256     0.136704
2.26     0.136593
2.264     0.136607
2.268     0.136781
2.272     0.136737
2.276     0.136545
2.28     0.136404
2.284     0.136457
2.288     0.136588
2.292     0.136557
2.296     0.136391
2.3     0.136169
2.304     0.136133
2.308     0.136267
2.312     0.136249
2.316     0.136091
2.32     0.135835
2.324     0.135888
2.328     0.13597
2.332     0.136014
2.336     0.135925
2.34     0.1356
2.344     0.135502
2.348     0.135555
2.352     0.135637
2.356     0.135509
2.36     0.135227
2.364     0.135099
2.368     0.135133
2.372     0.135181
2.376     0.135041
2.38     0.134781
2.384     0.13461
2.388     0.134692
2.392     0.134708
2.396     0.134604
2.4     0.134348
2.404     0.134091
2.408     0.134038
2.412     0.134033
2.416     0.134014
2.42     0.13363
2.424     0.1334
2.428     0.133272
2.432     0.133315
2.436     0.133186
2.44     0.132914
2.444     0.132481
2.448     0.132426
2.452     0.132442
2.456     0.132416
2.46     0.132231
2.464     0.131998
2.468     0.131811
2.472     0.131915
2.476     0.131981
2.48     0.131738
2.484     0.131551
2.488     0.131412
2.492     0.131541
2.496     0.131697
2.5     0.131676
2.504     0.131498
2.508     0.131326
2.512     0.131414
2.516     0.131556
2.52     0.131485
2.524     0.131233
2.528     0.13103
2.532     0.131058
2.536     0.131204
2.54     0.131148
2.544     0.130839
2.548     0.130665
2.552     0.1306
2.556     0.130785
2.56     0.130742
2.564     0.130538
2.568     0.130249
2.572     0.130255
2.576     0.130327
2.58     0.130371
2.584     0.130159
2.588     0.129929
2.592     0.129871
2.596     0.129985
2.6     0.130046
2.604     0.129913
2.608     0.129677
2.612     0.129597
2.616     0.129661
2.62     0.129839
2.624     0.129735
2.628     0.129436
2.632     0.12937
2.636     0.129556
2.64     0.129636
2.644     0.129667
2.648     0.129329
2.652     0.129316
2.656     0.129378
2.66     0.12953
2.664     0.129516
2.668     0.129284
2.672     0.129156
2.676     0.129221
2.68     0.129357
2.684     0.129372
2.688     0.129115
2.692     0.128888
2.696     0.12887
2.7     0.129039
2.704     0.129109
2.708     0.128861
2.712     0.128648
2.716     0.128626
2.72     0.128693
2.724     0.128783
2.728     0.128549
2.732     0.128382
2.736     0.128229
2.74     0.128332
2.744     0.128442
2.748     0.128242
2.752     0.127973
2.756     0.127783
2.76     0.127894
2.764     0.127957
2.768     0.127797
2.772     0.127519
2.776     0.12741
2.78     0.12744
2.784     0.127474
2.788     0.127457
2.792     0.127158
2.796     0.126993
2.8     0.126919
2.804     0.127057
2.808     0.126951
2.812     0.126726
2.816     0.126594
2.82     0.126522
2.824     0.126687
2.828     0.12667
2.832     0.126555
2.836     0.126293
2.84     0.126302
2.844     0.126375
2.848     0.126479
2.852     0.126397
2.856     0.126224
2.86     0.126249
2.864     0.12639
2.868     0.126476
2.872     0.126389
2.876     0.126179
2.88     0.126155
2.884     0.126345
2.888     0.126388
2.892     0.126349
2.896     0.126087
2.9     0.126003
2.904     0.126069
2.908     0.12615
2.912     0.126167
2.916     0.125838
2.92     0.125672
2.924     0.125691
2.928     0.1258
2.932     0.125852
2.936     0.125667
2.94     0.125412
2.944     0.125441
2.948     0.125539
2.952     0.125519
2.956     0.125309
2.96     0.125069
2.964     0.125024
2.968     0.12516
2.972     0.125239
2.976     0.125057
2.98     0.124887
2.984     0.124784
2.988     0.124895
2.992     0.124998
2.996     0.124852
3     0.12464
3.004     0.124504
3.008     0.124682
3.012     0.124779
3.016     0.124704
3.02     0.124432
3.024     0.124241
3.028     0.124357
3.032     0.124421
3.036     0.12433
3.04     0.123978
3.044     0.123849
3.048     0.123795
3.052     0.123908
3.056     0.123773
3.06     0.123532
3.064     0.123277
3.068     0.123173
3.072     0.123279
3.076     0.123194
3.08     0.122978
3.084     0.122675
3.088     0.122637
3.092     0.122785
3.096     0.122708
3.1     0.122573
3.104     0.122362
3.108     0.122319
3.112     0.122479
3.116     0.122608
3.12     0.122452
3.124     0.122191
3.128     0.122165
3.132     0.12226
3.136     0.122309
3.14     0.122204
3.144     0.12198
3.148     0.121912
3.152     0.12203
3.156     0.122083
3.16     0.122006
3.164     0.121783
3.168     0.121691
3.172     0.121726
3.176     0.121793
3.18     0.121784
3.184     0.121577
3.188     0.121418
3.192     0.121427
3.196     0.121588
3.2     0.121525
3.204     0.121339
3.208     0.1212
3.212     0.121207
3.216     0.121366
3.22     0.121441
3.224     0.121289
3.228     0.121183
3.232     0.121264
3.236     0.121444
3.24     0.121637
3.244     0.121627
3.248     0.121462
3.252     0.12154
3.256     0.12183
3.26     0.122021
3.264     0.122103
3.268     0.122018
3.272     0.121995
3.276     0.122186
3.28     0.122369
3.284     0.122311
3.288     0.122147
3.292     0.122017
3.296     0.122053
3.3     0.12216
3.304     0.122052
3.308     0.121799
3.312     0.121595
3.316     0.121622
3.32     0.121726
3.324     0.121624
3.328     0.121484
3.332     0.121223
3.336     0.121143
3.34     0.121194
3.344     0.121195
3.348     0.121053
3.352     0.120671
3.356     0.120687
3.36     0.120679
3.364     0.120624
3.368     0.12046
3.372     0.120134
3.376     0.119968
3.38     0.120053
3.384     0.120126
3.388     0.119982
3.392     0.119829
3.396     0.119688
3.4     0.119802
3.404     0.119865
3.408     0.119841
3.412     0.119561
3.416     0.119425
3.42     0.119521
3.424     0.119653
3.428     0.11965
3.432     0.119374
3.436     0.119216
3.44     0.119077
3.444     0.119163
3.448     0.119142
3.452     0.118844
3.456     0.118631
3.46     0.118599
3.464     0.118801
3.468     0.11879
3.472     0.118662
3.476     0.118498
3.48     0.118437
3.484     0.118634
3.488     0.118802
3.492     0.118666
3.496     0.118487
3.5     0.118495
3.504     0.118779
3.508     0.118899
3.512     0.118833
3.516     0.118702
3.52     0.118615
3.524     0.118835
3.528     0.119023
3.532     0.119098
3.536     0.119023
3.54     0.118997
3.544     0.119166
3.548     0.119305
3.552     0.119377
3.556     0.119188
3.56     0.119069
3.564     0.119119
3.568     0.119325
3.572     0.119376
3.576     0.119142
3.58     0.118928
3.584     0.118985
3.588     0.119101
3.592     0.119048
3.596     0.118878
3.6     0.118668
3.604     0.11867
3.608     0.118834
3.612     0.118911
3.616     0.118811
3.62     0.118566
3.624     0.118617
3.628     0.118771
3.632     0.118859
3.636     0.118735
3.64     0.118585
3.644     0.118472
3.648     0.118616
3.652     0.118606
3.656     0.118592
3.66     0.118329
3.664     0.118214
3.668     0.118294
3.672     0.118387
3.676     0.118344
3.68     0.118087
3.684     0.117915
3.688     0.117945
3.692     0.117975
3.696     0.117894
3.7     0.117624
3.704     0.117386
3.708     0.117354
3.712     0.117408
3.716     0.117342
3.72     0.117121
3.724     0.116845
3.728     0.116826
3.732     0.116832
3.736     0.116869
3.74     0.116636
3.744     0.116406
3.748     0.116353
3.752     0.116455
3.756     0.116536
3.76     0.116399
3.764     0.116222
3.768     0.11621
3.772     0.116356
3.776     0.116493
3.78     0.116396
3.784     0.1162
3.788     0.116141
3.792     0.116221
3.796     0.116366
3.8     0.11636
3.804     0.116099
3.808     0.11596
3.812     0.116051
3.816     0.116209
3.82     0.116237
3.824     0.116058
3.828     0.115895
3.832     0.115944
3.836     0.116046
3.84     0.11602
3.844     0.115867
3.848     0.115679
3.852     0.115786
3.856     0.115862
3.86     0.115958
3.864     0.115785
3.868     0.115609
3.872     0.115574
3.876     0.115739
3.88     0.115866
3.884     0.115792
3.888     0.115619
3.892     0.115583
3.896     0.115759
3.9     0.11585
3.904     0.115891
3.908     0.115772
3.912     0.115718
3.916     0.115919
3.92     0.116143
3.924     0.116192
3.928     0.11603
3.932     0.116087
3.936     0.116262
3.94     0.116489
3.944     0.116584
3.948     0.116389
3.952     0.116309
3.956     0.116414
3.96     0.11661
3.964     0.116629
3.968     0.116513
3.972     0.116337
3.976     0.116315
3.98     0.116432
3.984     0.116412
3.988     0.116214
3.992     0.115968
3.996     0.115923
4     0.116033
4.004     0.11604
4.008     0.115811
4.012     0.115659
4.016     0.115516
4.02     0.115679
4.024     0.115741
4.028     0.115584
4.032     0.115317
4.036     0.115156
4.04     0.115265
4.044     0.11523
4.048     0.115133
4.052     0.114839
4.056     0.114658
4.06     0.114648
4.064     0.114728
4.068     0.114667
4.072     0.11438
4.076     0.114171
4.08     0.114176
4.084     0.114327
4.088     0.114299
4.092     0.114067
4.096     0.113842
4.1     0.113881
4.104     0.113955
4.108     0.113989
4.112     0.113755
4.116     0.11354
4.12     0.113443
4.124     0.113499
4.128     0.113578
4.132     0.113394
4.136     0.113208
4.14     0.113225
4.144     0.113306
4.148     0.113373
4.152     0.113281
4.156     0.113094
4.16     0.113029
4.164     0.113156
4.168     0.113248
4.172     0.113275
4.176     0.113068
4.18     0.113008
4.184     0.113065
4.188     0.113304
4.192     0.113198
4.196     0.113014
4.2     0.112968
4.204     0.113065
4.208     0.113251
4.212     0.113347
4.216     0.113286
4.22     0.113193
4.224     0.113338
4.228     0.113545
4.232     0.113613
4.236     0.113533
4.24     0.113456
4.244     0.113562
4.248     0.11367
4.252     0.113838
4.256     0.113731
4.26     0.113563
4.264     0.113561
4.268     0.113684
4.272     0.113698
4.276     0.113592
4.28     0.113421
4.284     0.11341
4.288     0.113552
4.292     0.113676
4.296     0.113675
4.3     0.113507
4.304     0.113506
4.308     0.113647
4.312     0.113807
4.316     0.113749
4.32     0.113627
4.324     0.113486
4.328     0.113544
4.332     0.113759
4.336     0.113709
4.34     0.113562
4.344     0.113382
4.348     0.11338
4.352     0.113513
4.356     0.113513
4.36     0.113393
4.364     0.113231
4.368     0.113245
4.372     0.11342
4.376     0.113543
4.38     0.113396
4.384     0.113227
4.388     0.113148
4.392     0.113312
4.396     0.113369
4.4     0.113211
4.404     0.112977
4.408     0.112836
4.412     0.112897
4.416     0.112889
4.42     0.112756
4.424     0.112484
4.428     0.112333
4.432     0.112416
4.436     0.112433
4.44     0.112404
4.444     0.112109
4.448     0.111993
4.452     0.112028
4.456     0.112143
4.46     0.112133
4.464     0.111996
4.468     0.111885
4.472     0.111888
4.476     0.112003
4.48     0.112009
4.484     0.111824
4.488     0.111621
4.492     0.111603
4.496     0.111723
4.5     0.111799
4.504     0.111517
4.508     0.111453
4.512     0.111477
4.516     0.111608
4.52     0.111657
4.524     0.111532
4.528     0.111325
4.532     0.111249
4.536     0.111395
4.54     0.11141
4.544     0.111306
4.548     0.111059
4.552     0.110922
4.556     0.111004
4.56     0.111061
4.564     0.110939
4.568     0.11071
4.572     0.110534
4.576     0.11061
4.58     0.110709
4.584     0.110649
4.588     0.110515
4.592     0.110341
4.596     0.110444
4.6     0.110673
4.604     0.110668
4.608     0.110542
4.612     0.11031
4.616     0.110426
4.62     0.110561
4.624     0.110561
4.628     0.110442
4.632     0.110242
4.636     0.110247
4.64     0.110358
4.644     0.110507
4.648     0.110331
4.652     0.110219
4.656     0.110191
4.66     0.110435
4.664     0.110553
4.668     0.110569
4.672     0.110367
4.676     0.110364
4.68     0.110525
4.684     0.110702
4.688     0.110655
4.692     0.1105
4.696     0.110477
4.7     0.110589
4.704     0.110772
4.708     0.110792
4.712     0.110622
4.716     0.110594
4.72     0.110823
4.724     0.111061
4.728     0.111088
4.732     0.111003
4.736     0.110909
4.74     0.111117
4.744     0.111311
4.748     0.111454
4.752     0.111259
4.756     0.111168
4.76     0.111153
4.764     0.111372
4.768     0.111364
4.772     0.11121
4.776     0.110973
4.78     0.110922
4.784     0.110993
4.788     0.110903
4.792     0.1108
4.796     0.110505
4.8     0.110371
4.804     0.110402
4.808     0.11042
4.812     0.110253
4.816     0.109958
4.82     0.109801
4.824     0.109827
4.828     0.109861
4.832     0.109691
4.836     0.109503
4.84     0.109268
4.844     0.109308
4.848     0.109349
4.852     0.109225
4.856     0.109009
4.86     0.108817
4.864     0.108812
4.868     0.109029
4.872     0.109028
4.876     0.108902
4.88     0.108659
4.884     0.108733
4.888     0.108825
4.892     0.108912
4.896     0.10883
4.9     0.10874
4.904     0.108679
4.908     0.108906
4.912     0.109007
4.916     0.108927
4.92     0.108748
4.924     0.108742
4.928     0.108813
4.932     0.108915
4.936     0.108891
4.94     0.108592
4.944     0.108582
4.948     0.108693
4.952     0.108866
4.956     0.108848
4.96     0.108683
4.964     0.108591
4.968     0.10872
4.972     0.108931
4.976     0.108905
4.98     0.108807
4.984     0.108702
4.988     0.108835
4.992     0.10897
4.996     0.10908
5     0.108898
5.004     0.108784
5.008     0.108821
5.012     0.109055
5.016     0.109122
5.02     0.108948
5.024     0.108819
5.028     0.108836
5.032     0.109064
5.036     0.109124
5.04     0.108981
5.044     0.108826
5.048     0.108828
5.052     0.109014
5.056     0.109035
5.06     0.109017
5.064     0.108749
5.068     0.108745
5.072     0.108861
5.076     0.108995
5.08     0.108882
5.084     0.108618
5.088     0.108493
5.092     0.108565
5.096     0.108672
5.1     0.108586
5.104     0.108382
5.108     0.108216
5.112     0.108357
5.116     0.108448
5.12     0.108425
5.124     0.108185
5.128     0.107946
5.132     0.107967
5.136     0.108072
5.14     0.108088
5.144     0.107882
5.148     0.107656
5.152     0.107585
5.156     0.107648
5.16     0.107662
5.164     0.107481
5.168     0.10725
5.172     0.107137
5.176     0.107296
5.18     0.107356
5.184     0.107208
5.188     0.106923
5.192     0.106848
5.196     0.10696
5.2     0.107097
5.204     0.107004
5.208     0.106778
5.212     0.106716
5.216     0.106836
5.22     0.107062
5.224     0.10694
5.228     0.106753
5.232     0.106616
5.236     0.10666
5.24     0.106825
5.244     0.106842
5.248     0.106664
5.252     0.106519
5.256     0.106622
5.26     0.106647
5.264     0.106727
5.268     0.106544
5.272     0.106445
5.276     0.106435
5.28     0.106554
5.284     0.106587
5.288     0.106411
5.292     0.106325
5.296     0.106253
5.3     0.106379
5.304     0.106468
5.308     0.106303
5.312     0.106124
5.316     0.106101
5.32     0.106192
5.324     0.106297
5.328     0.106302
5.332     0.106102
5.336     0.106022
5.34     0.106156
5.344     0.106458
5.348     0.106521
5.352     0.106433
5.356     0.106364
5.36     0.106502
5.364     0.106773
5.368     0.10684
5.372     0.106743
5.376     0.106613
5.38     0.106767
5.384     0.106935
5.388     0.106934
5.392     0.106773
5.396     0.106589
5.4     0.106561
5.404     0.106733
5.408     0.106777
5.412     0.106645
5.416     0.106426
5.42     0.106361
5.424     0.106509
5.428     0.106562
5.432     0.106491
5.436     0.106278
5.44     0.106197
5.444     0.106244
5.448     0.106277
5.452     0.106181
5.456     0.105929
5.46     0.105821
5.464     0.105866
5.468     0.105987
5.472     0.105878
5.476     0.105706
5.48     0.105508
5.484     0.105635
5.488     0.105755
5.492     0.105832
5.496     0.105674
5.5     0.105567
5.504     0.105747
5.508     0.105935
5.512     0.106034
5.516     0.105865
5.52     0.105742
5.524     0.105858
5.528     0.106036
5.532     0.106139
5.536     0.106
5.54     0.105847
5.544     0.105812
5.548     0.105979
5.552     0.106025
5.556     0.105919
5.56     0.105714
5.564     0.105659
5.568     0.105776
5.572     0.105962
5.576     0.105901
5.58     0.105647
5.584     0.105618
5.588     0.105745
5.592     0.105879
5.596     0.105822
5.6     0.105521
5.604     0.105386
5.608     0.105496
5.612     0.105655
5.616     0.105572
5.62     0.105389
5.624     0.105226
5.628     0.105239
5.632     0.105311
5.636     0.105357
5.64     0.105194
5.644     0.105035
5.648     0.105029
5.652     0.105162
5.656     0.105211
5.66     0.104974
5.664     0.104837
5.668     0.104772
5.672     0.104949
5.676     0.104944
5.68     0.104755
5.684     0.104505
5.688     0.104394
5.692     0.104471
5.696     0.104545
5.7     0.104384
5.704     0.104124
5.708     0.104071
5.712     0.104111
5.716     0.104213
5.72     0.104083
5.724     0.103925
5.728     0.103781
5.732     0.103815
5.736     0.103912
5.74     0.103831
5.744     0.103611
5.748     0.103475
5.752     0.103544
5.756     0.103654
5.76     0.103684
5.764     0.103442
5.768     0.103229
5.772     0.103338
5.776     0.103393
5.78     0.10349
5.784     0.103252
5.788     0.10318
5.792     0.103204
5.796     0.103501
5.8     0.103595
5.804     0.103544
5.808     0.103384
5.812     0.103498
5.816     0.103711
5.82     0.103839
5.824     0.103868
5.828     0.103759
5.832     0.103779
5.836     0.103943
5.84     0.104187
5.844     0.104226
5.848     0.104175
5.852     0.104207
5.856     0.104382
5.86     0.104659
5.864     0.10473
5.868     0.104675
5.872     0.104577
5.876     0.104772
5.88     0.105013
5.884     0.105068
5.888     0.105025
5.892     0.104846
5.896     0.104832
5.9     0.104939
5.904     0.104906
5.908     0.104701
5.912     0.104558
5.916     0.104478
5.92     0.104624
5.924     0.104713
5.928     0.104535
5.932     0.104315
5.936     0.104234
5.94     0.104317
5.944     0.104374
5.948     0.104336
5.952     0.104085
5.956     0.10406
5.96     0.104123
5.964     0.104193
5.968     0.104076
5.972     0.103797
5.976     0.103711
5.98     0.103689
5.984     0.103783
5.988     0.103757
5.992     0.103514
5.996     0.103425
6     0.103448
6.004     0.103569
6.008     0.103539
6.012     0.103312
6.016     0.103159
6.02     0.103132
6.024     0.103264
6.028     0.103231
6.032     0.102973
6.036     0.1028
6.04     0.102735
6.044     0.102822
6.048     0.102827
6.052     0.102647
6.056     0.10244
6.06     0.10236
6.064     0.10247
6.068     0.102541
6.072     0.102389
6.076     0.102213
6.08     0.102201
6.084     0.102366
6.088     0.102461
6.092     0.102409
6.096     0.102286
6.1     0.102164
6.104     0.102353
6.108     0.10256
6.112     0.102506
6.116     0.102364
6.12     0.102282
6.124     0.102465
6.128     0.102649
6.132     0.10275
6.136     0.102588
6.14     0.10249
6.144     0.102688
6.148     0.102966
6.152     0.103068
6.156     0.102987
6.16     0.102989
6.164     0.103039
6.168     0.103324
6.172     0.103437
6.176     0.103422
6.18     0.103342
6.184     0.103351
6.188     0.103568
6.192     0.103726
6.196     0.103644
6.2     0.103529
6.204     0.103516
6.208     0.103681
6.212     0.103832
6.216     0.103743
6.22     0.10363
6.224     0.103558
6.228     0.103686
6.232     0.10381
6.236     0.103821
6.24     0.103631
6.244     0.103586
6.248     0.103649
6.252     0.103785
6.256     0.103781
6.26     0.103578
6.264     0.103456
6.268     0.103483
6.272     0.103596
6.276     0.103593
6.28     0.103378
6.284     0.103237
6.288     0.103208
6.292     0.103249
6.296     0.103262
6.3     0.103001
6.304     0.102828
6.308     0.102684
6.312     0.102783
6.316     0.10273
6.32     0.102545
6.324     0.102266
6.328     0.102081
6.332     0.102152
6.336     0.102133
6.34     0.101938
6.344     0.101622
6.348     0.101474
6.352     0.101446
6.356     0.10153
6.36     0.101394
6.364     0.101094
6.368     0.100953
6.372     0.101024
6.376     0.101147
6.38     0.101087
6.384     0.100885
6.388     0.100685
6.392     0.100786
6.396     0.100851
6.4     0.100857
6.404     0.100722
6.408     0.100557
6.412     0.100589
6.416     0.100814
6.42     0.100861
6.424     0.100783
6.428     0.100664
6.432     0.100728
6.436     0.10094
6.44     0.101066
6.444     0.101122
6.448     0.100955
6.452     0.101078
6.456     0.101325
6.46     0.101478
6.464     0.10151
6.468     0.101412
6.472     0.101434
6.476     0.101717
6.48     0.101969
6.484     0.101983
6.488     0.101967
6.492     0.102011
6.496     0.102181
6.5     0.102455
6.504     0.102475
6.508     0.102451
6.512     0.102444
6.516     0.102557
6.52     0.102836
6.524     0.102947
6.528     0.102792
6.532     0.102722
6.536     0.102791
6.54     0.102983
6.544     0.103124
6.548     0.102944
6.552     0.10295
6.556     0.102965
6.56     0.103171
6.564     0.103264
6.568     0.103138
6.572     0.102967
6.576     0.102949
6.58     0.103105
6.584     0.103239
6.588     0.103095
6.592     0.102817
6.596     0.102794
6.6     0.102864
6.604     0.102972
6.608     0.102907
6.612     0.102639
6.616     0.102586
6.62     0.102622
6.624     0.102664
6.628     0.10262
6.632     0.102397
6.636     0.102231
6.64     0.102342
6.644     0.10241
6.648     0.102323
6.652     0.102053
6.656     0.101789
6.66     0.101749
6.664     0.101787
6.668     0.101747
6.672     0.10144
6.676     0.101241
6.68     0.101207
6.684     0.101251
6.688     0.10121
6.692     0.10097
6.696     0.100674
6.7     0.100674
6.704     0.100793
6.708     0.100762
6.712     0.100751
6.716     0.100473
6.72     0.100429
6.724     0.100493
6.728     0.100579
6.732     0.100444
6.736     0.100266
6.74     0.100243
6.744     0.100248
6.748     0.100431
6.752     0.10039
6.756     0.100287
6.76     0.10026
6.764     0.100421
6.768     0.100568
6.772     0.100605
6.776     0.100582
6.78     0.100526
6.784     0.100769
6.788     0.101004
6.792     0.101132
6.796     0.101005
6.8     0.101041
6.804     0.101156
6.808     0.101442
6.812     0.101562
6.816     0.101522
6.82     0.101472
6.824     0.101494
6.828     0.101679
6.832     0.101796
6.836     0.101753
6.84     0.101628
6.844     0.101664
6.848     0.101697
6.852     0.101766
6.856     0.101727
6.86     0.101556
6.864     0.10145
6.868     0.101452
6.872     0.101571
6.876     0.101509
6.88     0.101266
6.884     0.101185
6.888     0.101219
6.892     0.101247
6.896     0.101202
6.9     0.101045
6.904     0.10084
6.908     0.1009
6.912     0.100964
6.916     0.100972
6.92     0.100808
6.924     0.100701
6.928     0.100683
6.932     0.100832
6.936     0.100833
6.94     0.10069
6.944     0.100502
6.948     0.100516
6.952     0.10065
6.956     0.100618
6.96     0.100576
6.964     0.100354
6.968     0.100296
6.972     0.100339
6.976     0.1004
6.98     0.100286
6.984     0.100061
6.988     0.0999175
6.992     0.0999214
6.996     0.0999721
7     0.0998668
7.004     0.0996479
7.008     0.0995267
7.012     0.099552
7.016     0.0995529
7.02     0.099514
7.024     0.099323
7.028     0.0991618
7.032     0.0992388
7.036     0.0993116
7.04     0.0993357
7.044     0.0991418
7.048     0.0990579
7.052     0.0990744
7.056     0.0992017
7.06     0.0991969
7.064     0.0990293
7.068     0.098942
7.072     0.0989472
7.076     0.099135
7.08     0.0991441
7.084     0.099118
7.088     0.0989972
7.092     0.0990318
7.096     0.0992559
7.1     0.0993566
7.104     0.0993135
7.108     0.0992654
7.112     0.09932
7.116     0.0995271
7.12     0.0997032
7.124     0.0997118
7.128     0.0996308
7.132     0.0995318
7.136     0.0997039
7.14     0.0998574
7.144     0.0998947
7.148     0.0998185
7.152     0.0997825
7.156     0.0999252
7.16     0.100061
7.164     0.100181
7.168     0.100022
7.172     0.0999532
7.176     0.100018
7.18     0.100215
7.184     0.10029
7.188     0.100085
7.192     0.100033
7.196     0.100041
7.2     0.100219
7.204     0.100303
7.208     0.100167
7.212     0.0999797
7.216     0.0999988
7.22     0.100125
7.224     0.100114
7.228     0.100004
7.232     0.0998612
7.236     0.0998609
7.24     0.0999339
7.244     0.100032
7.248     0.0999457
7.252     0.0996598
7.256     0.0996127
7.26     0.099639
7.264     0.0997861
7.268     0.0996886
7.272     0.0994654
7.276     0.0993931
7.28     0.0994324
7.284     0.0994862
7.288     0.0995438
7.292     0.0992814
7.296     0.0991681
7.3     0.0991771
7.304     0.0992299
7.308     0.0992364
7.312     0.099064
7.316     0.0989466
7.32     0.0989998
7.324     0.0990665
7.328     0.0991421
7.332     0.0990275
7.336     0.0987559
7.34     0.0987676
7.344     0.0988926
7.348     0.0988982
7.352     0.0988729
7.356     0.0986797
7.36     0.0986512
7.364     0.0987161
7.368     0.0988802
7.372     0.0987719
7.376     0.0985845
7.38     0.0984969
7.384     0.0986412
7.388     0.0986883
7.392     0.0986702
7.396     0.0985128
7.4     0.0984363
7.404     0.0985451
7.408     0.098712
7.412     0.0986779
7.416     0.0985734
7.42     0.098468
7.424     0.0985473
7.428     0.0987024
7.432     0.0987736
7.436     0.0986074
7.44     0.0985691
7.444     0.0986474
7.448     0.0988581
7.452     0.0989422
7.456     0.0989041
7.46     0.0988071
7.464     0.0988687
7.468     0.0990736
7.472     0.099206
7.476     0.0992102
7.48     0.0990825
7.484     0.099222
7.488     0.0993399
7.492     0.0995332
7.496     0.0994688
7.5     0.0993751
7.504     0.099423
7.508     0.0995627
7.512     0.0996626
7.516     0.0996567
7.52     0.0995397
7.524     0.0994431
7.528     0.0995606
7.532     0.0996448
7.536     0.0996252
7.54     0.0993917
7.544     0.0993393
7.548     0.0993469
7.552     0.0994248
7.556     0.0993567
7.56     0.0991227
7.564     0.0990246
7.568     0.0989792
7.572     0.0990571
7.576     0.0989992
7.58     0.0988342
7.584     0.0986069
7.588     0.0986029
7.592     0.0985845
7.596     0.0986278
7.6     0.0984766
7.604     0.0982881
7.608     0.0981661
7.612     0.0982386
7.616     0.0982785
7.62     0.0981179
7.624     0.0978652
7.628     0.0978182
7.632     0.0979009
7.636     0.0979147
7.64     0.0978072
7.644     0.0975586
7.648     0.0974009
7.652     0.0974002
7.656     0.0974391
7.66     0.0973607
7.664     0.0971039
7.668     0.0969156
7.672     0.0969497
7.676     0.097013
7.68     0.0969643
7.684     0.0967232
7.688     0.0966067
7.692     0.0966227
7.696     0.0967007
7.7     0.09676
7.704     0.0965988
7.708     0.0965265
7.712     0.0965127
7.716     0.096675
7.72     0.0967372
7.724     0.0966438
7.728     0.0965223
7.732     0.0965401
7.736     0.096754
7.74     0.0968499
7.744     0.0968304
7.748     0.0966772
7.752     0.0967222
7.756     0.0968948
7.76     0.0970205
7.764     0.0970156
7.768     0.0968843
7.772     0.0969024
7.776     0.0970447
7.78     0.0971833
7.784     0.0972224
7.788     0.0971178
7.792     0.0971318
7.796     0.0972062
7.8     0.097339
7.804     0.097433
7.808     0.0972844
7.812     0.0972701
7.816     0.0972991
7.82     0.0975637
7.824     0.0975751
7.828     0.0975471
7.832     0.0974818
7.836     0.0976322
7.84     0.0978353
7.844     0.0979326
7.848     0.0979478
7.852     0.0978181
7.856     0.0978999
7.86     0.0980761
7.864     0.0982986
7.868     0.0982313
7.872     0.098129
7.876     0.0981631
7.88     0.0983027
7.884     0.0984727
7.888     0.098444
7.892     0.0983496
7.896     0.0983057
7.9     0.0984561
7.904     0.0985964
7.908     0.0986074
7.912     0.0985
7.916     0.0983723
7.92     0.0985444
7.924     0.098621
7.928     0.0986354
7.932     0.0985101
7.936     0.0983592
7.94     0.09838
7.944     0.098546
7.948     0.0985212
7.952     0.0983136
7.956     0.0981638
7.96     0.0980642
7.964     0.0981835
7.968     0.0981609
7.972     0.0980956
7.976     0.0978701
7.98     0.0978147
7.984     0.0978902
7.988     0.0979018
7.992     0.097834
7.996     0.0976294
8     0.0975169
1
Don`t Show mark
Exponential decrease
0.0965127
0.424691
1000
0.001
478
14
Automatic fit
Reference is zero
Graph
0.0965127
0.424691
0
Measured value
0.004
8
0
Time (sec)
