# Supplementary material for: Lactone Enolates of Isochroman-3-ones and 2-Coumaranones: Quantification of Their Nucleophilicity in DMSO and Conjugate Additions to Chalcones
Source: J Org Chem. 2024 Apr 30;89(10):6915–28. doi: 10.1021/acs.joc.4c00277 (PMC11110064; doi:10.1021/acs.joc.4c00277)
Supplement: Supplementary file 2 — jo4c00277_si_002.zip [file jo4c00277_si_002.zip › 4+6a 3-isochro_NaH_BDM_1404/3-isochro_NaH_BDM_40eq.txt]

ProDataTSV

Title: 

Remarks:
#User: SX User
#HV (Absorbance channel): 439.301
#Samples per point: 320
#Sample period: 12.5 us
#Temperature: 20.02 C
#Cell type: Stopped Flow
#Pathlength: 10
Time Stamp : 2023/04/14 11:29:44
The data was saved to file : C:\Users\SX User\Documents\My Data\Yilan Wang\3-isochro_NaH_BDM_1404\3-isochro_NaH_BDM_40eq.txt.


Last Modified: Fri Apr 14 11:29:53 2023 by unknown.

Options:

History: 
User : SX User

Version : SX v.4.5.0.9 Build : Aug 18 2015 12:03:04

DataStore created and initialized for data acquisition.

Time Stamp : Fri Apr 14 11:28:33 2023


----------------------------------------------------


User : SX User

Version : SX v.4.5.0.9 Build : Aug 18 2015 12:03:04

Averaged Traces : 

\..0

\..1

\..2

\..3

\..4

New line :  \..Average::0

Time Stamp : Fri Apr 14 11:29:39 2023


----------------------------------------------------


User : SX User

Version : SX v.4.5.0.9 Build : Aug 18 2015 12:03:04

DataStore created and initialized for data acquisition.

Time Stamp : Fri Apr 14 11:29:44 2023


----------------------------------------------------


Available Dimensions:	2
Time	2000 time points over 8s,linear,oversampled,external trigger,pressure hold off (pressure released immediately)
Repeat	1 repeats in set., -iter option selected

Available Properties: 	1
Absorbance	

Data:


Absorbance
Time	Repeat
	5	
0.004	0.424691
0.008	0.414721
0.012	0.408354
0.016	0.403295
0.02	0.399689
0.024	0.396083
0.028	0.392881
0.032	0.389743
0.036	0.387358
0.04	0.38484
0.044	0.382091
0.048	0.379619
0.052	0.377117
0.056	0.375457
0.06	0.373299
0.064	0.371263
0.068	0.369541
0.072	0.367477
0.076	0.365891
0.08	0.364607
0.084	0.363283
0.088	0.361373
0.092	0.359689
0.096	0.358558
0.1	0.357012
0.104	0.355638
0.108	0.354148
0.112	0.352393
0.116	0.351002
0.12	0.349865
0.124	0.348483
0.128	0.346642
0.132	0.345454
0.136	0.344126
0.14	0.342786
0.144	0.342
0.148	0.340525
0.152	0.339092
0.156	0.337959
0.16	0.337156
0.164	0.336016
0.168	0.334834
0.172	0.333485
0.176	0.331981
0.18	0.331326
0.184	0.330283
0.188	0.328843
0.192	0.327561
0.196	0.326316
0.2	0.325076
0.204	0.324252
0.208	0.323307
0.212	0.321706
0.216	0.320519
0.22	0.319796
0.224	0.318638
0.228	0.317742
0.232	0.31655
0.236	0.315337
0.24	0.31431
0.244	0.313528
0.248	0.312507
0.252	0.311123
0.256	0.310059
0.26	0.308779
0.264	0.307994
0.268	0.307146
0.272	0.305689
0.276	0.304488
0.28	0.303608
0.284	0.302622
0.288	0.301786
0.292	0.300784
0.296	0.29962
0.3	0.298236
0.304	0.297741
0.308	0.296774
0.312	0.295618
0.316	0.294543
0.32	0.293298
0.324	0.29248
0.328	0.291705
0.332	0.2907
0.336	0.289278
0.34	0.288251
0.344	0.287395
0.348	0.286459
0.352	0.285683
0.356	0.284518
0.36	0.283293
0.364	0.282522
0.368	0.281882
0.372	0.280993
0.376	0.279989
0.38	0.279009
0.384	0.277918
0.388	0.277339
0.392	0.276723
0.396	0.275541
0.4	0.274413
0.404	0.273519
0.408	0.272788
0.412	0.272064
0.416	0.271238
0.42	0.270056
0.424	0.26915
0.428	0.268703
0.432	0.26795
0.436	0.26716
0.44	0.266219
0.444	0.265278
0.448	0.26473
0.452	0.264218
0.456	0.263568
0.46	0.262505
0.464	0.261863
0.468	0.261252
0.472	0.26066
0.476	0.260166
0.48	0.259262
0.484	0.258318
0.488	0.257855
0.492	0.257322
0.496	0.256684
0.5	0.255784
0.504	0.254979
0.508	0.254174
0.512	0.253838
0.516	0.253285
0.52	0.252275
0.524	0.251659
0.528	0.250874
0.532	0.250396
0.536	0.249834
0.54	0.249117
0.544	0.248143
0.548	0.247411
0.552	0.247202
0.556	0.246525
0.56	0.245815
0.564	0.244973
0.568	0.244163
0.572	0.243681
0.576	0.243251
0.58	0.242513
0.584	0.241624
0.588	0.240952
0.592	0.240329
0.596	0.239927
0.6	0.239438
0.604	0.238426
0.608	0.23766
0.612	0.237296
0.616	0.236796
0.62	0.236229
0.624	0.235472
0.628	0.234677
0.632	0.234055
0.636	0.233784
0.64	0.23324
0.644	0.232345
0.648	0.231671
0.652	0.231096
0.656	0.230694
0.66	0.230309
0.664	0.22966
0.668	0.228811
0.672	0.228329
0.676	0.228122
0.68	0.227641
0.684	0.227095
0.688	0.226387
0.692	0.225811
0.696	0.22557
0.7	0.225343
0.704	0.224731
0.708	0.224093
0.712	0.223655
0.716	0.223222
0.72	0.222971
0.724	0.222533
0.728	0.221771
0.732	0.221244
0.736	0.220802
0.74	0.220514
0.744	0.22004
0.748	0.219389
0.752	0.218691
0.756	0.21817
0.76	0.218035
0.764	0.217553
0.768	0.216828
0.772	0.216269
0.776	0.215762
0.78	0.215475
0.784	0.215102
0.788	0.21442
0.792	0.213624
0.796	0.213193
0.8	0.212852
0.804	0.2124
0.808	0.211937
0.812	0.211199
0.816	0.210665
0.82	0.210436
0.824	0.210152
0.828	0.209607
0.832	0.208982
0.836	0.208362
0.84	0.208116
0.844	0.207846
0.848	0.207412
0.852	0.2067
0.856	0.206121
0.86	0.205811
0.864	0.205478
0.868	0.205072
0.872	0.204346
0.876	0.203745
0.88	0.203343
0.884	0.203231
0.888	0.202792
0.892	0.202202
0.896	0.201654
0.9	0.201227
0.904	0.201004
0.908	0.200743
0.912	0.200171
0.916	0.199493
0.92	0.199153
0.924	0.198915
0.928	0.198626
0.932	0.198181
0.936	0.197504
0.94	0.197076
0.944	0.196929
0.948	0.196778
0.952	0.19632
0.956	0.195829
0.96	0.195448
0.964	0.195212
0.968	0.195278
0.972	0.195034
0.976	0.194535
0.98	0.19427
0.984	0.194142
0.988	0.194052
0.992	0.193842
0.996	0.193399
1	0.192909
1.004	0.192723
1.008	0.192717
1.012	0.192352
1.016	0.191877
1.02	0.191353
1.024	0.191031
1.028	0.190937
1.032	0.19074
1.036	0.190253
1.04	0.18964
1.044	0.189379
1.048	0.189251
1.052	0.189017
1.056	0.188713
1.06	0.188054
1.064	0.18779
1.068	0.187679
1.072	0.187405
1.076	0.187064
1.08	0.186564
1.084	0.186191
1.088	0.185954
1.092	0.185913
1.096	0.185522
1.1	0.184916
1.104	0.184563
1.108	0.184353
1.112	0.184179
1.116	0.183852
1.12	0.183367
1.124	0.182837
1.128	0.182615
1.132	0.182476
1.136	0.182056
1.14	0.181598
1.144	0.180991
1.148	0.180695
1.152	0.180509
1.156	0.180185
1.16	0.179575
1.164	0.178972
1.168	0.178665
1.172	0.178488
1.176	0.178247
1.18	0.177799
1.184	0.177196
1.188	0.176968
1.192	0.176806
1.196	0.17665
1.2	0.176216
1.204	0.175805
1.208	0.175577
1.212	0.175402
1.216	0.17539
1.22	0.175029
1.224	0.174544
1.228	0.174279
1.232	0.174143
1.236	0.174138
1.24	0.173875
1.244	0.173495
1.248	0.173134
1.252	0.173046
1.256	0.172988
1.26	0.172711
1.264	0.172352
1.268	0.172024
1.272	0.1718
1.276	0.171862
1.28	0.171628
1.284	0.171224
1.288	0.170826
1.292	0.170591
1.296	0.170537
1.3	0.170414
1.304	0.170148
1.308	0.169655
1.312	0.169484
1.316	0.169408
1.32	0.169342
1.324	0.169024
1.328	0.168647
1.332	0.168417
1.336	0.168353
1.34	0.168357
1.344	0.168063
1.348	0.167834
1.352	0.167659
1.356	0.16762
1.36	0.167665
1.364	0.167564
1.368	0.167237
1.372	0.166977
1.376	0.167014
1.38	0.167062
1.384	0.166874
1.388	0.166659
1.392	0.166248
1.396	0.166108
1.4	0.166133
1.404	0.165945
1.408	0.16555
1.412	0.165137
1.416	0.164911
1.42	0.164782
1.424	0.164642
1.428	0.164276
1.432	0.163772
1.436	0.163547
1.44	0.163451
1.444	0.163285
1.448	0.163015
1.452	0.162616
1.456	0.162305
1.46	0.162238
1.464	0.162217
1.468	0.161889
1.472	0.161511
1.476	0.161242
1.48	0.161229
1.484	0.161249
1.488	0.161092
1.492	0.160775
1.496	0.160491
1.5	0.160497
1.504	0.160528
1.508	0.160429
1.512	0.160135
1.516	0.159797
1.52	0.159665
1.524	0.159689
1.528	0.159561
1.532	0.159116
1.536	0.158803
1.54	0.158546
1.544	0.158503
1.548	0.158331
1.552	0.157895
1.556	0.157517
1.56	0.157243
1.564	0.157234
1.568	0.157127
1.572	0.156884
1.576	0.156546
1.58	0.156285
1.584	0.156306
1.588	0.156352
1.592	0.156096
1.596	0.155824
1.6	0.155588
1.604	0.155703
1.608	0.155738
1.612	0.155576
1.616	0.15521
1.62	0.154984
1.624	0.155035
1.628	0.155077
1.632	0.154995
1.636	0.154691
1.64	0.154494
1.644	0.154523
1.648	0.154592
1.652	0.154569
1.656	0.154317
1.66	0.154099
1.664	0.154059
1.668	0.15408
1.672	0.154075
1.676	0.15375
1.68	0.153369
1.684	0.153302
1.688	0.153161
1.692	0.153094
1.696	0.152831
1.7	0.152435
1.704	0.152167
1.708	0.152141
1.712	0.152131
1.716	0.151863
1.72	0.151519
1.724	0.151319
1.728	0.151332
1.732	0.151475
1.736	0.151315
1.74	0.151045
1.744	0.150855
1.748	0.150931
1.752	0.150945
1.756	0.150863
1.76	0.150579
1.764	0.15027
1.768	0.150202
1.772	0.150235
1.776	0.150085
1.78	0.149775
1.784	0.14945
1.788	0.149309
1.792	0.149204
1.796	0.149057
1.8	0.148753
1.804	0.148313
1.808	0.148183
1.812	0.148155
1.816	0.148005
1.82	0.147706
1.824	0.147324
1.828	0.147071
1.832	0.147004
1.836	0.146908
1.84	0.146599
1.844	0.146244
1.848	0.145994
1.852	0.145963
1.856	0.146017
1.86	0.145829
1.864	0.145523
1.868	0.145353
1.872	0.145449
1.876	0.145414
1.88	0.145431
1.884	0.145172
1.888	0.144999
1.892	0.145008
1.896	0.145148
1.9	0.14509
1.904	0.144855
1.908	0.144739
1.912	0.144653
1.916	0.144736
1.92	0.14477
1.924	0.144514
1.928	0.144255
1.932	0.144225
1.936	0.144315
1.94	0.144343
1.944	0.144137
1.948	0.14391
1.952	0.14375
1.956	0.143914
1.96	0.143937
1.964	0.143756
1.968	0.143511
1.972	0.143356
1.976	0.14341
1.98	0.143509
1.984	0.14333
1.988	0.143062
1.992	0.142902
1.996	0.142925
2	0.142946
2.004	0.142887
2.008	0.142637
2.012	0.142456
2.016	0.142479
2.02	0.142603
2.024	0.142434
2.028	0.142142
2.032	0.14196
2.036	0.141871
2.04	0.141959
2.044	0.141799
2.048	0.141605
2.052	0.141253
2.056	0.141122
2.06	0.141143
2.064	0.140993
2.068	0.1407
2.072	0.140367
2.076	0.140236
2.08	0.140252
2.084	0.140172
2.088	0.139921
2.092	0.139594
2.096	0.139416
2.1	0.139404
2.104	0.139424
2.108	0.139268
2.112	0.13905
2.116	0.138831
2.12	0.138912
2.124	0.138921
2.128	0.138838
2.132	0.138525
2.136	0.138373
2.14	0.138366
2.144	0.138481
2.148	0.138385
2.152	0.138173
2.156	0.138007
2.16	0.138004
2.164	0.138148
2.168	0.138155
2.172	0.137913
2.176	0.137723
2.18	0.137733
2.184	0.13786
2.188	0.137936
2.192	0.1377
2.196	0.137578
2.2	0.137491
2.204	0.137578
2.208	0.137658
2.212	0.137511
2.216	0.137274
2.22	0.137171
2.224	0.13726
2.228	0.137341
2.232	0.137212
2.236	0.137002
2.24	0.13688
2.244	0.136947
2.248	0.136997
2.252	0.136969
2.256	0.136704
2.26	0.136593
2.264	0.136607
2.268	0.136781
2.272	0.136737
2.276	0.136545
2.28	0.136404
2.284	0.136457
2.288	0.136588
2.292	0.136557
2.296	0.136391
2.3	0.136169
2.304	0.136133
2.308	0.136267
2.312	0.136249
2.316	0.136091
2.32	0.135835
2.324	0.135888
2.328	0.13597
2.332	0.136014
2.336	0.135925
2.34	0.1356
2.344	0.135502
2.348	0.135555
2.352	0.135637
2.356	0.135509
2.36	0.135227
2.364	0.135099
2.368	0.135133
2.372	0.135181
2.376	0.135041
2.38	0.134781
2.384	0.13461
2.388	0.134692
2.392	0.134708
2.396	0.134604
2.4	0.134348
2.404	0.134091
2.408	0.134038
2.412	0.134033
2.416	0.134014
2.42	0.13363
2.424	0.1334
2.428	0.133272
2.432	0.133315
2.436	0.133186
2.44	0.132914
2.444	0.132481
2.448	0.132426
2.452	0.132442
2.456	0.132416
2.46	0.132231
2.464	0.131998
2.468	0.131811
2.472	0.131915
2.476	0.131981
2.48	0.131738
2.484	0.131551
2.488	0.131412
2.492	0.131541
2.496	0.131697
2.5	0.131676
2.504	0.131498
2.508	0.131326
2.512	0.131414
2.516	0.131556
2.52	0.131485
2.524	0.131233
2.528	0.13103
2.532	0.131058
2.536	0.131204
2.54	0.131148
2.544	0.130839
2.548	0.130665
2.552	0.1306
2.556	0.130785
2.56	0.130742
2.564	0.130538
2.568	0.130249
2.572	0.130255
2.576	0.130327
2.58	0.130371
2.584	0.130159
2.588	0.129929
2.592	0.129871
2.596	0.129985
2.6	0.130046
2.604	0.129913
2.608	0.129677
2.612	0.129597
2.616	0.129661
2.62	0.129839
2.624	0.129735
2.628	0.129436
2.632	0.12937
2.636	0.129556
2.64	0.129636
2.644	0.129667
2.648	0.129329
2.652	0.129316
2.656	0.129378
2.66	0.12953
2.664	0.129516
2.668	0.129284
2.672	0.129156
2.676	0.129221
2.68	0.129357
2.684	0.129372
2.688	0.129115
2.692	0.128888
2.696	0.12887
2.7	0.129039
2.704	0.129109
2.708	0.128861
2.712	0.128648
2.716	0.128626
2.72	0.128693
2.724	0.128783
2.728	0.128549
2.732	0.128382
2.736	0.128229
2.74	0.128332
2.744	0.128442
2.748	0.128242
2.752	0.127973
2.756	0.127783
2.76	0.127894
2.764	0.127957
2.768	0.127797
2.772	0.127519
2.776	0.12741
2.78	0.12744
2.784	0.127474
2.788	0.127457
2.792	0.127158
2.796	0.126993
2.8	0.126919
2.804	0.127057
2.808	0.126951
2.812	0.126726
2.816	0.126594
2.82	0.126522
2.824	0.126687
2.828	0.12667
2.832	0.126555
2.836	0.126293
2.84	0.126302
2.844	0.126375
2.848	0.126479
2.852	0.126397
2.856	0.126224
2.86	0.126249
2.864	0.12639
2.868	0.126476
2.872	0.126389
2.876	0.126179
2.88	0.126155
2.884	0.126345
2.888	0.126388
2.892	0.126349
2.896	0.126087
2.9	0.126003
2.904	0.126069
2.908	0.12615
2.912	0.126167
2.916	0.125838
2.92	0.125672
2.924	0.125691
2.928	0.1258
2.932	0.125852
2.936	0.125667
2.94	0.125412
2.944	0.125441
2.948	0.125539
2.952	0.125519
2.956	0.125309
2.96	0.125069
2.964	0.125024
2.968	0.12516
2.972	0.125239
2.976	0.125057
2.98	0.124887
2.984	0.124784
2.988	0.124895
2.992	0.124998
2.996	0.124852
3	0.12464
3.004	0.124504
3.008	0.124682
3.012	0.124779
3.016	0.124704
3.02	0.124432
3.024	0.124241
3.028	0.124357
3.032	0.124421
3.036	0.12433
3.04	0.123978
3.044	0.123849
3.048	0.123795
3.052	0.123908
3.056	0.123773
3.06	0.123532
3.064	0.123277
3.068	0.123173
3.072	0.123279
3.076	0.123194
3.08	0.122978
3.084	0.122675
3.088	0.122637
3.092	0.122785
3.096	0.122708
3.1	0.122573
3.104	0.122362
3.108	0.122319
3.112	0.122479
3.116	0.122608
3.12	0.122452
3.124	0.122191
3.128	0.122165
3.132	0.12226
3.136	0.122309
3.14	0.122204
3.144	0.12198
3.148	0.121912
3.152	0.12203
3.156	0.122083
3.16	0.122006
3.164	0.121783
3.168	0.121691
3.172	0.121726
3.176	0.121793
3.18	0.121784
3.184	0.121577
3.188	0.121418
3.192	0.121427
3.196	0.121588
3.2	0.121525
3.204	0.121339
3.208	0.1212
3.212	0.121207
3.216	0.121366
3.22	0.121441
3.224	0.121289
3.228	0.121183
3.232	0.121264
3.236	0.121444
3.24	0.121637
3.244	0.121627
3.248	0.121462
3.252	0.12154
3.256	0.12183
3.26	0.122021
3.264	0.122103
3.268	0.122018
3.272	0.121995
3.276	0.122186
3.28	0.122369
3.284	0.122311
3.288	0.122147
3.292	0.122017
3.296	0.122053
3.3	0.12216
3.304	0.122052
3.308	0.121799
3.312	0.121595
3.316	0.121622
3.32	0.121726
3.324	0.121624
3.328	0.121484
3.332	0.121223
3.336	0.121143
3.34	0.121194
3.344	0.121195
3.348	0.121053
3.352	0.120671
3.356	0.120687
3.36	0.120679
3.364	0.120624
3.368	0.12046
3.372	0.120134
3.376	0.119968
3.38	0.120053
3.384	0.120126
3.388	0.119982
3.392	0.119829
3.396	0.119688
3.4	0.119802
3.404	0.119865
3.408	0.119841
3.412	0.119561
3.416	0.119425
3.42	0.119521
3.424	0.119653
3.428	0.11965
3.432	0.119374
3.436	0.119216
3.44	0.119077
3.444	0.119163
3.448	0.119142
3.452	0.118844
3.456	0.118631
3.46	0.118599
3.464	0.118801
3.468	0.11879
3.472	0.118662
3.476	0.118498
3.48	0.118437
3.484	0.118634
3.488	0.118802
3.492	0.118666
3.496	0.118487
3.5	0.118495
3.504	0.118779
3.508	0.118899
3.512	0.118833
3.516	0.118702
3.52	0.118615
3.524	0.118835
3.528	0.119023
3.532	0.119098
3.536	0.119023
3.54	0.118997
3.544	0.119166
3.548	0.119305
3.552	0.119377
3.556	0.119188
3.56	0.119069
3.564	0.119119
3.568	0.119325
3.572	0.119376
3.576	0.119142
3.58	0.118928
3.584	0.118985
3.588	0.119101
3.592	0.119048
3.596	0.118878
3.6	0.118668
3.604	0.11867
3.608	0.118834
3.612	0.118911
3.616	0.118811
3.62	0.118566
3.624	0.118617
3.628	0.118771
3.632	0.118859
3.636	0.118735
3.64	0.118585
3.644	0.118472
3.648	0.118616
3.652	0.118606
3.656	0.118592
3.66	0.118329
3.664	0.118214
3.668	0.118294
3.672	0.118387
3.676	0.118344
3.68	0.118087
3.684	0.117915
3.688	0.117945
3.692	0.117975
3.696	0.117894
3.7	0.117624
3.704	0.117386
3.708	0.117354
3.712	0.117408
3.716	0.117342
3.72	0.117121
3.724	0.116845
3.728	0.116826
3.732	0.116832
3.736	0.116869
3.74	0.116636
3.744	0.116406
3.748	0.116353
3.752	0.116455
3.756	0.116536
3.76	0.116399
3.764	0.116222
3.768	0.11621
3.772	0.116356
3.776	0.116493
3.78	0.116396
3.784	0.1162
3.788	0.116141
3.792	0.116221
3.796	0.116366
3.8	0.11636
3.804	0.116099
3.808	0.11596
3.812	0.116051
3.816	0.116209
3.82	0.116237
3.824	0.116058
3.828	0.115895
3.832	0.115944
3.836	0.116046
3.84	0.11602
3.844	0.115867
3.848	0.115679
3.852	0.115786
3.856	0.115862
3.86	0.115958
3.864	0.115785
3.868	0.115609
3.872	0.115574
3.876	0.115739
3.88	0.115866
3.884	0.115792
3.888	0.115619
3.892	0.115583
3.896	0.115759
3.9	0.11585
3.904	0.115891
3.908	0.115772
3.912	0.115718
3.916	0.115919
3.92	0.116143
3.924	0.116192
3.928	0.11603
3.932	0.116087
3.936	0.116262
3.94	0.116489
3.944	0.116584
3.948	0.116389
3.952	0.116309
3.956	0.116414
3.96	0.11661
3.964	0.116629
3.968	0.116513
3.972	0.116337
3.976	0.116315
3.98	0.116432
3.984	0.116412
3.988	0.116214
3.992	0.115968
3.996	0.115923
4	0.116033
4.004	0.11604
4.008	0.115811
4.012	0.115659
4.016	0.115516
4.02	0.115679
4.024	0.115741
4.028	0.115584
4.032	0.115317
4.036	0.115156
4.04	0.115265
4.044	0.11523
4.048	0.115133
4.052	0.114839
4.056	0.114658
4.06	0.114648
4.064	0.114728
4.068	0.114667
4.072	0.11438
4.076	0.114171
4.08	0.114176
4.084	0.114327
4.088	0.114299
4.092	0.114067
4.096	0.113842
4.1	0.113881
4.104	0.113955
4.108	0.113989
4.112	0.113755
4.116	0.11354
4.12	0.113443
4.124	0.113499
4.128	0.113578
4.132	0.113394
4.136	0.113208
4.14	0.113225
4.144	0.113306
4.148	0.113373
4.152	0.113281
4.156	0.113094
4.16	0.113029
4.164	0.113156
4.168	0.113248
4.172	0.113275
4.176	0.113068
4.18	0.113008
4.184	0.113065
4.188	0.113304
4.192	0.113198
4.196	0.113014
4.2	0.112968
4.204	0.113065
4.208	0.113251
4.212	0.113347
4.216	0.113286
4.22	0.113193
4.224	0.113338
4.228	0.113545
4.232	0.113613
4.236	0.113533
4.24	0.113456
4.244	0.113562
4.248	0.11367
4.252	0.113838
4.256	0.113731
4.26	0.113563
4.264	0.113561
4.268	0.113684
4.272	0.113698
4.276	0.113592
4.28	0.113421
4.284	0.11341
4.288	0.113552
4.292	0.113676
4.296	0.113675
4.3	0.113507
4.304	0.113506
4.308	0.113647
4.312	0.113807
4.316	0.113749
4.32	0.113627
4.324	0.113486
4.328	0.113544
4.332	0.113759
4.336	0.113709
4.34	0.113562
4.344	0.113382
4.348	0.11338
4.352	0.113513
4.356	0.113513
4.36	0.113393
4.364	0.113231
4.368	0.113245
4.372	0.11342
4.376	0.113543
4.38	0.113396
4.384	0.113227
4.388	0.113148
4.392	0.113312
4.396	0.113369
4.4	0.113211
4.404	0.112977
4.408	0.112836
4.412	0.112897
4.416	0.112889
4.42	0.112756
4.424	0.112484
4.428	0.112333
4.432	0.112416
4.436	0.112433
4.44	0.112404
4.444	0.112109
4.448	0.111993
4.452	0.112028
4.456	0.112143
4.46	0.112133
4.464	0.111996
4.468	0.111885
4.472	0.111888
4.476	0.112003
4.48	0.112009
4.484	0.111824
4.488	0.111621
4.492	0.111603
4.496	0.111723
4.5	0.111799
4.504	0.111517
4.508	0.111453
4.512	0.111477
4.516	0.111608
4.52	0.111657
4.524	0.111532
4.528	0.111325
4.532	0.111249
4.536	0.111395
4.54	0.11141
4.544	0.111306
4.548	0.111059
4.552	0.110922
4.556	0.111004
4.56	0.111061
4.564	0.110939
4.568	0.11071
4.572	0.110534
4.576	0.11061
4.58	0.110709
4.584	0.110649
4.588	0.110515
4.592	0.110341
4.596	0.110444
4.6	0.110673
4.604	0.110668
4.608	0.110542
4.612	0.11031
4.616	0.110426
4.62	0.110561
4.624	0.110561
4.628	0.110442
4.632	0.110242
4.636	0.110247
4.64	0.110358
4.644	0.110507
4.648	0.110331
4.652	0.110219
4.656	0.110191
4.66	0.110435
4.664	0.110553
4.668	0.110569
4.672	0.110367
4.676	0.110364
4.68	0.110525
4.684	0.110702
4.688	0.110655
4.692	0.1105
4.696	0.110477
4.7	0.110589
4.704	0.110772
4.708	0.110792
4.712	0.110622
4.716	0.110594
4.72	0.110823
4.724	0.111061
4.728	0.111088
4.732	0.111003
4.736	0.110909
4.74	0.111117
4.744	0.111311
4.748	0.111454
4.752	0.111259
4.756	0.111168
4.76	0.111153
4.764	0.111372
4.768	0.111364
4.772	0.11121
4.776	0.110973
4.78	0.110922
4.784	0.110993
4.788	0.110903
4.792	0.1108
4.796	0.110505
4.8	0.110371
4.804	0.110402
4.808	0.11042
4.812	0.110253
4.816	0.109958
4.82	0.109801
4.824	0.109827
4.828	0.109861
4.832	0.109691
4.836	0.109503
4.84	0.109268
4.844	0.109308
4.848	0.109349
4.852	0.109225
4.856	0.109009
4.86	0.108817
4.864	0.108812
4.868	0.109029
4.872	0.109028
4.876	0.108902
4.88	0.108659
4.884	0.108733
4.888	0.108825
4.892	0.108912
4.896	0.10883
4.9	0.10874
4.904	0.108679
4.908	0.108906
4.912	0.109007
4.916	0.108927
4.92	0.108748
4.924	0.108742
4.928	0.108813
4.932	0.108915
4.936	0.108891
4.94	0.108592
4.944	0.108582
4.948	0.108693
4.952	0.108866
4.956	0.108848
4.96	0.108683
4.964	0.108591
4.968	0.10872
4.972	0.108931
4.976	0.108905
4.98	0.108807
4.984	0.108702
4.988	0.108835
4.992	0.10897
4.996	0.10908
5	0.108898
5.004	0.108784
5.008	0.108821
5.012	0.109055
5.016	0.109122
5.02	0.108948
5.024	0.108819
5.028	0.108836
5.032	0.109064
5.036	0.109124
5.04	0.108981
5.044	0.108826
5.048	0.108828
5.052	0.109014
5.056	0.109035
5.06	0.109017
5.064	0.108749
5.068	0.108745
5.072	0.108861
5.076	0.108995
5.08	0.108882
5.084	0.108618
5.088	0.108493
5.092	0.108565
5.096	0.108672
5.1	0.108586
5.104	0.108382
5.108	0.108216
5.112	0.108357
5.116	0.108448
5.12	0.108425
5.124	0.108185
5.128	0.107946
5.132	0.107967
5.136	0.108072
5.14	0.108088
5.144	0.107882
5.148	0.107656
5.152	0.107585
5.156	0.107648
5.16	0.107662
5.164	0.107481
5.168	0.10725
5.172	0.107137
5.176	0.107296
5.18	0.107356
5.184	0.107208
5.188	0.106923
5.192	0.106848
5.196	0.10696
5.2	0.107097
5.204	0.107004
5.208	0.106778
5.212	0.106716
5.216	0.106836
5.22	0.107062
5.224	0.10694
5.228	0.106753
5.232	0.106616
5.236	0.10666
5.24	0.106825
5.244	0.106842
5.248	0.106664
5.252	0.106519
5.256	0.106622
5.26	0.106647
5.264	0.106727
5.268	0.106544
5.272	0.106445
5.276	0.106435
5.28	0.106554
5.284	0.106587
5.288	0.106411
5.292	0.106325
5.296	0.106253
5.3	0.106379
5.304	0.106468
5.308	0.106303
5.312	0.106124
5.316	0.106101
5.32	0.106192
5.324	0.106297
5.328	0.106302
5.332	0.106102
5.336	0.106022
5.34	0.106156
5.344	0.106458
5.348	0.106521
5.352	0.106433
5.356	0.106364
5.36	0.106502
5.364	0.106773
5.368	0.10684
5.372	0.106743
5.376	0.106613
5.38	0.106767
5.384	0.106935
5.388	0.106934
5.392	0.106773
5.396	0.106589
5.4	0.106561
5.404	0.106733
5.408	0.106777
5.412	0.106645
5.416	0.106426
5.42	0.106361
5.424	0.106509
5.428	0.106562
5.432	0.106491
5.436	0.106278
5.44	0.106197
5.444	0.106244
5.448	0.106277
5.452	0.106181
5.456	0.105929
5.46	0.105821
5.464	0.105866
5.468	0.105987
5.472	0.105878
5.476	0.105706
5.48	0.105508
5.484	0.105635
5.488	0.105755
5.492	0.105832
5.496	0.105674
5.5	0.105567
5.504	0.105747
5.508	0.105935
5.512	0.106034
5.516	0.105865
5.52	0.105742
5.524	0.105858
5.528	0.106036
5.532	0.106139
5.536	0.106
5.54	0.105847
5.544	0.105812
5.548	0.105979
5.552	0.106025
5.556	0.105919
5.56	0.105714
5.564	0.105659
5.568	0.105776
5.572	0.105962
5.576	0.105901
5.58	0.105647
5.584	0.105618
5.588	0.105745
5.592	0.105879
5.596	0.105822
5.6	0.105521
5.604	0.105386
5.608	0.105496
5.612	0.105655
5.616	0.105572
5.62	0.105389
5.624	0.105226
5.628	0.105239
5.632	0.105311
5.636	0.105357
5.64	0.105194
5.644	0.105035
5.648	0.105029
5.652	0.105162
5.656	0.105211
5.66	0.104974
5.664	0.104837
5.668	0.104772
5.672	0.104949
5.676	0.104944
5.68	0.104755
5.684	0.104505
5.688	0.104394
5.692	0.104471
5.696	0.104545
5.7	0.104384
5.704	0.104124
5.708	0.104071
5.712	0.104111
5.716	0.104213
5.72	0.104083
5.724	0.103925
5.728	0.103781
5.732	0.103815
5.736	0.103912
5.74	0.103831
5.744	0.103611
5.748	0.103475
5.752	0.103544
5.756	0.103654
5.76	0.103684
5.764	0.103442
5.768	0.103229
5.772	0.103338
5.776	0.103393
5.78	0.10349
5.784	0.103252
5.788	0.10318
5.792	0.103204
5.796	0.103501
5.8	0.103595
5.804	0.103544
5.808	0.103384
5.812	0.103498
5.816	0.103711
5.82	0.103839
5.824	0.103868
5.828	0.103759
5.832	0.103779
5.836	0.103943
5.84	0.104187
5.844	0.104226
5.848	0.104175
5.852	0.104207
5.856	0.104382
5.86	0.104659
5.864	0.10473
5.868	0.104675
5.872	0.104577
5.876	0.104772
5.88	0.105013
5.884	0.105068
5.888	0.105025
5.892	0.104846
5.896	0.104832
5.9	0.104939
5.904	0.104906
5.908	0.104701
5.912	0.104558
5.916	0.104478
5.92	0.104624
5.924	0.104713
5.928	0.104535
5.932	0.104315
5.936	0.104234
5.94	0.104317
5.944	0.104374
5.948	0.104336
5.952	0.104085
5.956	0.10406
5.96	0.104123
5.964	0.104193
5.968	0.104076
5.972	0.103797
5.976	0.103711
5.98	0.103689
5.984	0.103783
5.988	0.103757
5.992	0.103514
5.996	0.103425
6	0.103448
6.004	0.103569
6.008	0.103539
6.012	0.103312
6.016	0.103159
6.02	0.103132
6.024	0.103264
6.028	0.103231
6.032	0.102973
6.036	0.1028
6.04	0.102735
6.044	0.102822
6.048	0.102827
6.052	0.102647
6.056	0.10244
6.06	0.10236
6.064	0.10247
6.068	0.102541
6.072	0.102389
6.076	0.102213
6.08	0.102201
6.084	0.102366
6.088	0.102461
6.092	0.102409
6.096	0.102286
6.1	0.102164
6.104	0.102353
6.108	0.10256
6.112	0.102506
6.116	0.102364
6.12	0.102282
6.124	0.102465
6.128	0.102649
6.132	0.10275
6.136	0.102588
6.14	0.10249
6.144	0.102688
6.148	0.102966
6.152	0.103068
6.156	0.102987
6.16	0.102989
6.164	0.103039
6.168	0.103324
6.172	0.103437
6.176	0.103422
6.18	0.103342
6.184	0.103351
6.188	0.103568
6.192	0.103726
6.196	0.103644
6.2	0.103529
6.204	0.103516
6.208	0.103681
6.212	0.103832
6.216	0.103743
6.22	0.10363
6.224	0.103558
6.228	0.103686
6.232	0.10381
6.236	0.103821
6.24	0.103631
6.244	0.103586
6.248	0.103649
6.252	0.103785
6.256	0.103781
6.26	0.103578
6.264	0.103456
6.268	0.103483
6.272	0.103596
6.276	0.103593
6.28	0.103378
6.284	0.103237
6.288	0.103208
6.292	0.103249
6.296	0.103262
6.3	0.103001
6.304	0.102828
6.308	0.102684
6.312	0.102783
6.316	0.10273
6.32	0.102545
6.324	0.102266
6.328	0.102081
6.332	0.102152
6.336	0.102133
6.34	0.101938
6.344	0.101622
6.348	0.101474
6.352	0.101446
6.356	0.10153
6.36	0.101394
6.364	0.101094
6.368	0.100953
6.372	0.101024
6.376	0.101147
6.38	0.101087
6.384	0.100885
6.388	0.100685
6.392	0.100786
6.396	0.100851
6.4	0.100857
6.404	0.100722
6.408	0.100557
6.412	0.100589
6.416	0.100814
6.42	0.100861
6.424	0.100783
6.428	0.100664
6.432	0.100728
6.436	0.10094
6.44	0.101066
6.444	0.101122
6.448	0.100955
6.452	0.101078
6.456	0.101325
6.46	0.101478
6.464	0.10151
6.468	0.101412
6.472	0.101434
6.476	0.101717
6.48	0.101969
6.484	0.101983
6.488	0.101967
6.492	0.102011
6.496	0.102181
6.5	0.102455
6.504	0.102475
6.508	0.102451
6.512	0.102444
6.516	0.102557
6.52	0.102836
6.524	0.102947
6.528	0.102792
6.532	0.102722
6.536	0.102791
6.54	0.102983
6.544	0.103124
6.548	0.102944
6.552	0.10295
6.556	0.102965
6.56	0.103171
6.564	0.103264
6.568	0.103138
6.572	0.102967
6.576	0.102949
6.58	0.103105
6.584	0.103239
6.588	0.103095
6.592	0.102817
6.596	0.102794
6.6	0.102864
6.604	0.102972
6.608	0.102907
6.612	0.102639
6.616	0.102586
6.62	0.102622
6.624	0.102664
6.628	0.10262
6.632	0.102397
6.636	0.102231
6.64	0.102342
6.644	0.10241
6.648	0.102323
6.652	0.102053
6.656	0.101789
6.66	0.101749
6.664	0.101787
6.668	0.101747
6.672	0.10144
6.676	0.101241
6.68	0.101207
6.684	0.101251
6.688	0.10121
6.692	0.10097
6.696	0.100674
6.7	0.100674
6.704	0.100793
6.708	0.100762
6.712	0.100751
6.716	0.100473
6.72	0.100429
6.724	0.100493
6.728	0.100579
6.732	0.100444
6.736	0.100266
6.74	0.100243
6.744	0.100248
6.748	0.100431
6.752	0.10039
6.756	0.100287
6.76	0.10026
6.764	0.100421
6.768	0.100568
6.772	0.100605
6.776	0.100582
6.78	0.100526
6.784	0.100769
6.788	0.101004
6.792	0.101132
6.796	0.101005
6.8	0.101041
6.804	0.101156
6.808	0.101442
6.812	0.101562
6.816	0.101522
6.82	0.101472
6.824	0.101494
6.828	0.101679
6.832	0.101796
6.836	0.101753
6.84	0.101628
6.844	0.101664
6.848	0.101697
6.852	0.101766
6.856	0.101727
6.86	0.101556
6.864	0.10145
6.868	0.101452
6.872	0.101571
6.876	0.101509
6.88	0.101266
6.884	0.101185
6.888	0.101219
6.892	0.101247
6.896	0.101202
6.9	0.101045
6.904	0.10084
6.908	0.1009
6.912	0.100964
6.916	0.100972
6.92	0.100808
6.924	0.100701
6.928	0.100683
6.932	0.100832
6.936	0.100833
6.94	0.10069
6.944	0.100502
6.948	0.100516
6.952	0.10065
6.956	0.100618
6.96	0.100576
6.964	0.100354
6.968	0.100296
6.972	0.100339
6.976	0.1004
6.98	0.100286
6.984	0.100061
6.988	0.0999175
6.992	0.0999214
6.996	0.0999721
7	0.0998668
7.004	0.0996479
7.008	0.0995267
7.012	0.099552
7.016	0.0995529
7.02	0.099514
7.024	0.099323
7.028	0.0991618
7.032	0.0992388
7.036	0.0993116
7.04	0.0993357
7.044	0.0991418
7.048	0.0990579
7.052	0.0990744
7.056	0.0992017
7.06	0.0991969
7.064	0.0990293
7.068	0.098942
7.072	0.0989472
7.076	0.099135
7.08	0.0991441
7.084	0.099118
7.088	0.0989972
7.092	0.0990318
7.096	0.0992559
7.1	0.0993566
7.104	0.0993135
7.108	0.0992654
7.112	0.09932
7.116	0.0995271
7.12	0.0997032
7.124	0.0997118
7.128	0.0996308
7.132	0.0995318
7.136	0.0997039
7.14	0.0998574
7.144	0.0998947
7.148	0.0998185
7.152	0.0997825
7.156	0.0999252
7.16	0.100061
7.164	0.100181
7.168	0.100022
7.172	0.0999532
7.176	0.100018
7.18	0.100215
7.184	0.10029
7.188	0.100085
7.192	0.100033
7.196	0.100041
7.2	0.100219
7.204	0.100303
7.208	0.100167
7.212	0.0999797
7.216	0.0999988
7.22	0.100125
7.224	0.100114
7.228	0.100004
7.232	0.0998612
7.236	0.0998609
7.24	0.0999339
7.244	0.100032
7.248	0.0999457
7.252	0.0996598
7.256	0.0996127
7.26	0.099639
7.264	0.0997861
7.268	0.0996886
7.272	0.0994654
7.276	0.0993931
7.28	0.0994324
7.284	0.0994862
7.288	0.0995438
7.292	0.0992814
7.296	0.0991681
7.3	0.0991771
7.304	0.0992299
7.308	0.0992364
7.312	0.099064
7.316	0.0989466
7.32	0.0989998
7.324	0.0990665
7.328	0.0991421
7.332	0.0990275
7.336	0.0987559
7.34	0.0987676
7.344	0.0988926
7.348	0.0988982
7.352	0.0988729
7.356	0.0986797
7.36	0.0986512
7.364	0.0987161
7.368	0.0988802
7.372	0.0987719
7.376	0.0985845
7.38	0.0984969
7.384	0.0986412
7.388	0.0986883
7.392	0.0986702
7.396	0.0985128
7.4	0.0984363
7.404	0.0985451
7.408	0.098712
7.412	0.0986779
7.416	0.0985734
7.42	0.098468
7.424	0.0985473
7.428	0.0987024
7.432	0.0987736
7.436	0.0986074
7.44	0.0985691
7.444	0.0986474
7.448	0.0988581
7.452	0.0989422
7.456	0.0989041
7.46	0.0988071
7.464	0.0988687
7.468	0.0990736
7.472	0.099206
7.476	0.0992102
7.48	0.0990825
7.484	0.099222
7.488	0.0993399
7.492	0.0995332
7.496	0.0994688
7.5	0.0993751
7.504	0.099423
7.508	0.0995627
7.512	0.0996626
7.516	0.0996567
7.52	0.0995397
7.524	0.0994431
7.528	0.0995606
7.532	0.0996448
7.536	0.0996252
7.54	0.0993917
7.544	0.0993393
7.548	0.0993469
7.552	0.0994248
7.556	0.0993567
7.56	0.0991227
7.564	0.0990246
7.568	0.0989792
7.572	0.0990571
7.576	0.0989992
7.58	0.0988342
7.584	0.0986069
7.588	0.0986029
7.592	0.0985845
7.596	0.0986278
7.6	0.0984766
7.604	0.0982881
7.608	0.0981661
7.612	0.0982386
7.616	0.0982785
7.62	0.0981179
7.624	0.0978652
7.628	0.0978182
7.632	0.0979009
7.636	0.0979147
7.64	0.0978072
7.644	0.0975586
7.648	0.0974009
7.652	0.0974002
7.656	0.0974391
7.66	0.0973607
7.664	0.0971039
7.668	0.0969156
7.672	0.0969497
7.676	0.097013
7.68	0.0969643
7.684	0.0967232
7.688	0.0966067
7.692	0.0966227
7.696	0.0967007
7.7	0.09676
7.704	0.0965988
7.708	0.0965265
7.712	0.0965127
7.716	0.096675
7.72	0.0967372
7.724	0.0966438
7.728	0.0965223
7.732	0.0965401
7.736	0.096754
7.74	0.0968499
7.744	0.0968304
7.748	0.0966772
7.752	0.0967222
7.756	0.0968948
7.76	0.0970205
7.764	0.0970156
7.768	0.0968843
7.772	0.0969024
7.776	0.0970447
7.78	0.0971833
7.784	0.0972224
7.788	0.0971178
7.792	0.0971318
7.796	0.0972062
7.8	0.097339
7.804	0.097433
7.808	0.0972844
7.812	0.0972701
7.816	0.0972991
7.82	0.0975637
7.824	0.0975751
7.828	0.0975471
7.832	0.0974818
7.836	0.0976322
7.84	0.0978353
7.844	0.0979326
7.848	0.0979478
7.852	0.0978181
7.856	0.0978999
7.86	0.0980761
7.864	0.0982986
7.868	0.0982313
7.872	0.098129
7.876	0.0981631
7.88	0.0983027
7.884	0.0984727
7.888	0.098444
7.892	0.0983496
7.896	0.0983057
7.9	0.0984561
7.904	0.0985964
7.908	0.0986074
7.912	0.0985
7.916	0.0983723
7.92	0.0985444
7.924	0.098621
7.928	0.0986354
7.932	0.0985101
7.936	0.0983592
7.94	0.09838
7.944	0.098546
7.948	0.0985212
7.952	0.0983136
7.956	0.0981638
7.96	0.0980642
7.964	0.0981835
7.968	0.0981609
7.972	0.0980956
7.976	0.0978701
7.98	0.0978147
7.984	0.0978902
7.988	0.0979018
7.992	0.097834
7.996	0.0976294
8	0.0975169
