# Supplementary material for: Lactone Enolates of Isochroman-3-ones and 2-Coumaranones: Quantification of Their Nucleophilicity in DMSO and Conjugate Additions to Chalcones
Source: J Org Chem. 2024 Apr 30;89(10):6915–28. doi: 10.1021/acs.joc.4c00277 (PMC11110064; doi:10.1021/acs.joc.4c00277)
Supplement: Supplementary file 2 — jo4c00277_si_002.zip [file jo4c00277_si_002.zip › 4+6b 3-isochro_NaH_Jul-tbu1304_repeat 2/3-isochro_NaH_Jul-tbu1304_10eq_2.exp]

*********************************************************
*   File written by ExpoFit V 1.3 (2007 by Dr. Kempf)   *
*********************************************************

Date = 13/04/2023 14:31:06
3-isochro_NaH_Jul-tbu1304_10eq_2.txt
13/04/2023 14:10:20
Universal ASCII - file data
2000
0.006     0.59609
0.012     0.595166
0.018     0.593141
0.024     0.591371
0.03     0.588834
0.036     0.586539
0.042     0.583626
0.048     0.580842
0.054     0.577732
0.06     0.573958
0.066     0.571374
0.072     0.568269
0.078     0.565269
0.084     0.562759
0.09     0.560409
0.096     0.558152
0.102     0.555714
0.108     0.55372
0.114     0.551395
0.12     0.548979
0.126     0.546814
0.132     0.544556
0.138     0.542542
0.144     0.540451
0.15     0.538492
0.156     0.536613
0.162     0.53454
0.168     0.53285
0.174     0.530983
0.18     0.528923
0.186     0.527213
0.192     0.525231
0.198     0.523357
0.204     0.521437
0.21     0.51963
0.216     0.518017
0.222     0.516155
0.228     0.514506
0.234     0.513094
0.24     0.511237
0.246     0.509616
0.252     0.507967
0.258     0.506355
0.264     0.504647
0.27     0.502903
0.276     0.501549
0.282     0.499962
0.288     0.498399
0.294     0.497095
0.3     0.495497
0.306     0.494108
0.312     0.492741
0.318     0.491351
0.324     0.489863
0.33     0.488222
0.336     0.486887
0.342     0.485347
0.348     0.483655
0.354     0.482364
0.36     0.480841
0.366     0.479287
0.372     0.477951
0.378     0.476504
0.384     0.47511
0.39     0.473426
0.396     0.472234
0.402     0.470781
0.408     0.469173
0.414     0.468055
0.42     0.466714
0.426     0.465075
0.432     0.463725
0.438     0.462373
0.444     0.461239
0.45     0.459655
0.456     0.458471
0.462     0.457214
0.468     0.45549
0.474     0.454038
0.48     0.452735
0.486     0.451174
0.492     0.44968
0.498     0.448303
0.504     0.447062
0.51     0.445442
0.516     0.444171
0.522     0.443026
0.528     0.441433
0.534     0.440167
0.54     0.439095
0.546     0.437936
0.552     0.43673
0.558     0.435491
0.564     0.434567
0.57     0.433294
0.576     0.432066
0.582     0.43123
0.588     0.429931
0.594     0.428751
0.6     0.427705
0.606     0.426525
0.612     0.425372
0.618     0.42405
0.624     0.423014
0.63     0.421754
0.636     0.420569
0.642     0.419497
0.648     0.418257
0.654     0.417017
0.66     0.41588
0.666     0.414641
0.672     0.413499
0.678     0.41211
0.684     0.411124
0.69     0.410013
0.696     0.408582
0.702     0.407554
0.708     0.406493
0.714     0.405282
0.72     0.404183
0.726     0.403091
0.732     0.402083
0.738     0.4009
0.744     0.399951
0.75     0.399129
0.756     0.397949
0.762     0.397012
0.768     0.39613
0.774     0.395146
0.78     0.394173
0.786     0.393166
0.792     0.392408
0.798     0.391358
0.804     0.390274
0.81     0.389579
0.816     0.388377
0.822     0.387347
0.828     0.386325
0.834     0.38538
0.84     0.384344
0.846     0.383225
0.852     0.38247
0.858     0.38143
0.864     0.380294
0.87     0.379529
0.876     0.378607
0.882     0.377584
0.888     0.376785
0.894     0.375916
0.9     0.375019
0.906     0.37403
0.912     0.373293
0.918     0.37248
0.924     0.371246
0.93     0.370571
0.936     0.369704
0.942     0.368615
0.948     0.367595
0.954     0.366652
0.96     0.365656
0.966     0.364396
0.972     0.363591
0.978     0.362723
0.984     0.361496
0.99     0.360642
0.996     0.359838
1.002     0.35882
1.008     0.357843
1.014     0.357093
1.02     0.356287
1.026     0.355273
1.032     0.354483
1.038     0.353958
1.044     0.352919
1.05     0.35222
1.056     0.351673
1.062     0.350873
1.068     0.350106
1.074     0.349348
1.08     0.348867
1.086     0.347991
1.092     0.347286
1.098     0.34674
1.104     0.345881
1.11     0.345078
1.116     0.34451
1.122     0.343745
1.128     0.342985
1.134     0.3422
1.14     0.341584
1.146     0.340821
1.152     0.339936
1.158     0.339442
1.164     0.338574
1.17     0.337744
1.176     0.33708
1.182     0.336143
1.188     0.335438
1.194     0.334547
1.2     0.333931
1.206     0.333075
1.212     0.332114
1.218     0.331366
1.224     0.330504
1.23     0.329617
1.236     0.328849
1.242     0.328028
1.248     0.327209
1.254     0.326254
1.26     0.325537
1.266     0.324821
1.272     0.323909
1.278     0.323069
1.284     0.322341
1.29     0.321537
1.296     0.320653
1.302     0.319861
1.308     0.319274
1.314     0.318384
1.32     0.317695
1.326     0.317213
1.332     0.316328
1.338     0.315636
1.344     0.314993
1.35     0.314444
1.356     0.313744
1.362     0.313047
1.368     0.312646
1.374     0.312009
1.38     0.311314
1.386     0.310922
1.392     0.310379
1.398     0.309759
1.404     0.309352
1.41     0.308958
1.416     0.308386
1.422     0.307832
1.428     0.307507
1.434     0.307081
1.44     0.306342
1.446     0.305994
1.452     0.305515
1.458     0.304909
1.464     0.304402
1.47     0.303927
1.476     0.303428
1.482     0.302642
1.488     0.302259
1.494     0.30177
1.5     0.300933
1.506     0.300478
1.512     0.299985
1.518     0.299203
1.524     0.298553
1.53     0.297946
1.536     0.297328
1.542     0.296486
1.548     0.29587
1.554     0.295234
1.56     0.294263
1.566     0.293573
1.572     0.292817
1.578     0.291803
1.584     0.290999
1.59     0.290256
1.596     0.289552
1.602     0.288701
1.608     0.287937
1.614     0.287401
1.62     0.286553
1.626     0.285824
1.632     0.285305
1.638     0.284611
1.644     0.283984
1.65     0.28343
1.656     0.282918
1.662     0.282328
1.668     0.281702
1.674     0.28137
1.68     0.280816
1.686     0.280211
1.692     0.279853
1.698     0.279364
1.704     0.278814
1.71     0.278294
1.716     0.277964
1.722     0.277541
1.728     0.276958
1.734     0.27666
1.74     0.276238
1.746     0.275681
1.752     0.275337
1.758     0.274927
1.764     0.274373
1.77     0.273846
1.776     0.273394
1.782     0.273145
1.788     0.272553
1.794     0.272238
1.8     0.271838
1.806     0.271425
1.812     0.271057
1.818     0.270591
1.824     0.270294
1.83     0.269751
1.836     0.269346
1.842     0.269038
1.848     0.268545
1.854     0.268108
1.86     0.267707
1.866     0.2672
1.872     0.266645
1.878     0.266132
1.884     0.265707
1.89     0.265062
1.896     0.264477
1.902     0.264089
1.908     0.263437
1.914     0.262794
1.92     0.262324
1.926     0.261803
1.932     0.261214
1.938     0.260472
1.944     0.25977
1.95     0.258994
1.956     0.258206
1.962     0.257707
1.968     0.25711
1.974     0.256378
1.98     0.255913
1.986     0.255386
1.992     0.254877
1.998     0.254297
2.004     0.253891
2.01     0.253513
2.016     0.253011
2.022     0.252727
2.028     0.252544
2.034     0.252039
2.04     0.251751
2.046     0.251522
2.052     0.251349
2.058     0.25097
2.064     0.250726
2.07     0.250555
2.076     0.249925
2.082     0.249605
2.088     0.2493
2.094     0.248894
2.1     0.248546
2.106     0.248245
2.112     0.247919
2.118     0.247369
2.124     0.24699
2.13     0.246735
2.136     0.24619
2.142     0.245776
2.148     0.2455
2.154     0.244988
2.16     0.244547
2.166     0.244101
2.172     0.243779
2.178     0.243324
2.184     0.242919
2.19     0.242659
2.196     0.242229
2.202     0.241815
2.208     0.2416
2.214     0.241183
2.22     0.240849
2.226     0.240454
2.232     0.240097
2.238     0.239624
2.244     0.238991
2.25     0.238704
2.256     0.238108
2.262     0.237478
2.268     0.23696
2.274     0.236388
2.28     0.235828
2.286     0.235225
2.292     0.234617
2.298     0.234093
2.304     0.233458
2.31     0.232998
2.316     0.232424
2.322     0.231906
2.328     0.231427
2.334     0.230972
2.34     0.230645
2.346     0.230179
2.352     0.229829
2.358     0.229557
2.364     0.229063
2.37     0.228827
2.376     0.228592
2.382     0.228296
2.388     0.228018
2.394     0.227656
2.4     0.227519
2.406     0.227112
2.412     0.226704
2.418     0.226598
2.424     0.226243
2.43     0.22578
2.436     0.225574
2.442     0.225238
2.448     0.224914
2.454     0.224509
2.46     0.224358
2.466     0.224062
2.472     0.223672
2.478     0.223566
2.484     0.223197
2.49     0.222893
2.496     0.222654
2.502     0.22248
2.508     0.222107
2.514     0.221721
2.52     0.221486
2.526     0.221201
2.532     0.220672
2.538     0.220487
2.544     0.220205
2.55     0.219638
2.556     0.219287
2.562     0.218948
2.568     0.21853
2.574     0.218026
2.58     0.217606
2.586     0.21724
2.592     0.216517
2.598     0.216136
2.604     0.215704
2.61     0.215108
2.616     0.214734
2.622     0.214257
2.628     0.213925
2.634     0.213424
2.64     0.21307
2.646     0.21276
2.652     0.21215
2.658     0.21169
2.664     0.211226
2.67     0.210567
2.676     0.210095
2.682     0.209664
2.688     0.209232
2.694     0.208667
2.7     0.208234
2.706     0.207948
2.712     0.207458
2.718     0.206991
2.724     0.206821
2.73     0.206347
2.736     0.205988
2.742     0.205737
2.748     0.205446
2.754     0.20513
2.76     0.204858
2.766     0.204813
2.772     0.204576
2.778     0.204359
2.784     0.204321
2.79     0.204101
2.796     0.203919
2.802     0.2038
2.808     0.203734
2.814     0.203627
2.82     0.203362
2.826     0.203265
2.832     0.203139
2.838     0.202918
2.844     0.202937
2.85     0.202766
2.856     0.202699
2.862     0.202516
2.868     0.202412
2.874     0.202368
2.88     0.202181
2.886     0.202047
2.892     0.201921
2.898     0.201722
2.904     0.201529
2.91     0.201285
2.916     0.201109
2.922     0.200821
2.928     0.200404
2.934     0.200179
2.94     0.1998
2.946     0.199408
2.952     0.199053
2.958     0.19863
2.964     0.19822
2.97     0.197682
2.976     0.197285
2.982     0.196785
2.988     0.196232
2.994     0.195941
3     0.19542
3.006     0.194912
3.012     0.194557
3.018     0.194144
3.024     0.193694
3.03     0.193254
3.036     0.192972
3.042     0.19255
3.048     0.192035
3.054     0.191852
3.06     0.191442
3.066     0.191
3.072     0.190725
3.078     0.190384
3.084     0.189974
3.09     0.189507
3.096     0.189243
3.102     0.188998
3.108     0.188491
3.114     0.188417
3.12     0.188238
3.126     0.187824
3.132     0.187588
3.138     0.187345
3.144     0.187168
3.15     0.186858
3.156     0.186719
3.162     0.186624
3.168     0.186364
3.174     0.186294
3.18     0.186304
3.186     0.186089
3.192     0.186064
3.198     0.186029
3.204     0.185998
3.21     0.185808
3.216     0.185662
3.222     0.185681
3.228     0.185375
3.234     0.185181
3.24     0.185098
3.246     0.184734
3.252     0.184449
3.258     0.184271
3.264     0.184023
3.27     0.183667
3.276     0.183317
3.282     0.183078
3.288     0.182653
3.294     0.182276
3.3     0.182043
3.306     0.181761
3.312     0.181478
3.318     0.181146
3.324     0.181024
3.33     0.18071
3.336     0.180381
3.342     0.180245
3.348     0.180026
3.354     0.179712
3.36     0.179579
3.366     0.179281
3.372     0.179074
3.378     0.178773
3.384     0.17851
3.39     0.178338
3.396     0.177864
3.402     0.177717
3.408     0.177559
3.414     0.177186
3.42     0.176927
3.426     0.176734
3.432     0.176568
3.438     0.176267
3.444     0.176031
3.45     0.176015
3.456     0.17571
3.462     0.175525
3.468     0.17552
3.474     0.175274
3.48     0.175135
3.486     0.17502
3.492     0.175062
3.498     0.174908
3.504     0.174716
3.51     0.17479
3.516     0.17461
3.522     0.17441
3.528     0.174373
3.534     0.174194
3.54     0.173974
3.546     0.173819
3.552     0.173777
3.558     0.17352
3.564     0.173175
3.57     0.173076
3.576     0.172906
3.582     0.172491
3.588     0.172373
3.594     0.172175
3.6     0.171899
3.606     0.17161
3.612     0.171517
3.618     0.1713
3.624     0.170917
3.63     0.170777
3.636     0.170614
3.642     0.170269
3.648     0.17011
3.654     0.169981
3.66     0.169711
3.666     0.169394
3.672     0.169186
3.678     0.169046
3.684     0.168625
3.69     0.168455
3.696     0.168295
3.702     0.167879
3.708     0.167579
3.714     0.167361
3.72     0.167023
3.726     0.166551
3.732     0.166201
3.738     0.166003
3.744     0.165498
3.75     0.165165
3.756     0.164973
3.762     0.164588
3.768     0.164244
3.774     0.164065
3.78     0.163818
3.786     0.163496
3.792     0.163266
3.798     0.163218
3.804     0.162933
3.81     0.162655
3.816     0.162617
3.822     0.162426
3.828     0.162229
3.834     0.162114
3.84     0.16203
3.846     0.161909
3.852     0.16167
3.858     0.161578
3.864     0.161375
3.87     0.161183
3.876     0.161117
3.882     0.160962
3.888     0.16087
3.894     0.160736
3.9     0.160667
3.906     0.160696
3.912     0.160435
3.918     0.160461
3.924     0.160392
3.93     0.160251
3.936     0.160107
3.942     0.160063
3.948     0.16002
3.954     0.159829
3.96     0.159709
3.966     0.159722
3.972     0.159465
3.978     0.159229
3.984     0.159201
3.99     0.158934
3.996     0.158797
4.002     0.158586
4.008     0.158403
4.014     0.1581
4.02     0.157822
4.026     0.157795
4.032     0.157463
4.038     0.157135
4.044     0.157034
4.05     0.156799
4.056     0.156491
4.062     0.15624
4.068     0.156153
4.074     0.155897
4.08     0.155512
4.086     0.155506
4.092     0.155268
4.098     0.154889
4.104     0.154857
4.11     0.15473
4.116     0.154529
4.122     0.154341
4.128     0.15435
4.134     0.154258
4.14     0.153946
4.146     0.154037
4.152     0.153981
4.158     0.153649
4.164     0.153568
4.17     0.153579
4.176     0.153448
4.182     0.153248
4.188     0.153295
4.194     0.153149
4.2     0.152894
4.206     0.152868
4.212     0.152896
4.218     0.152599
4.224     0.152431
4.23     0.152417
4.236     0.152271
4.242     0.152024
4.248     0.151935
4.254     0.151918
4.26     0.15159
4.266     0.151466
4.272     0.151501
4.278     0.151258
4.284     0.151052
4.29     0.15096
4.296     0.150829
4.302     0.150598
4.308     0.150407
4.314     0.150387
4.32     0.150057
4.326     0.149813
4.332     0.149768
4.338     0.149493
4.344     0.149206
4.35     0.14906
4.356     0.148875
4.362     0.148653
4.368     0.148345
4.374     0.148313
4.38     0.148167
4.386     0.147902
4.392     0.147881
4.398     0.147787
4.404     0.14764
4.41     0.147532
4.416     0.147514
4.422     0.147451
4.428     0.14723
4.434     0.147214
4.44     0.147149
4.446     0.146942
4.452     0.146853
4.458     0.146803
4.464     0.146719
4.47     0.146488
4.476     0.14638
4.482     0.146369
4.488     0.146155
4.494     0.146055
4.5     0.146044
4.506     0.145813
4.512     0.145718
4.518     0.145601
4.524     0.145566
4.53     0.145451
4.536     0.145315
4.542     0.145355
4.548     0.145062
4.554     0.144852
4.56     0.144841
4.566     0.144647
4.572     0.144352
4.578     0.144192
4.584     0.144057
4.59     0.143815
4.596     0.143462
4.602     0.143421
4.608     0.143211
4.614     0.142762
4.62     0.142668
4.626     0.142454
4.632     0.142156
4.638     0.141898
4.644     0.141762
4.65     0.141539
4.656     0.141118
4.662     0.141078
4.668     0.140941
4.674     0.140584
4.68     0.140463
4.686     0.14036
4.692     0.140124
4.698     0.139921
4.704     0.139836
4.71     0.139763
4.716     0.139362
4.722     0.139274
4.728     0.139127
4.734     0.13875
4.74     0.138592
4.746     0.138488
4.752     0.138318
4.758     0.13811
4.764     0.138114
4.77     0.138161
4.776     0.138007
4.782     0.138034
4.788     0.138203
4.794     0.138038
4.8     0.137946
4.806     0.138023
4.812     0.138084
4.818     0.137956
4.824     0.13787
4.83     0.137991
4.836     0.13784
4.842     0.137764
4.848     0.137915
4.854     0.137861
4.86     0.137783
4.866     0.137819
4.872     0.137893
4.878     0.137832
4.884     0.137686
4.89     0.137771
4.896     0.137759
4.902     0.13762
4.908     0.137652
4.914     0.13759
4.92     0.137486
4.926     0.137393
4.932     0.137321
4.938     0.137154
4.944     0.136845
4.95     0.136695
4.956     0.136506
4.962     0.136156
4.968     0.135906
4.974     0.135613
4.98     0.135346
4.986     0.134927
4.992     0.134624
4.998     0.134395
5.004     0.133947
5.01     0.133642
5.016     0.133526
5.022     0.133183
5.028     0.132874
5.034     0.132676
5.04     0.132518
5.046     0.132253
5.052     0.132036
5.058     0.131962
5.064     0.131666
5.07     0.131404
5.076     0.131299
5.082     0.131141
5.088     0.130838
5.094     0.130737
5.1     0.130738
5.106     0.130556
5.112     0.130372
5.118     0.130532
5.124     0.130444
5.13     0.130339
5.136     0.130471
5.142     0.130557
5.148     0.130553
5.154     0.130585
5.16     0.130793
5.166     0.13087
5.172     0.130815
5.178     0.131107
5.184     0.131228
5.19     0.131165
5.196     0.131312
5.202     0.131513
5.208     0.131497
5.214     0.131441
5.22     0.131552
5.226     0.131612
5.232     0.131434
5.238     0.131519
5.244     0.131603
5.25     0.131279
5.256     0.131275
5.262     0.131272
5.268     0.131079
5.274     0.130924
5.28     0.130806
5.286     0.130746
5.292     0.13038
5.298     0.130206
5.304     0.130151
5.31     0.12977
5.316     0.129489
5.322     0.1293
5.328     0.129
5.334     0.128602
5.34     0.128344
5.346     0.128163
5.352     0.127778
5.358     0.127521
5.364     0.127386
5.37     0.127035
5.376     0.126781
5.382     0.126598
5.388     0.126502
5.394     0.126259
5.4     0.125943
5.406     0.125857
5.412     0.1256
5.418     0.125298
5.424     0.125249
5.43     0.12505
5.436     0.124872
5.442     0.124628
5.448     0.124526
5.454     0.124404
5.46     0.124201
5.466     0.124294
5.472     0.124252
5.478     0.124137
5.484     0.124133
5.49     0.124219
5.496     0.124266
5.502     0.124283
5.508     0.124519
5.514     0.12475
5.52     0.124748
5.526     0.124838
5.532     0.125163
5.538     0.125135
5.544     0.125203
5.55     0.125325
5.556     0.12542
5.562     0.125395
5.568     0.1254
5.574     0.1256
5.58     0.125509
5.586     0.125466
5.592     0.125616
5.598     0.125555
5.604     0.125435
5.61     0.125416
5.616     0.125427
5.622     0.125212
5.628     0.125033
5.634     0.125066
5.64     0.124903
5.646     0.124572
5.652     0.124514
5.658     0.124309
5.664     0.123881
5.67     0.123579
5.676     0.123454
5.682     0.123121
5.688     0.122624
5.694     0.122417
5.7     0.122124
5.706     0.121576
5.712     0.121398
5.718     0.121292
5.724     0.120906
5.73     0.12061
5.736     0.120518
5.742     0.120427
5.748     0.120016
5.754     0.119972
5.76     0.119906
5.766     0.119608
5.772     0.119521
5.778     0.119594
5.784     0.119425
5.79     0.119256
5.796     0.119261
5.802     0.119246
5.808     0.118993
5.814     0.119027
5.82     0.119209
5.826     0.119135
5.832     0.119146
5.838     0.119366
5.844     0.119406
5.85     0.11935
5.856     0.119413
5.862     0.119652
5.868     0.11951
5.874     0.11951
5.88     0.119713
5.886     0.119752
5.892     0.119715
5.898     0.119871
5.904     0.120048
5.91     0.120024
5.916     0.119984
5.922     0.120175
5.928     0.120221
5.934     0.120145
5.94     0.120261
5.946     0.120206
5.952     0.120087
5.958     0.119911
5.964     0.119775
5.97     0.119619
5.976     0.119306
5.982     0.119182
5.988     0.118903
5.994     0.118504
6     0.11821
6.006     0.117962
6.012     0.117562
6.018     0.117209
6.024     0.116942
6.03     0.116794
6.036     0.116472
6.042     0.116377
6.048     0.116304
6.054     0.115984
6.06     0.115733
6.066     0.115646
6.072     0.115573
6.078     0.115317
6.084     0.115219
6.09     0.115195
6.096     0.114949
6.102     0.114813
6.108     0.114803
6.114     0.114582
6.12     0.114378
6.126     0.114385
6.132     0.114476
6.138     0.114321
6.144     0.114276
6.15     0.114487
6.156     0.114463
6.162     0.114456
6.168     0.114724
6.174     0.114868
6.18     0.114816
6.186     0.114872
6.192     0.115021
6.198     0.115088
6.204     0.115038
6.21     0.11526
6.216     0.115282
6.222     0.115129
6.228     0.115249
6.234     0.115359
6.24     0.115245
6.246     0.115163
6.252     0.115305
6.258     0.115233
6.264     0.115019
6.27     0.115158
6.276     0.115223
6.282     0.115075
6.288     0.115105
6.294     0.115227
6.3     0.115149
6.306     0.115079
6.312     0.115155
6.318     0.115197
6.324     0.114929
6.33     0.114879
6.336     0.114894
6.342     0.114554
6.348     0.114384
6.354     0.114288
6.36     0.114032
6.366     0.113631
6.372     0.113405
6.378     0.113295
6.384     0.112828
6.39     0.112533
6.396     0.112412
6.402     0.112099
6.408     0.111823
6.414     0.111746
6.42     0.11168
6.426     0.111503
6.432     0.111401
6.438     0.111431
6.444     0.111328
6.45     0.111235
6.456     0.111347
6.462     0.111308
6.468     0.111301
6.474     0.111314
6.48     0.111355
6.486     0.111287
6.492     0.111172
6.498     0.111302
6.504     0.111244
6.51     0.111063
6.516     0.111092
6.522     0.111039
6.528     0.110988
6.534     0.1109
6.54     0.110919
6.546     0.110936
6.552     0.110755
6.558     0.110842
6.564     0.110961
6.57     0.110841
6.576     0.110874
6.582     0.111013
6.588     0.110996
6.594     0.110906
6.6     0.110959
6.606     0.111062
6.612     0.110935
6.618     0.110967
6.624     0.111147
6.63     0.111119
6.636     0.111043
6.642     0.111128
6.648     0.111198
6.654     0.111038
6.66     0.11085
6.666     0.110937
6.672     0.110851
6.678     0.11072
6.684     0.110823
6.69     0.110673
6.696     0.110395
6.702     0.110279
6.708     0.11025
6.714     0.109971
6.72     0.109681
6.726     0.109682
6.732     0.109378
6.738     0.10899
6.744     0.108925
6.75     0.108844
6.756     0.10855
6.762     0.108508
6.768     0.108647
6.774     0.108576
6.78     0.108335
6.786     0.108489
6.792     0.108619
6.798     0.108319
6.804     0.108296
6.81     0.108419
6.816     0.108312
6.822     0.108192
6.828     0.108288
6.834     0.108393
6.84     0.108085
6.846     0.10812
6.852     0.108191
6.858     0.108012
6.864     0.107861
6.87     0.107937
6.876     0.107941
6.882     0.107719
6.888     0.107698
6.894     0.107817
6.9     0.107677
6.906     0.10774
6.912     0.107902
6.918     0.107819
6.924     0.107799
6.93     0.107952
6.936     0.107984
6.942     0.107879
6.948     0.107843
6.954     0.107956
6.96     0.107897
6.966     0.107863
6.972     0.108021
6.978     0.107883
6.984     0.107727
6.99     0.107676
6.996     0.107686
7.002     0.107565
7.008     0.107338
7.014     0.10723
7.02     0.107098
7.026     0.106815
7.032     0.106813
7.038     0.106751
7.044     0.106648
7.05     0.106577
7.056     0.106591
7.062     0.106552
7.068     0.106378
7.074     0.106347
7.08     0.106329
7.086     0.106081
7.092     0.105986
7.098     0.105853
7.104     0.105833
7.11     0.105687
7.116     0.1056
7.122     0.105614
7.128     0.105409
7.134     0.105323
7.14     0.105345
7.146     0.105183
7.152     0.105018
7.158     0.104923
7.164     0.10491
7.17     0.104645
7.176     0.104429
7.182     0.104462
7.188     0.10428
7.194     0.10406
7.2     0.104112
7.206     0.104039
7.212     0.103764
7.218     0.103666
7.224     0.103703
7.23     0.103558
7.236     0.103427
7.242     0.103538
7.248     0.103541
7.254     0.103396
7.26     0.103508
7.266     0.103552
7.272     0.103463
7.278     0.103449
7.284     0.103671
7.29     0.103678
7.296     0.103514
7.302     0.103695
7.308     0.103815
7.314     0.10369
7.32     0.103765
7.326     0.10383
7.332     0.103734
7.338     0.103636
7.344     0.103659
7.35     0.103757
7.356     0.10349
7.362     0.103472
7.368     0.103548
7.374     0.103311
7.38     0.103318
7.386     0.103377
7.392     0.103257
7.398     0.103147
7.404     0.103154
7.41     0.103185
7.416     0.10288
7.422     0.102769
7.428     0.102778
7.434     0.102534
7.44     0.102332
7.446     0.102282
7.452     0.102117
7.458     0.102005
7.464     0.101893
7.47     0.101852
7.476     0.101615
7.482     0.101401
7.488     0.101473
7.494     0.101382
7.5     0.101252
7.506     0.101218
7.512     0.101241
7.518     0.101214
7.524     0.101214
7.53     0.101354
7.536     0.101318
7.542     0.101253
7.548     0.101399
7.554     0.101384
7.56     0.101347
7.566     0.101334
7.572     0.101346
7.578     0.101371
7.584     0.101211
7.59     0.101181
7.596     0.101238
7.602     0.101109
7.608     0.10109
7.614     0.101187
7.62     0.101139
7.626     0.10106
7.632     0.101063
7.638     0.101187
7.644     0.100983
7.65     0.100998
7.656     0.101075
7.662     0.100956
7.668     0.100888
7.674     0.100911
7.68     0.100995
7.686     0.100862
7.692     0.10074
7.698     0.100776
7.704     0.1006
7.71     0.100454
7.716     0.10046
7.722     0.100311
7.728     0.100052
7.734     0.0999671
7.74     0.0998921
7.746     0.0996933
7.752     0.0995128
7.758     0.0995509
7.764     0.0994056
7.77     0.0992364
7.776     0.0992572
7.782     0.0991686
7.788     0.0990439
7.794     0.0990307
7.8     0.0991211
7.806     0.0990951
7.812     0.0989389
7.818     0.0990908
7.824     0.0990477
7.83     0.0988293
7.836     0.0989124
7.842     0.0990134
7.848     0.0989535
7.854     0.0989165
7.86     0.0990564
7.866     0.0990526
7.872     0.098904
7.878     0.0991273
7.884     0.0992919
7.89     0.0991775
7.896     0.0992856
7.902     0.0994263
7.908     0.099411
7.914     0.099378
7.92     0.0995444
7.926     0.0995746
7.932     0.0994369
7.938     0.0995489
7.944     0.0997048
7.95     0.0995545
7.956     0.0995005
7.962     0.0995898
7.968     0.0995204
7.974     0.0993679
7.98     0.0993171
7.986     0.0993531
7.992     0.0991435
7.998     0.0990764
8.004     0.0992007
8.01     0.0990966
8.016     0.0989643
8.022     0.0990399
8.028     0.0990827
8.034     0.0990506
8.04     0.0990032
8.046     0.0991178
8.052     0.0990576
8.058     0.098918
8.064     0.0989806
8.07     0.0989505
8.076     0.0987882
8.082     0.0987347
8.088     0.0987309
8.094     0.0986553
8.1     0.0985302
8.106     0.0985214
8.112     0.0984034
8.118     0.0983138
8.124     0.0983135
8.13     0.098331
8.136     0.0982908
8.142     0.0982454
8.148     0.0982827
8.154     0.098285
8.16     0.0981981
8.166     0.0982283
8.172     0.0983332
8.178     0.0982288
8.184     0.0981918
8.19     0.0981808
8.196     0.0981764
8.202     0.0980475
8.208     0.097921
8.214     0.0979513
8.22     0.0977088
8.226     0.0975444
8.232     0.0975257
8.238     0.097442
8.244     0.0972768
8.25     0.0973072
8.256     0.0973585
8.262     0.097226
8.268     0.0971837
8.274     0.0973969
8.28     0.0973086
8.286     0.097165
8.292     0.0972882
8.298     0.0972878
8.304     0.0971591
8.31     0.0971117
8.316     0.0972645
8.322     0.0971585
8.328     0.0970252
8.334     0.0972041
8.34     0.0972555
8.346     0.0970382
8.352     0.0971364
8.358     0.0971077
8.364     0.0968911
8.37     0.0967514
8.376     0.0968413
8.382     0.0967524
8.388     0.0965151
8.394     0.0964999
8.4     0.0964441
8.406     0.0962138
8.412     0.0961721
8.418     0.0961786
8.424     0.0960952
8.43     0.0958701
8.436     0.09591
8.442     0.0958918
8.448     0.0956343
8.454     0.0955487
8.46     0.0955839
8.466     0.095353
8.472     0.0952858
8.478     0.0953667
8.484     0.0953958
8.49     0.0952798
8.496     0.0953052
8.502     0.095417
8.508     0.0953185
8.514     0.0952992
8.52     0.0954046
8.526     0.0953213
8.532     0.0953329
8.538     0.095414
8.544     0.0954439
8.55     0.0954191
8.556     0.0953943
8.562     0.0955108
8.568     0.095432
8.574     0.0954988
8.58     0.0955536
8.586     0.0955244
8.592     0.0954191
8.598     0.0954159
8.604     0.0954084
8.61     0.0953966
8.616     0.0953644
8.622     0.0954343
8.628     0.0954524
8.634     0.095376
8.64     0.0954037
8.646     0.09538
8.652     0.0953006
8.658     0.0952368
8.664     0.0952404
8.67     0.0951664
8.676     0.0949436
8.682     0.0948784
8.688     0.0948051
8.694     0.0946423
8.7     0.0944923
8.706     0.0944112
8.712     0.0942194
8.718     0.0939886
8.724     0.0939492
8.73     0.0938819
8.736     0.0937298
8.742     0.0936465
8.748     0.0937362
8.754     0.0936074
8.76     0.0935493
8.766     0.093612
8.772     0.0936657
8.778     0.093596
8.784     0.0935595
8.79     0.0937617
8.796     0.0937392
8.802     0.0936965
8.808     0.0938718
8.814     0.0939294
8.82     0.0938528
8.826     0.0940014
8.832     0.0941085
8.838     0.0941211
8.844     0.0940955
8.85     0.0943504
8.856     0.0943798
8.862     0.0943249
8.868     0.0945201
8.874     0.0946705
8.88     0.0945817
8.886     0.0946216
8.892     0.0947775
8.898     0.0948172
8.904     0.0947067
8.91     0.0948678
8.916     0.0948942
8.922     0.094763
8.928     0.0947897
8.934     0.0948414
8.94     0.0946736
8.946     0.0945213
8.952     0.0945536
8.958     0.0944171
8.964     0.0941341
8.97     0.0941511
8.976     0.0941445
8.982     0.0938928
8.988     0.0937812
8.994     0.0937658
9     0.0936504
9.006     0.0935094
9.012     0.093531
9.018     0.0935389
9.024     0.0933212
9.03     0.0932233
9.036     0.0932232
9.042     0.0930331
9.048     0.0929339
9.054     0.0929554
9.06     0.0928923
9.066     0.0927469
9.072     0.092641
9.078     0.092697
9.084     0.0925371
9.09     0.0924803
9.096     0.0925445
9.102     0.0924794
9.108     0.0924442
9.114     0.0924831
9.12     0.0924978
9.126     0.0924389
9.132     0.092347
9.138     0.0924491
9.144     0.0923945
9.15     0.0922964
9.156     0.0923965
9.162     0.0923986
9.168     0.0923735
9.174     0.0924825
9.18     0.0925661
9.186     0.0925995
9.192     0.0924695
9.198     0.0925964
9.204     0.0927005
9.21     0.0926964
9.216     0.0927498
9.222     0.0927549
9.228     0.0928042
9.234     0.0927957
9.24     0.0928608
9.246     0.0929868
9.252     0.0929266
9.258     0.0929186
9.264     0.0931052
9.27     0.0930511
9.276     0.0930305
9.282     0.0930494
9.288     0.0930458
9.294     0.0929133
9.3     0.0928446
9.306     0.0928856
9.312     0.0927003
9.318     0.0925461
9.324     0.0925977
9.33     0.0924675
9.336     0.0921966
9.342     0.092143
9.348     0.0921103
9.354     0.0918816
9.36     0.0916699
9.366     0.0917147
9.372     0.0915194
9.378     0.0912631
9.384     0.0912612
9.39     0.0912396
9.396     0.0910346
9.402     0.0909275
9.408     0.090886
9.414     0.0907757
9.42     0.090545
9.426     0.0905768
9.432     0.0905494
9.438     0.0903176
9.444     0.0902933
9.45     0.0904052
9.456     0.0902319
9.462     0.0901704
9.468     0.0902831
9.474     0.0903316
9.48     0.0902021
9.486     0.0903277
9.492     0.0904155
9.498     0.0903371
9.504     0.0904492
9.51     0.0906822
9.516     0.090637
9.522     0.0906783
9.528     0.0908748
9.534     0.0910768
9.54     0.0909632
9.546     0.091068
9.552     0.0912332
9.558     0.0911072
9.564     0.0911514
9.57     0.0913105
9.576     0.091334
9.582     0.0912333
9.588     0.0912488
9.594     0.0913678
9.6     0.0912516
9.606     0.0912657
9.612     0.0913858
9.618     0.0913386
9.624     0.0912762
9.63     0.0913329
9.636     0.0913118
9.642     0.0912617
9.648     0.0911718
9.654     0.0912789
9.66     0.0911287
9.666     0.0909378
9.672     0.090954
9.678     0.0908392
9.684     0.0906823
9.69     0.0905387
9.696     0.0904764
9.702     0.0903381
9.708     0.090103
9.714     0.0901277
9.72     0.0899836
9.726     0.0897992
9.732     0.0897117
9.738     0.0897125
9.744     0.0895801
9.75     0.0894813
9.756     0.0894698
9.762     0.0895
9.768     0.0894391
9.774     0.0894521
9.78     0.0896378
9.786     0.089563
9.792     0.0895557
9.798     0.0896113
9.804     0.0896902
9.81     0.0896156
9.816     0.0895925
9.822     0.0896843
9.828     0.0894971
9.834     0.0894407
9.84     0.0895176
9.846     0.0893992
9.852     0.0892771
9.858     0.0892833
9.864     0.0893334
9.87     0.089204
9.876     0.089065
9.882     0.0892079
9.888     0.089123
9.894     0.0890249
9.9     0.0892277
9.906     0.0892304
9.912     0.0891155
9.918     0.0892484
9.924     0.0894061
9.93     0.089368
9.936     0.0893881
9.942     0.0896166
9.948     0.0897026
9.954     0.0896775
9.96     0.0898524
9.966     0.0899576
9.972     0.0898978
9.978     0.0898639
9.984     0.0900697
9.99     0.0900385
9.996     0.0898788
10.002     0.0900855
10.008     0.0901121
10.014     0.0899369
10.02     0.0900182
10.026     0.0901767
10.032     0.090086
10.038     0.090065
10.044     0.0901533
10.05     0.0900616
10.056     0.0898158
10.062     0.0898809
10.068     0.0899267
10.074     0.0897108
10.08     0.089652
10.086     0.0896794
10.092     0.0896122
10.098     0.0894982
10.104     0.0895154
10.11     0.089609
10.116     0.0894028
10.122     0.0893902
10.128     0.0895088
10.134     0.0893582
10.14     0.0892145
10.146     0.0892753
10.152     0.0891913
10.158     0.0890077
10.164     0.0888924
10.17     0.0889029
10.176     0.0887608
10.182     0.0885639
10.188     0.0886729
10.194     0.0884831
10.2     0.0882627
10.206     0.0881744
10.212     0.0880813
10.218     0.0879273
10.224     0.087757
10.23     0.0878031
10.236     0.0876962
10.242     0.0875522
10.248     0.0876506
10.254     0.0877205
10.26     0.0876601
10.266     0.0876337
10.272     0.0877099
10.278     0.0877371
10.284     0.0876684
10.29     0.0877658
10.296     0.0878923
10.302     0.0877918
10.308     0.0878923
10.314     0.0880423
10.32     0.0880746
10.326     0.0880228
10.332     0.0881668
10.338     0.0883471
10.344     0.0882448
10.35     0.0882373
10.356     0.0884326
10.362     0.0883491
10.368     0.0882528
10.374     0.088333
10.38     0.0883524
10.386     0.0881881
10.392     0.0881284
10.398     0.0882564
10.404     0.0881363
10.41     0.0879563
10.416     0.0880861
10.422     0.0879696
10.428     0.0877626
10.434     0.0877765
10.44     0.0878031
10.446     0.0875763
10.452     0.0874196
10.458     0.0875484
10.464     0.0874218
10.47     0.087203
10.476     0.0872608
10.482     0.0872378
10.488     0.0870409
10.494     0.0869819
10.5     0.0870806
10.506     0.0870525
10.512     0.0868373
10.518     0.0870813
10.524     0.0871172
10.53     0.086915
10.536     0.0869723
10.542     0.0870544
10.548     0.0869227
10.554     0.0867908
10.56     0.0869013
10.566     0.0868659
10.572     0.0866909
10.578     0.0867234
10.584     0.0868544
10.59     0.0866275
10.596     0.0866735
10.602     0.0868694
10.608     0.0867759
10.614     0.0866416
10.62     0.0867609
10.626     0.0868697
10.632     0.0867066
10.638     0.0867172
10.644     0.0868647
10.65     0.0868319
10.656     0.0868097
10.662     0.0869726
10.668     0.0870475
10.674     0.0870473
10.68     0.0871209
10.686     0.0873174
10.692     0.0873335
10.698     0.087308
10.704     0.0875341
10.71     0.0875393
10.716     0.0875278
10.722     0.0876421
10.728     0.0878494
10.734     0.0878413
10.74     0.0878759
10.746     0.0880768
10.752     0.0881343
10.758     0.088091
10.764     0.0881685
10.77     0.0882218
10.776     0.0881645
10.782     0.0880746
10.788     0.088104
10.794     0.0880411
10.8     0.0877764
10.806     0.0876789
10.812     0.0876415
10.818     0.0873352
10.824     0.0871082
10.83     0.0869797
10.836     0.0867832
10.842     0.0864925
10.848     0.0863527
10.854     0.0863919
10.86     0.0860616
10.866     0.0860075
10.872     0.0860501
10.878     0.0858167
10.884     0.0856698
10.89     0.0856722
10.896     0.0856573
10.902     0.0854169
10.908     0.085386
10.914     0.0855591
10.92     0.0853835
10.926     0.0852868
10.932     0.0854513
10.938     0.0853946
10.944     0.0852663
10.95     0.085317
10.956     0.0854242
10.962     0.08535
10.968     0.0852492
10.974     0.0855278
10.98     0.0854358
10.986     0.0853259
10.992     0.0855323
10.998     0.0856416
11.004     0.0856024
11.01     0.0856072
11.016     0.0859512
11.022     0.0860097
11.028     0.0859545
11.034     0.0862365
11.04     0.0863079
11.046     0.0862283
11.052     0.0864745
11.058     0.0867001
11.064     0.0866744
11.07     0.0866397
11.076     0.0868629
11.082     0.08693
11.088     0.0868044
11.094     0.0870294
11.1     0.0871501
11.106     0.0870197
11.112     0.0870682
11.118     0.0871307
11.124     0.0870641
11.13     0.0869569
11.136     0.0869208
11.142     0.0869454
11.148     0.0867608
11.154     0.0867365
11.16     0.0868791
11.166     0.086611
11.172     0.0864803
11.178     0.0864786
11.184     0.0864506
11.19     0.0862328
11.196     0.0861647
11.202     0.0862721
11.208     0.0860669
11.214     0.0859084
11.22     0.0860275
11.226     0.0858736
11.232     0.0857916
11.238     0.0858367
11.244     0.0858815
11.25     0.0858233
11.256     0.0858151
11.262     0.0859532
11.268     0.0859104
11.274     0.085804
11.28     0.0859238
11.286     0.0859254
11.292     0.0858564
11.298     0.0858427
11.304     0.085872
11.31     0.0859056
11.316     0.0857151
11.322     0.0858038
11.328     0.0858086
11.334     0.0856409
11.34     0.0857059
11.346     0.0858182
11.352     0.0857746
11.358     0.0857024
11.364     0.0858179
11.37     0.085848
11.376     0.0856855
11.382     0.0857928
11.388     0.085943
11.394     0.0858654
11.4     0.0858048
11.406     0.085887
11.412     0.0859407
11.418     0.0858322
11.424     0.0859021
11.43     0.0860935
11.436     0.0860332
11.442     0.0860165
11.448     0.0862721
11.454     0.0862666
11.46     0.0861534
11.466     0.0862473
11.472     0.0862608
11.478     0.0860895
11.484     0.0859369
11.49     0.0860418
11.496     0.0858519
11.502     0.0855802
11.508     0.0857019
11.514     0.0856456
11.52     0.0853806
11.526     0.0853506
11.532     0.085433
11.538     0.0853369
11.544     0.0851996
11.55     0.0853532
11.556     0.0853971
11.562     0.0851192
11.568     0.0852424
11.574     0.0853401
11.58     0.0851547
11.586     0.0850928
11.592     0.0851778
11.598     0.0851902
11.604     0.0849762
11.61     0.085148
11.616     0.085255
11.622     0.0851025
11.628     0.0851156
11.634     0.0852898
11.64     0.0851818
11.646     0.0850878
11.652     0.0851702
11.658     0.0852573
11.664     0.0849734
11.67     0.084928
11.676     0.0850697
11.682     0.0848433
11.688     0.0846964
11.694     0.0848219
11.7     0.0847899
11.706     0.0846884
11.712     0.0847669
11.718     0.0848539
11.724     0.0846849
11.73     0.0846411
11.736     0.0848339
11.742     0.0847507
11.748     0.0847062
11.754     0.0847694
11.76     0.084879
11.766     0.0848012
11.772     0.0847327
11.778     0.0848415
11.784     0.0848286
11.79     0.0847657
11.796     0.0849081
11.802     0.0849865
11.808     0.0848693
11.814     0.084828
11.82     0.0849545
11.826     0.0849443
11.832     0.0848369
11.838     0.0850418
11.844     0.0851315
11.85     0.0849588
11.856     0.0850261
11.862     0.0850798
11.868     0.0850573
11.874     0.0849773
11.88     0.085049
11.886     0.0850753
11.892     0.0848958
11.898     0.0849036
11.904     0.0849208
11.91     0.0847144
11.916     0.0846247
11.922     0.0846392
11.928     0.0845423
11.934     0.0843173
11.94     0.0842412
11.946     0.0842621
11.952     0.0840432
11.958     0.0839473
11.964     0.0840691
11.97     0.0839068
11.976     0.0838143
11.982     0.0838429
11.988     0.0838986
11.994     0.0837246
12     0.0836742
1
Don`t Show mark
Exponential decrease
0.0836742
0.59609
1000
0.001
135
1
Automatic fit
Reference is zero
Graph
0.0836742
0.59609
0
Measured value
0.006
12
0
Time (sec)
