# Supplementary material for: Lactone Enolates of Isochroman-3-ones and 2-Coumaranones: Quantification of Their Nucleophilicity in DMSO and Conjugate Additions to Chalcones
Source: J Org Chem. 2024 Apr 30;89(10):6915–28. doi: 10.1021/acs.joc.4c00277 (PMC11110064; doi:10.1021/acs.joc.4c00277)
Supplement: Supplementary file 2 — jo4c00277_si_002.zip [file jo4c00277_si_002.zip › 4+6b 3-isochro_NaH_Jul-tbu1304_repeat 2/3-isochro_NaH_Jul-tbu1304_20eq_2.exp]

*********************************************************
*   File written by ExpoFit V 1.3 (2007 by Dr. Kempf)   *
*********************************************************

Date = 13/04/2023 14:32:31
3-isochro_NaH_Jul-tbu1304_20eq_2.txt
13/04/2023 14:15:36
Universal ASCII - file data
2000
0.001     0.595417
0.002     0.598074
0.003     0.594222
0.004     0.590545
0.005     0.587324
0.006     0.585078
0.007     0.582246
0.008     0.579231
0.009     0.576328
0.01     0.573988
0.011     0.571537
0.012     0.568377
0.013     0.565465
0.014     0.562427
0.015     0.559357
0.016     0.556557
0.017     0.554192
0.018     0.55176
0.019     0.54934
0.02     0.546683
0.021     0.543808
0.022     0.541033
0.023     0.538678
0.024     0.535929
0.025     0.533779
0.026     0.531423
0.027     0.528359
0.028     0.525364
0.029     0.522676
0.03     0.520728
0.031     0.518638
0.032     0.516098
0.033     0.513223
0.034     0.510811
0.035     0.508224
0.036     0.505998
0.037     0.504022
0.038     0.501661
0.039     0.498868
0.04     0.496539
0.041     0.494375
0.042     0.491854
0.043     0.489383
0.044     0.486725
0.045     0.484286
0.046     0.482399
0.047     0.480401
0.048     0.478386
0.049     0.475732
0.05     0.473328
0.051     0.47106
0.052     0.469092
0.053     0.467196
0.054     0.4647
0.055     0.462317
0.056     0.45968
0.057     0.457578
0.058     0.455957
0.059     0.454054
0.06     0.451902
0.061     0.449481
0.062     0.447017
0.063     0.444951
0.064     0.443373
0.065     0.441437
0.066     0.439464
0.067     0.437183
0.068     0.434981
0.069     0.432992
0.07     0.431274
0.071     0.429521
0.072     0.42742
0.073     0.424945
0.074     0.423018
0.075     0.421078
0.076     0.419466
0.077     0.417587
0.078     0.415672
0.079     0.413664
0.08     0.411679
0.081     0.410111
0.082     0.408349
0.083     0.406419
0.084     0.404295
0.085     0.402283
0.086     0.400632
0.087     0.399094
0.088     0.397745
0.089     0.395774
0.09     0.393671
0.091     0.391344
0.092     0.389303
0.093     0.387982
0.094     0.386686
0.095     0.384972
0.096     0.382858
0.097     0.380642
0.098     0.379054
0.099     0.377679
0.1     0.376346
0.101     0.374889
0.102     0.372647
0.103     0.370486
0.104     0.368637
0.105     0.367307
0.106     0.366028
0.107     0.364654
0.108     0.362682
0.109     0.36056
0.11     0.358809
0.111     0.357625
0.112     0.356184
0.113     0.354497
0.114     0.352465
0.115     0.350766
0.116     0.349407
0.117     0.348153
0.118     0.346657
0.119     0.344812
0.12     0.342962
0.121     0.341277
0.122     0.340097
0.123     0.338883
0.124     0.337296
0.125     0.335528
0.126     0.333507
0.127     0.332042
0.128     0.331063
0.129     0.330058
0.13     0.328792
0.131     0.326821
0.132     0.324696
0.133     0.323116
0.134     0.322081
0.135     0.321305
0.136     0.319938
0.137     0.318196
0.138     0.316188
0.139     0.31472
0.14     0.313668
0.141     0.312835
0.142     0.311492
0.143     0.30972
0.144     0.308141
0.145     0.306551
0.146     0.305505
0.147     0.304657
0.148     0.303457
0.149     0.302002
0.15     0.300494
0.151     0.298952
0.152     0.297675
0.153     0.296427
0.154     0.295354
0.155     0.293822
0.156     0.292397
0.157     0.291244
0.158     0.290171
0.159     0.289091
0.16     0.287782
0.161     0.286259
0.162     0.284877
0.163     0.283886
0.164     0.282837
0.165     0.281908
0.166     0.280459
0.167     0.279016
0.168     0.277629
0.169     0.276664
0.17     0.275786
0.171     0.274724
0.172     0.27344
0.173     0.271739
0.174     0.270164
0.175     0.269317
0.176     0.268698
0.177     0.267864
0.178     0.266668
0.179     0.265044
0.18     0.263478
0.181     0.26257
0.182     0.261629
0.183     0.261063
0.184     0.259953
0.185     0.258457
0.186     0.256985
0.187     0.255927
0.188     0.255224
0.189     0.254634
0.19     0.253502
0.191     0.251991
0.192     0.250532
0.193     0.24949
0.194     0.248779
0.195     0.24794
0.196     0.246837
0.197     0.24564
0.198     0.244405
0.199     0.243512
0.2     0.242758
0.201     0.241884
0.202     0.240553
0.203     0.239364
0.204     0.238316
0.205     0.237741
0.206     0.237069
0.207     0.236127
0.208     0.234778
0.209     0.233556
0.21     0.232635
0.211     0.232041
0.212     0.231273
0.213     0.230303
0.214     0.228819
0.215     0.227556
0.216     0.226872
0.217     0.226188
0.218     0.225816
0.219     0.224827
0.22     0.223504
0.221     0.222201
0.222     0.2213
0.223     0.220915
0.224     0.220368
0.225     0.219613
0.226     0.218331
0.227     0.21717
0.228     0.216392
0.229     0.215626
0.23     0.215133
0.231     0.214208
0.232     0.212944
0.233     0.212021
0.234     0.211052
0.235     0.210466
0.236     0.209863
0.237     0.209003
0.238     0.208023
0.239     0.207018
0.24     0.206296
0.241     0.205629
0.242     0.204798
0.243     0.203929
0.244     0.203041
0.245     0.202185
0.246     0.201535
0.247     0.201067
0.248     0.200261
0.249     0.199211
0.25     0.198067
0.251     0.197277
0.252     0.196746
0.253     0.196147
0.254     0.195486
0.255     0.194379
0.256     0.193356
0.257     0.192487
0.258     0.191989
0.259     0.191688
0.26     0.191061
0.261     0.189949
0.262     0.188813
0.263     0.187873
0.264     0.187414
0.265     0.187217
0.266     0.18673
0.267     0.185869
0.268     0.184677
0.269     0.183594
0.27     0.183168
0.271     0.182649
0.272     0.182126
0.273     0.181415
0.274     0.18035
0.275     0.179366
0.276     0.178858
0.277     0.178448
0.278     0.177987
0.279     0.177216
0.28     0.176253
0.281     0.175437
0.282     0.174912
0.283     0.174547
0.284     0.173925
0.285     0.173063
0.286     0.172251
0.287     0.171753
0.288     0.171373
0.289     0.170929
0.29     0.170097
0.291     0.169028
0.292     0.168206
0.293     0.167771
0.294     0.167534
0.295     0.1671
0.296     0.166289
0.297     0.16529
0.298     0.164417
0.299     0.163908
0.3     0.163819
0.301     0.163357
0.302     0.162525
0.303     0.161556
0.304     0.160828
0.305     0.160259
0.306     0.160301
0.307     0.159947
0.308     0.159306
0.309     0.15825
0.31     0.157416
0.311     0.156886
0.312     0.156515
0.313     0.156282
0.314     0.155512
0.315     0.154703
0.316     0.15401
0.317     0.153485
0.318     0.153189
0.319     0.152865
0.32     0.152014
0.321     0.151267
0.322     0.15066
0.323     0.150164
0.324     0.149879
0.325     0.149317
0.326     0.148887
0.327     0.148028
0.328     0.147599
0.329     0.147187
0.33     0.146732
0.331     0.14611
0.332     0.145278
0.333     0.144629
0.334     0.144214
0.335     0.144012
0.336     0.143605
0.337     0.143127
0.338     0.142222
0.339     0.141532
0.34     0.140864
0.341     0.14081
0.342     0.140577
0.343     0.140059
0.344     0.139212
0.345     0.138525
0.346     0.138005
0.347     0.138042
0.348     0.137778
0.349     0.1374
0.35     0.136531
0.351     0.135732
0.352     0.13513
0.353     0.134971
0.354     0.134827
0.355     0.134524
0.356     0.133892
0.357     0.133057
0.358     0.132474
0.359     0.132179
0.36     0.131944
0.361     0.131418
0.362     0.131014
0.363     0.13031
0.364     0.129945
0.365     0.129665
0.366     0.12944
0.367     0.128941
0.368     0.128422
0.369     0.127754
0.37     0.127408
0.371     0.127175
0.372     0.126843
0.373     0.126267
0.374     0.125507
0.375     0.125144
0.376     0.124897
0.377     0.124691
0.378     0.124484
0.379     0.123704
0.38     0.122971
0.381     0.122345
0.382     0.122369
0.383     0.122176
0.384     0.12202
0.385     0.121341
0.386     0.120608
0.387     0.12
0.388     0.119838
0.389     0.119906
0.39     0.119678
0.391     0.118915
0.392     0.118036
0.393     0.117526
0.394     0.117403
0.395     0.117435
0.396     0.117233
0.397     0.1167
0.398     0.11581
0.399     0.115272
0.4     0.114978
0.401     0.114821
0.402     0.114587
0.403     0.11412
0.404     0.113533
0.405     0.11326
0.406     0.112899
0.407     0.112686
0.408     0.112179
0.409     0.111831
0.41     0.111239
0.411     0.11094
0.412     0.11078
0.413     0.110458
0.414     0.109879
0.415     0.10943
0.416     0.108857
0.417     0.108688
0.418     0.108547
0.419     0.10832
0.42     0.107729
0.421     0.107104
0.422     0.106631
0.423     0.106469
0.424     0.106432
0.425     0.106249
0.426     0.105831
0.427     0.105068
0.428     0.10466
0.429     0.104254
0.43     0.104312
0.431     0.104043
0.432     0.103713
0.433     0.10307
0.434     0.102464
0.435     0.102215
0.436     0.102135
0.437     0.102106
0.438     0.101656
0.439     0.101061
0.44     0.100493
0.441     0.100155
0.442     0.100038
0.443     0.099929
0.444     0.0996285
0.445     0.0992667
0.446     0.0987404
0.447     0.0984337
0.448     0.0981797
0.449     0.0979128
0.45     0.0975666
0.451     0.0971742
0.452     0.0967189
0.453     0.096565
0.454     0.0963736
0.455     0.0961597
0.456     0.0958254
0.457     0.095225
0.458     0.0949293
0.459     0.0947335
0.46     0.0945894
0.461     0.0942649
0.462     0.093707
0.463     0.093158
0.464     0.0930377
0.465     0.0930748
0.466     0.0930031
0.467     0.0926717
0.468     0.0920342
0.469     0.0913864
0.47     0.0910638
0.471     0.0910921
0.472     0.0911862
0.473     0.0909405
0.474     0.0903306
0.475     0.0896674
0.476     0.0894833
0.477     0.0893923
0.478     0.08942
0.479     0.0891171
0.48     0.0885151
0.481     0.0880125
0.482     0.0876617
0.483     0.0876088
0.484     0.0875218
0.485     0.0873491
0.486     0.0870088
0.487     0.0864976
0.488     0.0862137
0.489     0.0860716
0.49     0.0859098
0.491     0.0854911
0.492     0.0851317
0.493     0.0847639
0.494     0.0847079
0.495     0.0844831
0.496     0.0842739
0.497     0.0839616
0.498     0.0835267
0.499     0.0832218
0.5     0.0830867
0.501     0.0830815
0.502     0.0827307
0.503     0.082387
0.504     0.0818069
0.505     0.0815761
0.506     0.0815146
0.507     0.0815622
0.508     0.0813466
0.509     0.0807597
0.51     0.0801486
0.511     0.0798298
0.512     0.0800337
0.513     0.0799815
0.514     0.079836
0.515     0.0793703
0.516     0.0789584
0.517     0.0785802
0.518     0.0784352
0.519     0.078439
0.52     0.078217
0.521     0.0780161
0.522     0.0774981
0.523     0.0771921
0.524     0.0769633
0.525     0.0769896
0.526     0.0769676
0.527     0.0766502
0.528     0.0761877
0.529     0.0757104
0.53     0.0756673
0.531     0.0756579
0.532     0.0753139
0.533     0.0750991
0.534     0.0747942
0.535     0.074551
0.536     0.0743934
0.537     0.0743164
0.538     0.0740267
0.539     0.0736869
0.54     0.0733675
0.541     0.0731976
0.542     0.0732398
0.543     0.0730718
0.544     0.0727514
0.545     0.0724276
0.546     0.0719584
0.547     0.0719018
0.548     0.0720077
0.549     0.0718122
0.55     0.0714504
0.551     0.0709523
0.552     0.0706338
0.553     0.070589
0.554     0.0707506
0.555     0.070751
0.556     0.0704558
0.557     0.0698839
0.558     0.0694635
0.559     0.0692655
0.56     0.0694117
0.561     0.0694876
0.562     0.0692126
0.563     0.0688141
0.564     0.0683354
0.565     0.0682647
0.566     0.0682909
0.567     0.0683107
0.568     0.0679494
0.569     0.0675695
0.57     0.0671981
0.571     0.0670881
0.572     0.0670433
0.573     0.067049
0.574     0.0667765
0.575     0.0665274
0.576     0.0662386
0.577     0.0661185
0.578     0.0660545
0.579     0.0658178
0.58     0.065527
0.581     0.0653334
0.582     0.0652027
0.583     0.0651746
0.584     0.0651498
0.585     0.0650287
0.586     0.0646193
0.587     0.064152
0.588     0.064061
0.589     0.0641268
0.59     0.0640058
0.591     0.0639592
0.592     0.0633814
0.593     0.0631233
0.594     0.0630605
0.595     0.0631648
0.596     0.0632641
0.597     0.0629384
0.598     0.0625835
0.599     0.0622378
0.6     0.0619882
0.601     0.0621599
0.602     0.0622619
0.603     0.0621709
0.604     0.0619237
0.605     0.0615378
0.606     0.0613969
0.607     0.0612728
0.608     0.06125
0.609     0.0611161
0.61     0.0609057
0.611     0.0606511
0.612     0.0603496
0.613     0.0603859
0.614     0.0605048
0.615     0.060358
0.616     0.0600132
0.617     0.0598822
0.618     0.0597536
0.619     0.0595827
0.62     0.0596718
0.621     0.0594369
0.622     0.0591676
0.623     0.0590605
0.624     0.0591379
0.625     0.0591123
0.626     0.0590145
0.627     0.0586039
0.628     0.0582882
0.629     0.058036
0.63     0.0580395
0.631     0.0581636
0.632     0.0581614
0.633     0.0578168
0.634     0.05748
0.635     0.0573394
0.636     0.0574106
0.637     0.0575471
0.638     0.0574569
0.639     0.0570341
0.64     0.056797
0.641     0.0567033
0.642     0.0566669
0.643     0.0568479
0.644     0.0569159
0.645     0.0566669
0.646     0.0560511
0.647     0.0559795
0.648     0.0558905
0.649     0.0559775
0.65     0.055978
0.651     0.0557748
0.652     0.0554456
0.653     0.055279
0.654     0.0552713
0.655     0.0553056
0.656     0.0552734
0.657     0.055117
0.658     0.0548103
0.659     0.0546599
0.66     0.0547192
0.661     0.0547124
0.662     0.0546286
0.663     0.0544586
0.664     0.0541815
0.665     0.0541533
0.666     0.0543307
0.667     0.0542865
0.668     0.0538783
0.669     0.0536459
0.67     0.0534764
0.671     0.0535332
0.672     0.0535959
0.673     0.0535579
0.674     0.0534064
0.675     0.0530073
0.676     0.0529426
0.677     0.0529518
0.678     0.0531251
0.679     0.0531862
0.68     0.0528944
0.681     0.0526331
0.682     0.0524487
0.683     0.0524652
0.684     0.0525656
0.685     0.0527258
0.686     0.052579
0.687     0.0522353
0.688     0.051849
0.689     0.0518821
0.69     0.051932
0.691     0.0519507
0.692     0.0518731
0.693     0.0515512
0.694     0.0513872
0.695     0.0513553
0.696     0.0513727
0.697     0.0514271
0.698     0.051253
0.699     0.0509832
0.7     0.0507811
0.701     0.0509035
0.702     0.0510291
0.703     0.0509335
0.704     0.0508521
0.705     0.0506925
0.706     0.0506018
0.707     0.0506235
0.708     0.0504557
0.709     0.0503633
0.71     0.0501906
0.711     0.049931
0.712     0.049945
0.713     0.0500757
0.714     0.0501542
0.715     0.0500045
0.716     0.0496156
0.717     0.0493467
0.718     0.0492954
0.719     0.0495383
0.72     0.0496631
0.721     0.0494743
0.722     0.0493309
0.723     0.0490553
0.724     0.0490558
0.725     0.0491707
0.726     0.049305
0.727     0.0491313
0.728     0.0487038
0.729     0.048496
0.73     0.0483977
0.731     0.0485007
0.732     0.048564
0.733     0.0486525
0.734     0.0484027
0.735     0.0480354
0.736     0.0479233
0.737     0.048062
0.738     0.0480691
0.739     0.0481327
0.74     0.047872
0.741     0.0477802
0.742     0.0477361
0.743     0.0478348
0.744     0.0479521
0.745     0.0477677
0.746     0.0476146
0.747     0.0473817
0.748     0.0472878
0.749     0.0473839
0.75     0.0472016
0.751     0.0471826
0.752     0.0469411
0.753     0.0468232
0.754     0.0469316
0.755     0.0469356
0.756     0.0468538
0.757     0.0466987
0.758     0.0465317
0.759     0.0463756
0.76     0.0465966
0.761     0.0466626
0.762     0.0466036
0.763     0.0464283
0.764     0.046265
0.765     0.0460231
0.766     0.0461432
0.767     0.046204
0.768     0.0461471
0.769     0.0459842
0.77     0.0456437
0.771     0.0455493
0.772     0.0455554
0.773     0.0458362
0.774     0.0457396
0.775     0.0457034
0.776     0.0452653
0.777     0.0451
0.778     0.0451006
0.779     0.045261
0.78     0.0452752
0.781     0.0451927
0.782     0.0449967
0.783     0.0449215
0.784     0.0450178
0.785     0.0450106
0.786     0.0448909
0.787     0.044783
0.788     0.0445166
0.789     0.0445689
0.79     0.0444041
0.791     0.0443998
0.792     0.0443611
0.793     0.04419
0.794     0.0440107
0.795     0.0439792
0.796     0.0440606
0.797     0.0439986
0.798     0.0438553
0.799     0.0436682
0.8     0.043586
0.801     0.0436199
0.802     0.043818
0.803     0.0438644
0.804     0.0436994
0.805     0.0433772
0.806     0.0431979
0.807     0.0431353
0.808     0.0431985
0.809     0.0432504
0.81     0.0431212
0.811     0.0428198
0.812     0.0427142
0.813     0.042641
0.814     0.0427382
0.815     0.0427992
0.816     0.0426102
0.817     0.0423484
0.818     0.0421562
0.819     0.0422533
0.82     0.0423814
0.821     0.0423956
0.822     0.0422969
0.823     0.0421085
0.824     0.0420477
0.825     0.0419088
0.826     0.0420072
0.827     0.0419491
0.828     0.0417197
0.829     0.0416036
0.83     0.041494
0.831     0.0416083
0.832     0.0415345
0.833     0.0414989
0.834     0.0412565
0.835     0.0411373
0.836     0.0409852
0.837     0.0411037
0.838     0.041232
0.839     0.0410244
0.84     0.0407369
0.841     0.0405634
0.842     0.0406858
0.843     0.040883
0.844     0.0408738
0.845     0.0406007
0.846     0.0405288
0.847     0.0401255
0.848     0.0401389
0.849     0.0402788
0.85     0.0403046
0.851     0.0402345
0.852     0.0400575
0.853     0.0397432
0.854     0.0397309
0.855     0.0398052
0.856     0.0398584
0.857     0.0396601
0.858     0.0394438
0.859     0.0393936
0.86     0.0392923
0.861     0.0394247
0.862     0.039466
0.863     0.0393787
0.864     0.0392654
0.865     0.0390185
0.866     0.0389567
0.867     0.0389008
0.868     0.0389766
0.869     0.0388215
0.87     0.0386385
0.871     0.0384958
0.872     0.0385169
0.873     0.0385002
0.874     0.0385166
0.875     0.0382208
0.876     0.0380465
0.877     0.0380247
0.878     0.0380552
0.879     0.0381697
0.88     0.038114
0.881     0.0379113
0.882     0.0377725
0.883     0.0377431
0.884     0.0378311
0.885     0.0377204
0.886     0.0377076
0.887     0.0374708
0.888     0.0371604
0.889     0.0370904
0.89     0.0372677
0.891     0.0373919
0.892     0.0373381
0.893     0.0370858
0.894     0.0368432
0.895     0.0366467
0.896     0.0366905
0.897     0.0368527
0.898     0.0367761
0.899     0.0366267
0.9     0.0365507
0.901     0.0363492
0.902     0.0365215
0.903     0.0365688
0.904     0.0365088
0.905     0.0364873
0.906     0.036207
0.907     0.0360577
0.908     0.0361106
0.909     0.0361014
0.91     0.0360995
0.911     0.0358789
0.912     0.0358362
0.913     0.035838
0.914     0.0357348
0.915     0.0357456
0.916     0.0356021
0.917     0.0354242
0.918     0.0353087
0.919     0.0354092
0.92     0.0354848
0.921     0.0354622
0.922     0.0353312
0.923     0.0352125
0.924     0.0350299
0.925     0.035132
0.926     0.0351362
0.927     0.0352038
0.928     0.0350464
0.929     0.0348335
0.93     0.0346666
0.931     0.0346139
0.932     0.0349035
0.933     0.0348661
0.934     0.0347088
0.935     0.0344918
0.936     0.0342571
0.937     0.0342732
0.938     0.0343228
0.939     0.0345341
0.94     0.0343356
0.941     0.0342858
0.942     0.0340992
0.943     0.0341185
0.944     0.034267
0.945     0.0341555
0.946     0.0340186
0.947     0.0340477
0.948     0.0338277
0.949     0.0338341
0.95     0.0338929
0.951     0.0338765
0.952     0.03389
0.953     0.033794
0.954     0.0336394
0.955     0.0336404
0.956     0.0336252
0.957     0.0336507
0.958     0.0334903
0.959     0.0334351
0.96     0.0334997
0.961     0.0334696
0.962     0.0335506
0.963     0.033485
0.964     0.0333639
0.965     0.03317
0.966     0.0332267
0.967     0.0332657
0.968     0.033285
0.969     0.0332183
0.97     0.0331165
0.971     0.0330309
0.972     0.0330494
0.973     0.033198
0.974     0.0330984
0.975     0.033024
0.976     0.0328567
0.977     0.0327218
0.978     0.0327591
0.979     0.0328845
0.98     0.0330177
0.981     0.032906
0.982     0.032835
0.983     0.0327
0.984     0.0325308
0.985     0.032718
0.986     0.032734
0.987     0.0327195
0.988     0.0326444
0.989     0.0325134
0.99     0.0325941
0.991     0.0327099
0.992     0.032741
0.993     0.0326911
0.994     0.0326182
0.995     0.0324967
0.996     0.0324526
0.997     0.0325873
0.998     0.0324949
0.999     0.0325657
1     0.0324068
1.001     0.0324905
1.002     0.032612
1.003     0.0326462
1.004     0.0325748
1.005     0.0324231
1.006     0.0322877
1.007     0.0324038
1.008     0.0323983
1.009     0.0325302
1.01     0.0325493
1.011     0.0325045
1.012     0.0324298
1.013     0.0324118
1.014     0.0324133
1.015     0.0326487
1.016     0.0324503
1.017     0.0323654
1.018     0.0323991
1.019     0.0322983
1.02     0.0325183
1.021     0.0327176
1.022     0.0326353
1.023     0.0324806
1.024     0.0323953
1.025     0.0323685
1.026     0.0323061
1.027     0.0325874
1.028     0.0326513
1.029     0.0323797
1.03     0.0324687
1.031     0.0324773
1.032     0.032497
1.033     0.032521
1.034     0.0325056
1.035     0.0324888
1.036     0.0323816
1.037     0.032458
1.038     0.0325835
1.039     0.0324713
1.04     0.0325605
1.041     0.0325237
1.042     0.0324925
1.043     0.0325486
1.044     0.0325605
1.045     0.0325869
1.046     0.0325137
1.047     0.0324803
1.048     0.0324552
1.049     0.0326226
1.05     0.0326889
1.051     0.0327917
1.052     0.0327421
1.053     0.0325804
1.054     0.032556
1.055     0.0326624
1.056     0.0328049
1.057     0.0329472
1.058     0.032806
1.059     0.0327486
1.06     0.0326221
1.061     0.0326969
1.062     0.032947
1.063     0.0329463
1.064     0.0328802
1.065     0.0328122
1.066     0.0326784
1.067     0.0327363
1.068     0.0329543
1.069     0.0330199
1.07     0.0329865
1.071     0.0329841
1.072     0.0328494
1.073     0.0330199
1.074     0.0330615
1.075     0.0331724
1.076     0.0331451
1.077     0.0331296
1.078     0.0330655
1.079     0.0331412
1.08     0.0332955
1.081     0.033273
1.082     0.0332755
1.083     0.0332024
1.084     0.0331054
1.085     0.0332379
1.086     0.0333345
1.087     0.0333153
1.088     0.0332339
1.089     0.0331705
1.09     0.033328
1.091     0.0334813
1.092     0.033536
1.093     0.0335261
1.094     0.0333182
1.095     0.0332545
1.096     0.0332808
1.097     0.0334993
1.098     0.0335493
1.099     0.0335425
1.1     0.0334115
1.101     0.0333036
1.102     0.0334449
1.103     0.0334924
1.104     0.0335317
1.105     0.0334955
1.106     0.0333252
1.107     0.0332074
1.108     0.0332145
1.109     0.0334215
1.11     0.0335198
1.111     0.0335408
1.112     0.0334166
1.113     0.0333538
1.114     0.0332498
1.115     0.0333523
1.116     0.0333426
1.117     0.0334473
1.118     0.033317
1.119     0.0332265
1.12     0.0331812
1.121     0.0333442
1.122     0.033295
1.123     0.0331669
1.124     0.0330184
1.125     0.0329411
1.126     0.0329926
1.127     0.0329975
1.128     0.0330015
1.129     0.0329443
1.13     0.0328085
1.131     0.0329036
1.132     0.0328934
1.133     0.0328604
1.134     0.032795
1.135     0.0326091
1.136     0.032538
1.137     0.0325883
1.138     0.0327075
1.139     0.032803
1.14     0.0327267
1.141     0.0324593
1.142     0.032319
1.143     0.032225
1.144     0.0322283
1.145     0.0322655
1.146     0.0322591
1.147     0.0321427
1.148     0.0319986
1.149     0.0317605
1.15     0.0320911
1.151     0.0320067
1.152     0.0320629
1.153     0.0319128
1.154     0.0316518
1.155     0.0315525
1.156     0.0317746
1.157     0.0317873
1.158     0.031695
1.159     0.0315532
1.16     0.0314931
1.161     0.03151
1.162     0.0314369
1.163     0.0313245
1.164     0.0312546
1.165     0.0310403
1.166     0.0309837
1.167     0.0310159
1.168     0.030951
1.169     0.0310597
1.17     0.0309262
1.171     0.0307831
1.172     0.0307624
1.173     0.0307126
1.174     0.030749
1.175     0.0308019
1.176     0.0306673
1.177     0.0306559
1.178     0.0303939
1.179     0.0305695
1.18     0.030702
1.181     0.0306243
1.182     0.0305066
1.183     0.0302956
1.184     0.0300806
1.185     0.0300007
1.186     0.0302102
1.187     0.0301638
1.188     0.0300868
1.189     0.0299332
1.19     0.0298863
1.191     0.0298945
1.192     0.0299117
1.193     0.0300768
1.194     0.0297706
1.195     0.0297835
1.196     0.0296356
1.197     0.0296346
1.198     0.0298309
1.199     0.0297931
1.2     0.029796
1.201     0.029558
1.202     0.0294017
1.203     0.0295491
1.204     0.0294311
1.205     0.0293241
1.206     0.0292107
1.207     0.0291263
1.208     0.0291126
1.209     0.0291322
1.21     0.0289559
1.211     0.0290669
1.212     0.0290049
1.213     0.0288307
1.214     0.0288159
1.215     0.0289702
1.216     0.0289205
1.217     0.0288905
1.218     0.0288192
1.219     0.0286703
1.22     0.0287548
1.221     0.0288713
1.222     0.0287253
1.223     0.028712
1.224     0.0284651
1.225     0.0282908
1.226     0.0283711
1.227     0.0284246
1.228     0.0283837
1.229     0.0283662
1.23     0.0283504
1.231     0.0281747
1.232     0.0281551
1.233     0.0282132
1.234     0.0282829
1.235     0.0282762
1.236     0.0281651
1.237     0.0281528
1.238     0.0282206
1.239     0.0282573
1.24     0.0283168
1.241     0.0282013
1.242     0.0280265
1.243     0.0279443
1.244     0.0279327
1.245     0.027891
1.246     0.0279926
1.247     0.0278992
1.248     0.0277523
1.249     0.0279117
1.25     0.0278178
1.251     0.0279408
1.252     0.0278292
1.253     0.027795
1.254     0.0277083
1.255     0.0276391
1.256     0.0278391
1.257     0.0279639
1.258     0.0278887
1.259     0.0278303
1.26     0.0277442
1.261     0.0277431
1.262     0.0278097
1.263     0.0277681
1.264     0.0275714
1.265     0.027506
1.266     0.0274092
1.267     0.0274434
1.268     0.0276103
1.269     0.0276669
1.27     0.0276931
1.271     0.0274814
1.272     0.0273793
1.273     0.027359
1.274     0.027406
1.275     0.0275957
1.276     0.0276833
1.277     0.0274294
1.278     0.0275053
1.279     0.0275336
1.28     0.0276041
1.281     0.0276262
1.282     0.0276864
1.283     0.0274327
1.284     0.027352
1.285     0.0273182
1.286     0.0273672
1.287     0.0274838
1.288     0.0274552
1.289     0.0273378
1.29     0.0272687
1.291     0.0272658
1.292     0.0273048
1.293     0.0273312
1.294     0.0273258
1.295     0.0273531
1.296     0.0272993
1.297     0.0273983
1.298     0.0275494
1.299     0.0275785
1.3     0.0275256
1.301     0.0273878
1.302     0.0273642
1.303     0.0275145
1.304     0.0275129
1.305     0.0275585
1.306     0.0273923
1.307     0.0273421
1.308     0.0273289
1.309     0.0274162
1.31     0.0273978
1.311     0.0274141
1.312     0.0274255
1.313     0.0272788
1.314     0.0273249
1.315     0.0274816
1.316     0.027465
1.317     0.0275988
1.318     0.0276257
1.319     0.0274396
1.32     0.0275133
1.321     0.0277335
1.322     0.0277091
1.323     0.0277902
1.324     0.0274971
1.325     0.0275398
1.326     0.0275312
1.327     0.0276239
1.328     0.0276237
1.329     0.0277282
1.33     0.0276813
1.331     0.0276584
1.332     0.0275924
1.333     0.0276247
1.334     0.0276971
1.335     0.0278116
1.336     0.027746
1.337     0.0279214
1.338     0.0279417
1.339     0.0281074
1.34     0.0281102
1.341     0.028049
1.342     0.0279235
1.343     0.0278937
1.344     0.0279044
1.345     0.0280243
1.346     0.0280674
1.347     0.0280558
1.348     0.0278744
1.349     0.0279048
1.35     0.0280301
1.351     0.0280362
1.352     0.0280764
1.353     0.0279747
1.354     0.0278812
1.355     0.0279499
1.356     0.0280798
1.357     0.0282438
1.358     0.0284063
1.359     0.0283402
1.36     0.028233
1.361     0.0282532
1.362     0.0282389
1.363     0.028327
1.364     0.0283676
1.365     0.0282218
1.366     0.0282636
1.367     0.0281933
1.368     0.0283343
1.369     0.0282874
1.37     0.0283518
1.371     0.0283504
1.372     0.0283381
1.373     0.0282361
1.374     0.0283858
1.375     0.0284376
1.376     0.0283555
1.377     0.0285339
1.378     0.0285472
1.379     0.0285287
1.38     0.0286472
1.381     0.0286525
1.382     0.028578
1.383     0.0285095
1.384     0.0285288
1.385     0.0285925
1.386     0.0285784
1.387     0.0285999
1.388     0.0286349
1.389     0.0285282
1.39     0.0284361
1.391     0.0285056
1.392     0.0285373
1.393     0.0286265
1.394     0.028593
1.395     0.0286394
1.396     0.0285716
1.397     0.028624
1.398     0.0288427
1.399     0.0289251
1.4     0.0289182
1.401     0.0287697
1.402     0.0286678
1.403     0.028676
1.404     0.0287449
1.405     0.0289069
1.406     0.0287823
1.407     0.0287486
1.408     0.0287513
1.409     0.0288007
1.41     0.0287927
1.411     0.0288484
1.412     0.0287458
1.413     0.0286729
1.414     0.0288309
1.415     0.028831
1.416     0.028945
1.417     0.0290227
1.418     0.0289
1.419     0.0289962
1.42     0.0289827
1.421     0.0289982
1.422     0.0290289
1.423     0.0289259
1.424     0.0289513
1.425     0.0289409
1.426     0.0289048
1.427     0.0290904
1.428     0.0291516
1.429     0.0291085
1.43     0.0289542
1.431     0.0288518
1.432     0.0287084
1.433     0.0289285
1.434     0.0289433
1.435     0.02898
1.436     0.0289795
1.437     0.028952
1.438     0.0289577
1.439     0.0290692
1.44     0.0289996
1.441     0.0290431
1.442     0.0289913
1.443     0.028836
1.444     0.0289361
1.445     0.0289494
1.446     0.0289896
1.447     0.0290024
1.448     0.0289326
1.449     0.028861
1.45     0.028725
1.451     0.0287965
1.452     0.0288413
1.453     0.0288523
1.454     0.0287905
1.455     0.0286308
1.456     0.0286317
1.457     0.0287795
1.458     0.0287484
1.459     0.0288041
1.46     0.0286711
1.461     0.0287386
1.462     0.0286975
1.463     0.0286897
1.464     0.0287258
1.465     0.0286546
1.466     0.0287109
1.467     0.0286796
1.468     0.0286151
1.469     0.0286958
1.47     0.0286135
1.471     0.0284561
1.472     0.0283353
1.473     0.0282939
1.474     0.0283992
1.475     0.028442
1.476     0.0284367
1.477     0.028473
1.478     0.0282845
1.479     0.0283161
1.48     0.0283033
1.481     0.0283471
1.482     0.0282885
1.483     0.0283838
1.484     0.0281699
1.485     0.0282028
1.486     0.0281755
1.487     0.0283279
1.488     0.0282989
1.489     0.0282518
1.49     0.028117
1.491     0.0279688
1.492     0.0280677
1.493     0.0279892
1.494     0.0280233
1.495     0.0280039
1.496     0.0279341
1.497     0.0279072
1.498     0.0279972
1.499     0.0279458
1.5     0.0280135
1.501     0.0279169
1.502     0.0278448
1.503     0.0279292
1.504     0.0278722
1.505     0.0279266
1.506     0.0278639
1.507     0.0278302
1.508     0.027839
1.509     0.0279132
1.51     0.0277982
1.511     0.0278018
1.512     0.0276545
1.513     0.027702
1.514     0.0275894
1.515     0.027585
1.516     0.027711
1.517     0.0277258
1.518     0.0276243
1.519     0.0275649
1.52     0.0274227
1.521     0.027435
1.522     0.0275141
1.523     0.0276501
1.524     0.0275153
1.525     0.0274135
1.526     0.0275116
1.527     0.0274072
1.528     0.0275557
1.529     0.0274853
1.53     0.0274875
1.531     0.0272963
1.532     0.0271783
1.533     0.0272495
1.534     0.0272647
1.535     0.0272851
1.536     0.0272692
1.537     0.027203
1.538     0.0271845
1.539     0.0272168
1.54     0.0271138
1.541     0.0271137
1.542     0.027107
1.543     0.0271258
1.544     0.0271326
1.545     0.0271814
1.546     0.0272689
1.547     0.0272049
1.548     0.0270989
1.549     0.0271197
1.55     0.0270515
1.551     0.0270272
1.552     0.0270746
1.553     0.0270899
1.554     0.0269866
1.555     0.0269366
1.556     0.0270005
1.557     0.0270652
1.558     0.0271582
1.559     0.0271179
1.56     0.0268942
1.561     0.0269038
1.562     0.0269266
1.563     0.0269349
1.564     0.0270695
1.565     0.0271643
1.566     0.0270669
1.567     0.0270963
1.568     0.0270313
1.569     0.0270933
1.57     0.0271006
1.571     0.0272433
1.572     0.0270665
1.573     0.0271172
1.574     0.0270709
1.575     0.0271779
1.576     0.0271838
1.577     0.0272606
1.578     0.0271725
1.579     0.0270839
1.58     0.0270047
1.581     0.0270832
1.582     0.0271923
1.583     0.0272577
1.584     0.0272502
1.585     0.027223
1.586     0.0271968
1.587     0.0274242
1.588     0.0273146
1.589     0.0273381
1.59     0.0272596
1.591     0.0272668
1.592     0.0272734
1.593     0.027509
1.594     0.0273845
1.595     0.0274144
1.596     0.0273397
1.597     0.0275262
1.598     0.0273952
1.599     0.0275196
1.6     0.0274821
1.601     0.0274113
1.602     0.02733
1.603     0.0273351
1.604     0.027467
1.605     0.0275464
1.606     0.0275406
1.607     0.0275744
1.608     0.0274923
1.609     0.0274092
1.61     0.0275503
1.611     0.0276517
1.612     0.0275423
1.613     0.0275806
1.614     0.0274556
1.615     0.027476
1.616     0.0275034
1.617     0.027513
1.618     0.0276499
1.619     0.0276141
1.62     0.0274062
1.621     0.027464
1.622     0.0274437
1.623     0.0275649
1.624     0.0274454
1.625     0.0274614
1.626     0.0276002
1.627     0.0275193
1.628     0.0275743
1.629     0.0275808
1.63     0.0276011
1.631     0.0274759
1.632     0.0275287
1.633     0.0275539
1.634     0.0275941
1.635     0.0277224
1.636     0.0276562
1.637     0.0276047
1.638     0.0275351
1.639     0.0275513
1.64     0.0275548
1.641     0.0274956
1.642     0.0274546
1.643     0.0273904
1.644     0.0274206
1.645     0.0275027
1.646     0.027668
1.647     0.0276944
1.648     0.027629
1.649     0.0276073
1.65     0.0275478
1.651     0.0275906
1.652     0.0277326
1.653     0.027883
1.654     0.0277729
1.655     0.0277773
1.656     0.0276823
1.657     0.0277123
1.658     0.0278481
1.659     0.0277343
1.66     0.0276283
1.661     0.0276065
1.662     0.0275936
1.663     0.0276235
1.664     0.0276874
1.665     0.0277585
1.666     0.0277832
1.667     0.0277392
1.668     0.0277799
1.669     0.027765
1.67     0.0277628
1.671     0.0277456
1.672     0.0277168
1.673     0.0278008
1.674     0.0277661
1.675     0.0278784
1.676     0.0279768
1.677     0.027951
1.678     0.0277675
1.679     0.0277277
1.68     0.0275825
1.681     0.0277619
1.682     0.0277808
1.683     0.0277541
1.684     0.0276713
1.685     0.0276599
1.686     0.027719
1.687     0.0278318
1.688     0.027786
1.689     0.0277215
1.69     0.0277409
1.691     0.0277367
1.692     0.0278073
1.693     0.0279871
1.694     0.0280571
1.695     0.0280467
1.696     0.0279975
1.697     0.0278897
1.698     0.0277926
1.699     0.027804
1.7     0.027748
1.701     0.0278001
1.702     0.027823
1.703     0.0278235
1.704     0.0276599
1.705     0.0278578
1.706     0.0278397
1.707     0.0278864
1.708     0.0279401
1.709     0.0278916
1.71     0.0278586
1.711     0.0279357
1.712     0.027999
1.713     0.0278976
1.714     0.0280164
1.715     0.0280099
1.716     0.0280073
1.717     0.0279506
1.718     0.0279297
1.719     0.0278021
1.72     0.0278043
1.721     0.0276557
1.722     0.0278216
1.723     0.0277487
1.724     0.0277393
1.725     0.0277969
1.726     0.0278118
1.727     0.0278123
1.728     0.0278504
1.729     0.0278491
1.73     0.027881
1.731     0.0277902
1.732     0.0277355
1.733     0.0278119
1.734     0.0278196
1.735     0.0280083
1.736     0.0280539
1.737     0.027908
1.738     0.0278554
1.739     0.027855
1.74     0.0277336
1.741     0.027769
1.742     0.0278234
1.743     0.027676
1.744     0.027676
1.745     0.0277302
1.746     0.0276041
1.747     0.0277413
1.748     0.0277583
1.749     0.0276914
1.75     0.0276565
1.751     0.0276979
1.752     0.0277654
1.753     0.0278293
1.754     0.027861
1.755     0.0277673
1.756     0.0277925
1.757     0.0277128
1.758     0.0278348
1.759     0.0277161
1.76     0.0276167
1.761     0.0276093
1.762     0.0274921
1.763     0.0275387
1.764     0.0275963
1.765     0.0275504
1.766     0.0276771
1.767     0.0274471
1.768     0.0275028
1.769     0.0275104
1.77     0.027608
1.771     0.0276284
1.772     0.0275414
1.773     0.027556
1.774     0.0276362
1.775     0.0276489
1.776     0.0276539
1.777     0.0277094
1.778     0.0276425
1.779     0.027437
1.78     0.0273504
1.781     0.0273827
1.782     0.0274041
1.783     0.0273809
1.784     0.0274164
1.785     0.0273866
1.786     0.027319
1.787     0.0272598
1.788     0.0274247
1.789     0.027292
1.79     0.0273422
1.791     0.0272968
1.792     0.0273284
1.793     0.0274462
1.794     0.0274815
1.795     0.0275341
1.796     0.0275348
1.797     0.0274348
1.798     0.0273832
1.799     0.0273544
1.8     0.0273096
1.801     0.027271
1.802     0.0272718
1.803     0.0271262
1.804     0.0272135
1.805     0.027262
1.806     0.0272808
1.807     0.0271633
1.808     0.0270125
1.809     0.0271165
1.81     0.0270669
1.811     0.0271224
1.812     0.0271818
1.813     0.0272307
1.814     0.0272536
1.815     0.0271718
1.816     0.0271792
1.817     0.0272721
1.818     0.0271719
1.819     0.0270397
1.82     0.0269865
1.821     0.0269127
1.822     0.0268816
1.823     0.0268796
1.824     0.0269902
1.825     0.0269917
1.826     0.0269334
1.827     0.0267672
1.828     0.0266861
1.829     0.0267507
1.83     0.0267836
1.831     0.0268795
1.832     0.0268687
1.833     0.0267664
1.834     0.0268443
1.835     0.0270106
1.836     0.0268961
1.837     0.026858
1.838     0.0267909
1.839     0.0266328
1.84     0.0266145
1.841     0.0267688
1.842     0.0267267
1.843     0.0266609
1.844     0.0265722
1.845     0.0265489
1.846     0.0265649
1.847     0.0265451
1.848     0.0264889
1.849     0.0265222
1.85     0.0263858
1.851     0.0265226
1.852     0.0265826
1.853     0.0265689
1.854     0.0266695
1.855     0.0266427
1.856     0.0265699
1.857     0.0264809
1.858     0.026495
1.859     0.026447
1.86     0.0264908
1.861     0.026368
1.862     0.0263194
1.863     0.0262981
1.864     0.0262699
1.865     0.0264106
1.866     0.0262598
1.867     0.0262808
1.868     0.0261359
1.869     0.0261953
1.87     0.0262107
1.871     0.0262604
1.872     0.026269
1.873     0.0263203
1.874     0.0262859
1.875     0.026334
1.876     0.0263222
1.877     0.0263493
1.878     0.0263311
1.879     0.0263113
1.88     0.0260938
1.881     0.0262164
1.882     0.0262157
1.883     0.0260941
1.884     0.0261157
1.885     0.0259188
1.886     0.0259123
1.887     0.0260166
1.888     0.0260819
1.889     0.0259679
1.89     0.0258998
1.891     0.0259951
1.892     0.0260062
1.893     0.0261123
1.894     0.0261298
1.895     0.0262253
1.896     0.0261984
1.897     0.0260525
1.898     0.0260076
1.899     0.026
1.9     0.0260206
1.901     0.0259791
1.902     0.0259914
1.903     0.0259312
1.904     0.0258751
1.905     0.0260449
1.906     0.0258498
1.907     0.025879
1.908     0.0257997
1.909     0.0258261
1.91     0.0258583
1.911     0.0258115
1.912     0.0258406
1.913     0.0259484
1.914     0.0259478
1.915     0.0259548
1.916     0.0259513
1.917     0.0260159
1.918     0.0259593
1.919     0.0259686
1.92     0.025886
1.921     0.0258499
1.922     0.0257602
1.923     0.0259067
1.924     0.0259048
1.925     0.0258284
1.926     0.0258074
1.927     0.0257017
1.928     0.0256055
1.929     0.0257519
1.93     0.0257492
1.931     0.0257308
1.932     0.0257729
1.933     0.0258035
1.934     0.0259582
1.935     0.0258349
1.936     0.0259785
1.937     0.02579
1.938     0.0257905
1.939     0.025678
1.94     0.025761
1.941     0.0258469
1.942     0.0257896
1.943     0.0257351
1.944     0.0256851
1.945     0.0256691
1.946     0.0256627
1.947     0.0256579
1.948     0.0255981
1.949     0.025597
1.95     0.0256647
1.951     0.0256624
1.952     0.0257744
1.953     0.0257288
1.954     0.0258729
1.955     0.0258668
1.956     0.0257807
1.957     0.0257254
1.958     0.0256301
1.959     0.0258586
1.96     0.0257452
1.961     0.025795
1.962     0.0258529
1.963     0.0256246
1.964     0.0256907
1.965     0.0258066
1.966     0.0256656
1.967     0.0254983
1.968     0.0255548
1.969     0.0255508
1.97     0.0255817
1.971     0.0257795
1.972     0.0256823
1.973     0.0257336
1.974     0.0257301
1.975     0.0258237
1.976     0.0257352
1.977     0.0257588
1.978     0.0258102
1.979     0.0257512
1.98     0.0257504
1.981     0.0257952
1.982     0.0258985
1.983     0.0259362
1.984     0.025887
1.985     0.0258105
1.986     0.0256995
1.987     0.0256422
1.988     0.0257197
1.989     0.0256872
1.99     0.0257163
1.991     0.0257746
1.992     0.0256911
1.993     0.0259954
1.994     0.0258489
1.995     0.0259812
1.996     0.0259007
1.997     0.0258624
1.998     0.0258657
1.999     0.0258231
2     0.0259457
1
Don`t Show mark
Exponential decrease
0.0254983
0.598074
1000
0.001
665
4
Automatic fit
Reference is zero
Graph
0.0254983
0.598074
0
Measured value
0.001
2
0
Time (sec)
