# Supplementary material for: Lactone Enolates of Isochroman-3-ones and 2-Coumaranones: Quantification of Their Nucleophilicity in DMSO and Conjugate Additions to Chalcones
Source: J Org Chem. 2024 Apr 30;89(10):6915–28. doi: 10.1021/acs.joc.4c00277 (PMC11110064; doi:10.1021/acs.joc.4c00277)
Supplement: Supplementary file 2 — jo4c00277_si_002.zip [file jo4c00277_si_002.zip › 4+6b 3-isochro_NaH_Jul-tbu1304_repeat 2/3-isochro_NaH_Jul-tbu1304_20eq_2.txt]

ProDataTSV

Title: 

Remarks:
#User: SX User
#HV (Absorbance channel): 454.59
#Samples per point: 80
#Sample period: 12.5 us
#Temperature: 20.02 C
#Cell type: Stopped Flow
#Pathlength: 10
Time Stamp : 2023/04/13 14:15:25
The data was saved to file : C:\Users\SX User\Documents\My Data\Yilan Wang\3-isochro_NaH_Jul-tbu1304_repeat 2\3-isochro_NaH_Jul-tbu1304_20eq_2.txt.


Last Modified: Thu Apr 13 14:15:35 2023 by unknown.

Options:

History: 
User : SX User

Version : SX v.4.5.0.9 Build : Aug 18 2015 12:03:04

DataStore created and initialized for data acquisition.

Time Stamp : Thu Apr 13 14:14:35 2023


----------------------------------------------------


User : SX User

Version : SX v.4.5.0.9 Build : Aug 18 2015 12:03:04

Averaged Traces : 

\..0

\..1

\..2

\..3

\..4

New line :  \..Average::0

Time Stamp : Thu Apr 13 14:15:22 2023


----------------------------------------------------


User : SX User

Version : SX v.4.5.0.9 Build : Aug 18 2015 12:03:04

DataStore created and initialized for data acquisition.

Time Stamp : Thu Apr 13 14:15:25 2023


----------------------------------------------------


Available Dimensions:	2
Time	2000 time points over 2s,linear,oversampled,external trigger,pressure hold in operation
Repeat	1 repeats in set., -iter option selected

Available Properties: 	1
Absorbance	

Data:


Absorbance
Time	Repeat
	5	
0.001	0.595417
0.002	0.598074
0.003	0.594222
0.004	0.590545
0.005	0.587324
0.006	0.585078
0.007	0.582246
0.008	0.579231
0.009	0.576328
0.01	0.573988
0.011	0.571537
0.012	0.568377
0.013	0.565465
0.014	0.562427
0.015	0.559357
0.016	0.556557
0.017	0.554192
0.018	0.55176
0.019	0.54934
0.02	0.546683
0.021	0.543808
0.022	0.541033
0.023	0.538678
0.024	0.535929
0.025	0.533779
0.026	0.531423
0.027	0.528359
0.028	0.525364
0.029	0.522676
0.03	0.520728
0.031	0.518638
0.032	0.516098
0.033	0.513223
0.034	0.510811
0.035	0.508224
0.036	0.505998
0.037	0.504022
0.038	0.501661
0.039	0.498868
0.04	0.496539
0.041	0.494375
0.042	0.491854
0.043	0.489383
0.044	0.486725
0.045	0.484286
0.046	0.482399
0.047	0.480401
0.048	0.478386
0.049	0.475732
0.05	0.473328
0.051	0.47106
0.052	0.469092
0.053	0.467196
0.054	0.4647
0.055	0.462317
0.056	0.45968
0.057	0.457578
0.058	0.455957
0.059	0.454054
0.06	0.451902
0.061	0.449481
0.062	0.447017
0.063	0.444951
0.064	0.443373
0.065	0.441437
0.066	0.439464
0.067	0.437183
0.068	0.434981
0.069	0.432992
0.07	0.431274
0.071	0.429521
0.072	0.42742
0.073	0.424945
0.074	0.423018
0.075	0.421078
0.076	0.419466
0.077	0.417587
0.078	0.415672
0.079	0.413664
0.08	0.411679
0.081	0.410111
0.082	0.408349
0.083	0.406419
0.084	0.404295
0.085	0.402283
0.086	0.400632
0.087	0.399094
0.088	0.397745
0.089	0.395774
0.09	0.393671
0.091	0.391344
0.092	0.389303
0.093	0.387982
0.094	0.386686
0.095	0.384972
0.096	0.382858
0.097	0.380642
0.098	0.379054
0.099	0.377679
0.1	0.376346
0.101	0.374889
0.102	0.372647
0.103	0.370486
0.104	0.368637
0.105	0.367307
0.106	0.366028
0.107	0.364654
0.108	0.362682
0.109	0.36056
0.11	0.358809
0.111	0.357625
0.112	0.356184
0.113	0.354497
0.114	0.352465
0.115	0.350766
0.116	0.349407
0.117	0.348153
0.118	0.346657
0.119	0.344812
0.12	0.342962
0.121	0.341277
0.122	0.340097
0.123	0.338883
0.124	0.337296
0.125	0.335528
0.126	0.333507
0.127	0.332042
0.128	0.331063
0.129	0.330058
0.13	0.328792
0.131	0.326821
0.132	0.324696
0.133	0.323116
0.134	0.322081
0.135	0.321305
0.136	0.319938
0.137	0.318196
0.138	0.316188
0.139	0.31472
0.14	0.313668
0.141	0.312835
0.142	0.311492
0.143	0.30972
0.144	0.308141
0.145	0.306551
0.146	0.305505
0.147	0.304657
0.148	0.303457
0.149	0.302002
0.15	0.300494
0.151	0.298952
0.152	0.297675
0.153	0.296427
0.154	0.295354
0.155	0.293822
0.156	0.292397
0.157	0.291244
0.158	0.290171
0.159	0.289091
0.16	0.287782
0.161	0.286259
0.162	0.284877
0.163	0.283886
0.164	0.282837
0.165	0.281908
0.166	0.280459
0.167	0.279016
0.168	0.277629
0.169	0.276664
0.17	0.275786
0.171	0.274724
0.172	0.27344
0.173	0.271739
0.174	0.270164
0.175	0.269317
0.176	0.268698
0.177	0.267864
0.178	0.266668
0.179	0.265044
0.18	0.263478
0.181	0.26257
0.182	0.261629
0.183	0.261063
0.184	0.259953
0.185	0.258457
0.186	0.256985
0.187	0.255927
0.188	0.255224
0.189	0.254634
0.19	0.253502
0.191	0.251991
0.192	0.250532
0.193	0.24949
0.194	0.248779
0.195	0.24794
0.196	0.246837
0.197	0.24564
0.198	0.244405
0.199	0.243512
0.2	0.242758
0.201	0.241884
0.202	0.240553
0.203	0.239364
0.204	0.238316
0.205	0.237741
0.206	0.237069
0.207	0.236127
0.208	0.234778
0.209	0.233556
0.21	0.232635
0.211	0.232041
0.212	0.231273
0.213	0.230303
0.214	0.228819
0.215	0.227556
0.216	0.226872
0.217	0.226188
0.218	0.225816
0.219	0.224827
0.22	0.223504
0.221	0.222201
0.222	0.2213
0.223	0.220915
0.224	0.220368
0.225	0.219613
0.226	0.218331
0.227	0.21717
0.228	0.216392
0.229	0.215626
0.23	0.215133
0.231	0.214208
0.232	0.212944
0.233	0.212021
0.234	0.211052
0.235	0.210466
0.236	0.209863
0.237	0.209003
0.238	0.208023
0.239	0.207018
0.24	0.206296
0.241	0.205629
0.242	0.204798
0.243	0.203929
0.244	0.203041
0.245	0.202185
0.246	0.201535
0.247	0.201067
0.248	0.200261
0.249	0.199211
0.25	0.198067
0.251	0.197277
0.252	0.196746
0.253	0.196147
0.254	0.195486
0.255	0.194379
0.256	0.193356
0.257	0.192487
0.258	0.191989
0.259	0.191688
0.26	0.191061
0.261	0.189949
0.262	0.188813
0.263	0.187873
0.264	0.187414
0.265	0.187217
0.266	0.18673
0.267	0.185869
0.268	0.184677
0.269	0.183594
0.27	0.183168
0.271	0.182649
0.272	0.182126
0.273	0.181415
0.274	0.18035
0.275	0.179366
0.276	0.178858
0.277	0.178448
0.278	0.177987
0.279	0.177216
0.28	0.176253
0.281	0.175437
0.282	0.174912
0.283	0.174547
0.284	0.173925
0.285	0.173063
0.286	0.172251
0.287	0.171753
0.288	0.171373
0.289	0.170929
0.29	0.170097
0.291	0.169028
0.292	0.168206
0.293	0.167771
0.294	0.167534
0.295	0.1671
0.296	0.166289
0.297	0.16529
0.298	0.164417
0.299	0.163908
0.3	0.163819
0.301	0.163357
0.302	0.162525
0.303	0.161556
0.304	0.160828
0.305	0.160259
0.306	0.160301
0.307	0.159947
0.308	0.159306
0.309	0.15825
0.31	0.157416
0.311	0.156886
0.312	0.156515
0.313	0.156282
0.314	0.155512
0.315	0.154703
0.316	0.15401
0.317	0.153485
0.318	0.153189
0.319	0.152865
0.32	0.152014
0.321	0.151267
0.322	0.15066
0.323	0.150164
0.324	0.149879
0.325	0.149317
0.326	0.148887
0.327	0.148028
0.328	0.147599
0.329	0.147187
0.33	0.146732
0.331	0.14611
0.332	0.145278
0.333	0.144629
0.334	0.144214
0.335	0.144012
0.336	0.143605
0.337	0.143127
0.338	0.142222
0.339	0.141532
0.34	0.140864
0.341	0.14081
0.342	0.140577
0.343	0.140059
0.344	0.139212
0.345	0.138525
0.346	0.138005
0.347	0.138042
0.348	0.137778
0.349	0.1374
0.35	0.136531
0.351	0.135732
0.352	0.13513
0.353	0.134971
0.354	0.134827
0.355	0.134524
0.356	0.133892
0.357	0.133057
0.358	0.132474
0.359	0.132179
0.36	0.131944
0.361	0.131418
0.362	0.131014
0.363	0.13031
0.364	0.129945
0.365	0.129665
0.366	0.12944
0.367	0.128941
0.368	0.128422
0.369	0.127754
0.37	0.127408
0.371	0.127175
0.372	0.126843
0.373	0.126267
0.374	0.125507
0.375	0.125144
0.376	0.124897
0.377	0.124691
0.378	0.124484
0.379	0.123704
0.38	0.122971
0.381	0.122345
0.382	0.122369
0.383	0.122176
0.384	0.12202
0.385	0.121341
0.386	0.120608
0.387	0.12
0.388	0.119838
0.389	0.119906
0.39	0.119678
0.391	0.118915
0.392	0.118036
0.393	0.117526
0.394	0.117403
0.395	0.117435
0.396	0.117233
0.397	0.1167
0.398	0.11581
0.399	0.115272
0.4	0.114978
0.401	0.114821
0.402	0.114587
0.403	0.11412
0.404	0.113533
0.405	0.11326
0.406	0.112899
0.407	0.112686
0.408	0.112179
0.409	0.111831
0.41	0.111239
0.411	0.11094
0.412	0.11078
0.413	0.110458
0.414	0.109879
0.415	0.10943
0.416	0.108857
0.417	0.108688
0.418	0.108547
0.419	0.10832
0.42	0.107729
0.421	0.107104
0.422	0.106631
0.423	0.106469
0.424	0.106432
0.425	0.106249
0.426	0.105831
0.427	0.105068
0.428	0.10466
0.429	0.104254
0.43	0.104312
0.431	0.104043
0.432	0.103713
0.433	0.10307
0.434	0.102464
0.435	0.102215
0.436	0.102135
0.437	0.102106
0.438	0.101656
0.439	0.101061
0.44	0.100493
0.441	0.100155
0.442	0.100038
0.443	0.099929
0.444	0.0996285
0.445	0.0992667
0.446	0.0987404
0.447	0.0984337
0.448	0.0981797
0.449	0.0979128
0.45	0.0975666
0.451	0.0971742
0.452	0.0967189
0.453	0.096565
0.454	0.0963736
0.455	0.0961597
0.456	0.0958254
0.457	0.095225
0.458	0.0949293
0.459	0.0947335
0.46	0.0945894
0.461	0.0942649
0.462	0.093707
0.463	0.093158
0.464	0.0930377
0.465	0.0930748
0.466	0.0930031
0.467	0.0926717
0.468	0.0920342
0.469	0.0913864
0.47	0.0910638
0.471	0.0910921
0.472	0.0911862
0.473	0.0909405
0.474	0.0903306
0.475	0.0896674
0.476	0.0894833
0.477	0.0893923
0.478	0.08942
0.479	0.0891171
0.48	0.0885151
0.481	0.0880125
0.482	0.0876617
0.483	0.0876088
0.484	0.0875218
0.485	0.0873491
0.486	0.0870088
0.487	0.0864976
0.488	0.0862137
0.489	0.0860716
0.49	0.0859098
0.491	0.0854911
0.492	0.0851317
0.493	0.0847639
0.494	0.0847079
0.495	0.0844831
0.496	0.0842739
0.497	0.0839616
0.498	0.0835267
0.499	0.0832218
0.5	0.0830867
0.501	0.0830815
0.502	0.0827307
0.503	0.082387
0.504	0.0818069
0.505	0.0815761
0.506	0.0815146
0.507	0.0815622
0.508	0.0813466
0.509	0.0807597
0.51	0.0801486
0.511	0.0798298
0.512	0.0800337
0.513	0.0799815
0.514	0.079836
0.515	0.0793703
0.516	0.0789584
0.517	0.0785802
0.518	0.0784352
0.519	0.078439
0.52	0.078217
0.521	0.0780161
0.522	0.0774981
0.523	0.0771921
0.524	0.0769633
0.525	0.0769896
0.526	0.0769676
0.527	0.0766502
0.528	0.0761877
0.529	0.0757104
0.53	0.0756673
0.531	0.0756579
0.532	0.0753139
0.533	0.0750991
0.534	0.0747942
0.535	0.074551
0.536	0.0743934
0.537	0.0743164
0.538	0.0740267
0.539	0.0736869
0.54	0.0733675
0.541	0.0731976
0.542	0.0732398
0.543	0.0730718
0.544	0.0727514
0.545	0.0724276
0.546	0.0719584
0.547	0.0719018
0.548	0.0720077
0.549	0.0718122
0.55	0.0714504
0.551	0.0709523
0.552	0.0706338
0.553	0.070589
0.554	0.0707506
0.555	0.070751
0.556	0.0704558
0.557	0.0698839
0.558	0.0694635
0.559	0.0692655
0.56	0.0694117
0.561	0.0694876
0.562	0.0692126
0.563	0.0688141
0.564	0.0683354
0.565	0.0682647
0.566	0.0682909
0.567	0.0683107
0.568	0.0679494
0.569	0.0675695
0.57	0.0671981
0.571	0.0670881
0.572	0.0670433
0.573	0.067049
0.574	0.0667765
0.575	0.0665274
0.576	0.0662386
0.577	0.0661185
0.578	0.0660545
0.579	0.0658178
0.58	0.065527
0.581	0.0653334
0.582	0.0652027
0.583	0.0651746
0.584	0.0651498
0.585	0.0650287
0.586	0.0646193
0.587	0.064152
0.588	0.064061
0.589	0.0641268
0.59	0.0640058
0.591	0.0639592
0.592	0.0633814
0.593	0.0631233
0.594	0.0630605
0.595	0.0631648
0.596	0.0632641
0.597	0.0629384
0.598	0.0625835
0.599	0.0622378
0.6	0.0619882
0.601	0.0621599
0.602	0.0622619
0.603	0.0621709
0.604	0.0619237
0.605	0.0615378
0.606	0.0613969
0.607	0.0612728
0.608	0.06125
0.609	0.0611161
0.61	0.0609057
0.611	0.0606511
0.612	0.0603496
0.613	0.0603859
0.614	0.0605048
0.615	0.060358
0.616	0.0600132
0.617	0.0598822
0.618	0.0597536
0.619	0.0595827
0.62	0.0596718
0.621	0.0594369
0.622	0.0591676
0.623	0.0590605
0.624	0.0591379
0.625	0.0591123
0.626	0.0590145
0.627	0.0586039
0.628	0.0582882
0.629	0.058036
0.63	0.0580395
0.631	0.0581636
0.632	0.0581614
0.633	0.0578168
0.634	0.05748
0.635	0.0573394
0.636	0.0574106
0.637	0.0575471
0.638	0.0574569
0.639	0.0570341
0.64	0.056797
0.641	0.0567033
0.642	0.0566669
0.643	0.0568479
0.644	0.0569159
0.645	0.0566669
0.646	0.0560511
0.647	0.0559795
0.648	0.0558905
0.649	0.0559775
0.65	0.055978
0.651	0.0557748
0.652	0.0554456
0.653	0.055279
0.654	0.0552713
0.655	0.0553056
0.656	0.0552734
0.657	0.055117
0.658	0.0548103
0.659	0.0546599
0.66	0.0547192
0.661	0.0547124
0.662	0.0546286
0.663	0.0544586
0.664	0.0541815
0.665	0.0541533
0.666	0.0543307
0.667	0.0542865
0.668	0.0538783
0.669	0.0536459
0.67	0.0534764
0.671	0.0535332
0.672	0.0535959
0.673	0.0535579
0.674	0.0534064
0.675	0.0530073
0.676	0.0529426
0.677	0.0529518
0.678	0.0531251
0.679	0.0531862
0.68	0.0528944
0.681	0.0526331
0.682	0.0524487
0.683	0.0524652
0.684	0.0525656
0.685	0.0527258
0.686	0.052579
0.687	0.0522353
0.688	0.051849
0.689	0.0518821
0.69	0.051932
0.691	0.0519507
0.692	0.0518731
0.693	0.0515512
0.694	0.0513872
0.695	0.0513553
0.696	0.0513727
0.697	0.0514271
0.698	0.051253
0.699	0.0509832
0.7	0.0507811
0.701	0.0509035
0.702	0.0510291
0.703	0.0509335
0.704	0.0508521
0.705	0.0506925
0.706	0.0506018
0.707	0.0506235
0.708	0.0504557
0.709	0.0503633
0.71	0.0501906
0.711	0.049931
0.712	0.049945
0.713	0.0500757
0.714	0.0501542
0.715	0.0500045
0.716	0.0496156
0.717	0.0493467
0.718	0.0492954
0.719	0.0495383
0.72	0.0496631
0.721	0.0494743
0.722	0.0493309
0.723	0.0490553
0.724	0.0490558
0.725	0.0491707
0.726	0.049305
0.727	0.0491313
0.728	0.0487038
0.729	0.048496
0.73	0.0483977
0.731	0.0485007
0.732	0.048564
0.733	0.0486525
0.734	0.0484027
0.735	0.0480354
0.736	0.0479233
0.737	0.048062
0.738	0.0480691
0.739	0.0481327
0.74	0.047872
0.741	0.0477802
0.742	0.0477361
0.743	0.0478348
0.744	0.0479521
0.745	0.0477677
0.746	0.0476146
0.747	0.0473817
0.748	0.0472878
0.749	0.0473839
0.75	0.0472016
0.751	0.0471826
0.752	0.0469411
0.753	0.0468232
0.754	0.0469316
0.755	0.0469356
0.756	0.0468538
0.757	0.0466987
0.758	0.0465317
0.759	0.0463756
0.76	0.0465966
0.761	0.0466626
0.762	0.0466036
0.763	0.0464283
0.764	0.046265
0.765	0.0460231
0.766	0.0461432
0.767	0.046204
0.768	0.0461471
0.769	0.0459842
0.77	0.0456437
0.771	0.0455493
0.772	0.0455554
0.773	0.0458362
0.774	0.0457396
0.775	0.0457034
0.776	0.0452653
0.777	0.0451
0.778	0.0451006
0.779	0.045261
0.78	0.0452752
0.781	0.0451927
0.782	0.0449967
0.783	0.0449215
0.784	0.0450178
0.785	0.0450106
0.786	0.0448909
0.787	0.044783
0.788	0.0445166
0.789	0.0445689
0.79	0.0444041
0.791	0.0443998
0.792	0.0443611
0.793	0.04419
0.794	0.0440107
0.795	0.0439792
0.796	0.0440606
0.797	0.0439986
0.798	0.0438553
0.799	0.0436682
0.8	0.043586
0.801	0.0436199
0.802	0.043818
0.803	0.0438644
0.804	0.0436994
0.805	0.0433772
0.806	0.0431979
0.807	0.0431353
0.808	0.0431985
0.809	0.0432504
0.81	0.0431212
0.811	0.0428198
0.812	0.0427142
0.813	0.042641
0.814	0.0427382
0.815	0.0427992
0.816	0.0426102
0.817	0.0423484
0.818	0.0421562
0.819	0.0422533
0.82	0.0423814
0.821	0.0423956
0.822	0.0422969
0.823	0.0421085
0.824	0.0420477
0.825	0.0419088
0.826	0.0420072
0.827	0.0419491
0.828	0.0417197
0.829	0.0416036
0.83	0.041494
0.831	0.0416083
0.832	0.0415345
0.833	0.0414989
0.834	0.0412565
0.835	0.0411373
0.836	0.0409852
0.837	0.0411037
0.838	0.041232
0.839	0.0410244
0.84	0.0407369
0.841	0.0405634
0.842	0.0406858
0.843	0.040883
0.844	0.0408738
0.845	0.0406007
0.846	0.0405288
0.847	0.0401255
0.848	0.0401389
0.849	0.0402788
0.85	0.0403046
0.851	0.0402345
0.852	0.0400575
0.853	0.0397432
0.854	0.0397309
0.855	0.0398052
0.856	0.0398584
0.857	0.0396601
0.858	0.0394438
0.859	0.0393936
0.86	0.0392923
0.861	0.0394247
0.862	0.039466
0.863	0.0393787
0.864	0.0392654
0.865	0.0390185
0.866	0.0389567
0.867	0.0389008
0.868	0.0389766
0.869	0.0388215
0.87	0.0386385
0.871	0.0384958
0.872	0.0385169
0.873	0.0385002
0.874	0.0385166
0.875	0.0382208
0.876	0.0380465
0.877	0.0380247
0.878	0.0380552
0.879	0.0381697
0.88	0.038114
0.881	0.0379113
0.882	0.0377725
0.883	0.0377431
0.884	0.0378311
0.885	0.0377204
0.886	0.0377076
0.887	0.0374708
0.888	0.0371604
0.889	0.0370904
0.89	0.0372677
0.891	0.0373919
0.892	0.0373381
0.893	0.0370858
0.894	0.0368432
0.895	0.0366467
0.896	0.0366905
0.897	0.0368527
0.898	0.0367761
0.899	0.0366267
0.9	0.0365507
0.901	0.0363492
0.902	0.0365215
0.903	0.0365688
0.904	0.0365088
0.905	0.0364873
0.906	0.036207
0.907	0.0360577
0.908	0.0361106
0.909	0.0361014
0.91	0.0360995
0.911	0.0358789
0.912	0.0358362
0.913	0.035838
0.914	0.0357348
0.915	0.0357456
0.916	0.0356021
0.917	0.0354242
0.918	0.0353087
0.919	0.0354092
0.92	0.0354848
0.921	0.0354622
0.922	0.0353312
0.923	0.0352125
0.924	0.0350299
0.925	0.035132
0.926	0.0351362
0.927	0.0352038
0.928	0.0350464
0.929	0.0348335
0.93	0.0346666
0.931	0.0346139
0.932	0.0349035
0.933	0.0348661
0.934	0.0347088
0.935	0.0344918
0.936	0.0342571
0.937	0.0342732
0.938	0.0343228
0.939	0.0345341
0.94	0.0343356
0.941	0.0342858
0.942	0.0340992
0.943	0.0341185
0.944	0.034267
0.945	0.0341555
0.946	0.0340186
0.947	0.0340477
0.948	0.0338277
0.949	0.0338341
0.95	0.0338929
0.951	0.0338765
0.952	0.03389
0.953	0.033794
0.954	0.0336394
0.955	0.0336404
0.956	0.0336252
0.957	0.0336507
0.958	0.0334903
0.959	0.0334351
0.96	0.0334997
0.961	0.0334696
0.962	0.0335506
0.963	0.033485
0.964	0.0333639
0.965	0.03317
0.966	0.0332267
0.967	0.0332657
0.968	0.033285
0.969	0.0332183
0.97	0.0331165
0.971	0.0330309
0.972	0.0330494
0.973	0.033198
0.974	0.0330984
0.975	0.033024
0.976	0.0328567
0.977	0.0327218
0.978	0.0327591
0.979	0.0328845
0.98	0.0330177
0.981	0.032906
0.982	0.032835
0.983	0.0327
0.984	0.0325308
0.985	0.032718
0.986	0.032734
0.987	0.0327195
0.988	0.0326444
0.989	0.0325134
0.99	0.0325941
0.991	0.0327099
0.992	0.032741
0.993	0.0326911
0.994	0.0326182
0.995	0.0324967
0.996	0.0324526
0.997	0.0325873
0.998	0.0324949
0.999	0.0325657
1	0.0324068
1.001	0.0324905
1.002	0.032612
1.003	0.0326462
1.004	0.0325748
1.005	0.0324231
1.006	0.0322877
1.007	0.0324038
1.008	0.0323983
1.009	0.0325302
1.01	0.0325493
1.011	0.0325045
1.012	0.0324298
1.013	0.0324118
1.014	0.0324133
1.015	0.0326487
1.016	0.0324503
1.017	0.0323654
1.018	0.0323991
1.019	0.0322983
1.02	0.0325183
1.021	0.0327176
1.022	0.0326353
1.023	0.0324806
1.024	0.0323953
1.025	0.0323685
1.026	0.0323061
1.027	0.0325874
1.028	0.0326513
1.029	0.0323797
1.03	0.0324687
1.031	0.0324773
1.032	0.032497
1.033	0.032521
1.034	0.0325056
1.035	0.0324888
1.036	0.0323816
1.037	0.032458
1.038	0.0325835
1.039	0.0324713
1.04	0.0325605
1.041	0.0325237
1.042	0.0324925
1.043	0.0325486
1.044	0.0325605
1.045	0.0325869
1.046	0.0325137
1.047	0.0324803
1.048	0.0324552
1.049	0.0326226
1.05	0.0326889
1.051	0.0327917
1.052	0.0327421
1.053	0.0325804
1.054	0.032556
1.055	0.0326624
1.056	0.0328049
1.057	0.0329472
1.058	0.032806
1.059	0.0327486
1.06	0.0326221
1.061	0.0326969
1.062	0.032947
1.063	0.0329463
1.064	0.0328802
1.065	0.0328122
1.066	0.0326784
1.067	0.0327363
1.068	0.0329543
1.069	0.0330199
1.07	0.0329865
1.071	0.0329841
1.072	0.0328494
1.073	0.0330199
1.074	0.0330615
1.075	0.0331724
1.076	0.0331451
1.077	0.0331296
1.078	0.0330655
1.079	0.0331412
1.08	0.0332955
1.081	0.033273
1.082	0.0332755
1.083	0.0332024
1.084	0.0331054
1.085	0.0332379
1.086	0.0333345
1.087	0.0333153
1.088	0.0332339
1.089	0.0331705
1.09	0.033328
1.091	0.0334813
1.092	0.033536
1.093	0.0335261
1.094	0.0333182
1.095	0.0332545
1.096	0.0332808
1.097	0.0334993
1.098	0.0335493
1.099	0.0335425
1.1	0.0334115
1.101	0.0333036
1.102	0.0334449
1.103	0.0334924
1.104	0.0335317
1.105	0.0334955
1.106	0.0333252
1.107	0.0332074
1.108	0.0332145
1.109	0.0334215
1.11	0.0335198
1.111	0.0335408
1.112	0.0334166
1.113	0.0333538
1.114	0.0332498
1.115	0.0333523
1.116	0.0333426
1.117	0.0334473
1.118	0.033317
1.119	0.0332265
1.12	0.0331812
1.121	0.0333442
1.122	0.033295
1.123	0.0331669
1.124	0.0330184
1.125	0.0329411
1.126	0.0329926
1.127	0.0329975
1.128	0.0330015
1.129	0.0329443
1.13	0.0328085
1.131	0.0329036
1.132	0.0328934
1.133	0.0328604
1.134	0.032795
1.135	0.0326091
1.136	0.032538
1.137	0.0325883
1.138	0.0327075
1.139	0.032803
1.14	0.0327267
1.141	0.0324593
1.142	0.032319
1.143	0.032225
1.144	0.0322283
1.145	0.0322655
1.146	0.0322591
1.147	0.0321427
1.148	0.0319986
1.149	0.0317605
1.15	0.0320911
1.151	0.0320067
1.152	0.0320629
1.153	0.0319128
1.154	0.0316518
1.155	0.0315525
1.156	0.0317746
1.157	0.0317873
1.158	0.031695
1.159	0.0315532
1.16	0.0314931
1.161	0.03151
1.162	0.0314369
1.163	0.0313245
1.164	0.0312546
1.165	0.0310403
1.166	0.0309837
1.167	0.0310159
1.168	0.030951
1.169	0.0310597
1.17	0.0309262
1.171	0.0307831
1.172	0.0307624
1.173	0.0307126
1.174	0.030749
1.175	0.0308019
1.176	0.0306673
1.177	0.0306559
1.178	0.0303939
1.179	0.0305695
1.18	0.030702
1.181	0.0306243
1.182	0.0305066
1.183	0.0302956
1.184	0.0300806
1.185	0.0300007
1.186	0.0302102
1.187	0.0301638
1.188	0.0300868
1.189	0.0299332
1.19	0.0298863
1.191	0.0298945
1.192	0.0299117
1.193	0.0300768
1.194	0.0297706
1.195	0.0297835
1.196	0.0296356
1.197	0.0296346
1.198	0.0298309
1.199	0.0297931
1.2	0.029796
1.201	0.029558
1.202	0.0294017
1.203	0.0295491
1.204	0.0294311
1.205	0.0293241
1.206	0.0292107
1.207	0.0291263
1.208	0.0291126
1.209	0.0291322
1.21	0.0289559
1.211	0.0290669
1.212	0.0290049
1.213	0.0288307
1.214	0.0288159
1.215	0.0289702
1.216	0.0289205
1.217	0.0288905
1.218	0.0288192
1.219	0.0286703
1.22	0.0287548
1.221	0.0288713
1.222	0.0287253
1.223	0.028712
1.224	0.0284651
1.225	0.0282908
1.226	0.0283711
1.227	0.0284246
1.228	0.0283837
1.229	0.0283662
1.23	0.0283504
1.231	0.0281747
1.232	0.0281551
1.233	0.0282132
1.234	0.0282829
1.235	0.0282762
1.236	0.0281651
1.237	0.0281528
1.238	0.0282206
1.239	0.0282573
1.24	0.0283168
1.241	0.0282013
1.242	0.0280265
1.243	0.0279443
1.244	0.0279327
1.245	0.027891
1.246	0.0279926
1.247	0.0278992
1.248	0.0277523
1.249	0.0279117
1.25	0.0278178
1.251	0.0279408
1.252	0.0278292
1.253	0.027795
1.254	0.0277083
1.255	0.0276391
1.256	0.0278391
1.257	0.0279639
1.258	0.0278887
1.259	0.0278303
1.26	0.0277442
1.261	0.0277431
1.262	0.0278097
1.263	0.0277681
1.264	0.0275714
1.265	0.027506
1.266	0.0274092
1.267	0.0274434
1.268	0.0276103
1.269	0.0276669
1.27	0.0276931
1.271	0.0274814
1.272	0.0273793
1.273	0.027359
1.274	0.027406
1.275	0.0275957
1.276	0.0276833
1.277	0.0274294
1.278	0.0275053
1.279	0.0275336
1.28	0.0276041
1.281	0.0276262
1.282	0.0276864
1.283	0.0274327
1.284	0.027352
1.285	0.0273182
1.286	0.0273672
1.287	0.0274838
1.288	0.0274552
1.289	0.0273378
1.29	0.0272687
1.291	0.0272658
1.292	0.0273048
1.293	0.0273312
1.294	0.0273258
1.295	0.0273531
1.296	0.0272993
1.297	0.0273983
1.298	0.0275494
1.299	0.0275785
1.3	0.0275256
1.301	0.0273878
1.302	0.0273642
1.303	0.0275145
1.304	0.0275129
1.305	0.0275585
1.306	0.0273923
1.307	0.0273421
1.308	0.0273289
1.309	0.0274162
1.31	0.0273978
1.311	0.0274141
1.312	0.0274255
1.313	0.0272788
1.314	0.0273249
1.315	0.0274816
1.316	0.027465
1.317	0.0275988
1.318	0.0276257
1.319	0.0274396
1.32	0.0275133
1.321	0.0277335
1.322	0.0277091
1.323	0.0277902
1.324	0.0274971
1.325	0.0275398
1.326	0.0275312
1.327	0.0276239
1.328	0.0276237
1.329	0.0277282
1.33	0.0276813
1.331	0.0276584
1.332	0.0275924
1.333	0.0276247
1.334	0.0276971
1.335	0.0278116
1.336	0.027746
1.337	0.0279214
1.338	0.0279417
1.339	0.0281074
1.34	0.0281102
1.341	0.028049
1.342	0.0279235
1.343	0.0278937
1.344	0.0279044
1.345	0.0280243
1.346	0.0280674
1.347	0.0280558
1.348	0.0278744
1.349	0.0279048
1.35	0.0280301
1.351	0.0280362
1.352	0.0280764
1.353	0.0279747
1.354	0.0278812
1.355	0.0279499
1.356	0.0280798
1.357	0.0282438
1.358	0.0284063
1.359	0.0283402
1.36	0.028233
1.361	0.0282532
1.362	0.0282389
1.363	0.028327
1.364	0.0283676
1.365	0.0282218
1.366	0.0282636
1.367	0.0281933
1.368	0.0283343
1.369	0.0282874
1.37	0.0283518
1.371	0.0283504
1.372	0.0283381
1.373	0.0282361
1.374	0.0283858
1.375	0.0284376
1.376	0.0283555
1.377	0.0285339
1.378	0.0285472
1.379	0.0285287
1.38	0.0286472
1.381	0.0286525
1.382	0.028578
1.383	0.0285095
1.384	0.0285288
1.385	0.0285925
1.386	0.0285784
1.387	0.0285999
1.388	0.0286349
1.389	0.0285282
1.39	0.0284361
1.391	0.0285056
1.392	0.0285373
1.393	0.0286265
1.394	0.028593
1.395	0.0286394
1.396	0.0285716
1.397	0.028624
1.398	0.0288427
1.399	0.0289251
1.4	0.0289182
1.401	0.0287697
1.402	0.0286678
1.403	0.028676
1.404	0.0287449
1.405	0.0289069
1.406	0.0287823
1.407	0.0287486
1.408	0.0287513
1.409	0.0288007
1.41	0.0287927
1.411	0.0288484
1.412	0.0287458
1.413	0.0286729
1.414	0.0288309
1.415	0.028831
1.416	0.028945
1.417	0.0290227
1.418	0.0289
1.419	0.0289962
1.42	0.0289827
1.421	0.0289982
1.422	0.0290289
1.423	0.0289259
1.424	0.0289513
1.425	0.0289409
1.426	0.0289048
1.427	0.0290904
1.428	0.0291516
1.429	0.0291085
1.43	0.0289542
1.431	0.0288518
1.432	0.0287084
1.433	0.0289285
1.434	0.0289433
1.435	0.02898
1.436	0.0289795
1.437	0.028952
1.438	0.0289577
1.439	0.0290692
1.44	0.0289996
1.441	0.0290431
1.442	0.0289913
1.443	0.028836
1.444	0.0289361
1.445	0.0289494
1.446	0.0289896
1.447	0.0290024
1.448	0.0289326
1.449	0.028861
1.45	0.028725
1.451	0.0287965
1.452	0.0288413
1.453	0.0288523
1.454	0.0287905
1.455	0.0286308
1.456	0.0286317
1.457	0.0287795
1.458	0.0287484
1.459	0.0288041
1.46	0.0286711
1.461	0.0287386
1.462	0.0286975
1.463	0.0286897
1.464	0.0287258
1.465	0.0286546
1.466	0.0287109
1.467	0.0286796
1.468	0.0286151
1.469	0.0286958
1.47	0.0286135
1.471	0.0284561
1.472	0.0283353
1.473	0.0282939
1.474	0.0283992
1.475	0.028442
1.476	0.0284367
1.477	0.028473
1.478	0.0282845
1.479	0.0283161
1.48	0.0283033
1.481	0.0283471
1.482	0.0282885
1.483	0.0283838
1.484	0.0281699
1.485	0.0282028
1.486	0.0281755
1.487	0.0283279
1.488	0.0282989
1.489	0.0282518
1.49	0.028117
1.491	0.0279688
1.492	0.0280677
1.493	0.0279892
1.494	0.0280233
1.495	0.0280039
1.496	0.0279341
1.497	0.0279072
1.498	0.0279972
1.499	0.0279458
1.5	0.0280135
1.501	0.0279169
1.502	0.0278448
1.503	0.0279292
1.504	0.0278722
1.505	0.0279266
1.506	0.0278639
1.507	0.0278302
1.508	0.027839
1.509	0.0279132
1.51	0.0277982
1.511	0.0278018
1.512	0.0276545
1.513	0.027702
1.514	0.0275894
1.515	0.027585
1.516	0.027711
1.517	0.0277258
1.518	0.0276243
1.519	0.0275649
1.52	0.0274227
1.521	0.027435
1.522	0.0275141
1.523	0.0276501
1.524	0.0275153
1.525	0.0274135
1.526	0.0275116
1.527	0.0274072
1.528	0.0275557
1.529	0.0274853
1.53	0.0274875
1.531	0.0272963
1.532	0.0271783
1.533	0.0272495
1.534	0.0272647
1.535	0.0272851
1.536	0.0272692
1.537	0.027203
1.538	0.0271845
1.539	0.0272168
1.54	0.0271138
1.541	0.0271137
1.542	0.027107
1.543	0.0271258
1.544	0.0271326
1.545	0.0271814
1.546	0.0272689
1.547	0.0272049
1.548	0.0270989
1.549	0.0271197
1.55	0.0270515
1.551	0.0270272
1.552	0.0270746
1.553	0.0270899
1.554	0.0269866
1.555	0.0269366
1.556	0.0270005
1.557	0.0270652
1.558	0.0271582
1.559	0.0271179
1.56	0.0268942
1.561	0.0269038
1.562	0.0269266
1.563	0.0269349
1.564	0.0270695
1.565	0.0271643
1.566	0.0270669
1.567	0.0270963
1.568	0.0270313
1.569	0.0270933
1.57	0.0271006
1.571	0.0272433
1.572	0.0270665
1.573	0.0271172
1.574	0.0270709
1.575	0.0271779
1.576	0.0271838
1.577	0.0272606
1.578	0.0271725
1.579	0.0270839
1.58	0.0270047
1.581	0.0270832
1.582	0.0271923
1.583	0.0272577
1.584	0.0272502
1.585	0.027223
1.586	0.0271968
1.587	0.0274242
1.588	0.0273146
1.589	0.0273381
1.59	0.0272596
1.591	0.0272668
1.592	0.0272734
1.593	0.027509
1.594	0.0273845
1.595	0.0274144
1.596	0.0273397
1.597	0.0275262
1.598	0.0273952
1.599	0.0275196
1.6	0.0274821
1.601	0.0274113
1.602	0.02733
1.603	0.0273351
1.604	0.027467
1.605	0.0275464
1.606	0.0275406
1.607	0.0275744
1.608	0.0274923
1.609	0.0274092
1.61	0.0275503
1.611	0.0276517
1.612	0.0275423
1.613	0.0275806
1.614	0.0274556
1.615	0.027476
1.616	0.0275034
1.617	0.027513
1.618	0.0276499
1.619	0.0276141
1.62	0.0274062
1.621	0.027464
1.622	0.0274437
1.623	0.0275649
1.624	0.0274454
1.625	0.0274614
1.626	0.0276002
1.627	0.0275193
1.628	0.0275743
1.629	0.0275808
1.63	0.0276011
1.631	0.0274759
1.632	0.0275287
1.633	0.0275539
1.634	0.0275941
1.635	0.0277224
1.636	0.0276562
1.637	0.0276047
1.638	0.0275351
1.639	0.0275513
1.64	0.0275548
1.641	0.0274956
1.642	0.0274546
1.643	0.0273904
1.644	0.0274206
1.645	0.0275027
1.646	0.027668
1.647	0.0276944
1.648	0.027629
1.649	0.0276073
1.65	0.0275478
1.651	0.0275906
1.652	0.0277326
1.653	0.027883
1.654	0.0277729
1.655	0.0277773
1.656	0.0276823
1.657	0.0277123
1.658	0.0278481
1.659	0.0277343
1.66	0.0276283
1.661	0.0276065
1.662	0.0275936
1.663	0.0276235
1.664	0.0276874
1.665	0.0277585
1.666	0.0277832
1.667	0.0277392
1.668	0.0277799
1.669	0.027765
1.67	0.0277628
1.671	0.0277456
1.672	0.0277168
1.673	0.0278008
1.674	0.0277661
1.675	0.0278784
1.676	0.0279768
1.677	0.027951
1.678	0.0277675
1.679	0.0277277
1.68	0.0275825
1.681	0.0277619
1.682	0.0277808
1.683	0.0277541
1.684	0.0276713
1.685	0.0276599
1.686	0.027719
1.687	0.0278318
1.688	0.027786
1.689	0.0277215
1.69	0.0277409
1.691	0.0277367
1.692	0.0278073
1.693	0.0279871
1.694	0.0280571
1.695	0.0280467
1.696	0.0279975
1.697	0.0278897
1.698	0.0277926
1.699	0.027804
1.7	0.027748
1.701	0.0278001
1.702	0.027823
1.703	0.0278235
1.704	0.0276599
1.705	0.0278578
1.706	0.0278397
1.707	0.0278864
1.708	0.0279401
1.709	0.0278916
1.71	0.0278586
1.711	0.0279357
1.712	0.027999
1.713	0.0278976
1.714	0.0280164
1.715	0.0280099
1.716	0.0280073
1.717	0.0279506
1.718	0.0279297
1.719	0.0278021
1.72	0.0278043
1.721	0.0276557
1.722	0.0278216
1.723	0.0277487
1.724	0.0277393
1.725	0.0277969
1.726	0.0278118
1.727	0.0278123
1.728	0.0278504
1.729	0.0278491
1.73	0.027881
1.731	0.0277902
1.732	0.0277355
1.733	0.0278119
1.734	0.0278196
1.735	0.0280083
1.736	0.0280539
1.737	0.027908
1.738	0.0278554
1.739	0.027855
1.74	0.0277336
1.741	0.027769
1.742	0.0278234
1.743	0.027676
1.744	0.027676
1.745	0.0277302
1.746	0.0276041
1.747	0.0277413
1.748	0.0277583
1.749	0.0276914
1.75	0.0276565
1.751	0.0276979
1.752	0.0277654
1.753	0.0278293
1.754	0.027861
1.755	0.0277673
1.756	0.0277925
1.757	0.0277128
1.758	0.0278348
1.759	0.0277161
1.76	0.0276167
1.761	0.0276093
1.762	0.0274921
1.763	0.0275387
1.764	0.0275963
1.765	0.0275504
1.766	0.0276771
1.767	0.0274471
1.768	0.0275028
1.769	0.0275104
1.77	0.027608
1.771	0.0276284
1.772	0.0275414
1.773	0.027556
1.774	0.0276362
1.775	0.0276489
1.776	0.0276539
1.777	0.0277094
1.778	0.0276425
1.779	0.027437
1.78	0.0273504
1.781	0.0273827
1.782	0.0274041
1.783	0.0273809
1.784	0.0274164
1.785	0.0273866
1.786	0.027319
1.787	0.0272598
1.788	0.0274247
1.789	0.027292
1.79	0.0273422
1.791	0.0272968
1.792	0.0273284
1.793	0.0274462
1.794	0.0274815
1.795	0.0275341
1.796	0.0275348
1.797	0.0274348
1.798	0.0273832
1.799	0.0273544
1.8	0.0273096
1.801	0.027271
1.802	0.0272718
1.803	0.0271262
1.804	0.0272135
1.805	0.027262
1.806	0.0272808
1.807	0.0271633
1.808	0.0270125
1.809	0.0271165
1.81	0.0270669
1.811	0.0271224
1.812	0.0271818
1.813	0.0272307
1.814	0.0272536
1.815	0.0271718
1.816	0.0271792
1.817	0.0272721
1.818	0.0271719
1.819	0.0270397
1.82	0.0269865
1.821	0.0269127
1.822	0.0268816
1.823	0.0268796
1.824	0.0269902
1.825	0.0269917
1.826	0.0269334
1.827	0.0267672
1.828	0.0266861
1.829	0.0267507
1.83	0.0267836
1.831	0.0268795
1.832	0.0268687
1.833	0.0267664
1.834	0.0268443
1.835	0.0270106
1.836	0.0268961
1.837	0.026858
1.838	0.0267909
1.839	0.0266328
1.84	0.0266145
1.841	0.0267688
1.842	0.0267267
1.843	0.0266609
1.844	0.0265722
1.845	0.0265489
1.846	0.0265649
1.847	0.0265451
1.848	0.0264889
1.849	0.0265222
1.85	0.0263858
1.851	0.0265226
1.852	0.0265826
1.853	0.0265689
1.854	0.0266695
1.855	0.0266427
1.856	0.0265699
1.857	0.0264809
1.858	0.026495
1.859	0.026447
1.86	0.0264908
1.861	0.026368
1.862	0.0263194
1.863	0.0262981
1.864	0.0262699
1.865	0.0264106
1.866	0.0262598
1.867	0.0262808
1.868	0.0261359
1.869	0.0261953
1.87	0.0262107
1.871	0.0262604
1.872	0.026269
1.873	0.0263203
1.874	0.0262859
1.875	0.026334
1.876	0.0263222
1.877	0.0263493
1.878	0.0263311
1.879	0.0263113
1.88	0.0260938
1.881	0.0262164
1.882	0.0262157
1.883	0.0260941
1.884	0.0261157
1.885	0.0259188
1.886	0.0259123
1.887	0.0260166
1.888	0.0260819
1.889	0.0259679
1.89	0.0258998
1.891	0.0259951
1.892	0.0260062
1.893	0.0261123
1.894	0.0261298
1.895	0.0262253
1.896	0.0261984
1.897	0.0260525
1.898	0.0260076
1.899	0.026
1.9	0.0260206
1.901	0.0259791
1.902	0.0259914
1.903	0.0259312
1.904	0.0258751
1.905	0.0260449
1.906	0.0258498
1.907	0.025879
1.908	0.0257997
1.909	0.0258261
1.91	0.0258583
1.911	0.0258115
1.912	0.0258406
1.913	0.0259484
1.914	0.0259478
1.915	0.0259548
1.916	0.0259513
1.917	0.0260159
1.918	0.0259593
1.919	0.0259686
1.92	0.025886
1.921	0.0258499
1.922	0.0257602
1.923	0.0259067
1.924	0.0259048
1.925	0.0258284
1.926	0.0258074
1.927	0.0257017
1.928	0.0256055
1.929	0.0257519
1.93	0.0257492
1.931	0.0257308
1.932	0.0257729
1.933	0.0258035
1.934	0.0259582
1.935	0.0258349
1.936	0.0259785
1.937	0.02579
1.938	0.0257905
1.939	0.025678
1.94	0.025761
1.941	0.0258469
1.942	0.0257896
1.943	0.0257351
1.944	0.0256851
1.945	0.0256691
1.946	0.0256627
1.947	0.0256579
1.948	0.0255981
1.949	0.025597
1.95	0.0256647
1.951	0.0256624
1.952	0.0257744
1.953	0.0257288
1.954	0.0258729
1.955	0.0258668
1.956	0.0257807
1.957	0.0257254
1.958	0.0256301
1.959	0.0258586
1.96	0.0257452
1.961	0.025795
1.962	0.0258529
1.963	0.0256246
1.964	0.0256907
1.965	0.0258066
1.966	0.0256656
1.967	0.0254983
1.968	0.0255548
1.969	0.0255508
1.97	0.0255817
1.971	0.0257795
1.972	0.0256823
1.973	0.0257336
1.974	0.0257301
1.975	0.0258237
1.976	0.0257352
1.977	0.0257588
1.978	0.0258102
1.979	0.0257512
1.98	0.0257504
1.981	0.0257952
1.982	0.0258985
1.983	0.0259362
1.984	0.025887
1.985	0.0258105
1.986	0.0256995
1.987	0.0256422
1.988	0.0257197
1.989	0.0256872
1.99	0.0257163
1.991	0.0257746
1.992	0.0256911
1.993	0.0259954
1.994	0.0258489
1.995	0.0259812
1.996	0.0259007
1.997	0.0258624
1.998	0.0258657
1.999	0.0258231
2	0.0259457
