# Supplementary material for: Lactone Enolates of Isochroman-3-ones and 2-Coumaranones: Quantification of Their Nucleophilicity in DMSO and Conjugate Additions to Chalcones
Source: J Org Chem. 2024 Apr 30;89(10):6915–28. doi: 10.1021/acs.joc.4c00277 (PMC11110064; doi:10.1021/acs.joc.4c00277)
Supplement: Supplementary file 2 — jo4c00277_si_002.zip [file jo4c00277_si_002.zip › 4+6b 3-isochro_NaH_Jul-tbu1304_repeat 2/3-isochro_NaH_Jul-tbu1304_30eq_2.exp]

*********************************************************
*   File written by ExpoFit V 1.3 (2007 by Dr. Kempf)   *
*********************************************************

Date = 13/04/2023 14:34:11
3-isochro_NaH_Jul-tbu1304_30eq_2.txt
13/04/2023 14:19:12
Universal ASCII - file data
2000
0.0003     0.583894
0.0006     0.586269
0.0009     0.586059
0.0012     0.587005
0.0015     0.586243
0.0018     0.588323
0.0021     0.587474
0.0024     0.585581
0.0027     0.583458
0.003     0.581135
0.0033     0.579333
0.0036     0.577189
0.0039     0.57501
0.0042     0.573122
0.0045     0.571273
0.0048     0.569819
0.0051     0.568709
0.0054     0.566898
0.0057     0.565475
0.006     0.563858
0.0063     0.562084
0.0066     0.560423
0.0069     0.559109
0.0072     0.556983
0.0075     0.555333
0.0078     0.553765
0.0081     0.552075
0.0084     0.550447
0.0087     0.549008
0.009     0.547613
0.0093     0.546443
0.0096     0.545121
0.0099     0.543922
0.0102     0.542298
0.0105     0.540855
0.0108     0.539514
0.0111     0.538102
0.0114     0.536287
0.0117     0.534822
0.012     0.533609
0.0123     0.531788
0.0126     0.530497
0.0129     0.528936
0.0132     0.527224
0.0135     0.525624
0.0138     0.524263
0.0141     0.522592
0.0144     0.521066
0.0147     0.519577
0.015     0.517976
0.0153     0.516507
0.0156     0.515334
0.0159     0.513678
0.0162     0.512307
0.0165     0.510865
0.0168     0.509478
0.0171     0.508087
0.0174     0.506799
0.0177     0.505661
0.018     0.50409
0.0183     0.502832
0.0186     0.501764
0.0189     0.500032
0.0192     0.498564
0.0195     0.497681
0.0198     0.496134
0.0201     0.494765
0.0204     0.493265
0.0207     0.491927
0.021     0.490484
0.0213     0.489279
0.0216     0.487784
0.0219     0.486432
0.0222     0.485318
0.0225     0.483805
0.0228     0.482699
0.0231     0.48127
0.0234     0.480112
0.0237     0.478939
0.024     0.477585
0.0243     0.476246
0.0246     0.475401
0.0249     0.473897
0.0252     0.472452
0.0255     0.471327
0.0258     0.469667
0.0261     0.468545
0.0264     0.466922
0.0267     0.465453
0.027     0.463876
0.0273     0.462456
0.0276     0.461096
0.0279     0.459666
0.0282     0.45841
0.0285     0.457117
0.0288     0.455835
0.0291     0.454791
0.0294     0.454023
0.0297     0.452724
0.03     0.451978
0.0303     0.450757
0.0306     0.449829
0.0309     0.448514
0.0312     0.447391
0.0315     0.446068
0.0318     0.444851
0.0321     0.443697
0.0324     0.442361
0.0327     0.44097
0.033     0.44007
0.0333     0.438828
0.0336     0.43785
0.0339     0.436082
0.0342     0.434969
0.0345     0.433664
0.0348     0.432553
0.0351     0.431426
0.0354     0.430041
0.0357     0.429097
0.036     0.428107
0.0363     0.426849
0.0366     0.425952
0.0369     0.424857
0.0372     0.423627
0.0375     0.422431
0.0378     0.42154
0.0381     0.420259
0.0384     0.419013
0.0387     0.417863
0.039     0.416634
0.0393     0.415429
0.0396     0.414106
0.0399     0.4134
0.0402     0.412182
0.0405     0.411395
0.0408     0.410589
0.0411     0.4094
0.0414     0.408353
0.0417     0.407281
0.042     0.406126
0.0423     0.405184
0.0426     0.403782
0.0429     0.402706
0.0432     0.40166
0.0435     0.400481
0.0438     0.399219
0.0441     0.398061
0.0444     0.396679
0.0447     0.395738
0.045     0.394794
0.0453     0.39377
0.0456     0.392666
0.0459     0.391863
0.0462     0.390897
0.0465     0.389964
0.0468     0.388904
0.0471     0.387865
0.0474     0.387066
0.0477     0.385776
0.048     0.38488
0.0483     0.383894
0.0486     0.382526
0.0489     0.381461
0.0492     0.380356
0.0495     0.379262
0.0498     0.378434
0.0501     0.377424
0.0504     0.376163
0.0507     0.375161
0.051     0.374658
0.0513     0.373677
0.0516     0.372893
0.0519     0.372214
0.0522     0.371244
0.0525     0.370432
0.0528     0.369429
0.0531     0.368686
0.0534     0.367603
0.0537     0.366441
0.054     0.365599
0.0543     0.364182
0.0546     0.363233
0.0549     0.361986
0.0552     0.360859
0.0555     0.359924
0.0558     0.358777
0.0561     0.357943
0.0564     0.3567
0.0567     0.356086
0.057     0.355099
0.0573     0.354176
0.0576     0.353481
0.0579     0.352687
0.0582     0.351902
0.0585     0.351138
0.0588     0.350358
0.0591     0.349485
0.0594     0.348606
0.0597     0.347783
0.06     0.346757
0.0603     0.345621
0.0606     0.344897
0.0609     0.343909
0.0612     0.342837
0.0615     0.341767
0.0618     0.340928
0.0621     0.340172
0.0624     0.339257
0.0627     0.338384
0.063     0.337609
0.0633     0.336782
0.0636     0.33632
0.0639     0.335231
0.0642     0.334826
0.0645     0.333962
0.0648     0.333055
0.0651     0.332341
0.0654     0.331304
0.0657     0.330349
0.066     0.329514
0.0663     0.328719
0.0666     0.327686
0.0669     0.326784
0.0672     0.325546
0.0675     0.324829
0.0678     0.324
0.0681     0.323044
0.0684     0.322263
0.0687     0.321319
0.069     0.320755
0.0693     0.319922
0.0696     0.319227
0.0699     0.318503
0.0702     0.317871
0.0705     0.317015
0.0708     0.316323
0.0711     0.315582
0.0714     0.314747
0.0717     0.314052
0.072     0.313234
0.0723     0.312239
0.0726     0.311436
0.0729     0.310673
0.0732     0.309722
0.0735     0.308975
0.0738     0.308137
0.0741     0.307146
0.0744     0.306662
0.0747     0.305859
0.075     0.305137
0.0753     0.304409
0.0756     0.303483
0.0759     0.303123
0.0762     0.302299
0.0765     0.301408
0.0768     0.300663
0.0771     0.300041
0.0774     0.299138
0.0777     0.298398
0.078     0.29765
0.0783     0.296528
0.0786     0.296285
0.0789     0.295514
0.0792     0.294578
0.0795     0.293726
0.0798     0.293241
0.0801     0.292634
0.0804     0.291934
0.0807     0.291203
0.081     0.290639
0.0813     0.290091
0.0816     0.289478
0.0819     0.288811
0.0822     0.288079
0.0825     0.287199
0.0828     0.286507
0.0831     0.285736
0.0834     0.284902
0.0837     0.284191
0.084     0.283632
0.0843     0.282487
0.0846     0.281774
0.0849     0.281061
0.0852     0.280274
0.0855     0.279537
0.0858     0.278966
0.0861     0.278327
0.0864     0.27752
0.0867     0.277095
0.087     0.276719
0.0873     0.275973
0.0876     0.275555
0.0879     0.275008
0.0882     0.274414
0.0885     0.273486
0.0888     0.272642
0.0891     0.271956
0.0894     0.271245
0.0897     0.270538
0.09     0.269747
0.0903     0.268799
0.0906     0.268177
0.0909     0.267314
0.0912     0.266584
0.0915     0.26597
0.0918     0.265325
0.0921     0.264885
0.0924     0.264333
0.0927     0.263933
0.093     0.263019
0.0933     0.262737
0.0936     0.262458
0.0939     0.261906
0.0942     0.261158
0.0945     0.260549
0.0948     0.259826
0.0951     0.259144
0.0954     0.258303
0.0957     0.257557
0.096     0.256692
0.0963     0.256043
0.0966     0.255372
0.0969     0.254537
0.0972     0.253688
0.0975     0.253124
0.0978     0.25257
0.0981     0.25203
0.0984     0.251714
0.0987     0.251233
0.099     0.250699
0.0993     0.250254
0.0996     0.249893
0.0999     0.249328
0.1002     0.249134
0.1005     0.248287
0.1008     0.247581
0.1011     0.247144
0.1014     0.246363
0.1017     0.245558
0.102     0.244911
0.1023     0.244033
0.1026     0.24328
0.1029     0.242429
0.1032     0.241957
0.1035     0.241479
0.1038     0.240638
0.1041     0.239906
0.1044     0.239569
0.1047     0.239089
0.105     0.238863
0.1053     0.238178
0.1056     0.23786
0.1059     0.23736
0.1062     0.236723
0.1065     0.236161
0.1068     0.235721
0.1071     0.235207
0.1074     0.234137
0.1077     0.233745
0.108     0.23307
0.1083     0.232258
0.1086     0.231786
0.1089     0.230991
0.1092     0.23055
0.1095     0.23003
0.1098     0.229315
0.1101     0.228985
0.1104     0.228487
0.1107     0.228023
0.111     0.227577
0.1113     0.227041
0.1116     0.226562
0.1119     0.22616
0.1122     0.225746
0.1125     0.225216
0.1128     0.224541
0.1131     0.223884
0.1134     0.223151
0.1137     0.222757
0.114     0.222132
0.1143     0.221322
0.1146     0.22106
0.1149     0.220259
0.1152     0.219777
0.1155     0.219339
0.1158     0.21891
0.1161     0.218296
0.1164     0.217868
0.1167     0.217596
0.117     0.217043
0.1173     0.216613
0.1176     0.216195
0.1179     0.215621
0.1182     0.214994
0.1185     0.214161
0.1188     0.213879
0.1191     0.213233
0.1194     0.212725
0.1197     0.212226
0.12     0.211616
0.1203     0.211056
0.1206     0.210453
0.1209     0.210014
0.1212     0.209786
0.1215     0.209317
0.1218     0.208846
0.1221     0.208553
0.1224     0.208254
0.1227     0.207933
0.123     0.207345
0.1233     0.207031
0.1236     0.206324
0.1239     0.205945
0.1242     0.20518
0.1245     0.204608
0.1248     0.203947
0.1251     0.203263
0.1254     0.202529
0.1257     0.202099
0.126     0.201557
0.1263     0.200852
0.1266     0.200604
0.1269     0.199993
0.1272     0.199827
0.1275     0.199471
0.1278     0.199205
0.1281     0.198863
0.1284     0.198647
0.1287     0.198129
0.129     0.197687
0.1293     0.197212
0.1296     0.196975
0.1299     0.196587
0.1302     0.196019
0.1305     0.195399
0.1308     0.19471
0.1311     0.194138
0.1314     0.193675
0.1317     0.192904
0.132     0.192435
0.1323     0.191829
0.1326     0.191421
0.1329     0.191108
0.1332     0.190692
0.1335     0.190339
0.1338     0.190174
0.1341     0.189686
0.1344     0.1895
0.1347     0.189137
0.135     0.18889
0.1353     0.188647
0.1356     0.18837
0.1359     0.187507
0.1362     0.187153
0.1365     0.186332
0.1368     0.185877
0.1371     0.185299
0.1374     0.184831
0.1377     0.184116
0.138     0.183769
0.1383     0.183065
0.1386     0.182877
0.1389     0.182445
0.1392     0.182259
0.1395     0.181736
0.1398     0.181502
0.1401     0.181227
0.1404     0.1809
0.1407     0.180701
0.141     0.180608
0.1413     0.180079
0.1416     0.179954
0.1419     0.179485
0.1422     0.178901
0.1425     0.178453
0.1428     0.178011
0.1431     0.17732
0.1434     0.176826
0.1437     0.176127
0.144     0.175875
0.1443     0.175357
0.1446     0.175006
0.1449     0.174658
0.1452     0.174022
0.1455     0.173535
0.1458     0.173462
0.1461     0.173095
0.1464     0.172847
0.1467     0.172527
0.147     0.172014
0.1473     0.171798
0.1476     0.171444
0.1479     0.171136
0.1482     0.170879
0.1485     0.170443
0.1488     0.17
0.1491     0.169411
0.1494     0.16903
0.1497     0.1685
0.15     0.168209
0.1503     0.167716
0.1506     0.167323
0.1509     0.166977
0.1512     0.166654
0.1515     0.166306
0.1518     0.166043
0.1521     0.165729
0.1524     0.165239
0.1527     0.164935
0.153     0.164615
0.1533     0.164374
0.1536     0.163902
0.1539     0.163425
0.1542     0.163302
0.1545     0.162772
0.1548     0.162206
0.1551     0.161904
0.1554     0.161327
0.1557     0.161087
0.156     0.160845
0.1563     0.160359
0.1566     0.160099
0.1569     0.159772
0.1572     0.159464
0.1575     0.158903
0.1578     0.15886
0.1581     0.158562
0.1584     0.158118
0.1587     0.157838
0.159     0.157652
0.1593     0.157118
0.1596     0.156943
0.1599     0.156564
0.1602     0.156246
0.1605     0.155932
0.1608     0.155253
0.1611     0.154997
0.1614     0.154592
0.1617     0.154245
0.162     0.15418
0.1623     0.153712
0.1626     0.153347
0.1629     0.15328
0.1632     0.152843
0.1635     0.15255
0.1638     0.152196
0.1641     0.1521
0.1644     0.151669
0.1647     0.151394
0.165     0.15097
0.1653     0.150601
0.1656     0.149946
0.1659     0.149696
0.1662     0.149139
0.1665     0.14892
0.1668     0.148414
0.1671     0.148149
0.1674     0.147543
0.1677     0.147243
0.168     0.146948
0.1683     0.146564
0.1686     0.146468
0.1689     0.146331
0.1692     0.14603
0.1695     0.145956
0.1698     0.145751
0.1701     0.145445
0.1704     0.145314
0.1707     0.145113
0.171     0.144681
0.1713     0.144458
0.1716     0.143796
0.1719     0.143537
0.1722     0.14289
0.1725     0.142238
0.1728     0.141977
0.1731     0.141644
0.1734     0.141166
0.1737     0.140988
0.174     0.140666
0.1743     0.140317
0.1746     0.140167
0.1749     0.139851
0.1752     0.139821
0.1755     0.139448
0.1758     0.139337
0.1761     0.139351
0.1764     0.13897
0.1767     0.138811
0.177     0.138597
0.1773     0.138301
0.1776     0.137766
0.1779     0.137536
0.1782     0.136938
0.1785     0.136792
0.1788     0.136369
0.1791     0.135696
0.1794     0.13543
0.1797     0.135215
0.18     0.134842
0.1803     0.134498
0.1806     0.134293
0.1809     0.134069
0.1812     0.133954
0.1815     0.134033
0.1818     0.133965
0.1821     0.133671
0.1824     0.133657
0.1827     0.133322
0.183     0.132967
0.1833     0.132637
0.1836     0.132323
0.1839     0.132225
0.1842     0.131699
0.1845     0.13112
0.1848     0.130713
0.1851     0.130181
0.1854     0.129936
0.1857     0.129365
0.186     0.129009
0.1863     0.128794
0.1866     0.128593
0.1869     0.128392
0.1872     0.128336
0.1875     0.128155
0.1878     0.12805
0.1881     0.127945
0.1884     0.127724
0.1887     0.127608
0.189     0.127464
0.1893     0.127096
0.1896     0.126957
0.1899     0.126543
0.1902     0.126252
0.1905     0.125804
0.1908     0.125454
0.1911     0.125199
0.1914     0.124653
0.1917     0.124324
0.192     0.123987
0.1923     0.123699
0.1926     0.123633
0.1929     0.123267
0.1932     0.123137
0.1935     0.123022
0.1938     0.122649
0.1941     0.122618
0.1944     0.12259
0.1947     0.122347
0.195     0.122022
0.1953     0.1218
0.1956     0.121585
0.1959     0.121289
0.1962     0.121002
0.1965     0.120603
0.1968     0.120293
0.1971     0.120045
0.1974     0.119687
0.1977     0.119329
0.198     0.119205
0.1983     0.118815
0.1986     0.118882
0.1989     0.118635
0.1992     0.11844
0.1995     0.118191
0.1998     0.118169
0.2001     0.117932
0.2004     0.117898
0.2007     0.117627
0.201     0.117263
0.2013     0.116937
0.2016     0.11679
0.2019     0.116475
0.2022     0.115984
0.2025     0.115864
0.2028     0.115516
0.2031     0.115321
0.2034     0.115087
0.2037     0.11473
0.204     0.114699
0.2043     0.1145
0.2046     0.114392
0.2049     0.114198
0.2052     0.114048
0.2055     0.113891
0.2058     0.113677
0.2061     0.113453
0.2064     0.113219
0.2067     0.113032
0.207     0.112683
0.2073     0.112418
0.2076     0.112213
0.2079     0.111939
0.2082     0.111362
0.2085     0.111202
0.2088     0.110839
0.2091     0.110623
0.2094     0.110425
0.2097     0.110393
0.21     0.110078
0.2103     0.110037
0.2106     0.110103
0.2109     0.10989
0.2112     0.109887
0.2115     0.109687
0.2118     0.109356
0.2121     0.109405
0.2124     0.109097
0.2127     0.1089
0.213     0.108517
0.2133     0.108166
0.2136     0.107906
0.2139     0.107528
0.2142     0.107022
0.2145     0.106679
0.2148     0.106505
0.2151     0.106345
0.2154     0.106048
0.2157     0.105818
0.216     0.105714
0.2163     0.105764
0.2166     0.105553
0.2169     0.10561
0.2172     0.105598
0.2175     0.105477
0.2178     0.105204
0.2181     0.105315
0.2184     0.105202
0.2187     0.104774
0.219     0.104513
0.2193     0.104263
0.2196     0.103903
0.2199     0.103576
0.2202     0.103231
0.2205     0.102757
0.2208     0.102435
0.2211     0.102449
0.2214     0.10219
0.2217     0.102189
0.222     0.101728
0.2223     0.10192
0.2226     0.10182
0.2229     0.101712
0.2232     0.101817
0.2235     0.101631
0.2238     0.101599
0.2241     0.101291
0.2244     0.10122
0.2247     0.100999
0.225     0.100735
0.2253     0.100322
0.2256     0.100023
0.2259     0.0999375
0.2262     0.0995547
0.2265     0.0989791
0.2268     0.0987814
0.2271     0.0986283
0.2274     0.0985888
0.2277     0.098148
0.228     0.0981985
0.2283     0.098102
0.2286     0.0979835
0.2289     0.0978741
0.2292     0.0977675
0.2295     0.0978315
0.2298     0.0976978
0.2301     0.0976685
0.2304     0.0974969
0.2307     0.097337
0.231     0.0967382
0.2313     0.0966932
0.2316     0.0964784
0.2319     0.09617
0.2322     0.0958844
0.2325     0.0955421
0.2328     0.0954463
0.2331     0.0952703
0.2334     0.0950332
0.2337     0.0946891
0.234     0.0946445
0.2343     0.0943847
0.2346     0.0944196
0.2349     0.0941599
0.2352     0.0941047
0.2355     0.0940425
0.2358     0.0940103
0.2361     0.093813
0.2364     0.093521
0.2367     0.0934166
0.237     0.0932571
0.2373     0.0931521
0.2376     0.0927477
0.2379     0.0926622
0.2382     0.092488
0.2385     0.0922784
0.2388     0.0922537
0.2391     0.0917877
0.2394     0.0916541
0.2397     0.0917166
0.24     0.0914457
0.2403     0.0912556
0.2406     0.0911535
0.2409     0.0909673
0.2412     0.0908171
0.2415     0.0906976
0.2418     0.0906093
0.2421     0.0904843
0.2424     0.0902429
0.2427     0.0900924
0.243     0.0898441
0.2433     0.0896168
0.2436     0.0893852
0.2439     0.0893568
0.2442     0.0889712
0.2445     0.0889167
0.2448     0.0888728
0.2451     0.0885696
0.2454     0.0884015
0.2457     0.0884648
0.246     0.0883772
0.2463     0.08812
0.2466     0.088163
0.2469     0.0878622
0.2472     0.087608
0.2475     0.0877936
0.2478     0.0874812
0.2481     0.0873137
0.2484     0.0868696
0.2487     0.0865432
0.249     0.0863964
0.2493     0.086308
0.2496     0.0860508
0.2499     0.086024
0.2502     0.0857007
0.2505     0.0855611
0.2508     0.0854755
0.2511     0.0853443
0.2514     0.0854298
0.2517     0.0850138
0.252     0.0850604
0.2523     0.085066
0.2526     0.0848679
0.2529     0.0848572
0.2532     0.0846532
0.2535     0.0843457
0.2538     0.0843064
0.2541     0.084112
0.2544     0.0839537
0.2547     0.0836566
0.255     0.0833196
0.2553     0.0829945
0.2556     0.0829306
0.2559     0.0823753
0.2562     0.0823945
0.2565     0.0824102
0.2568     0.0820962
0.2571     0.0821006
0.2574     0.0820097
0.2577     0.0819298
0.258     0.081988
0.2583     0.0821468
0.2586     0.0821131
0.2589     0.082134
0.2592     0.0818192
0.2595     0.0818662
0.2598     0.0816433
0.2601     0.0814599
0.2604     0.0812142
0.2607     0.0810323
0.261     0.0808771
0.2613     0.0805111
0.2616     0.0801648
0.2619     0.0800068
0.2622     0.0798047
0.2625     0.0793812
0.2628     0.0792293
0.2631     0.0792346
0.2634     0.0792243
0.2637     0.0791741
0.264     0.0791489
0.2643     0.0791283
0.2646     0.079035
0.2649     0.0791021
0.2652     0.0789659
0.2655     0.0788466
0.2658     0.0789935
0.2661     0.0786509
0.2664     0.0785379
0.2667     0.0782171
0.267     0.0781007
0.2673     0.0778769
0.2676     0.0776377
0.2679     0.0771601
0.2682     0.0770561
0.2685     0.0768142
0.2688     0.0768227
0.2691     0.0767457
0.2694     0.076604
0.2697     0.0764122
0.27     0.076667
0.2703     0.0764923
0.2706     0.0764316
0.2709     0.0764136
0.2712     0.0765019
0.2715     0.0763182
0.2718     0.0762083
0.2721     0.0761341
0.2724     0.0759565
0.2727     0.0758719
0.273     0.0756979
0.2733     0.0752568
0.2736     0.0750743
0.2739     0.0749345
0.2742     0.0747518
0.2745     0.0745432
0.2748     0.0742838
0.2751     0.0741384
0.2754     0.0740257
0.2757     0.0738101
0.276     0.0739804
0.2763     0.0739072
0.2766     0.0738149
0.2769     0.0736312
0.2772     0.0737904
0.2775     0.0737667
0.2778     0.0736268
0.2781     0.0735783
0.2784     0.0734603
0.2787     0.0732711
0.279     0.0729973
0.2793     0.0729411
0.2796     0.0727106
0.2799     0.0726162
0.2802     0.072527
0.2805     0.0722796
0.2808     0.0720716
0.2811     0.0721188
0.2814     0.0719441
0.2817     0.0720265
0.282     0.0720106
0.2823     0.0718504
0.2826     0.0716564
0.2829     0.071698
0.2832     0.0715853
0.2835     0.0716206
0.2838     0.0714672
0.2841     0.0711461
0.2844     0.0711025
0.2847     0.0709499
0.285     0.0706861
0.2853     0.070563
0.2856     0.0704039
0.2859     0.0703768
0.2862     0.0702148
0.2865     0.0699792
0.2868     0.0700943
0.2871     0.0700135
0.2874     0.0700195
0.2877     0.0697902
0.288     0.0697296
0.2883     0.0698477
0.2886     0.0698487
0.2889     0.0697252
0.2892     0.0696303
0.2895     0.0693979
0.2898     0.0692323
0.2901     0.0690874
0.2904     0.0688378
0.2907     0.0687209
0.291     0.0682737
0.2913     0.0684708
0.2916     0.0683382
0.2919     0.0682069
0.2922     0.067936
0.2925     0.0680247
0.2928     0.0678571
0.2931     0.0679272
0.2934     0.0678865
0.2937     0.0676615
0.294     0.0678844
0.2943     0.0676875
0.2946     0.0675271
0.2949     0.0674771
0.2952     0.067368
0.2955     0.0670039
0.2958     0.0670774
0.2961     0.0667934
0.2964     0.0667187
0.2967     0.0664877
0.297     0.0662941
0.2973     0.0659797
0.2976     0.0660363
0.2979     0.0658076
0.2982     0.0657028
0.2985     0.0655374
0.2988     0.065944
0.2991     0.0659402
0.2994     0.0661062
0.2997     0.0659509
0.3     0.0659726
0.3003     0.0659154
0.3006     0.0659927
0.3009     0.0659462
0.3012     0.0657778
0.3015     0.0655518
0.3018     0.0653926
0.3021     0.0650111
0.3024     0.0649805
0.3027     0.0646776
0.303     0.0643914
0.3033     0.0641779
0.3036     0.0640364
0.3039     0.063927
0.3042     0.0637733
0.3045     0.0638734
0.3048     0.0639825
0.3051     0.063878
0.3054     0.0637962
0.3057     0.0639083
0.306     0.0640122
0.3063     0.064155
0.3066     0.0639085
0.3069     0.0638921
0.3072     0.0637669
0.3075     0.0636259
0.3078     0.0636425
0.3081     0.0634729
0.3084     0.0631385
0.3087     0.0629267
0.309     0.0626097
0.3093     0.0622776
0.3096     0.0622835
0.3099     0.0622374
0.3102     0.0622532
0.3105     0.0621125
0.3108     0.0621201
0.3111     0.0619832
0.3114     0.0621713
0.3117     0.062289
0.312     0.0621947
0.3123     0.0619794
0.3126     0.0620369
0.3129     0.0621169
0.3132     0.0620434
0.3135     0.0619295
0.3138     0.061561
0.3141     0.0613277
0.3144     0.061212
0.3147     0.060992
0.315     0.0607009
0.3153     0.0606248
0.3156     0.0604379
0.3159     0.0602602
0.3162     0.0602308
0.3165     0.0602654
0.3168     0.0601644
0.3171     0.0603474
0.3174     0.0601539
0.3177     0.0603164
0.318     0.0603384
0.3183     0.0603117
0.3186     0.0603189
0.3189     0.0603395
0.3192     0.0600395
0.3195     0.0599642
0.3198     0.0597551
0.3201     0.0596712
0.3204     0.0596609
0.3207     0.0594491
0.321     0.0592417
0.3213     0.0592676
0.3216     0.0592275
0.3219     0.0589808
0.3222     0.0591346
0.3225     0.0588748
0.3228     0.0589625
0.3231     0.0588337
0.3234     0.0588756
0.3237     0.05856
0.324     0.058577
0.3243     0.0586528
0.3246     0.0584615
0.3249     0.0583086
0.3252     0.0583559
0.3255     0.05818
0.3258     0.0581447
0.3261     0.0577743
0.3264     0.0578311
0.3267     0.0577257
0.327     0.0577877
0.3273     0.0576409
0.3276     0.0577521
0.3279     0.057559
0.3282     0.0574834
0.3285     0.0574542
0.3288     0.057595
0.3291     0.0575909
0.3294     0.0575053
0.3297     0.0572898
0.33     0.0574164
0.3303     0.0572062
0.3306     0.0571848
0.3309     0.0569555
0.3312     0.0568761
0.3315     0.0568042
0.3318     0.0567219
0.3321     0.0564769
0.3324     0.0562675
0.3327     0.056256
0.333     0.0560561
0.3333     0.0558196
0.3336     0.0558583
0.3339     0.0559298
0.3342     0.0559911
0.3345     0.0560505
0.3348     0.0561033
0.3351     0.0559781
0.3354     0.0558235
0.3357     0.055929
0.336     0.0558286
0.3363     0.0557498
0.3366     0.055667
0.3369     0.055444
0.3372     0.0553574
0.3375     0.055171
0.3378     0.0548838
0.3381     0.0548711
0.3384     0.0547732
0.3387     0.0546503
0.339     0.0545327
0.3393     0.0545123
0.3396     0.0545436
0.3399     0.054563
0.3402     0.054696
0.3405     0.0545298
0.3408     0.0546924
0.3411     0.0546518
0.3414     0.0546687
0.3417     0.0546065
0.342     0.0545957
0.3423     0.0545862
0.3426     0.0545469
0.3429     0.0542923
0.3432     0.0541572
0.3435     0.0540354
0.3438     0.0538485
0.3441     0.0536408
0.3444     0.0533963
0.3447     0.0532306
0.345     0.0533118
0.3453     0.0531987
0.3456     0.0532272
0.3459     0.053203
0.3462     0.0532147
0.3465     0.0533375
0.3468     0.0532647
0.3471     0.0532782
0.3474     0.0533882
0.3477     0.0533751
0.348     0.0533899
0.3483     0.0534319
0.3486     0.0535201
0.3489     0.0533094
0.3492     0.0531172
0.3495     0.0529735
0.3498     0.052781
0.3501     0.0526712
0.3504     0.0526125
0.3507     0.0523631
0.351     0.0521574
0.3513     0.0520709
0.3516     0.0519297
0.3519     0.0518966
0.3522     0.0520578
0.3525     0.0520114
0.3528     0.0521832
0.3531     0.0521554
0.3534     0.0521714
0.3537     0.0521091
0.354     0.0522372
0.3543     0.0521881
0.3546     0.0520919
0.3549     0.0520321
0.3552     0.0519817
0.3555     0.0519313
0.3558     0.05174
0.3561     0.0516306
0.3564     0.0513621
0.3567     0.0513029
0.357     0.0511766
0.3573     0.0510872
0.3576     0.0509628
0.3579     0.0509923
0.3582     0.0510151
0.3585     0.0509199
0.3588     0.0510539
0.3591     0.0509816
0.3594     0.0512334
0.3597     0.0511942
0.36     0.0510643
0.3603     0.0512459
0.3606     0.0511012
0.3609     0.0509883
0.3612     0.0510128
0.3615     0.0508274
0.3618     0.0507352
0.3621     0.0507205
0.3624     0.0505068
0.3627     0.0504598
0.363     0.0503062
0.3633     0.0503127
0.3636     0.0501637
0.3639     0.0502235
0.3642     0.0500691
0.3645     0.0501327
0.3648     0.0501147
0.3651     0.0500449
0.3654     0.0502265
0.3657     0.0500458
0.366     0.0500433
0.3663     0.050101
0.3666     0.0500464
0.3669     0.0500434
0.3672     0.0500216
0.3675     0.0499279
0.3678     0.0496699
0.3681     0.049678
0.3684     0.0496083
0.3687     0.0495239
0.369     0.0494164
0.3693     0.0495438
0.3696     0.0494006
0.3699     0.0496401
0.3702     0.049474
0.3705     0.0494922
0.3708     0.0495068
0.3711     0.0494121
0.3714     0.0494336
0.3717     0.0494116
0.372     0.0492925
0.3723     0.0492068
0.3726     0.0489068
0.3729     0.0489603
0.3732     0.048757
0.3735     0.0486185
0.3738     0.0484951
0.3741     0.0483096
0.3744     0.0484483
0.3747     0.0483733
0.375     0.0484427
0.3753     0.0483865
0.3756     0.0484359
0.3759     0.0483914
0.3762     0.048306
0.3765     0.0485661
0.3768     0.0484488
0.3771     0.0486351
0.3774     0.0484087
0.3777     0.0484392
0.378     0.0482035
0.3783     0.0483723
0.3786     0.0482412
0.3789     0.0479469
0.3792     0.0476942
0.3795     0.047714
0.3798     0.0475133
0.3801     0.0475551
0.3804     0.0474606
0.3807     0.0474019
0.381     0.047454
0.3813     0.0474658
0.3816     0.0476048
0.3819     0.0474807
0.3822     0.0477052
0.3825     0.0477767
0.3828     0.0476892
0.3831     0.0477549
0.3834     0.0479714
0.3837     0.047534
0.384     0.047615
0.3843     0.0474129
0.3846     0.0472932
0.3849     0.0471257
0.3852     0.0470355
0.3855     0.0468072
0.3858     0.0466114
0.3861     0.0465586
0.3864     0.0464262
0.3867     0.0463362
0.387     0.0463535
0.3873     0.0465493
0.3876     0.0466753
0.3879     0.0467136
0.3882     0.0468502
0.3885     0.0468255
0.3888     0.0469441
0.3891     0.0469882
0.3894     0.0470515
0.3897     0.0470638
0.39     0.0468949
0.3903     0.0469107
0.3906     0.0467626
0.3909     0.046486
0.3912     0.0463596
0.3915     0.0460923
0.3918     0.0459499
0.3921     0.0458125
0.3924     0.0457949
0.3927     0.0457319
0.393     0.0456985
0.3933     0.0457366
0.3936     0.04571
0.3939     0.045876
0.3942     0.0457709
0.3945     0.0457965
0.3948     0.0457942
0.3951     0.0459039
0.3954     0.0461032
0.3957     0.0459957
0.396     0.0457822
0.3963     0.0458209
0.3966     0.0457547
0.3969     0.0455457
0.3972     0.0456116
0.3975     0.045535
0.3978     0.0452007
0.3981     0.045103
0.3984     0.0448582
0.3987     0.0449495
0.399     0.0448887
0.3993     0.0450032
0.3996     0.0449419
0.3999     0.0450502
0.4002     0.0451381
0.4005     0.0450964
0.4008     0.0450248
0.4011     0.045047
0.4014     0.0450352
0.4017     0.0451481
0.402     0.0449283
0.4023     0.0449928
0.4026     0.0448609
0.4029     0.0447344
0.4032     0.0447396
0.4035     0.0445355
0.4038     0.0443635
0.4041     0.0443884
0.4044     0.0444105
0.4047     0.0443749
0.405     0.0443759
0.4053     0.0442454
0.4056     0.0442738
0.4059     0.0443777
0.4062     0.0444009
0.4065     0.0444476
0.4068     0.044342
0.4071     0.0442384
0.4074     0.0443156
0.4077     0.0443082
0.408     0.0442687
0.4083     0.0442322
0.4086     0.0442024
0.4089     0.0441134
0.4092     0.0439161
0.4095     0.0439566
0.4098     0.0438735
0.4101     0.0439297
0.4104     0.0438291
0.4107     0.0436966
0.411     0.0438104
0.4113     0.0437681
0.4116     0.0436984
0.4119     0.0438468
0.4122     0.0437321
0.4125     0.0438149
0.4128     0.0437059
0.4131     0.0435133
0.4134     0.0434955
0.4137     0.0433151
0.414     0.0434274
0.4143     0.0432466
0.4146     0.0431163
0.4149     0.043111
0.4152     0.0431494
0.4155     0.0430545
0.4158     0.0430396
0.4161     0.0430242
0.4164     0.0429275
0.4167     0.0431302
0.417     0.043207
0.4173     0.043256
0.4176     0.0430938
0.4179     0.0431045
0.4182     0.0430786
0.4185     0.0432293
0.4188     0.0431966
0.4191     0.0429977
0.4194     0.0430281
0.4197     0.042995
0.42     0.0427817
0.4203     0.0426776
0.4206     0.0425774
0.4209     0.0424085
0.4212     0.0424383
0.4215     0.0422344
0.4218     0.0423285
0.4221     0.0423603
0.4224     0.04215
0.4227     0.04234
0.423     0.0424267
0.4233     0.0425885
0.4236     0.0424277
0.4239     0.0424084
0.4242     0.0425333
0.4245     0.0424712
0.4248     0.0423853
0.4251     0.0425336
0.4254     0.0422371
0.4257     0.0421891
0.426     0.0422293
0.4263     0.042114
0.4266     0.0419138
0.4269     0.0420025
0.4272     0.0418381
0.4275     0.0416613
0.4278     0.0415458
0.4281     0.0417202
0.4284     0.0417216
0.4287     0.0415705
0.429     0.0416476
0.4293     0.0417975
0.4296     0.0420234
0.4299     0.0421077
0.4302     0.0419085
0.4305     0.0420938
0.4308     0.0418851
0.4311     0.0418871
0.4314     0.041901
0.4317     0.0419478
0.432     0.0415612
0.4323     0.0416433
0.4326     0.0414133
0.4329     0.0412266
0.4332     0.0410149
0.4335     0.0411856
0.4338     0.0409911
0.4341     0.0407398
0.4344     0.0408115
0.4347     0.0410964
0.435     0.0409895
0.4353     0.041065
0.4356     0.0411628
0.4359     0.0412324
0.4362     0.0412468
0.4365     0.0412765
0.4368     0.0413937
0.4371     0.0412512
0.4374     0.0413759
0.4377     0.0411773
0.438     0.041275
0.4383     0.0412643
0.4386     0.0409508
0.4389     0.0407792
0.4392     0.0407192
0.4395     0.0405565
0.4398     0.0405002
0.4401     0.0403838
0.4404     0.0405036
0.4407     0.0405192
0.441     0.0402265
0.4413     0.0405341
0.4416     0.0406038
0.4419     0.0405863
0.4422     0.0405689
0.4425     0.0405857
0.4428     0.0406319
0.4431     0.0405384
0.4434     0.0404366
0.4437     0.040586
0.444     0.0406015
0.4443     0.040347
0.4446     0.0402821
0.4449     0.0400889
0.4452     0.0401142
0.4455     0.0401155
0.4458     0.0401024
0.4461     0.0399414
0.4464     0.0399778
0.4467     0.0399067
0.447     0.0399652
0.4473     0.0398904
0.4476     0.0399528
0.4479     0.0398918
0.4482     0.040138
0.4485     0.0400619
0.4488     0.0400698
0.4491     0.0400784
0.4494     0.0399759
0.4497     0.0400227
0.45     0.0398289
0.4503     0.0398227
0.4506     0.0398256
0.4509     0.0396846
0.4512     0.039574
0.4515     0.0394371
0.4518     0.0395804
0.4521     0.0395916
0.4524     0.0395021
0.4527     0.0395485
0.453     0.0395441
0.4533     0.0392976
0.4536     0.0395219
0.4539     0.0393804
0.4542     0.0394223
0.4545     0.0394798
0.4548     0.0393126
0.4551     0.0393892
0.4554     0.0392224
0.4557     0.0391403
0.456     0.0390534
0.4563     0.0390643
0.4566     0.0389981
0.4569     0.0388257
0.4572     0.0388998
0.4575     0.0390131
0.4578     0.0391303
0.4581     0.0389554
0.4584     0.0389864
0.4587     0.0389779
0.459     0.0392473
0.4593     0.0391183
0.4596     0.0392568
0.4599     0.0391271
0.4602     0.0390378
0.4605     0.0387856
0.4608     0.0389146
0.4611     0.0387847
0.4614     0.038708
0.4617     0.0386383
0.462     0.0385027
0.4623     0.0384035
0.4626     0.0381479
0.4629     0.038263
0.4632     0.0381888
0.4635     0.0381723
0.4638     0.0381948
0.4641     0.0381609
0.4644     0.0383223
0.4647     0.0383401
0.465     0.0384479
0.4653     0.038663
0.4656     0.0385921
0.4659     0.0385216
0.4662     0.0385546
0.4665     0.038593
0.4668     0.0385537
0.4671     0.038417
0.4674     0.0382587
0.4677     0.0381931
0.468     0.0381772
0.4683     0.0379846
0.4686     0.0379242
0.4689     0.0377716
0.4692     0.0377845
0.4695     0.0379719
0.4698     0.0377853
0.4701     0.038138
0.4704     0.0380327
0.4707     0.038042
0.471     0.0380691
0.4713     0.0383142
0.4716     0.0384291
0.4719     0.0382144
0.4722     0.0383038
0.4725     0.0380923
0.4728     0.0381405
0.4731     0.0379428
0.4734     0.0378961
0.4737     0.0377486
0.474     0.0375407
0.4743     0.0373058
0.4746     0.0373687
0.4749     0.0373419
0.4752     0.037337
0.4755     0.03721
0.4758     0.0371976
0.4761     0.0372737
0.4764     0.0374131
0.4767     0.0374107
0.477     0.0374465
0.4773     0.0376432
0.4776     0.037773
0.4779     0.0376186
0.4782     0.0378224
0.4785     0.0378178
0.4788     0.0377182
0.4791     0.0376893
0.4794     0.0375131
0.4797     0.037383
0.48     0.0372019
0.4803     0.0370379
0.4806     0.0369531
0.4809     0.0368988
0.4812     0.0369931
0.4815     0.0368563
0.4818     0.0368453
0.4821     0.036871
0.4824     0.0367497
0.4827     0.0368398
0.483     0.037018
0.4833     0.0369294
0.4836     0.0367937
0.4839     0.0370022
0.4842     0.0371512
0.4845     0.037147
0.4848     0.0369962
0.4851     0.0369516
0.4854     0.0369682
0.4857     0.0368668
0.486     0.0368104
0.4863     0.0367421
0.4866     0.03665
0.4869     0.0365835
0.4872     0.0366793
0.4875     0.0366447
0.4878     0.0366407
0.4881     0.0366615
0.4884     0.0366568
0.4887     0.0367017
0.489     0.036676
0.4893     0.0367175
0.4896     0.0366735
0.4899     0.0366351
0.4902     0.03656
0.4905     0.0366772
0.4908     0.0366565
0.4911     0.0364778
0.4914     0.036384
0.4917     0.0363566
0.492     0.0361984
0.4923     0.0362918
0.4926     0.0362144
0.4929     0.0360517
0.4932     0.0361528
0.4935     0.0361698
0.4938     0.0362074
0.4941     0.0363194
0.4944     0.0363354
0.4947     0.036243
0.495     0.0364096
0.4953     0.0364085
0.4956     0.0361882
0.4959     0.0362284
0.4962     0.0363308
0.4965     0.0361012
0.4968     0.0360692
0.4971     0.0358864
0.4974     0.036041
0.4977     0.0359169
0.498     0.0360571
0.4983     0.0359724
0.4986     0.0358398
0.4989     0.0358821
0.4992     0.0359713
0.4995     0.0357761
0.4998     0.035965
0.5001     0.0359751
0.5004     0.0360476
0.5007     0.03586
0.501     0.0360108
0.5013     0.0359656
0.5016     0.0359657
0.5019     0.0359547
0.5022     0.0359993
0.5025     0.0357829
0.5028     0.0357919
0.5031     0.0355412
0.5034     0.0355531
0.5037     0.0354829
0.504     0.0353876
0.5043     0.0353793
0.5046     0.0352734
0.5049     0.0355028
0.5052     0.0356046
0.5055     0.0356546
0.5058     0.0357359
0.5061     0.0357894
0.5064     0.0358715
0.5067     0.0358929
0.507     0.0358598
0.5073     0.0357564
0.5076     0.0358267
0.5079     0.0356816
0.5082     0.0357349
0.5085     0.0357566
0.5088     0.0353144
0.5091     0.035394
0.5094     0.0352356
0.5097     0.0350047
0.51     0.0351761
0.5103     0.0353239
0.5106     0.0351846
0.5109     0.0352028
0.5112     0.0350255
0.5115     0.0352952
0.5118     0.0351936
0.5121     0.0354683
0.5124     0.0356285
0.5127     0.0356715
0.513     0.0354713
0.5133     0.0356413
0.5136     0.0355622
0.5139     0.0353801
0.5142     0.0355021
0.5145     0.0353991
0.5148     0.0353025
0.5151     0.0351992
0.5154     0.0352022
0.5157     0.0350584
0.516     0.0349714
0.5163     0.034986
0.5166     0.0348406
0.5169     0.0348885
0.5172     0.0348992
0.5175     0.0350548
0.5178     0.0349368
0.5181     0.0352269
0.5184     0.0351531
0.5187     0.0352501
0.519     0.0353086
0.5193     0.035204
0.5196     0.0354401
0.5199     0.0352543
0.5202     0.0351977
0.5205     0.0353113
0.5208     0.0353292
0.5211     0.0350543
0.5214     0.034941
0.5217     0.0349448
0.522     0.0347976
0.5223     0.0347901
0.5226     0.0347709
0.5229     0.0346397
0.5232     0.0344434
0.5235     0.0346961
0.5238     0.0346099
0.5241     0.0346814
0.5244     0.034781
0.5247     0.0347648
0.525     0.0349133
0.5253     0.0348007
0.5256     0.0348269
0.5259     0.0349402
0.5262     0.034797
0.5265     0.03481
0.5268     0.0349661
0.5271     0.0347243
0.5274     0.0348322
0.5277     0.0346074
0.528     0.0345631
0.5283     0.0345713
0.5286     0.0346339
0.5289     0.0346067
0.5292     0.0344543
0.5295     0.0345598
0.5298     0.0345594
0.5301     0.0344346
0.5304     0.0345465
0.5307     0.0346982
0.531     0.034742
0.5313     0.0345312
0.5316     0.0345926
0.5319     0.0347012
0.5322     0.0345681
0.5325     0.0346166
0.5328     0.0345407
0.5331     0.0346568
0.5334     0.0344082
0.5337     0.0342781
0.534     0.034475
0.5343     0.0343602
0.5346     0.0341997
0.5349     0.0343659
0.5352     0.0341958
0.5355     0.034454
0.5358     0.034398
0.5361     0.0344498
0.5364     0.034388
0.5367     0.0343594
0.537     0.034332
0.5373     0.0344167
0.5376     0.0345166
0.5379     0.0342992
0.5382     0.0345062
0.5385     0.0343416
0.5388     0.0343206
0.5391     0.0343396
0.5394     0.0340898
0.5397     0.0342423
0.54     0.0340376
0.5403     0.034281
0.5406     0.034177
0.5409     0.0343137
0.5412     0.0342875
0.5415     0.0343099
0.5418     0.0342704
0.5421     0.0343165
0.5424     0.034355
0.5427     0.0341661
0.543     0.0341274
0.5433     0.0343613
0.5436     0.0342984
0.5439     0.0340652
0.5442     0.034055
0.5445     0.0339894
0.5448     0.033905
0.5451     0.0337372
0.5454     0.0339395
0.5457     0.0338311
0.546     0.0338421
0.5463     0.0340122
0.5466     0.033965
0.5469     0.034061
0.5472     0.0341006
0.5475     0.0341811
0.5478     0.0343012
0.5481     0.0343713
0.5484     0.0344019
0.5487     0.0344293
0.549     0.0343629
0.5493     0.0342388
0.5496     0.0342047
0.5499     0.0340749
0.5502     0.0340027
0.5505     0.0339639
0.5508     0.0338417
0.5511     0.0338174
0.5514     0.0338325
0.5517     0.0336877
0.552     0.033735
0.5523     0.0335632
0.5526     0.0335447
0.5529     0.0338237
0.5532     0.0339257
0.5535     0.0339671
0.5538     0.0340568
0.5541     0.0340602
0.5544     0.0340954
0.5547     0.0342915
0.555     0.0341746
0.5553     0.0342084
0.5556     0.0342337
0.5559     0.0341718
0.5562     0.0340415
0.5565     0.0341561
0.5568     0.0339538
0.5571     0.0338184
0.5574     0.033523
0.5577     0.0337189
0.558     0.0335213
0.5583     0.0336528
0.5586     0.0337349
0.5589     0.0338782
0.5592     0.0338221
0.5595     0.0339023
0.5598     0.0339475
0.5601     0.0340775
0.5604     0.0340071
0.5607     0.0341244
0.561     0.0342826
0.5613     0.0342413
0.5616     0.0341325
0.5619     0.0339545
0.5622     0.0338919
0.5625     0.0336084
0.5628     0.0336241
0.5631     0.0335484
0.5634     0.0334949
0.5637     0.0335124
0.564     0.0333295
0.5643     0.0333485
0.5646     0.0335095
0.5649     0.0335177
0.5652     0.0335011
0.5655     0.0336321
0.5658     0.0337982
0.5661     0.0338217
0.5664     0.0338014
0.5667     0.0339806
0.567     0.0339045
0.5673     0.0338306
0.5676     0.0339111
0.5679     0.033947
0.5682     0.0338358
0.5685     0.0337497
0.5688     0.0336977
0.5691     0.0334615
0.5694     0.033542
0.5697     0.0333795
0.57     0.0335128
0.5703     0.0335462
0.5706     0.0333542
0.5709     0.0335776
0.5712     0.0334687
0.5715     0.0335727
0.5718     0.0336098
0.5721     0.033729
0.5724     0.0336099
0.5727     0.0336325
0.573     0.0336625
0.5733     0.0336916
0.5736     0.0337041
0.5739     0.0336892
0.5742     0.0336745
0.5745     0.0336404
0.5748     0.0335206
0.5751     0.0335443
0.5754     0.0333816
0.5757     0.0335261
0.576     0.033606
0.5763     0.0335402
0.5766     0.0334905
0.5769     0.0335247
0.5772     0.0334902
0.5775     0.0337744
0.5778     0.0336289
0.5781     0.0336284
0.5784     0.0337436
0.5787     0.033727
0.579     0.0336793
0.5793     0.0334316
0.5796     0.0334872
0.5799     0.0335145
0.5802     0.0334167
0.5805     0.0334349
0.5808     0.0334174
0.5811     0.0332182
0.5814     0.0333813
0.5817     0.0334521
0.582     0.0334893
0.5823     0.0335359
0.5826     0.0336709
0.5829     0.0333638
0.5832     0.0335457
0.5835     0.0337441
0.5838     0.0334902
0.5841     0.0334513
0.5844     0.0335184
0.5847     0.0336751
0.585     0.0335454
0.5853     0.0334449
0.5856     0.0334564
0.5859     0.0333752
0.5862     0.0333011
0.5865     0.0333317
0.5868     0.0332347
0.5871     0.0330828
0.5874     0.0332679
0.5877     0.0334573
0.588     0.0334256
0.5883     0.0334131
0.5886     0.0335278
0.5889     0.0335779
0.5892     0.0335768
0.5895     0.0336244
0.5898     0.0336479
0.5901     0.033721
0.5904     0.0336148
0.5907     0.0336451
0.591     0.0336525
0.5913     0.0335412
0.5916     0.0333875
0.5919     0.0333206
0.5922     0.0331007
0.5925     0.0330969
0.5928     0.0331036
0.5931     0.0332298
0.5934     0.0332182
0.5937     0.0332811
0.594     0.0334172
0.5943     0.0331786
0.5946     0.0335396
0.5949     0.0334195
0.5952     0.0335781
0.5955     0.0339145
0.5958     0.0337013
0.5961     0.0338254
0.5964     0.033841
0.5967     0.0337931
0.597     0.033646
0.5973     0.0335461
0.5976     0.0334164
0.5979     0.033402
0.5982     0.0334529
0.5985     0.0334425
0.5988     0.0332835
0.5991     0.0331594
0.5994     0.0331594
0.5997     0.0334536
0.6     0.0333348
1
Don`t Show mark
Exponential decrease
0.0330828
0.588323
1000
0.001
855
10
Automatic fit
Reference is zero
Graph
0.0330828
0.588323
0
Measured value
0.0003
0.6
0
Time (sec)
