# Supplementary material for: Lactone Enolates of Isochroman-3-ones and 2-Coumaranones: Quantification of Their Nucleophilicity in DMSO and Conjugate Additions to Chalcones
Source: J Org Chem. 2024 Apr 30;89(10):6915–28. doi: 10.1021/acs.joc.4c00277 (PMC11110064; doi:10.1021/acs.joc.4c00277)
Supplement: Supplementary file 2 — jo4c00277_si_002.zip [file jo4c00277_si_002.zip › 4+6b 3-isochro_NaH_Jul-tbu1304_repeat 2/3-isochro_NaH_Jul-tbu1304_30eq_2.txt]

ProDataTSV

Title: 

Remarks:
#User: SX User
#HV (Absorbance channel): 454.59
#Samples per point: 24
#Sample period: 12.5 us
#Temperature: 20.02 C
#Cell type: Stopped Flow
#Pathlength: 10
Time Stamp : 2023/04/13 14:18:59
The data was saved to file : C:\Users\SX User\Documents\My Data\Yilan Wang\3-isochro_NaH_Jul-tbu1304_repeat 2\3-isochro_NaH_Jul-tbu1304_30eq_2.txt.


Last Modified: Thu Apr 13 14:19:10 2023 by unknown.

Options:

History: 
User : SX User

Version : SX v.4.5.0.9 Build : Aug 18 2015 12:03:04

DataStore created and initialized for data acquisition.

Time Stamp : Thu Apr 13 14:18:23 2023


----------------------------------------------------


User : SX User

Version : SX v.4.5.0.9 Build : Aug 18 2015 12:03:04

Averaged Traces : 

\..0

\..1

\..2

\..3

\..4

New line :  \..Average::0

Time Stamp : Thu Apr 13 14:18:55 2023


----------------------------------------------------


User : SX User

Version : SX v.4.5.0.9 Build : Aug 18 2015 12:03:04

DataStore created and initialized for data acquisition.

Time Stamp : Thu Apr 13 14:18:59 2023


----------------------------------------------------


Available Dimensions:	2
Time	2000 time points over 0.6s,linear,oversampled,external trigger,pressure hold in operation
Repeat	1 repeats in set., -iter option selected

Available Properties: 	1
Absorbance	

Data:


Absorbance
Time	Repeat
	5	
0.0003	0.583894
0.0006	0.586269
0.0009	0.586059
0.0012	0.587005
0.0015	0.586243
0.0018	0.588323
0.0021	0.587474
0.0024	0.585581
0.0027	0.583458
0.003	0.581135
0.0033	0.579333
0.0036	0.577189
0.0039	0.57501
0.0042	0.573122
0.0045	0.571273
0.0048	0.569819
0.0051	0.568709
0.0054	0.566898
0.0057	0.565475
0.006	0.563858
0.0063	0.562084
0.0066	0.560423
0.0069	0.559109
0.0072	0.556983
0.0075	0.555333
0.0078	0.553765
0.0081	0.552075
0.0084	0.550447
0.0087	0.549008
0.009	0.547613
0.0093	0.546443
0.0096	0.545121
0.0099	0.543922
0.0102	0.542298
0.0105	0.540855
0.0108	0.539514
0.0111	0.538102
0.0114	0.536287
0.0117	0.534822
0.012	0.533609
0.0123	0.531788
0.0126	0.530497
0.0129	0.528936
0.0132	0.527224
0.0135	0.525624
0.0138	0.524263
0.0141	0.522592
0.0144	0.521066
0.0147	0.519577
0.015	0.517976
0.0153	0.516507
0.0156	0.515334
0.0159	0.513678
0.0162	0.512307
0.0165	0.510865
0.0168	0.509478
0.0171	0.508087
0.0174	0.506799
0.0177	0.505661
0.018	0.50409
0.0183	0.502832
0.0186	0.501764
0.0189	0.500032
0.0192	0.498564
0.0195	0.497681
0.0198	0.496134
0.0201	0.494765
0.0204	0.493265
0.0207	0.491927
0.021	0.490484
0.0213	0.489279
0.0216	0.487784
0.0219	0.486432
0.0222	0.485318
0.0225	0.483805
0.0228	0.482699
0.0231	0.48127
0.0234	0.480112
0.0237	0.478939
0.024	0.477585
0.0243	0.476246
0.0246	0.475401
0.0249	0.473897
0.0252	0.472452
0.0255	0.471327
0.0258	0.469667
0.0261	0.468545
0.0264	0.466922
0.0267	0.465453
0.027	0.463876
0.0273	0.462456
0.0276	0.461096
0.0279	0.459666
0.0282	0.45841
0.0285	0.457117
0.0288	0.455835
0.0291	0.454791
0.0294	0.454023
0.0297	0.452724
0.03	0.451978
0.0303	0.450757
0.0306	0.449829
0.0309	0.448514
0.0312	0.447391
0.0315	0.446068
0.0318	0.444851
0.0321	0.443697
0.0324	0.442361
0.0327	0.44097
0.033	0.44007
0.0333	0.438828
0.0336	0.43785
0.0339	0.436082
0.0342	0.434969
0.0345	0.433664
0.0348	0.432553
0.0351	0.431426
0.0354	0.430041
0.0357	0.429097
0.036	0.428107
0.0363	0.426849
0.0366	0.425952
0.0369	0.424857
0.0372	0.423627
0.0375	0.422431
0.0378	0.42154
0.0381	0.420259
0.0384	0.419013
0.0387	0.417863
0.039	0.416634
0.0393	0.415429
0.0396	0.414106
0.0399	0.4134
0.0402	0.412182
0.0405	0.411395
0.0408	0.410589
0.0411	0.4094
0.0414	0.408353
0.0417	0.407281
0.042	0.406126
0.0423	0.405184
0.0426	0.403782
0.0429	0.402706
0.0432	0.40166
0.0435	0.400481
0.0438	0.399219
0.0441	0.398061
0.0444	0.396679
0.0447	0.395738
0.045	0.394794
0.0453	0.39377
0.0456	0.392666
0.0459	0.391863
0.0462	0.390897
0.0465	0.389964
0.0468	0.388904
0.0471	0.387865
0.0474	0.387066
0.0477	0.385776
0.048	0.38488
0.0483	0.383894
0.0486	0.382526
0.0489	0.381461
0.0492	0.380356
0.0495	0.379262
0.0498	0.378434
0.0501	0.377424
0.0504	0.376163
0.0507	0.375161
0.051	0.374658
0.0513	0.373677
0.0516	0.372893
0.0519	0.372214
0.0522	0.371244
0.0525	0.370432
0.0528	0.369429
0.0531	0.368686
0.0534	0.367603
0.0537	0.366441
0.054	0.365599
0.0543	0.364182
0.0546	0.363233
0.0549	0.361986
0.0552	0.360859
0.0555	0.359924
0.0558	0.358777
0.0561	0.357943
0.0564	0.3567
0.0567	0.356086
0.057	0.355099
0.0573	0.354176
0.0576	0.353481
0.0579	0.352687
0.0582	0.351902
0.0585	0.351138
0.0588	0.350358
0.0591	0.349485
0.0594	0.348606
0.0597	0.347783
0.06	0.346757
0.0603	0.345621
0.0606	0.344897
0.0609	0.343909
0.0612	0.342837
0.0615	0.341767
0.0618	0.340928
0.0621	0.340172
0.0624	0.339257
0.0627	0.338384
0.063	0.337609
0.0633	0.336782
0.0636	0.33632
0.0639	0.335231
0.0642	0.334826
0.0645	0.333962
0.0648	0.333055
0.0651	0.332341
0.0654	0.331304
0.0657	0.330349
0.066	0.329514
0.0663	0.328719
0.0666	0.327686
0.0669	0.326784
0.0672	0.325546
0.0675	0.324829
0.0678	0.324
0.0681	0.323044
0.0684	0.322263
0.0687	0.321319
0.069	0.320755
0.0693	0.319922
0.0696	0.319227
0.0699	0.318503
0.0702	0.317871
0.0705	0.317015
0.0708	0.316323
0.0711	0.315582
0.0714	0.314747
0.0717	0.314052
0.072	0.313234
0.0723	0.312239
0.0726	0.311436
0.0729	0.310673
0.0732	0.309722
0.0735	0.308975
0.0738	0.308137
0.0741	0.307146
0.0744	0.306662
0.0747	0.305859
0.075	0.305137
0.0753	0.304409
0.0756	0.303483
0.0759	0.303123
0.0762	0.302299
0.0765	0.301408
0.0768	0.300663
0.0771	0.300041
0.0774	0.299138
0.0777	0.298398
0.078	0.29765
0.0783	0.296528
0.0786	0.296285
0.0789	0.295514
0.0792	0.294578
0.0795	0.293726
0.0798	0.293241
0.0801	0.292634
0.0804	0.291934
0.0807	0.291203
0.081	0.290639
0.0813	0.290091
0.0816	0.289478
0.0819	0.288811
0.0822	0.288079
0.0825	0.287199
0.0828	0.286507
0.0831	0.285736
0.0834	0.284902
0.0837	0.284191
0.084	0.283632
0.0843	0.282487
0.0846	0.281774
0.0849	0.281061
0.0852	0.280274
0.0855	0.279537
0.0858	0.278966
0.0861	0.278327
0.0864	0.27752
0.0867	0.277095
0.087	0.276719
0.0873	0.275973
0.0876	0.275555
0.0879	0.275008
0.0882	0.274414
0.0885	0.273486
0.0888	0.272642
0.0891	0.271956
0.0894	0.271245
0.0897	0.270538
0.09	0.269747
0.0903	0.268799
0.0906	0.268177
0.0909	0.267314
0.0912	0.266584
0.0915	0.26597
0.0918	0.265325
0.0921	0.264885
0.0924	0.264333
0.0927	0.263933
0.093	0.263019
0.0933	0.262737
0.0936	0.262458
0.0939	0.261906
0.0942	0.261158
0.0945	0.260549
0.0948	0.259826
0.0951	0.259144
0.0954	0.258303
0.0957	0.257557
0.096	0.256692
0.0963	0.256043
0.0966	0.255372
0.0969	0.254537
0.0972	0.253688
0.0975	0.253124
0.0978	0.25257
0.0981	0.25203
0.0984	0.251714
0.0987	0.251233
0.099	0.250699
0.0993	0.250254
0.0996	0.249893
0.0999	0.249328
0.1002	0.249134
0.1005	0.248287
0.1008	0.247581
0.1011	0.247144
0.1014	0.246363
0.1017	0.245558
0.102	0.244911
0.1023	0.244033
0.1026	0.24328
0.1029	0.242429
0.1032	0.241957
0.1035	0.241479
0.1038	0.240638
0.1041	0.239906
0.1044	0.239569
0.1047	0.239089
0.105	0.238863
0.1053	0.238178
0.1056	0.23786
0.1059	0.23736
0.1062	0.236723
0.1065	0.236161
0.1068	0.235721
0.1071	0.235207
0.1074	0.234137
0.1077	0.233745
0.108	0.23307
0.1083	0.232258
0.1086	0.231786
0.1089	0.230991
0.1092	0.23055
0.1095	0.23003
0.1098	0.229315
0.1101	0.228985
0.1104	0.228487
0.1107	0.228023
0.111	0.227577
0.1113	0.227041
0.1116	0.226562
0.1119	0.22616
0.1122	0.225746
0.1125	0.225216
0.1128	0.224541
0.1131	0.223884
0.1134	0.223151
0.1137	0.222757
0.114	0.222132
0.1143	0.221322
0.1146	0.22106
0.1149	0.220259
0.1152	0.219777
0.1155	0.219339
0.1158	0.21891
0.1161	0.218296
0.1164	0.217868
0.1167	0.217596
0.117	0.217043
0.1173	0.216613
0.1176	0.216195
0.1179	0.215621
0.1182	0.214994
0.1185	0.214161
0.1188	0.213879
0.1191	0.213233
0.1194	0.212725
0.1197	0.212226
0.12	0.211616
0.1203	0.211056
0.1206	0.210453
0.1209	0.210014
0.1212	0.209786
0.1215	0.209317
0.1218	0.208846
0.1221	0.208553
0.1224	0.208254
0.1227	0.207933
0.123	0.207345
0.1233	0.207031
0.1236	0.206324
0.1239	0.205945
0.1242	0.20518
0.1245	0.204608
0.1248	0.203947
0.1251	0.203263
0.1254	0.202529
0.1257	0.202099
0.126	0.201557
0.1263	0.200852
0.1266	0.200604
0.1269	0.199993
0.1272	0.199827
0.1275	0.199471
0.1278	0.199205
0.1281	0.198863
0.1284	0.198647
0.1287	0.198129
0.129	0.197687
0.1293	0.197212
0.1296	0.196975
0.1299	0.196587
0.1302	0.196019
0.1305	0.195399
0.1308	0.19471
0.1311	0.194138
0.1314	0.193675
0.1317	0.192904
0.132	0.192435
0.1323	0.191829
0.1326	0.191421
0.1329	0.191108
0.1332	0.190692
0.1335	0.190339
0.1338	0.190174
0.1341	0.189686
0.1344	0.1895
0.1347	0.189137
0.135	0.18889
0.1353	0.188647
0.1356	0.18837
0.1359	0.187507
0.1362	0.187153
0.1365	0.186332
0.1368	0.185877
0.1371	0.185299
0.1374	0.184831
0.1377	0.184116
0.138	0.183769
0.1383	0.183065
0.1386	0.182877
0.1389	0.182445
0.1392	0.182259
0.1395	0.181736
0.1398	0.181502
0.1401	0.181227
0.1404	0.1809
0.1407	0.180701
0.141	0.180608
0.1413	0.180079
0.1416	0.179954
0.1419	0.179485
0.1422	0.178901
0.1425	0.178453
0.1428	0.178011
0.1431	0.17732
0.1434	0.176826
0.1437	0.176127
0.144	0.175875
0.1443	0.175357
0.1446	0.175006
0.1449	0.174658
0.1452	0.174022
0.1455	0.173535
0.1458	0.173462
0.1461	0.173095
0.1464	0.172847
0.1467	0.172527
0.147	0.172014
0.1473	0.171798
0.1476	0.171444
0.1479	0.171136
0.1482	0.170879
0.1485	0.170443
0.1488	0.17
0.1491	0.169411
0.1494	0.16903
0.1497	0.1685
0.15	0.168209
0.1503	0.167716
0.1506	0.167323
0.1509	0.166977
0.1512	0.166654
0.1515	0.166306
0.1518	0.166043
0.1521	0.165729
0.1524	0.165239
0.1527	0.164935
0.153	0.164615
0.1533	0.164374
0.1536	0.163902
0.1539	0.163425
0.1542	0.163302
0.1545	0.162772
0.1548	0.162206
0.1551	0.161904
0.1554	0.161327
0.1557	0.161087
0.156	0.160845
0.1563	0.160359
0.1566	0.160099
0.1569	0.159772
0.1572	0.159464
0.1575	0.158903
0.1578	0.15886
0.1581	0.158562
0.1584	0.158118
0.1587	0.157838
0.159	0.157652
0.1593	0.157118
0.1596	0.156943
0.1599	0.156564
0.1602	0.156246
0.1605	0.155932
0.1608	0.155253
0.1611	0.154997
0.1614	0.154592
0.1617	0.154245
0.162	0.15418
0.1623	0.153712
0.1626	0.153347
0.1629	0.15328
0.1632	0.152843
0.1635	0.15255
0.1638	0.152196
0.1641	0.1521
0.1644	0.151669
0.1647	0.151394
0.165	0.15097
0.1653	0.150601
0.1656	0.149946
0.1659	0.149696
0.1662	0.149139
0.1665	0.14892
0.1668	0.148414
0.1671	0.148149
0.1674	0.147543
0.1677	0.147243
0.168	0.146948
0.1683	0.146564
0.1686	0.146468
0.1689	0.146331
0.1692	0.14603
0.1695	0.145956
0.1698	0.145751
0.1701	0.145445
0.1704	0.145314
0.1707	0.145113
0.171	0.144681
0.1713	0.144458
0.1716	0.143796
0.1719	0.143537
0.1722	0.14289
0.1725	0.142238
0.1728	0.141977
0.1731	0.141644
0.1734	0.141166
0.1737	0.140988
0.174	0.140666
0.1743	0.140317
0.1746	0.140167
0.1749	0.139851
0.1752	0.139821
0.1755	0.139448
0.1758	0.139337
0.1761	0.139351
0.1764	0.13897
0.1767	0.138811
0.177	0.138597
0.1773	0.138301
0.1776	0.137766
0.1779	0.137536
0.1782	0.136938
0.1785	0.136792
0.1788	0.136369
0.1791	0.135696
0.1794	0.13543
0.1797	0.135215
0.18	0.134842
0.1803	0.134498
0.1806	0.134293
0.1809	0.134069
0.1812	0.133954
0.1815	0.134033
0.1818	0.133965
0.1821	0.133671
0.1824	0.133657
0.1827	0.133322
0.183	0.132967
0.1833	0.132637
0.1836	0.132323
0.1839	0.132225
0.1842	0.131699
0.1845	0.13112
0.1848	0.130713
0.1851	0.130181
0.1854	0.129936
0.1857	0.129365
0.186	0.129009
0.1863	0.128794
0.1866	0.128593
0.1869	0.128392
0.1872	0.128336
0.1875	0.128155
0.1878	0.12805
0.1881	0.127945
0.1884	0.127724
0.1887	0.127608
0.189	0.127464
0.1893	0.127096
0.1896	0.126957
0.1899	0.126543
0.1902	0.126252
0.1905	0.125804
0.1908	0.125454
0.1911	0.125199
0.1914	0.124653
0.1917	0.124324
0.192	0.123987
0.1923	0.123699
0.1926	0.123633
0.1929	0.123267
0.1932	0.123137
0.1935	0.123022
0.1938	0.122649
0.1941	0.122618
0.1944	0.12259
0.1947	0.122347
0.195	0.122022
0.1953	0.1218
0.1956	0.121585
0.1959	0.121289
0.1962	0.121002
0.1965	0.120603
0.1968	0.120293
0.1971	0.120045
0.1974	0.119687
0.1977	0.119329
0.198	0.119205
0.1983	0.118815
0.1986	0.118882
0.1989	0.118635
0.1992	0.11844
0.1995	0.118191
0.1998	0.118169
0.2001	0.117932
0.2004	0.117898
0.2007	0.117627
0.201	0.117263
0.2013	0.116937
0.2016	0.11679
0.2019	0.116475
0.2022	0.115984
0.2025	0.115864
0.2028	0.115516
0.2031	0.115321
0.2034	0.115087
0.2037	0.11473
0.204	0.114699
0.2043	0.1145
0.2046	0.114392
0.2049	0.114198
0.2052	0.114048
0.2055	0.113891
0.2058	0.113677
0.2061	0.113453
0.2064	0.113219
0.2067	0.113032
0.207	0.112683
0.2073	0.112418
0.2076	0.112213
0.2079	0.111939
0.2082	0.111362
0.2085	0.111202
0.2088	0.110839
0.2091	0.110623
0.2094	0.110425
0.2097	0.110393
0.21	0.110078
0.2103	0.110037
0.2106	0.110103
0.2109	0.10989
0.2112	0.109887
0.2115	0.109687
0.2118	0.109356
0.2121	0.109405
0.2124	0.109097
0.2127	0.1089
0.213	0.108517
0.2133	0.108166
0.2136	0.107906
0.2139	0.107528
0.2142	0.107022
0.2145	0.106679
0.2148	0.106505
0.2151	0.106345
0.2154	0.106048
0.2157	0.105818
0.216	0.105714
0.2163	0.105764
0.2166	0.105553
0.2169	0.10561
0.2172	0.105598
0.2175	0.105477
0.2178	0.105204
0.2181	0.105315
0.2184	0.105202
0.2187	0.104774
0.219	0.104513
0.2193	0.104263
0.2196	0.103903
0.2199	0.103576
0.2202	0.103231
0.2205	0.102757
0.2208	0.102435
0.2211	0.102449
0.2214	0.10219
0.2217	0.102189
0.222	0.101728
0.2223	0.10192
0.2226	0.10182
0.2229	0.101712
0.2232	0.101817
0.2235	0.101631
0.2238	0.101599
0.2241	0.101291
0.2244	0.10122
0.2247	0.100999
0.225	0.100735
0.2253	0.100322
0.2256	0.100023
0.2259	0.0999375
0.2262	0.0995547
0.2265	0.0989791
0.2268	0.0987814
0.2271	0.0986283
0.2274	0.0985888
0.2277	0.098148
0.228	0.0981985
0.2283	0.098102
0.2286	0.0979835
0.2289	0.0978741
0.2292	0.0977675
0.2295	0.0978315
0.2298	0.0976978
0.2301	0.0976685
0.2304	0.0974969
0.2307	0.097337
0.231	0.0967382
0.2313	0.0966932
0.2316	0.0964784
0.2319	0.09617
0.2322	0.0958844
0.2325	0.0955421
0.2328	0.0954463
0.2331	0.0952703
0.2334	0.0950332
0.2337	0.0946891
0.234	0.0946445
0.2343	0.0943847
0.2346	0.0944196
0.2349	0.0941599
0.2352	0.0941047
0.2355	0.0940425
0.2358	0.0940103
0.2361	0.093813
0.2364	0.093521
0.2367	0.0934166
0.237	0.0932571
0.2373	0.0931521
0.2376	0.0927477
0.2379	0.0926622
0.2382	0.092488
0.2385	0.0922784
0.2388	0.0922537
0.2391	0.0917877
0.2394	0.0916541
0.2397	0.0917166
0.24	0.0914457
0.2403	0.0912556
0.2406	0.0911535
0.2409	0.0909673
0.2412	0.0908171
0.2415	0.0906976
0.2418	0.0906093
0.2421	0.0904843
0.2424	0.0902429
0.2427	0.0900924
0.243	0.0898441
0.2433	0.0896168
0.2436	0.0893852
0.2439	0.0893568
0.2442	0.0889712
0.2445	0.0889167
0.2448	0.0888728
0.2451	0.0885696
0.2454	0.0884015
0.2457	0.0884648
0.246	0.0883772
0.2463	0.08812
0.2466	0.088163
0.2469	0.0878622
0.2472	0.087608
0.2475	0.0877936
0.2478	0.0874812
0.2481	0.0873137
0.2484	0.0868696
0.2487	0.0865432
0.249	0.0863964
0.2493	0.086308
0.2496	0.0860508
0.2499	0.086024
0.2502	0.0857007
0.2505	0.0855611
0.2508	0.0854755
0.2511	0.0853443
0.2514	0.0854298
0.2517	0.0850138
0.252	0.0850604
0.2523	0.085066
0.2526	0.0848679
0.2529	0.0848572
0.2532	0.0846532
0.2535	0.0843457
0.2538	0.0843064
0.2541	0.084112
0.2544	0.0839537
0.2547	0.0836566
0.255	0.0833196
0.2553	0.0829945
0.2556	0.0829306
0.2559	0.0823753
0.2562	0.0823945
0.2565	0.0824102
0.2568	0.0820962
0.2571	0.0821006
0.2574	0.0820097
0.2577	0.0819298
0.258	0.081988
0.2583	0.0821468
0.2586	0.0821131
0.2589	0.082134
0.2592	0.0818192
0.2595	0.0818662
0.2598	0.0816433
0.2601	0.0814599
0.2604	0.0812142
0.2607	0.0810323
0.261	0.0808771
0.2613	0.0805111
0.2616	0.0801648
0.2619	0.0800068
0.2622	0.0798047
0.2625	0.0793812
0.2628	0.0792293
0.2631	0.0792346
0.2634	0.0792243
0.2637	0.0791741
0.264	0.0791489
0.2643	0.0791283
0.2646	0.079035
0.2649	0.0791021
0.2652	0.0789659
0.2655	0.0788466
0.2658	0.0789935
0.2661	0.0786509
0.2664	0.0785379
0.2667	0.0782171
0.267	0.0781007
0.2673	0.0778769
0.2676	0.0776377
0.2679	0.0771601
0.2682	0.0770561
0.2685	0.0768142
0.2688	0.0768227
0.2691	0.0767457
0.2694	0.076604
0.2697	0.0764122
0.27	0.076667
0.2703	0.0764923
0.2706	0.0764316
0.2709	0.0764136
0.2712	0.0765019
0.2715	0.0763182
0.2718	0.0762083
0.2721	0.0761341
0.2724	0.0759565
0.2727	0.0758719
0.273	0.0756979
0.2733	0.0752568
0.2736	0.0750743
0.2739	0.0749345
0.2742	0.0747518
0.2745	0.0745432
0.2748	0.0742838
0.2751	0.0741384
0.2754	0.0740257
0.2757	0.0738101
0.276	0.0739804
0.2763	0.0739072
0.2766	0.0738149
0.2769	0.0736312
0.2772	0.0737904
0.2775	0.0737667
0.2778	0.0736268
0.2781	0.0735783
0.2784	0.0734603
0.2787	0.0732711
0.279	0.0729973
0.2793	0.0729411
0.2796	0.0727106
0.2799	0.0726162
0.2802	0.072527
0.2805	0.0722796
0.2808	0.0720716
0.2811	0.0721188
0.2814	0.0719441
0.2817	0.0720265
0.282	0.0720106
0.2823	0.0718504
0.2826	0.0716564
0.2829	0.071698
0.2832	0.0715853
0.2835	0.0716206
0.2838	0.0714672
0.2841	0.0711461
0.2844	0.0711025
0.2847	0.0709499
0.285	0.0706861
0.2853	0.070563
0.2856	0.0704039
0.2859	0.0703768
0.2862	0.0702148
0.2865	0.0699792
0.2868	0.0700943
0.2871	0.0700135
0.2874	0.0700195
0.2877	0.0697902
0.288	0.0697296
0.2883	0.0698477
0.2886	0.0698487
0.2889	0.0697252
0.2892	0.0696303
0.2895	0.0693979
0.2898	0.0692323
0.2901	0.0690874
0.2904	0.0688378
0.2907	0.0687209
0.291	0.0682737
0.2913	0.0684708
0.2916	0.0683382
0.2919	0.0682069
0.2922	0.067936
0.2925	0.0680247
0.2928	0.0678571
0.2931	0.0679272
0.2934	0.0678865
0.2937	0.0676615
0.294	0.0678844
0.2943	0.0676875
0.2946	0.0675271
0.2949	0.0674771
0.2952	0.067368
0.2955	0.0670039
0.2958	0.0670774
0.2961	0.0667934
0.2964	0.0667187
0.2967	0.0664877
0.297	0.0662941
0.2973	0.0659797
0.2976	0.0660363
0.2979	0.0658076
0.2982	0.0657028
0.2985	0.0655374
0.2988	0.065944
0.2991	0.0659402
0.2994	0.0661062
0.2997	0.0659509
0.3	0.0659726
0.3003	0.0659154
0.3006	0.0659927
0.3009	0.0659462
0.3012	0.0657778
0.3015	0.0655518
0.3018	0.0653926
0.3021	0.0650111
0.3024	0.0649805
0.3027	0.0646776
0.303	0.0643914
0.3033	0.0641779
0.3036	0.0640364
0.3039	0.063927
0.3042	0.0637733
0.3045	0.0638734
0.3048	0.0639825
0.3051	0.063878
0.3054	0.0637962
0.3057	0.0639083
0.306	0.0640122
0.3063	0.064155
0.3066	0.0639085
0.3069	0.0638921
0.3072	0.0637669
0.3075	0.0636259
0.3078	0.0636425
0.3081	0.0634729
0.3084	0.0631385
0.3087	0.0629267
0.309	0.0626097
0.3093	0.0622776
0.3096	0.0622835
0.3099	0.0622374
0.3102	0.0622532
0.3105	0.0621125
0.3108	0.0621201
0.3111	0.0619832
0.3114	0.0621713
0.3117	0.062289
0.312	0.0621947
0.3123	0.0619794
0.3126	0.0620369
0.3129	0.0621169
0.3132	0.0620434
0.3135	0.0619295
0.3138	0.061561
0.3141	0.0613277
0.3144	0.061212
0.3147	0.060992
0.315	0.0607009
0.3153	0.0606248
0.3156	0.0604379
0.3159	0.0602602
0.3162	0.0602308
0.3165	0.0602654
0.3168	0.0601644
0.3171	0.0603474
0.3174	0.0601539
0.3177	0.0603164
0.318	0.0603384
0.3183	0.0603117
0.3186	0.0603189
0.3189	0.0603395
0.3192	0.0600395
0.3195	0.0599642
0.3198	0.0597551
0.3201	0.0596712
0.3204	0.0596609
0.3207	0.0594491
0.321	0.0592417
0.3213	0.0592676
0.3216	0.0592275
0.3219	0.0589808
0.3222	0.0591346
0.3225	0.0588748
0.3228	0.0589625
0.3231	0.0588337
0.3234	0.0588756
0.3237	0.05856
0.324	0.058577
0.3243	0.0586528
0.3246	0.0584615
0.3249	0.0583086
0.3252	0.0583559
0.3255	0.05818
0.3258	0.0581447
0.3261	0.0577743
0.3264	0.0578311
0.3267	0.0577257
0.327	0.0577877
0.3273	0.0576409
0.3276	0.0577521
0.3279	0.057559
0.3282	0.0574834
0.3285	0.0574542
0.3288	0.057595
0.3291	0.0575909
0.3294	0.0575053
0.3297	0.0572898
0.33	0.0574164
0.3303	0.0572062
0.3306	0.0571848
0.3309	0.0569555
0.3312	0.0568761
0.3315	0.0568042
0.3318	0.0567219
0.3321	0.0564769
0.3324	0.0562675
0.3327	0.056256
0.333	0.0560561
0.3333	0.0558196
0.3336	0.0558583
0.3339	0.0559298
0.3342	0.0559911
0.3345	0.0560505
0.3348	0.0561033
0.3351	0.0559781
0.3354	0.0558235
0.3357	0.055929
0.336	0.0558286
0.3363	0.0557498
0.3366	0.055667
0.3369	0.055444
0.3372	0.0553574
0.3375	0.055171
0.3378	0.0548838
0.3381	0.0548711
0.3384	0.0547732
0.3387	0.0546503
0.339	0.0545327
0.3393	0.0545123
0.3396	0.0545436
0.3399	0.054563
0.3402	0.054696
0.3405	0.0545298
0.3408	0.0546924
0.3411	0.0546518
0.3414	0.0546687
0.3417	0.0546065
0.342	0.0545957
0.3423	0.0545862
0.3426	0.0545469
0.3429	0.0542923
0.3432	0.0541572
0.3435	0.0540354
0.3438	0.0538485
0.3441	0.0536408
0.3444	0.0533963
0.3447	0.0532306
0.345	0.0533118
0.3453	0.0531987
0.3456	0.0532272
0.3459	0.053203
0.3462	0.0532147
0.3465	0.0533375
0.3468	0.0532647
0.3471	0.0532782
0.3474	0.0533882
0.3477	0.0533751
0.348	0.0533899
0.3483	0.0534319
0.3486	0.0535201
0.3489	0.0533094
0.3492	0.0531172
0.3495	0.0529735
0.3498	0.052781
0.3501	0.0526712
0.3504	0.0526125
0.3507	0.0523631
0.351	0.0521574
0.3513	0.0520709
0.3516	0.0519297
0.3519	0.0518966
0.3522	0.0520578
0.3525	0.0520114
0.3528	0.0521832
0.3531	0.0521554
0.3534	0.0521714
0.3537	0.0521091
0.354	0.0522372
0.3543	0.0521881
0.3546	0.0520919
0.3549	0.0520321
0.3552	0.0519817
0.3555	0.0519313
0.3558	0.05174
0.3561	0.0516306
0.3564	0.0513621
0.3567	0.0513029
0.357	0.0511766
0.3573	0.0510872
0.3576	0.0509628
0.3579	0.0509923
0.3582	0.0510151
0.3585	0.0509199
0.3588	0.0510539
0.3591	0.0509816
0.3594	0.0512334
0.3597	0.0511942
0.36	0.0510643
0.3603	0.0512459
0.3606	0.0511012
0.3609	0.0509883
0.3612	0.0510128
0.3615	0.0508274
0.3618	0.0507352
0.3621	0.0507205
0.3624	0.0505068
0.3627	0.0504598
0.363	0.0503062
0.3633	0.0503127
0.3636	0.0501637
0.3639	0.0502235
0.3642	0.0500691
0.3645	0.0501327
0.3648	0.0501147
0.3651	0.0500449
0.3654	0.0502265
0.3657	0.0500458
0.366	0.0500433
0.3663	0.050101
0.3666	0.0500464
0.3669	0.0500434
0.3672	0.0500216
0.3675	0.0499279
0.3678	0.0496699
0.3681	0.049678
0.3684	0.0496083
0.3687	0.0495239
0.369	0.0494164
0.3693	0.0495438
0.3696	0.0494006
0.3699	0.0496401
0.3702	0.049474
0.3705	0.0494922
0.3708	0.0495068
0.3711	0.0494121
0.3714	0.0494336
0.3717	0.0494116
0.372	0.0492925
0.3723	0.0492068
0.3726	0.0489068
0.3729	0.0489603
0.3732	0.048757
0.3735	0.0486185
0.3738	0.0484951
0.3741	0.0483096
0.3744	0.0484483
0.3747	0.0483733
0.375	0.0484427
0.3753	0.0483865
0.3756	0.0484359
0.3759	0.0483914
0.3762	0.048306
0.3765	0.0485661
0.3768	0.0484488
0.3771	0.0486351
0.3774	0.0484087
0.3777	0.0484392
0.378	0.0482035
0.3783	0.0483723
0.3786	0.0482412
0.3789	0.0479469
0.3792	0.0476942
0.3795	0.047714
0.3798	0.0475133
0.3801	0.0475551
0.3804	0.0474606
0.3807	0.0474019
0.381	0.047454
0.3813	0.0474658
0.3816	0.0476048
0.3819	0.0474807
0.3822	0.0477052
0.3825	0.0477767
0.3828	0.0476892
0.3831	0.0477549
0.3834	0.0479714
0.3837	0.047534
0.384	0.047615
0.3843	0.0474129
0.3846	0.0472932
0.3849	0.0471257
0.3852	0.0470355
0.3855	0.0468072
0.3858	0.0466114
0.3861	0.0465586
0.3864	0.0464262
0.3867	0.0463362
0.387	0.0463535
0.3873	0.0465493
0.3876	0.0466753
0.3879	0.0467136
0.3882	0.0468502
0.3885	0.0468255
0.3888	0.0469441
0.3891	0.0469882
0.3894	0.0470515
0.3897	0.0470638
0.39	0.0468949
0.3903	0.0469107
0.3906	0.0467626
0.3909	0.046486
0.3912	0.0463596
0.3915	0.0460923
0.3918	0.0459499
0.3921	0.0458125
0.3924	0.0457949
0.3927	0.0457319
0.393	0.0456985
0.3933	0.0457366
0.3936	0.04571
0.3939	0.045876
0.3942	0.0457709
0.3945	0.0457965
0.3948	0.0457942
0.3951	0.0459039
0.3954	0.0461032
0.3957	0.0459957
0.396	0.0457822
0.3963	0.0458209
0.3966	0.0457547
0.3969	0.0455457
0.3972	0.0456116
0.3975	0.045535
0.3978	0.0452007
0.3981	0.045103
0.3984	0.0448582
0.3987	0.0449495
0.399	0.0448887
0.3993	0.0450032
0.3996	0.0449419
0.3999	0.0450502
0.4002	0.0451381
0.4005	0.0450964
0.4008	0.0450248
0.4011	0.045047
0.4014	0.0450352
0.4017	0.0451481
0.402	0.0449283
0.4023	0.0449928
0.4026	0.0448609
0.4029	0.0447344
0.4032	0.0447396
0.4035	0.0445355
0.4038	0.0443635
0.4041	0.0443884
0.4044	0.0444105
0.4047	0.0443749
0.405	0.0443759
0.4053	0.0442454
0.4056	0.0442738
0.4059	0.0443777
0.4062	0.0444009
0.4065	0.0444476
0.4068	0.044342
0.4071	0.0442384
0.4074	0.0443156
0.4077	0.0443082
0.408	0.0442687
0.4083	0.0442322
0.4086	0.0442024
0.4089	0.0441134
0.4092	0.0439161
0.4095	0.0439566
0.4098	0.0438735
0.4101	0.0439297
0.4104	0.0438291
0.4107	0.0436966
0.411	0.0438104
0.4113	0.0437681
0.4116	0.0436984
0.4119	0.0438468
0.4122	0.0437321
0.4125	0.0438149
0.4128	0.0437059
0.4131	0.0435133
0.4134	0.0434955
0.4137	0.0433151
0.414	0.0434274
0.4143	0.0432466
0.4146	0.0431163
0.4149	0.043111
0.4152	0.0431494
0.4155	0.0430545
0.4158	0.0430396
0.4161	0.0430242
0.4164	0.0429275
0.4167	0.0431302
0.417	0.043207
0.4173	0.043256
0.4176	0.0430938
0.4179	0.0431045
0.4182	0.0430786
0.4185	0.0432293
0.4188	0.0431966
0.4191	0.0429977
0.4194	0.0430281
0.4197	0.042995
0.42	0.0427817
0.4203	0.0426776
0.4206	0.0425774
0.4209	0.0424085
0.4212	0.0424383
0.4215	0.0422344
0.4218	0.0423285
0.4221	0.0423603
0.4224	0.04215
0.4227	0.04234
0.423	0.0424267
0.4233	0.0425885
0.4236	0.0424277
0.4239	0.0424084
0.4242	0.0425333
0.4245	0.0424712
0.4248	0.0423853
0.4251	0.0425336
0.4254	0.0422371
0.4257	0.0421891
0.426	0.0422293
0.4263	0.042114
0.4266	0.0419138
0.4269	0.0420025
0.4272	0.0418381
0.4275	0.0416613
0.4278	0.0415458
0.4281	0.0417202
0.4284	0.0417216
0.4287	0.0415705
0.429	0.0416476
0.4293	0.0417975
0.4296	0.0420234
0.4299	0.0421077
0.4302	0.0419085
0.4305	0.0420938
0.4308	0.0418851
0.4311	0.0418871
0.4314	0.041901
0.4317	0.0419478
0.432	0.0415612
0.4323	0.0416433
0.4326	0.0414133
0.4329	0.0412266
0.4332	0.0410149
0.4335	0.0411856
0.4338	0.0409911
0.4341	0.0407398
0.4344	0.0408115
0.4347	0.0410964
0.435	0.0409895
0.4353	0.041065
0.4356	0.0411628
0.4359	0.0412324
0.4362	0.0412468
0.4365	0.0412765
0.4368	0.0413937
0.4371	0.0412512
0.4374	0.0413759
0.4377	0.0411773
0.438	0.041275
0.4383	0.0412643
0.4386	0.0409508
0.4389	0.0407792
0.4392	0.0407192
0.4395	0.0405565
0.4398	0.0405002
0.4401	0.0403838
0.4404	0.0405036
0.4407	0.0405192
0.441	0.0402265
0.4413	0.0405341
0.4416	0.0406038
0.4419	0.0405863
0.4422	0.0405689
0.4425	0.0405857
0.4428	0.0406319
0.4431	0.0405384
0.4434	0.0404366
0.4437	0.040586
0.444	0.0406015
0.4443	0.040347
0.4446	0.0402821
0.4449	0.0400889
0.4452	0.0401142
0.4455	0.0401155
0.4458	0.0401024
0.4461	0.0399414
0.4464	0.0399778
0.4467	0.0399067
0.447	0.0399652
0.4473	0.0398904
0.4476	0.0399528
0.4479	0.0398918
0.4482	0.040138
0.4485	0.0400619
0.4488	0.0400698
0.4491	0.0400784
0.4494	0.0399759
0.4497	0.0400227
0.45	0.0398289
0.4503	0.0398227
0.4506	0.0398256
0.4509	0.0396846
0.4512	0.039574
0.4515	0.0394371
0.4518	0.0395804
0.4521	0.0395916
0.4524	0.0395021
0.4527	0.0395485
0.453	0.0395441
0.4533	0.0392976
0.4536	0.0395219
0.4539	0.0393804
0.4542	0.0394223
0.4545	0.0394798
0.4548	0.0393126
0.4551	0.0393892
0.4554	0.0392224
0.4557	0.0391403
0.456	0.0390534
0.4563	0.0390643
0.4566	0.0389981
0.4569	0.0388257
0.4572	0.0388998
0.4575	0.0390131
0.4578	0.0391303
0.4581	0.0389554
0.4584	0.0389864
0.4587	0.0389779
0.459	0.0392473
0.4593	0.0391183
0.4596	0.0392568
0.4599	0.0391271
0.4602	0.0390378
0.4605	0.0387856
0.4608	0.0389146
0.4611	0.0387847
0.4614	0.038708
0.4617	0.0386383
0.462	0.0385027
0.4623	0.0384035
0.4626	0.0381479
0.4629	0.038263
0.4632	0.0381888
0.4635	0.0381723
0.4638	0.0381948
0.4641	0.0381609
0.4644	0.0383223
0.4647	0.0383401
0.465	0.0384479
0.4653	0.038663
0.4656	0.0385921
0.4659	0.0385216
0.4662	0.0385546
0.4665	0.038593
0.4668	0.0385537
0.4671	0.038417
0.4674	0.0382587
0.4677	0.0381931
0.468	0.0381772
0.4683	0.0379846
0.4686	0.0379242
0.4689	0.0377716
0.4692	0.0377845
0.4695	0.0379719
0.4698	0.0377853
0.4701	0.038138
0.4704	0.0380327
0.4707	0.038042
0.471	0.0380691
0.4713	0.0383142
0.4716	0.0384291
0.4719	0.0382144
0.4722	0.0383038
0.4725	0.0380923
0.4728	0.0381405
0.4731	0.0379428
0.4734	0.0378961
0.4737	0.0377486
0.474	0.0375407
0.4743	0.0373058
0.4746	0.0373687
0.4749	0.0373419
0.4752	0.037337
0.4755	0.03721
0.4758	0.0371976
0.4761	0.0372737
0.4764	0.0374131
0.4767	0.0374107
0.477	0.0374465
0.4773	0.0376432
0.4776	0.037773
0.4779	0.0376186
0.4782	0.0378224
0.4785	0.0378178
0.4788	0.0377182
0.4791	0.0376893
0.4794	0.0375131
0.4797	0.037383
0.48	0.0372019
0.4803	0.0370379
0.4806	0.0369531
0.4809	0.0368988
0.4812	0.0369931
0.4815	0.0368563
0.4818	0.0368453
0.4821	0.036871
0.4824	0.0367497
0.4827	0.0368398
0.483	0.037018
0.4833	0.0369294
0.4836	0.0367937
0.4839	0.0370022
0.4842	0.0371512
0.4845	0.037147
0.4848	0.0369962
0.4851	0.0369516
0.4854	0.0369682
0.4857	0.0368668
0.486	0.0368104
0.4863	0.0367421
0.4866	0.03665
0.4869	0.0365835
0.4872	0.0366793
0.4875	0.0366447
0.4878	0.0366407
0.4881	0.0366615
0.4884	0.0366568
0.4887	0.0367017
0.489	0.036676
0.4893	0.0367175
0.4896	0.0366735
0.4899	0.0366351
0.4902	0.03656
0.4905	0.0366772
0.4908	0.0366565
0.4911	0.0364778
0.4914	0.036384
0.4917	0.0363566
0.492	0.0361984
0.4923	0.0362918
0.4926	0.0362144
0.4929	0.0360517
0.4932	0.0361528
0.4935	0.0361698
0.4938	0.0362074
0.4941	0.0363194
0.4944	0.0363354
0.4947	0.036243
0.495	0.0364096
0.4953	0.0364085
0.4956	0.0361882
0.4959	0.0362284
0.4962	0.0363308
0.4965	0.0361012
0.4968	0.0360692
0.4971	0.0358864
0.4974	0.036041
0.4977	0.0359169
0.498	0.0360571
0.4983	0.0359724
0.4986	0.0358398
0.4989	0.0358821
0.4992	0.0359713
0.4995	0.0357761
0.4998	0.035965
0.5001	0.0359751
0.5004	0.0360476
0.5007	0.03586
0.501	0.0360108
0.5013	0.0359656
0.5016	0.0359657
0.5019	0.0359547
0.5022	0.0359993
0.5025	0.0357829
0.5028	0.0357919
0.5031	0.0355412
0.5034	0.0355531
0.5037	0.0354829
0.504	0.0353876
0.5043	0.0353793
0.5046	0.0352734
0.5049	0.0355028
0.5052	0.0356046
0.5055	0.0356546
0.5058	0.0357359
0.5061	0.0357894
0.5064	0.0358715
0.5067	0.0358929
0.507	0.0358598
0.5073	0.0357564
0.5076	0.0358267
0.5079	0.0356816
0.5082	0.0357349
0.5085	0.0357566
0.5088	0.0353144
0.5091	0.035394
0.5094	0.0352356
0.5097	0.0350047
0.51	0.0351761
0.5103	0.0353239
0.5106	0.0351846
0.5109	0.0352028
0.5112	0.0350255
0.5115	0.0352952
0.5118	0.0351936
0.5121	0.0354683
0.5124	0.0356285
0.5127	0.0356715
0.513	0.0354713
0.5133	0.0356413
0.5136	0.0355622
0.5139	0.0353801
0.5142	0.0355021
0.5145	0.0353991
0.5148	0.0353025
0.5151	0.0351992
0.5154	0.0352022
0.5157	0.0350584
0.516	0.0349714
0.5163	0.034986
0.5166	0.0348406
0.5169	0.0348885
0.5172	0.0348992
0.5175	0.0350548
0.5178	0.0349368
0.5181	0.0352269
0.5184	0.0351531
0.5187	0.0352501
0.519	0.0353086
0.5193	0.035204
0.5196	0.0354401
0.5199	0.0352543
0.5202	0.0351977
0.5205	0.0353113
0.5208	0.0353292
0.5211	0.0350543
0.5214	0.034941
0.5217	0.0349448
0.522	0.0347976
0.5223	0.0347901
0.5226	0.0347709
0.5229	0.0346397
0.5232	0.0344434
0.5235	0.0346961
0.5238	0.0346099
0.5241	0.0346814
0.5244	0.034781
0.5247	0.0347648
0.525	0.0349133
0.5253	0.0348007
0.5256	0.0348269
0.5259	0.0349402
0.5262	0.034797
0.5265	0.03481
0.5268	0.0349661
0.5271	0.0347243
0.5274	0.0348322
0.5277	0.0346074
0.528	0.0345631
0.5283	0.0345713
0.5286	0.0346339
0.5289	0.0346067
0.5292	0.0344543
0.5295	0.0345598
0.5298	0.0345594
0.5301	0.0344346
0.5304	0.0345465
0.5307	0.0346982
0.531	0.034742
0.5313	0.0345312
0.5316	0.0345926
0.5319	0.0347012
0.5322	0.0345681
0.5325	0.0346166
0.5328	0.0345407
0.5331	0.0346568
0.5334	0.0344082
0.5337	0.0342781
0.534	0.034475
0.5343	0.0343602
0.5346	0.0341997
0.5349	0.0343659
0.5352	0.0341958
0.5355	0.034454
0.5358	0.034398
0.5361	0.0344498
0.5364	0.034388
0.5367	0.0343594
0.537	0.034332
0.5373	0.0344167
0.5376	0.0345166
0.5379	0.0342992
0.5382	0.0345062
0.5385	0.0343416
0.5388	0.0343206
0.5391	0.0343396
0.5394	0.0340898
0.5397	0.0342423
0.54	0.0340376
0.5403	0.034281
0.5406	0.034177
0.5409	0.0343137
0.5412	0.0342875
0.5415	0.0343099
0.5418	0.0342704
0.5421	0.0343165
0.5424	0.034355
0.5427	0.0341661
0.543	0.0341274
0.5433	0.0343613
0.5436	0.0342984
0.5439	0.0340652
0.5442	0.034055
0.5445	0.0339894
0.5448	0.033905
0.5451	0.0337372
0.5454	0.0339395
0.5457	0.0338311
0.546	0.0338421
0.5463	0.0340122
0.5466	0.033965
0.5469	0.034061
0.5472	0.0341006
0.5475	0.0341811
0.5478	0.0343012
0.5481	0.0343713
0.5484	0.0344019
0.5487	0.0344293
0.549	0.0343629
0.5493	0.0342388
0.5496	0.0342047
0.5499	0.0340749
0.5502	0.0340027
0.5505	0.0339639
0.5508	0.0338417
0.5511	0.0338174
0.5514	0.0338325
0.5517	0.0336877
0.552	0.033735
0.5523	0.0335632
0.5526	0.0335447
0.5529	0.0338237
0.5532	0.0339257
0.5535	0.0339671
0.5538	0.0340568
0.5541	0.0340602
0.5544	0.0340954
0.5547	0.0342915
0.555	0.0341746
0.5553	0.0342084
0.5556	0.0342337
0.5559	0.0341718
0.5562	0.0340415
0.5565	0.0341561
0.5568	0.0339538
0.5571	0.0338184
0.5574	0.033523
0.5577	0.0337189
0.558	0.0335213
0.5583	0.0336528
0.5586	0.0337349
0.5589	0.0338782
0.5592	0.0338221
0.5595	0.0339023
0.5598	0.0339475
0.5601	0.0340775
0.5604	0.0340071
0.5607	0.0341244
0.561	0.0342826
0.5613	0.0342413
0.5616	0.0341325
0.5619	0.0339545
0.5622	0.0338919
0.5625	0.0336084
0.5628	0.0336241
0.5631	0.0335484
0.5634	0.0334949
0.5637	0.0335124
0.564	0.0333295
0.5643	0.0333485
0.5646	0.0335095
0.5649	0.0335177
0.5652	0.0335011
0.5655	0.0336321
0.5658	0.0337982
0.5661	0.0338217
0.5664	0.0338014
0.5667	0.0339806
0.567	0.0339045
0.5673	0.0338306
0.5676	0.0339111
0.5679	0.033947
0.5682	0.0338358
0.5685	0.0337497
0.5688	0.0336977
0.5691	0.0334615
0.5694	0.033542
0.5697	0.0333795
0.57	0.0335128
0.5703	0.0335462
0.5706	0.0333542
0.5709	0.0335776
0.5712	0.0334687
0.5715	0.0335727
0.5718	0.0336098
0.5721	0.033729
0.5724	0.0336099
0.5727	0.0336325
0.573	0.0336625
0.5733	0.0336916
0.5736	0.0337041
0.5739	0.0336892
0.5742	0.0336745
0.5745	0.0336404
0.5748	0.0335206
0.5751	0.0335443
0.5754	0.0333816
0.5757	0.0335261
0.576	0.033606
0.5763	0.0335402
0.5766	0.0334905
0.5769	0.0335247
0.5772	0.0334902
0.5775	0.0337744
0.5778	0.0336289
0.5781	0.0336284
0.5784	0.0337436
0.5787	0.033727
0.579	0.0336793
0.5793	0.0334316
0.5796	0.0334872
0.5799	0.0335145
0.5802	0.0334167
0.5805	0.0334349
0.5808	0.0334174
0.5811	0.0332182
0.5814	0.0333813
0.5817	0.0334521
0.582	0.0334893
0.5823	0.0335359
0.5826	0.0336709
0.5829	0.0333638
0.5832	0.0335457
0.5835	0.0337441
0.5838	0.0334902
0.5841	0.0334513
0.5844	0.0335184
0.5847	0.0336751
0.585	0.0335454
0.5853	0.0334449
0.5856	0.0334564
0.5859	0.0333752
0.5862	0.0333011
0.5865	0.0333317
0.5868	0.0332347
0.5871	0.0330828
0.5874	0.0332679
0.5877	0.0334573
0.588	0.0334256
0.5883	0.0334131
0.5886	0.0335278
0.5889	0.0335779
0.5892	0.0335768
0.5895	0.0336244
0.5898	0.0336479
0.5901	0.033721
0.5904	0.0336148
0.5907	0.0336451
0.591	0.0336525
0.5913	0.0335412
0.5916	0.0333875
0.5919	0.0333206
0.5922	0.0331007
0.5925	0.0330969
0.5928	0.0331036
0.5931	0.0332298
0.5934	0.0332182
0.5937	0.0332811
0.594	0.0334172
0.5943	0.0331786
0.5946	0.0335396
0.5949	0.0334195
0.5952	0.0335781
0.5955	0.0339145
0.5958	0.0337013
0.5961	0.0338254
0.5964	0.033841
0.5967	0.0337931
0.597	0.033646
0.5973	0.0335461
0.5976	0.0334164
0.5979	0.033402
0.5982	0.0334529
0.5985	0.0334425
0.5988	0.0332835
0.5991	0.0331594
0.5994	0.0331594
0.5997	0.0334536
0.6	0.0333348
