# Supplementary material for: Lactone Enolates of Isochroman-3-ones and 2-Coumaranones: Quantification of Their Nucleophilicity in DMSO and Conjugate Additions to Chalcones
Source: J Org Chem. 2024 Apr 30;89(10):6915–28. doi: 10.1021/acs.joc.4c00277 (PMC11110064; doi:10.1021/acs.joc.4c00277)
Supplement: Supplementary file 2 — jo4c00277_si_002.zip [file jo4c00277_si_002.zip › 4+6b 3-isochro_NaH_Jul-tbu1304_repeat 2/3-isochro_NaH_Jul-tbu1304_40eq_2.exp]

*********************************************************
*   File written by ExpoFit V 1.3 (2007 by Dr. Kempf)   *
*********************************************************

Date = 13/04/2023 14:38:02
3-isochro_NaH_Jul-tbu1304_40eq_2.txt
13/04/2023 14:23:28
Universal ASCII - file data
2000
0.0002     0.583608
0.0004     0.585483
0.0006     0.585267
0.0008     0.585865
0.001     0.584456
0.0012     0.586198
0.0014     0.586256
0.0016     0.584405
0.0018     0.583809
0.002     0.58305
0.0022     0.581473
0.0024     0.579299
0.0026     0.577458
0.0028     0.575311
0.003     0.573724
0.0032     0.571626
0.0034     0.5698
0.0036     0.56803
0.0038     0.565889
0.004     0.564233
0.0042     0.562635
0.0044     0.561415
0.0046     0.559625
0.0048     0.557765
0.005     0.55632
0.0052     0.554972
0.0054     0.553456
0.0056     0.552164
0.0058     0.550387
0.006     0.548913
0.0062     0.547283
0.0064     0.546159
0.0066     0.544207
0.0068     0.542817
0.007     0.540898
0.0072     0.539508
0.0074     0.537775
0.0076     0.536016
0.0078     0.53436
0.008     0.532844
0.0082     0.531205
0.0084     0.529731
0.0086     0.528196
0.0088     0.526606
0.009     0.52531
0.0092     0.524034
0.0094     0.522737
0.0096     0.521686
0.0098     0.520203
0.01     0.518728
0.0102     0.517326
0.0104     0.51603
0.0106     0.514435
0.0108     0.512986
0.011     0.511702
0.0112     0.510611
0.0114     0.508562
0.0116     0.507118
0.0118     0.505789
0.012     0.504181
0.0122     0.502953
0.0124     0.501398
0.0126     0.50014
0.0128     0.498482
0.013     0.49735
0.0132     0.495786
0.0134     0.49429
0.0136     0.49256
0.0138     0.490841
0.014     0.489714
0.0142     0.488246
0.0144     0.486834
0.0146     0.485856
0.0148     0.484222
0.015     0.482763
0.0152     0.481443
0.0154     0.480061
0.0156     0.478535
0.0158     0.477338
0.016     0.47642
0.0162     0.474793
0.0164     0.473527
0.0166     0.471969
0.0168     0.47041
0.017     0.469385
0.0172     0.467735
0.0174     0.46672
0.0176     0.465949
0.0178     0.464204
0.018     0.463122
0.0182     0.461868
0.0184     0.460448
0.0186     0.459474
0.0188     0.458031
0.019     0.456736
0.0192     0.455476
0.0194     0.454354
0.0196     0.452796
0.0198     0.452029
0.02     0.450456
0.0202     0.449105
0.0204     0.447818
0.0206     0.446429
0.0208     0.44525
0.021     0.443988
0.0212     0.442771
0.0214     0.441495
0.0216     0.440349
0.0218     0.439089
0.022     0.437936
0.0222     0.436674
0.0224     0.435252
0.0226     0.434141
0.0228     0.433251
0.023     0.431925
0.0232     0.430933
0.0234     0.4299
0.0236     0.428619
0.0238     0.427439
0.024     0.426319
0.0242     0.425263
0.0244     0.423981
0.0246     0.422912
0.0248     0.421602
0.025     0.420872
0.0252     0.419772
0.0254     0.418103
0.0256     0.416942
0.0258     0.416106
0.026     0.414695
0.0262     0.413478
0.0264     0.412293
0.0266     0.41113
0.0268     0.409638
0.027     0.408634
0.0272     0.407092
0.0274     0.405698
0.0276     0.404606
0.0278     0.403259
0.028     0.402099
0.0282     0.400939
0.0284     0.399782
0.0286     0.398909
0.0288     0.397563
0.029     0.396649
0.0292     0.39593
0.0294     0.39487
0.0296     0.393854
0.0298     0.392976
0.03     0.392036
0.0302     0.391121
0.0304     0.39002
0.0306     0.389333
0.0308     0.388003
0.031     0.387038
0.0312     0.385839
0.0314     0.384949
0.0316     0.383706
0.0318     0.382727
0.032     0.381575
0.0322     0.380416
0.0324     0.379636
0.0326     0.378522
0.0328     0.377621
0.033     0.376481
0.0332     0.375384
0.0334     0.37462
0.0336     0.373236
0.0338     0.372452
0.034     0.371243
0.0342     0.370281
0.0344     0.369215
0.0346     0.368111
0.0348     0.366866
0.035     0.366118
0.0352     0.364938
0.0354     0.364137
0.0356     0.362987
0.0358     0.362348
0.036     0.361071
0.0362     0.360147
0.0364     0.359354
0.0366     0.358361
0.0368     0.357406
0.037     0.35629
0.0372     0.355481
0.0374     0.354518
0.0376     0.353453
0.0378     0.352258
0.038     0.351482
0.0382     0.350465
0.0384     0.349466
0.0386     0.34827
0.0388     0.347343
0.039     0.346305
0.0392     0.345208
0.0394     0.344281
0.0396     0.34341
0.0398     0.34245
0.04     0.34157
0.0402     0.340718
0.0404     0.339976
0.0406     0.338939
0.0408     0.338432
0.041     0.337087
0.0412     0.336375
0.0414     0.335517
0.0416     0.334689
0.0418     0.333833
0.042     0.333111
0.0422     0.331992
0.0424     0.330837
0.0426     0.330226
0.0428     0.329024
0.043     0.328197
0.0432     0.327271
0.0434     0.326276
0.0436     0.325372
0.0438     0.324133
0.044     0.323621
0.0442     0.322579
0.0444     0.321729
0.0446     0.320632
0.0448     0.319816
0.045     0.319031
0.0452     0.318352
0.0454     0.31737
0.0456     0.316738
0.0458     0.315603
0.046     0.31509
0.0462     0.314195
0.0464     0.313571
0.0466     0.312849
0.0468     0.312144
0.047     0.311307
0.0472     0.310308
0.0474     0.309226
0.0476     0.308667
0.0478     0.307798
0.048     0.306902
0.0482     0.306075
0.0484     0.305184
0.0486     0.304185
0.0488     0.303526
0.049     0.302664
0.0492     0.301633
0.0494     0.300804
0.0496     0.299988
0.0498     0.299228
0.05     0.29845
0.0502     0.297388
0.0504     0.296726
0.0506     0.296311
0.0508     0.295309
0.051     0.294861
0.0512     0.293792
0.0514     0.293245
0.0516     0.292634
0.0518     0.291879
0.052     0.291482
0.0522     0.290715
0.0524     0.289999
0.0526     0.289159
0.0528     0.288585
0.053     0.288047
0.0532     0.287146
0.0534     0.286119
0.0536     0.285522
0.0538     0.284753
0.054     0.283652
0.0542     0.28275
0.0544     0.281972
0.0546     0.281394
0.0548     0.280178
0.055     0.279502
0.0552     0.278559
0.0554     0.27771
0.0556     0.276858
0.0558     0.275788
0.056     0.275458
0.0562     0.274674
0.0564     0.273783
0.0566     0.273035
0.0568     0.272505
0.057     0.27176
0.0572     0.271137
0.0574     0.270454
0.0576     0.269849
0.0578     0.269415
0.058     0.268873
0.0582     0.267911
0.0584     0.267489
0.0586     0.266614
0.0588     0.265913
0.059     0.265166
0.0592     0.264459
0.0594     0.263998
0.0596     0.262964
0.0598     0.262312
0.06     0.261726
0.0602     0.260908
0.0604     0.260438
0.0606     0.259394
0.0608     0.258768
0.061     0.258217
0.0612     0.257265
0.0614     0.256559
0.0616     0.25584
0.0618     0.255269
0.062     0.25436
0.0622     0.254001
0.0624     0.253047
0.0626     0.252553
0.0628     0.252101
0.063     0.251349
0.0632     0.250821
0.0634     0.250466
0.0636     0.249685
0.0638     0.249168
0.064     0.248609
0.0642     0.247974
0.0644     0.247616
0.0646     0.246782
0.0648     0.246095
0.065     0.24568
0.0652     0.245132
0.0654     0.244555
0.0656     0.243797
0.0658     0.24301
0.066     0.242044
0.0662     0.241777
0.0664     0.24085
0.0666     0.240218
0.0668     0.239461
0.067     0.238887
0.0672     0.238488
0.0674     0.237797
0.0676     0.237164
0.0678     0.236436
0.068     0.235728
0.0682     0.235024
0.0684     0.234364
0.0686     0.233693
0.0688     0.233236
0.069     0.232608
0.0692     0.232222
0.0694     0.231684
0.0696     0.231281
0.0698     0.230464
0.07     0.230123
0.0702     0.229582
0.0704     0.228923
0.0706     0.228493
0.0708     0.227933
0.071     0.227433
0.0712     0.22713
0.0714     0.226351
0.0716     0.225553
0.0718     0.225173
0.072     0.22441
0.0722     0.223803
0.0724     0.223365
0.0726     0.222729
0.0728     0.222163
0.073     0.221669
0.0732     0.220878
0.0734     0.220215
0.0736     0.219744
0.0738     0.219018
0.074     0.218316
0.0742     0.218164
0.0744     0.217529
0.0746     0.216872
0.0748     0.21658
0.075     0.215963
0.0752     0.215529
0.0754     0.215035
0.0756     0.214209
0.0758     0.213807
0.076     0.213549
0.0762     0.212916
0.0764     0.2124
0.0766     0.211887
0.0768     0.211298
0.077     0.210795
0.0772     0.210137
0.0774     0.209548
0.0776     0.208978
0.0778     0.20849
0.078     0.208025
0.0782     0.207536
0.0784     0.206733
0.0786     0.206209
0.0788     0.205705
0.079     0.204956
0.0792     0.204403
0.0794     0.204015
0.0796     0.203554
0.0798     0.202988
0.08     0.202689
0.0802     0.202378
0.0804     0.201678
0.0806     0.201287
0.0808     0.200926
0.081     0.200319
0.0812     0.19999
0.0814     0.199485
0.0816     0.199055
0.0818     0.198681
0.082     0.19851
0.0822     0.19781
0.0824     0.197118
0.0826     0.196568
0.0828     0.19602
0.083     0.195519
0.0832     0.195183
0.0834     0.194316
0.0836     0.1941
0.0838     0.193452
0.084     0.192815
0.0842     0.192609
0.0844     0.191785
0.0846     0.19123
0.0848     0.19054
0.085     0.190333
0.0852     0.189973
0.0854     0.189312
0.0856     0.189106
0.0858     0.188607
0.086     0.188056
0.0862     0.187675
0.0864     0.18735
0.0866     0.186957
0.0868     0.186535
0.087     0.186332
0.0872     0.185944
0.0874     0.185612
0.0876     0.185116
0.0878     0.184689
0.088     0.184299
0.0882     0.183719
0.0884     0.183162
0.0886     0.182828
0.0888     0.182193
0.089     0.181877
0.0892     0.181426
0.0894     0.180856
0.0896     0.180303
0.0898     0.179805
0.09     0.179333
0.0902     0.178958
0.0904     0.178348
0.0906     0.177904
0.0908     0.177234
0.091     0.17663
0.0912     0.176388
0.0914     0.175717
0.0916     0.175651
0.0918     0.174953
0.092     0.174788
0.0922     0.174379
0.0924     0.173875
0.0926     0.173869
0.0928     0.173478
0.093     0.173102
0.0932     0.173048
0.0934     0.172588
0.0936     0.172329
0.0938     0.171923
0.094     0.171525
0.0942     0.171144
0.0944     0.170864
0.0946     0.17028
0.0948     0.16966
0.095     0.169308
0.0952     0.168624
0.0954     0.168385
0.0956     0.167756
0.0958     0.167349
0.096     0.166737
0.0962     0.166236
0.0964     0.165833
0.0966     0.165407
0.0968     0.164986
0.097     0.164575
0.0972     0.163847
0.0974     0.163363
0.0976     0.163054
0.0978     0.162846
0.098     0.162497
0.0982     0.162292
0.0984     0.161912
0.0986     0.161444
0.0988     0.161234
0.099     0.160873
0.0992     0.160855
0.0994     0.16038
0.0996     0.160134
0.0998     0.159611
0.1     0.159516
0.1002     0.15916
0.1004     0.158986
0.1006     0.15832
0.1008     0.158089
0.101     0.157755
0.1012     0.157171
0.1014     0.156624
0.1016     0.156124
0.1018     0.1557
0.102     0.155209
0.1022     0.154802
0.1024     0.154373
0.1026     0.153944
0.1028     0.153469
0.103     0.153111
0.1032     0.152565
0.1034     0.152392
0.1036     0.152094
0.1038     0.15172
0.104     0.151208
0.1042     0.151086
0.1044     0.150741
0.1046     0.150526
0.1048     0.150021
0.105     0.150044
0.1052     0.149299
0.1054     0.149057
0.1056     0.148922
0.1058     0.1486
0.106     0.148286
0.1062     0.14808
0.1064     0.147445
0.1066     0.147306
0.1068     0.147066
0.107     0.14648
0.1072     0.146129
0.1074     0.145673
0.1076     0.145236
0.1078     0.144957
0.108     0.144674
0.1082     0.144103
0.1084     0.143732
0.1086     0.143448
0.1088     0.143182
0.109     0.142492
0.1092     0.142211
0.1094     0.142036
0.1096     0.141521
0.1098     0.141296
0.11     0.141178
0.1102     0.141011
0.1104     0.140644
0.1106     0.140189
0.1108     0.139999
0.111     0.139724
0.1112     0.139407
0.1114     0.139308
0.1116     0.139143
0.1118     0.13867
0.112     0.138571
0.1122     0.138089
0.1124     0.137807
0.1126     0.137477
0.1128     0.137191
0.113     0.136725
0.1132     0.13655
0.1134     0.136051
0.1136     0.135872
0.1138     0.135357
0.114     0.134914
0.1142     0.13461
0.1144     0.134173
0.1146     0.134031
0.1148     0.133493
0.115     0.133375
0.1152     0.133039
0.1154     0.132728
0.1156     0.132438
0.1158     0.132285
0.116     0.131923
0.1162     0.131868
0.1164     0.13144
0.1166     0.131188
0.1168     0.131139
0.117     0.130732
0.1172     0.130411
0.1174     0.130321
0.1176     0.129836
0.1178     0.129744
0.118     0.129228
0.1182     0.128809
0.1184     0.128504
0.1186     0.128198
0.1188     0.128016
0.119     0.127539
0.1192     0.12683
0.1194     0.126696
0.1196     0.126211
0.1198     0.126245
0.12     0.125609
0.1202     0.125472
0.1204     0.125083
0.1206     0.124767
0.1208     0.124578
0.121     0.12432
0.1212     0.12411
0.1214     0.123991
0.1216     0.123755
0.1218     0.123483
0.122     0.12336
0.1222     0.123285
0.1224     0.123127
0.1226     0.123007
0.1228     0.122711
0.123     0.122
0.1232     0.122024
0.1234     0.121672
0.1236     0.121242
0.1238     0.121194
0.124     0.120864
0.1242     0.120612
0.1244     0.119915
0.1246     0.119616
0.1248     0.119298
0.125     0.118947
0.1252     0.118457
0.1254     0.117949
0.1256     0.117659
0.1258     0.117478
0.126     0.117169
0.1262     0.116858
0.1264     0.116808
0.1266     0.116372
0.1268     0.116306
0.127     0.115888
0.1272     0.115975
0.1274     0.115836
0.1276     0.115693
0.1278     0.115533
0.128     0.11527
0.1282     0.115265
0.1284     0.11505
0.1286     0.114976
0.1288     0.11472
0.129     0.114567
0.1292     0.11434
0.1294     0.114028
0.1296     0.113856
0.1298     0.113737
0.13     0.113272
0.1302     0.112991
0.1304     0.112406
0.1306     0.112388
0.1308     0.112184
0.131     0.111528
0.1312     0.111375
0.1314     0.11091
0.1316     0.110419
0.1318     0.110298
0.132     0.109879
0.1322     0.109786
0.1324     0.109783
0.1326     0.109362
0.1328     0.109069
0.133     0.108778
0.1332     0.108841
0.1334     0.108687
0.1336     0.108622
0.1338     0.10827
0.134     0.108102
0.1342     0.10819
0.1344     0.107978
0.1346     0.107617
0.1348     0.107641
0.135     0.107571
0.1352     0.107128
0.1354     0.107218
0.1356     0.106688
0.1358     0.106521
0.136     0.106215
0.1362     0.10598
0.1364     0.105503
0.1366     0.105388
0.1368     0.105052
0.137     0.104497
0.1372     0.104193
0.1374     0.104009
0.1376     0.103598
0.1378     0.103531
0.138     0.10316
0.1382     0.102817
0.1384     0.102836
0.1386     0.102467
0.1388     0.102307
0.139     0.101995
0.1392     0.101791
0.1394     0.101719
0.1396     0.101524
0.1398     0.101543
0.14     0.101195
0.1402     0.101314
0.1404     0.101134
0.1406     0.100893
0.1408     0.100931
0.141     0.100889
0.1412     0.100641
0.1414     0.100471
0.1416     0.100442
0.1418     0.0998131
0.142     0.099616
0.1422     0.0996817
0.1424     0.0990099
0.1426     0.0988934
0.1428     0.0987073
0.143     0.0985434
0.1432     0.098083
0.1434     0.097919
0.1436     0.0975178
0.1438     0.0972815
0.144     0.0969115
0.1442     0.09666
0.1444     0.0964759
0.1446     0.0961763
0.1448     0.0961719
0.145     0.0958436
0.1452     0.0957635
0.1454     0.0954521
0.1456     0.095396
0.1458     0.0954712
0.146     0.0953688
0.1462     0.0949456
0.1464     0.0949982
0.1466     0.09493
0.1468     0.0947259
0.147     0.0945048
0.1472     0.0945439
0.1474     0.0943354
0.1476     0.0942746
0.1478     0.0941559
0.148     0.0937728
0.1482     0.0933009
0.1484     0.0930123
0.1486     0.0930326
0.1488     0.0929752
0.149     0.0925608
0.1492     0.0925034
0.1494     0.0920122
0.1496     0.0919338
0.1498     0.0916649
0.15     0.0916528
0.1502     0.0915003
0.1504     0.0911732
0.1506     0.0909955
0.1508     0.0908024
0.151     0.0907118
0.1512     0.0904398
0.1514     0.0903544
0.1516     0.0899607
0.1518     0.0900845
0.152     0.0901388
0.1522     0.0898266
0.1524     0.0898036
0.1526     0.0895859
0.1528     0.0895046
0.153     0.0891886
0.1532     0.089116
0.1534     0.0889854
0.1536     0.0885596
0.1538     0.0882687
0.154     0.0883919
0.1542     0.0878534
0.1544     0.0878167
0.1546     0.0877565
0.1548     0.0876064
0.155     0.0871827
0.1552     0.0870912
0.1554     0.0868109
0.1556     0.0865891
0.1558     0.086611
0.156     0.086358
0.1562     0.0860202
0.1564     0.0860526
0.1566     0.0859376
0.1568     0.0855673
0.157     0.0855965
0.1572     0.0855631
0.1574     0.0852237
0.1576     0.0852544
0.1578     0.0850076
0.158     0.0848413
0.1582     0.0847021
0.1584     0.0848702
0.1586     0.0847264
0.1588     0.0842998
0.159     0.0843282
0.1592     0.0841821
0.1594     0.083889
0.1596     0.0836875
0.1598     0.0834744
0.16     0.083181
0.1602     0.0829019
0.1604     0.0827861
0.1606     0.0825626
0.1608     0.082508
0.161     0.0822224
0.1612     0.0822435
0.1614     0.0819712
0.1616     0.0817865
0.1618     0.081629
0.162     0.0816657
0.1622     0.0812798
0.1624     0.0814476
0.1626     0.0811552
0.1628     0.0810695
0.163     0.0811941
0.1632     0.0808393
0.1634     0.0809134
0.1636     0.0806808
0.1638     0.0806051
0.164     0.0805585
0.1642     0.0803174
0.1644     0.080213
0.1646     0.0800881
0.1648     0.0797869
0.165     0.0796533
0.1652     0.07946
0.1654     0.0790239
0.1656     0.0788304
0.1658     0.078946
0.166     0.0786883
0.1662     0.078378
0.1664     0.0780501
0.1666     0.0779255
0.1668     0.0777415
0.167     0.0775487
0.1672     0.0772601
0.1674     0.0770236
0.1676     0.0772295
0.1678     0.0768915
0.168     0.0766881
0.1682     0.0766347
0.1684     0.0765758
0.1686     0.0764938
0.1688     0.0764676
0.169     0.0761716
0.1692     0.0763097
0.1694     0.0759456
0.1696     0.0763183
0.1698     0.0762367
0.17     0.0760835
0.1702     0.0760272
0.1704     0.0757673
0.1706     0.0757645
0.1708     0.0755932
0.171     0.0755083
0.1712     0.0753651
0.1714     0.0754092
0.1716     0.0751873
0.1718     0.0749763
0.172     0.0747135
0.1722     0.074334
0.1724     0.0743339
0.1726     0.0737891
0.1728     0.0736384
0.173     0.0736613
0.1732     0.0733087
0.1734     0.073146
0.1736     0.0729172
0.1738     0.0728862
0.174     0.0726657
0.1742     0.0726315
0.1744     0.0723308
0.1746     0.0721633
0.1748     0.072418
0.175     0.0724447
0.1752     0.0723455
0.1754     0.0721349
0.1756     0.0723528
0.1758     0.0721904
0.176     0.0723622
0.1762     0.0721013
0.1764     0.0721546
0.1766     0.071794
0.1768     0.0718869
0.177     0.0716957
0.1772     0.0716887
0.1774     0.0717134
0.1776     0.0712506
0.1778     0.0711432
0.178     0.0709788
0.1782     0.0705724
0.1784     0.0703151
0.1786     0.0702248
0.1788     0.0701429
0.179     0.0698457
0.1792     0.0695485
0.1794     0.0693229
0.1796     0.0692021
0.1798     0.0689844
0.18     0.0686699
0.1802     0.0687903
0.1804     0.0687497
0.1806     0.0686013
0.1808     0.0686582
0.181     0.0686453
0.1812     0.0684647
0.1814     0.0685306
0.1816     0.0685979
0.1818     0.068662
0.182     0.0684506
0.1822     0.0682656
0.1824     0.0683575
0.1826     0.0681661
0.1828     0.0681582
0.183     0.0684453
0.1832     0.0680795
0.1834     0.0679609
0.1836     0.0679822
0.1838     0.0676462
0.184     0.0674203
0.1842     0.0673651
0.1844     0.0669774
0.1846     0.0667533
0.1848     0.0666134
0.185     0.0661564
0.1852     0.0659022
0.1854     0.0657981
0.1856     0.0658356
0.1858     0.0656602
0.186     0.0654442
0.1862     0.0653229
0.1864     0.0651218
0.1866     0.0651913
0.1868     0.0649531
0.187     0.0649519
0.1872     0.0648655
0.1874     0.0649563
0.1876     0.0649794
0.1878     0.0647958
0.188     0.0648061
0.1882     0.0649386
0.1884     0.0649666
0.1886     0.0649367
0.1888     0.0648602
0.189     0.0648736
0.1892     0.0647111
0.1894     0.0644852
0.1896     0.0644051
0.1898     0.0642604
0.19     0.0640354
0.1902     0.0637704
0.1904     0.0638412
0.1906     0.0639059
0.1908     0.0636402
0.191     0.0634523
0.1912     0.0631693
0.1914     0.0629391
0.1916     0.0628005
0.1918     0.0627544
0.192     0.0627574
0.1922     0.0624858
0.1924     0.062386
0.1926     0.0623202
0.1928     0.0622885
0.193     0.0622141
0.1932     0.0621743
0.1934     0.0621752
0.1936     0.0622295
0.1938     0.0620992
0.194     0.0622284
0.1942     0.0620405
0.1944     0.0619065
0.1946     0.0618763
0.1948     0.0617641
0.195     0.0618275
0.1952     0.0616052
0.1954     0.0615596
0.1956     0.0612383
0.1958     0.0612273
0.196     0.0609727
0.1962     0.0608475
0.1964     0.0607234
0.1966     0.0605483
0.1968     0.0605504
0.197     0.0604646
0.1972     0.0602878
0.1974     0.0601393
0.1976     0.0600604
0.1978     0.0598572
0.198     0.0596655
0.1982     0.059803
0.1984     0.0594938
0.1986     0.0595759
0.1988     0.0594472
0.199     0.0593367
0.1992     0.0594171
0.1994     0.0594084
0.1996     0.059428
0.1998     0.0595292
0.2     0.0593759
0.2002     0.0592415
0.2004     0.0592331
0.2006     0.0589178
0.2008     0.0590745
0.201     0.0587535
0.2012     0.0587355
0.2014     0.0585461
0.2016     0.0586084
0.2018     0.0583908
0.202     0.0582969
0.2022     0.0580376
0.2024     0.0580325
0.2026     0.0578939
0.2028     0.0576588
0.203     0.0576233
0.2032     0.0576179
0.2034     0.0574479
0.2036     0.0574263
0.2038     0.0573521
0.204     0.0572897
0.2042     0.0571889
0.2044     0.0572984
0.2046     0.0570729
0.2048     0.0572128
0.205     0.0572126
0.2052     0.0571241
0.2054     0.0571612
0.2056     0.056978
0.2058     0.0569022
0.206     0.0568991
0.2062     0.0569197
0.2064     0.0566564
0.2066     0.0567056
0.2068     0.0564614
0.207     0.056283
0.2072     0.0562442
0.2074     0.0560094
0.2076     0.0559631
0.2078     0.0556257
0.208     0.0554575
0.2082     0.0554003
0.2084     0.0554527
0.2086     0.0550225
0.2088     0.0551934
0.209     0.0550977
0.2092     0.05508
0.2094     0.0550373
0.2096     0.0549458
0.2098     0.0549857
0.21     0.0548644
0.2102     0.0547457
0.2104     0.0549039
0.2106     0.0550177
0.2108     0.0551381
0.211     0.0550479
0.2112     0.0551675
0.2114     0.0552019
0.2116     0.0549371
0.2118     0.0549158
0.212     0.0548462
0.2122     0.0548203
0.2124     0.0546274
0.2126     0.0546557
0.2128     0.0543579
0.213     0.0542635
0.2132     0.054091
0.2134     0.0537375
0.2136     0.0539581
0.2138     0.0536657
0.214     0.0532689
0.2142     0.0533838
0.2144     0.0530587
0.2146     0.0528593
0.2148     0.0528626
0.215     0.0528125
0.2152     0.0526648
0.2154     0.052434
0.2156     0.0527027
0.2158     0.0526812
0.216     0.0525681
0.2162     0.0527034
0.2164     0.0526734
0.2166     0.0528764
0.2168     0.0527115
0.217     0.0527905
0.2172     0.0528409
0.2174     0.0527894
0.2176     0.0528587
0.2178     0.0529408
0.218     0.0526825
0.2182     0.052719
0.2184     0.0524637
0.2186     0.0526101
0.2188     0.0523994
0.219     0.0521189
0.2192     0.0519512
0.2194     0.0520486
0.2196     0.0516603
0.2198     0.0515608
0.22     0.051401
0.2202     0.0510709
0.2204     0.0509204
0.2206     0.0509644
0.2208     0.0508307
0.221     0.0507463
0.2212     0.0509914
0.2214     0.0507248
0.2216     0.0505989
0.2218     0.0507527
0.222     0.0507442
0.2222     0.0507582
0.2224     0.0506805
0.2226     0.0508464
0.2228     0.0507729
0.223     0.0507715
0.2232     0.050897
0.2234     0.0510028
0.2236     0.050864
0.2238     0.0504968
0.224     0.0507648
0.2242     0.0507695
0.2244     0.0504619
0.2246     0.0500228
0.2248     0.0504252
0.225     0.050227
0.2252     0.0502616
0.2254     0.0498277
0.2256     0.0498561
0.2258     0.0496669
0.226     0.0496087
0.2262     0.0493638
0.2264     0.049277
0.2266     0.0491313
0.2268     0.0492347
0.227     0.049077
0.2272     0.0487928
0.2274     0.0488643
0.2276     0.0487971
0.2278     0.0487493
0.228     0.0487861
0.2282     0.0487674
0.2284     0.0489635
0.2286     0.0489629
0.2288     0.0488333
0.229     0.0490021
0.2292     0.0489713
0.2294     0.0488725
0.2296     0.048849
0.2298     0.0487799
0.23     0.0488789
0.2302     0.048913
0.2304     0.0487189
0.2306     0.0486976
0.2308     0.0486361
0.231     0.0484582
0.2312     0.0484487
0.2314     0.0483778
0.2316     0.0482338
0.2318     0.0479777
0.232     0.0478859
0.2322     0.0479259
0.2324     0.0480074
0.2326     0.0477959
0.2328     0.0475746
0.233     0.0475283
0.2332     0.047439
0.2334     0.0476402
0.2336     0.047432
0.2338     0.0476218
0.234     0.0473919
0.2342     0.0472771
0.2344     0.0472534
0.2346     0.0470891
0.2348     0.0472696
0.235     0.0471986
0.2352     0.0469248
0.2354     0.0472253
0.2356     0.0472125
0.2358     0.0472008
0.236     0.0469347
0.2362     0.0471145
0.2364     0.0471445
0.2366     0.0470613
0.2368     0.046978
0.237     0.0467299
0.2372     0.0467587
0.2374     0.0467653
0.2376     0.0468803
0.2378     0.0464096
0.238     0.0463155
0.2382     0.046396
0.2384     0.0461788
0.2386     0.0460609
0.2388     0.0460462
0.239     0.0461569
0.2392     0.0460718
0.2394     0.0459698
0.2396     0.0461285
0.2398     0.0458838
0.24     0.0459482
0.2402     0.0460256
0.2404     0.0460953
0.2406     0.0460123
0.2408     0.045882
0.241     0.0459245
0.2412     0.0459032
0.2414     0.0459523
0.2416     0.0454942
0.2418     0.0455577
0.242     0.0454458
0.2422     0.0455422
0.2424     0.0453825
0.2426     0.0453614
0.2428     0.0452638
0.243     0.045238
0.2432     0.0449508
0.2434     0.0448115
0.2436     0.0449532
0.2438     0.0448203
0.244     0.0447965
0.2442     0.04468
0.2444     0.0446077
0.2446     0.044668
0.2448     0.0446355
0.245     0.0445507
0.2452     0.0445728
0.2454     0.0447301
0.2456     0.0445328
0.2458     0.0444557
0.246     0.0445442
0.2462     0.0444954
0.2464     0.0444137
0.2466     0.0445091
0.2468     0.0444708
0.247     0.0443314
0.2472     0.0444251
0.2474     0.0443626
0.2476     0.0442833
0.2478     0.0442649
0.248     0.0442271
0.2482     0.0440867
0.2484     0.04388
0.2486     0.0437067
0.2488     0.0436032
0.249     0.0436055
0.2492     0.0436448
0.2494     0.0434235
0.2496     0.043362
0.2498     0.0433375
0.25     0.0430579
0.2502     0.0431639
0.2504     0.0430868
0.2506     0.0430537
0.2508     0.0431242
0.251     0.0430043
0.2512     0.0431903
0.2514     0.0433802
0.2516     0.0430363
0.2518     0.0432514
0.252     0.043246
0.2522     0.0432804
0.2524     0.043261
0.2526     0.043247
0.2528     0.0432679
0.253     0.0433718
0.2532     0.0431452
0.2534     0.0430537
0.2536     0.0432013
0.2538     0.0430341
0.254     0.0428513
0.2542     0.0428208
0.2544     0.0425918
0.2546     0.0427049
0.2548     0.0422313
0.255     0.0421848
0.2552     0.0423177
0.2554     0.042026
0.2556     0.0419739
0.2558     0.0418075
0.256     0.041926
0.2562     0.0416266
0.2564     0.0417895
0.2566     0.0417159
0.2568     0.0415315
0.257     0.0415864
0.2572     0.0417964
0.2574     0.0418474
0.2576     0.0418804
0.2578     0.0418521
0.258     0.0419203
0.2582     0.0418983
0.2584     0.0418231
0.2586     0.0419892
0.2588     0.0421052
0.259     0.0419976
0.2592     0.0419407
0.2594     0.0419915
0.2596     0.0420462
0.2598     0.0419352
0.26     0.0418004
0.2602     0.0416695
0.2604     0.0418173
0.2606     0.0415879
0.2608     0.0414149
0.261     0.0414605
0.2612     0.041164
0.2614     0.041118
0.2616     0.041027
0.2618     0.0407015
0.262     0.0407715
0.2622     0.040515
0.2624     0.0405215
0.2626     0.040604
0.2628     0.0404913
0.263     0.0404995
0.2632     0.0405163
0.2634     0.0405216
0.2636     0.0403322
0.2638     0.040641
0.264     0.0404701
0.2642     0.0405519
0.2644     0.040679
0.2646     0.0405965
0.2648     0.0406443
0.265     0.0408526
0.2652     0.0405831
0.2654     0.0407504
0.2656     0.0406176
0.2658     0.0407901
0.266     0.0404586
0.2662     0.04046
0.2664     0.0405358
0.2666     0.0402482
0.2668     0.0402126
0.267     0.040027
0.2672     0.039895
0.2674     0.0397808
0.2676     0.0396546
0.2678     0.039719
0.268     0.0393912
0.2682     0.0393463
0.2684     0.0392053
0.2686     0.0392509
0.2688     0.0392716
0.269     0.0392462
0.2692     0.0392279
0.2694     0.0391749
0.2696     0.0393548
0.2698     0.0393583
0.27     0.0392178
0.2702     0.0394936
0.2704     0.0395896
0.2706     0.0395017
0.2708     0.039478
0.271     0.0395199
0.2712     0.0396174
0.2714     0.0397749
0.2716     0.0396456
0.2718     0.0394278
0.272     0.0395943
0.2722     0.0396542
0.2724     0.0395196
0.2726     0.0391724
0.2728     0.0393679
0.273     0.0391742
0.2732     0.0391164
0.2734     0.0388612
0.2736     0.0388577
0.2738     0.0385193
0.274     0.0386367
0.2742     0.038583
0.2744     0.038575
0.2746     0.0385023
0.2748     0.0383958
0.275     0.0383601
0.2752     0.0382558
0.2754     0.0382729
0.2756     0.0384254
0.2758     0.0382824
0.276     0.0384158
0.2762     0.0383922
0.2764     0.0383612
0.2766     0.0385622
0.2768     0.0386965
0.277     0.0385166
0.2772     0.0385657
0.2774     0.0384433
0.2776     0.0382529
0.2778     0.0384249
0.278     0.0383678
0.2782     0.0382188
0.2784     0.0382651
0.2786     0.0382709
0.2788     0.038169
0.279     0.0381924
0.2792     0.0379836
0.2794     0.0377421
0.2796     0.0378488
0.2798     0.0380285
0.28     0.037867
0.2802     0.0378448
0.2804     0.0377746
0.2806     0.0376961
0.2808     0.0377039
0.281     0.0375758
0.2812     0.037545
0.2814     0.0376805
0.2816     0.0376096
0.2818     0.0377078
0.282     0.0376536
0.2822     0.0376679
0.2824     0.0376049
0.2826     0.0376651
0.2828     0.0374492
0.283     0.0375607
0.2832     0.0374973
0.2834     0.0378213
0.2836     0.0375995
0.2838     0.0374168
0.284     0.0374978
0.2842     0.0373457
0.2844     0.0373076
0.2846     0.0371115
0.2848     0.0367915
0.285     0.0370858
0.2852     0.0370043
0.2854     0.0369589
0.2856     0.0368519
0.2858     0.0366469
0.286     0.0368316
0.2862     0.0369343
0.2864     0.0369532
0.2866     0.0366155
0.2868     0.0368131
0.287     0.0367642
0.2872     0.0367645
0.2874     0.0368413
0.2876     0.0368915
0.2878     0.03691
0.288     0.0369122
0.2882     0.036958
0.2884     0.0369461
0.2886     0.036815
0.2888     0.0368616
0.289     0.0369241
0.2892     0.0368385
0.2894     0.0367853
0.2896     0.0368761
0.2898     0.0364879
0.29     0.0364927
0.2902     0.0365156
0.2904     0.0364945
0.2906     0.0363562
0.2908     0.0361433
0.291     0.0361117
0.2912     0.0359561
0.2914     0.0361815
0.2916     0.0358217
0.2918     0.0359705
0.292     0.0359756
0.2922     0.0358885
0.2924     0.0358962
0.2926     0.0359032
0.2928     0.0359526
0.293     0.0359528
0.2932     0.0360585
0.2934     0.0360132
0.2936     0.0361675
0.2938     0.0362551
0.294     0.0360555
0.2942     0.036164
0.2944     0.0360741
0.2946     0.0361544
0.2948     0.0361794
0.295     0.0358456
0.2952     0.0361122
0.2954     0.0360406
0.2956     0.0357254
0.2958     0.0357822
0.296     0.0357948
0.2962     0.0354659
0.2964     0.03534
0.2966     0.0352493
0.2968     0.0354059
0.297     0.0351705
0.2972     0.0350838
0.2974     0.0350982
0.2976     0.0349892
0.2978     0.0349855
0.298     0.0350788
0.2982     0.0350983
0.2984     0.0351907
0.2986     0.0351486
0.2988     0.0350991
0.299     0.0352357
0.2992     0.0352948
0.2994     0.0353025
0.2996     0.0353577
0.2998     0.035445
0.3     0.0353924
0.3002     0.0357448
0.3004     0.0354457
0.3006     0.0356182
0.3008     0.0355728
0.301     0.0356401
0.3012     0.0355023
0.3014     0.0355443
0.3016     0.0354567
0.3018     0.0354211
0.302     0.0351645
0.3022     0.034956
0.3024     0.0347876
0.3026     0.0348045
0.3028     0.0345969
0.303     0.0346081
0.3032     0.0342754
0.3034     0.0342727
0.3036     0.0341555
0.3038     0.0342488
0.304     0.0342429
0.3042     0.0343043
0.3044     0.0343192
0.3046     0.034369
0.3048     0.0344861
0.305     0.034545
0.3052     0.0344341
0.3054     0.0346432
0.3056     0.0346626
0.3058     0.0347385
0.306     0.0345438
0.3062     0.0347645
0.3064     0.0346694
0.3066     0.0347487
0.3068     0.0347435
0.307     0.0348134
0.3072     0.0346055
0.3074     0.0348075
0.3076     0.0345807
0.3078     0.0344743
0.308     0.0343659
0.3082     0.0343762
0.3084     0.034122
0.3086     0.0340916
0.3088     0.0339708
0.309     0.0339166
0.3092     0.0337834
0.3094     0.033618
0.3096     0.0336578
0.3098     0.0337042
0.31     0.033597
0.3102     0.0336452
0.3104     0.0337389
0.3106     0.0337212
0.3108     0.0339445
0.311     0.0337235
0.3112     0.0337215
0.3114     0.0338364
0.3116     0.033945
0.3118     0.0340514
0.312     0.0340197
0.3122     0.0341027
0.3124     0.0339575
0.3126     0.0341708
0.3128     0.0341771
0.313     0.0339468
0.3132     0.034111
0.3134     0.0340266
0.3136     0.0337795
0.3138     0.0337797
0.314     0.0338474
0.3142     0.0336812
0.3144     0.0334733
0.3146     0.0335577
0.3148     0.0334463
0.315     0.0331892
0.3152     0.0332673
0.3154     0.0333971
0.3156     0.0333837
0.3158     0.0333288
0.316     0.0331845
0.3162     0.0331852
0.3164     0.0330865
0.3166     0.0331326
0.3168     0.0333387
0.317     0.0333174
0.3172     0.0332262
0.3174     0.0335071
0.3176     0.0332326
0.3178     0.0333462
0.318     0.0334982
0.3182     0.0333763
0.3184     0.0333741
0.3186     0.0333583
0.3188     0.03343
0.319     0.0334209
0.3192     0.0333612
0.3194     0.0333547
0.3196     0.0332695
0.3198     0.0331866
0.32     0.0331093
0.3202     0.0331425
0.3204     0.0332003
0.3206     0.0330888
0.3208     0.0328653
0.321     0.032986
0.3212     0.0328539
0.3214     0.033025
0.3216     0.0329395
0.3218     0.032793
0.322     0.0329893
0.3222     0.0327308
0.3224     0.0326578
0.3226     0.032743
0.3228     0.0327248
0.323     0.0328673
0.3232     0.0328665
0.3234     0.0329114
0.3236     0.0329159
0.3238     0.0328423
0.324     0.0330146
0.3242     0.0327884
0.3244     0.0329808
0.3246     0.0327963
0.3248     0.0327856
0.325     0.0326283
0.3252     0.0327195
0.3254     0.0324001
0.3256     0.0326943
0.3258     0.0324726
0.326     0.032517
0.3262     0.0324502
0.3264     0.0324205
0.3266     0.0323169
0.3268     0.0322878
0.327     0.0322528
0.3272     0.0323118
0.3274     0.0325002
0.3276     0.0323754
0.3278     0.0322868
0.328     0.0324789
0.3282     0.03242
0.3284     0.0323721
0.3286     0.03241
0.3288     0.0324632
0.329     0.0328522
0.3292     0.032582
0.3294     0.0325452
0.3296     0.0323318
0.3298     0.0326047
0.33     0.032463
0.3302     0.0324583
0.3304     0.0323844
0.3306     0.0321238
0.3308     0.0321906
0.331     0.0322942
0.3312     0.0320624
0.3314     0.0321081
0.3316     0.0319875
0.3318     0.032075
0.332     0.0318093
0.3322     0.0318822
0.3324     0.0318413
0.3326     0.0317729
0.3328     0.0317222
0.333     0.0315111
0.3332     0.0314685
0.3334     0.031847
0.3336     0.0316699
0.3338     0.0317826
0.334     0.0317471
0.3342     0.0319042
0.3344     0.0319228
0.3346     0.0318226
0.3348     0.0319828
0.335     0.0320843
0.3352     0.031916
0.3354     0.031753
0.3356     0.0318093
0.3358     0.0319682
0.336     0.0320575
0.3362     0.0317358
0.3364     0.0318717
0.3366     0.0317788
0.3368     0.0317492
0.337     0.0315603
0.3372     0.0315741
0.3374     0.0316289
0.3376     0.031394
0.3378     0.0314517
0.338     0.0314308
0.3382     0.031208
0.3384     0.0312294
0.3386     0.0314356
0.3388     0.0311793
0.339     0.031115
0.3392     0.0312922
0.3394     0.031049
0.3396     0.0312625
0.3398     0.0313099
0.34     0.0312739
0.3402     0.0313281
0.3404     0.0315793
0.3406     0.0315599
0.3408     0.0317452
0.341     0.0316831
0.3412     0.0316649
0.3414     0.0316722
0.3416     0.0316545
0.3418     0.0317293
0.342     0.0316444
0.3422     0.0316614
0.3424     0.031643
0.3426     0.0316743
0.3428     0.031582
0.343     0.0314897
0.3432     0.0313235
0.3434     0.0314053
0.3436     0.0311731
0.3438     0.0310723
0.344     0.0310608
0.3442     0.0309361
0.3444     0.0308989
0.3446     0.0307609
0.3448     0.0307267
0.345     0.0309235
0.3452     0.030714
0.3454     0.0307761
0.3456     0.0307715
0.3458     0.0309335
0.346     0.0309585
0.3462     0.0306819
0.3464     0.0308502
0.3466     0.0311396
0.3468     0.0311891
0.347     0.0310426
0.3472     0.0313633
0.3474     0.0312128
0.3476     0.0311228
0.3478     0.0311057
0.348     0.0313388
0.3482     0.0314609
0.3484     0.0313095
0.3486     0.0314053
0.3488     0.0312071
0.349     0.0312671
0.3492     0.0312253
0.3494     0.0310718
0.3496     0.0311905
0.3498     0.0309363
0.35     0.0310975
0.3502     0.0307402
0.3504     0.0305898
0.3506     0.0305342
0.3508     0.0305799
0.351     0.0304405
0.3512     0.0306747
0.3514     0.0303554
0.3516     0.0304915
0.3518     0.03046
0.352     0.0304558
0.3522     0.0304707
0.3524     0.0305486
0.3526     0.0305817
0.3528     0.0306973
0.353     0.0306429
0.3532     0.0306457
0.3534     0.0306548
0.3536     0.0307234
0.3538     0.0307399
0.354     0.0308889
0.3542     0.0310019
0.3544     0.0306853
0.3546     0.0307293
0.3548     0.0308333
0.355     0.0307022
0.3552     0.0307085
0.3554     0.0306513
0.3556     0.0306988
0.3558     0.03051
0.356     0.0304532
0.3562     0.0305212
0.3564     0.030232
0.3566     0.0302291
0.3568     0.0301842
0.357     0.0302456
0.3572     0.030279
0.3574     0.0301751
0.3576     0.0302198
0.3578     0.0301095
0.358     0.0303
0.3582     0.0302737
0.3584     0.0302369
0.3586     0.0302845
0.3588     0.0304913
0.359     0.0305301
0.3592     0.0304514
0.3594     0.0304956
0.3596     0.0305308
0.3598     0.0308191
0.36     0.030595
0.3602     0.0305474
0.3604     0.0306465
0.3606     0.0306723
0.3608     0.0306101
0.361     0.0304966
0.3612     0.0304602
0.3614     0.0305584
0.3616     0.0303522
0.3618     0.0303886
0.362     0.0303488
0.3622     0.0302979
0.3624     0.0303863
0.3626     0.0302614
0.3628     0.0300798
0.363     0.0300457
0.3632     0.0302081
0.3634     0.0301085
0.3636     0.030199
0.3638     0.0299078
0.364     0.030055
0.3642     0.0301654
0.3644     0.0301958
0.3646     0.030144
0.3648     0.0301898
0.365     0.0301202
0.3652     0.0304154
0.3654     0.0303057
0.3656     0.0301691
0.3658     0.030225
0.366     0.0303654
0.3662     0.0302208
0.3664     0.0302673
0.3666     0.0299594
0.3668     0.0300324
0.367     0.0302798
0.3672     0.0300664
0.3674     0.0302334
0.3676     0.0302978
0.3678     0.030148
0.368     0.0301449
0.3682     0.0299962
0.3684     0.0300667
0.3686     0.0298871
0.3688     0.0298568
0.369     0.0299942
0.3692     0.0299607
0.3694     0.0300449
0.3696     0.0299847
0.3698     0.0300976
0.37     0.0299492
0.3702     0.0302675
0.3704     0.030201
0.3706     0.0300969
0.3708     0.0303258
0.371     0.0303778
0.3712     0.0301419
0.3714     0.0302929
0.3716     0.030119
0.3718     0.0300835
0.372     0.0299728
0.3722     0.0300395
0.3724     0.0299461
0.3726     0.0299414
0.3728     0.0298341
0.373     0.0297758
0.3732     0.0298006
0.3734     0.0296718
0.3736     0.0296689
0.3738     0.029636
0.374     0.0296285
0.3742     0.0296501
0.3744     0.0295343
0.3746     0.0293221
0.3748     0.0296727
0.375     0.0295399
0.3752     0.0295541
0.3754     0.0294488
0.3756     0.0296774
0.3758     0.0298806
0.376     0.0298708
0.3762     0.029916
0.3764     0.0300107
0.3766     0.0297841
0.3768     0.0298281
0.377     0.0300405
0.3772     0.0300822
0.3774     0.0299362
0.3776     0.0301088
0.3778     0.0298868
0.378     0.0300241
0.3782     0.0300163
0.3784     0.0300688
0.3786     0.029852
0.3788     0.0296626
0.379     0.0296909
0.3792     0.029668
0.3794     0.0295761
0.3796     0.029739
0.3798     0.029503
0.38     0.0295514
0.3802     0.0293505
0.3804     0.0294524
0.3806     0.0292443
0.3808     0.0292746
0.381     0.0294935
0.3812     0.0294812
0.3814     0.029679
0.3816     0.0296549
0.3818     0.0297624
0.382     0.029755
0.3822     0.0298718
0.3824     0.0298316
0.3826     0.0298955
0.3828     0.0299801
0.383     0.0300954
0.3832     0.0301819
0.3834     0.0299971
0.3836     0.0300591
0.3838     0.0300856
0.384     0.0298837
0.3842     0.0299418
0.3844     0.0297331
0.3846     0.0297104
0.3848     0.0296031
0.385     0.0294562
0.3852     0.0295696
0.3854     0.0291471
0.3856     0.0293764
0.3858     0.0291148
0.386     0.0294137
0.3862     0.029315
0.3864     0.0291305
0.3866     0.0292686
0.3868     0.029145
0.387     0.0291709
0.3872     0.0293133
0.3874     0.0294527
0.3876     0.0296649
0.3878     0.0296339
0.388     0.029663
0.3882     0.0294785
0.3884     0.0296554
0.3886     0.0298263
0.3888     0.0298139
0.389     0.0299396
0.3892     0.0300263
0.3894     0.0300975
0.3896     0.0300253
0.3898     0.0298475
0.39     0.0300387
0.3902     0.0299213
0.3904     0.0297534
0.3906     0.029802
0.3908     0.0294676
0.391     0.0297348
0.3912     0.029592
0.3914     0.0293919
0.3916     0.0293463
0.3918     0.0293738
0.392     0.0290644
0.3922     0.0292299
0.3924     0.029056
0.3926     0.0289997
0.3928     0.0289361
0.393     0.029076
0.3932     0.0291155
0.3934     0.0290235
0.3936     0.0291346
0.3938     0.0292832
0.394     0.0292914
0.3942     0.0291605
0.3944     0.029332
0.3946     0.0296327
0.3948     0.0295233
0.395     0.0296161
0.3952     0.0297729
0.3954     0.0296836
0.3956     0.0297968
0.3958     0.0298327
0.396     0.0295236
0.3962     0.0296272
0.3964     0.029576
0.3966     0.0294732
0.3968     0.0294631
0.397     0.029402
0.3972     0.0293674
0.3974     0.0294654
0.3976     0.0291543
0.3978     0.0292229
0.398     0.029161
0.3982     0.0290136
0.3984     0.0291573
0.3986     0.0292019
0.3988     0.0291896
0.399     0.0291336
0.3992     0.0291416
0.3994     0.0292039
0.3996     0.0291671
0.3998     0.0294575
0.4     0.0294152
1
Don`t Show mark
Exponential decrease
0.0289361
0.586256
1000
0.001
1606
18
Automatic fit
Reference is zero
Graph
0.0289361
0.586256
0
Measured value
0.0002
0.4
0
Time (sec)
