# Supplementary material for: Lactone Enolates of Isochroman-3-ones and 2-Coumaranones: Quantification of Their Nucleophilicity in DMSO and Conjugate Additions to Chalcones
Source: J Org Chem. 2024 Apr 30;89(10):6915–28. doi: 10.1021/acs.joc.4c00277 (PMC11110064; doi:10.1021/acs.joc.4c00277)
Supplement: Supplementary file 2 — jo4c00277_si_002.zip [file jo4c00277_si_002.zip › 4+6b 3-isochro_NaH_Jul-tbu1304_repeat 2/3-isochro_NaH_Jul-tbu1304_40eq_2.txt]

ProDataTSV

Title: 

Remarks:
#User: SX User
#HV (Absorbance channel): 454.59
#Samples per point: 16
#Sample period: 12.5 us
#Temperature: 20.02 C
#Cell type: Stopped Flow
#Pathlength: 10
Time Stamp : 2023/04/13 14:23:17
The data was saved to file : C:\Users\SX User\Documents\My Data\Yilan Wang\3-isochro_NaH_Jul-tbu1304_repeat 2\3-isochro_NaH_Jul-tbu1304_40eq_2.txt.


Last Modified: Thu Apr 13 14:23:27 2023 by unknown.

Options:

History: 
User : SX User

Version : SX v.4.5.0.9 Build : Aug 18 2015 12:03:04

DataStore created and initialized for data acquisition.

Time Stamp : Thu Apr 13 14:22:44 2023


----------------------------------------------------


User : SX User

Version : SX v.4.5.0.9 Build : Aug 18 2015 12:03:04

Averaged Traces : 

\..0

\..1

\..2

\..3

\..4

New line :  \..Average::0

Time Stamp : Thu Apr 13 14:23:13 2023


----------------------------------------------------


User : SX User

Version : SX v.4.5.0.9 Build : Aug 18 2015 12:03:04

DataStore created and initialized for data acquisition.

Time Stamp : Thu Apr 13 14:23:17 2023


----------------------------------------------------


Available Dimensions:	2
Time	2000 time points over 0.4s,linear,oversampled,external trigger,pressure hold in operation
Repeat	1 repeats in set., -iter option selected

Available Properties: 	1
Absorbance	

Data:


Absorbance
Time	Repeat
	5	
0.0002	0.583608
0.0004	0.585483
0.0006	0.585267
0.0008	0.585865
0.001	0.584456
0.0012	0.586198
0.0014	0.586256
0.0016	0.584405
0.0018	0.583809
0.002	0.58305
0.0022	0.581473
0.0024	0.579299
0.0026	0.577458
0.0028	0.575311
0.003	0.573724
0.0032	0.571626
0.0034	0.5698
0.0036	0.56803
0.0038	0.565889
0.004	0.564233
0.0042	0.562635
0.0044	0.561415
0.0046	0.559625
0.0048	0.557765
0.005	0.55632
0.0052	0.554972
0.0054	0.553456
0.0056	0.552164
0.0058	0.550387
0.006	0.548913
0.0062	0.547283
0.0064	0.546159
0.0066	0.544207
0.0068	0.542817
0.007	0.540898
0.0072	0.539508
0.0074	0.537775
0.0076	0.536016
0.0078	0.53436
0.008	0.532844
0.0082	0.531205
0.0084	0.529731
0.0086	0.528196
0.0088	0.526606
0.009	0.52531
0.0092	0.524034
0.0094	0.522737
0.0096	0.521686
0.0098	0.520203
0.01	0.518728
0.0102	0.517326
0.0104	0.51603
0.0106	0.514435
0.0108	0.512986
0.011	0.511702
0.0112	0.510611
0.0114	0.508562
0.0116	0.507118
0.0118	0.505789
0.012	0.504181
0.0122	0.502953
0.0124	0.501398
0.0126	0.50014
0.0128	0.498482
0.013	0.49735
0.0132	0.495786
0.0134	0.49429
0.0136	0.49256
0.0138	0.490841
0.014	0.489714
0.0142	0.488246
0.0144	0.486834
0.0146	0.485856
0.0148	0.484222
0.015	0.482763
0.0152	0.481443
0.0154	0.480061
0.0156	0.478535
0.0158	0.477338
0.016	0.47642
0.0162	0.474793
0.0164	0.473527
0.0166	0.471969
0.0168	0.47041
0.017	0.469385
0.0172	0.467735
0.0174	0.46672
0.0176	0.465949
0.0178	0.464204
0.018	0.463122
0.0182	0.461868
0.0184	0.460448
0.0186	0.459474
0.0188	0.458031
0.019	0.456736
0.0192	0.455476
0.0194	0.454354
0.0196	0.452796
0.0198	0.452029
0.02	0.450456
0.0202	0.449105
0.0204	0.447818
0.0206	0.446429
0.0208	0.44525
0.021	0.443988
0.0212	0.442771
0.0214	0.441495
0.0216	0.440349
0.0218	0.439089
0.022	0.437936
0.0222	0.436674
0.0224	0.435252
0.0226	0.434141
0.0228	0.433251
0.023	0.431925
0.0232	0.430933
0.0234	0.4299
0.0236	0.428619
0.0238	0.427439
0.024	0.426319
0.0242	0.425263
0.0244	0.423981
0.0246	0.422912
0.0248	0.421602
0.025	0.420872
0.0252	0.419772
0.0254	0.418103
0.0256	0.416942
0.0258	0.416106
0.026	0.414695
0.0262	0.413478
0.0264	0.412293
0.0266	0.41113
0.0268	0.409638
0.027	0.408634
0.0272	0.407092
0.0274	0.405698
0.0276	0.404606
0.0278	0.403259
0.028	0.402099
0.0282	0.400939
0.0284	0.399782
0.0286	0.398909
0.0288	0.397563
0.029	0.396649
0.0292	0.39593
0.0294	0.39487
0.0296	0.393854
0.0298	0.392976
0.03	0.392036
0.0302	0.391121
0.0304	0.39002
0.0306	0.389333
0.0308	0.388003
0.031	0.387038
0.0312	0.385839
0.0314	0.384949
0.0316	0.383706
0.0318	0.382727
0.032	0.381575
0.0322	0.380416
0.0324	0.379636
0.0326	0.378522
0.0328	0.377621
0.033	0.376481
0.0332	0.375384
0.0334	0.37462
0.0336	0.373236
0.0338	0.372452
0.034	0.371243
0.0342	0.370281
0.0344	0.369215
0.0346	0.368111
0.0348	0.366866
0.035	0.366118
0.0352	0.364938
0.0354	0.364137
0.0356	0.362987
0.0358	0.362348
0.036	0.361071
0.0362	0.360147
0.0364	0.359354
0.0366	0.358361
0.0368	0.357406
0.037	0.35629
0.0372	0.355481
0.0374	0.354518
0.0376	0.353453
0.0378	0.352258
0.038	0.351482
0.0382	0.350465
0.0384	0.349466
0.0386	0.34827
0.0388	0.347343
0.039	0.346305
0.0392	0.345208
0.0394	0.344281
0.0396	0.34341
0.0398	0.34245
0.04	0.34157
0.0402	0.340718
0.0404	0.339976
0.0406	0.338939
0.0408	0.338432
0.041	0.337087
0.0412	0.336375
0.0414	0.335517
0.0416	0.334689
0.0418	0.333833
0.042	0.333111
0.0422	0.331992
0.0424	0.330837
0.0426	0.330226
0.0428	0.329024
0.043	0.328197
0.0432	0.327271
0.0434	0.326276
0.0436	0.325372
0.0438	0.324133
0.044	0.323621
0.0442	0.322579
0.0444	0.321729
0.0446	0.320632
0.0448	0.319816
0.045	0.319031
0.0452	0.318352
0.0454	0.31737
0.0456	0.316738
0.0458	0.315603
0.046	0.31509
0.0462	0.314195
0.0464	0.313571
0.0466	0.312849
0.0468	0.312144
0.047	0.311307
0.0472	0.310308
0.0474	0.309226
0.0476	0.308667
0.0478	0.307798
0.048	0.306902
0.0482	0.306075
0.0484	0.305184
0.0486	0.304185
0.0488	0.303526
0.049	0.302664
0.0492	0.301633
0.0494	0.300804
0.0496	0.299988
0.0498	0.299228
0.05	0.29845
0.0502	0.297388
0.0504	0.296726
0.0506	0.296311
0.0508	0.295309
0.051	0.294861
0.0512	0.293792
0.0514	0.293245
0.0516	0.292634
0.0518	0.291879
0.052	0.291482
0.0522	0.290715
0.0524	0.289999
0.0526	0.289159
0.0528	0.288585
0.053	0.288047
0.0532	0.287146
0.0534	0.286119
0.0536	0.285522
0.0538	0.284753
0.054	0.283652
0.0542	0.28275
0.0544	0.281972
0.0546	0.281394
0.0548	0.280178
0.055	0.279502
0.0552	0.278559
0.0554	0.27771
0.0556	0.276858
0.0558	0.275788
0.056	0.275458
0.0562	0.274674
0.0564	0.273783
0.0566	0.273035
0.0568	0.272505
0.057	0.27176
0.0572	0.271137
0.0574	0.270454
0.0576	0.269849
0.0578	0.269415
0.058	0.268873
0.0582	0.267911
0.0584	0.267489
0.0586	0.266614
0.0588	0.265913
0.059	0.265166
0.0592	0.264459
0.0594	0.263998
0.0596	0.262964
0.0598	0.262312
0.06	0.261726
0.0602	0.260908
0.0604	0.260438
0.0606	0.259394
0.0608	0.258768
0.061	0.258217
0.0612	0.257265
0.0614	0.256559
0.0616	0.25584
0.0618	0.255269
0.062	0.25436
0.0622	0.254001
0.0624	0.253047
0.0626	0.252553
0.0628	0.252101
0.063	0.251349
0.0632	0.250821
0.0634	0.250466
0.0636	0.249685
0.0638	0.249168
0.064	0.248609
0.0642	0.247974
0.0644	0.247616
0.0646	0.246782
0.0648	0.246095
0.065	0.24568
0.0652	0.245132
0.0654	0.244555
0.0656	0.243797
0.0658	0.24301
0.066	0.242044
0.0662	0.241777
0.0664	0.24085
0.0666	0.240218
0.0668	0.239461
0.067	0.238887
0.0672	0.238488
0.0674	0.237797
0.0676	0.237164
0.0678	0.236436
0.068	0.235728
0.0682	0.235024
0.0684	0.234364
0.0686	0.233693
0.0688	0.233236
0.069	0.232608
0.0692	0.232222
0.0694	0.231684
0.0696	0.231281
0.0698	0.230464
0.07	0.230123
0.0702	0.229582
0.0704	0.228923
0.0706	0.228493
0.0708	0.227933
0.071	0.227433
0.0712	0.22713
0.0714	0.226351
0.0716	0.225553
0.0718	0.225173
0.072	0.22441
0.0722	0.223803
0.0724	0.223365
0.0726	0.222729
0.0728	0.222163
0.073	0.221669
0.0732	0.220878
0.0734	0.220215
0.0736	0.219744
0.0738	0.219018
0.074	0.218316
0.0742	0.218164
0.0744	0.217529
0.0746	0.216872
0.0748	0.21658
0.075	0.215963
0.0752	0.215529
0.0754	0.215035
0.0756	0.214209
0.0758	0.213807
0.076	0.213549
0.0762	0.212916
0.0764	0.2124
0.0766	0.211887
0.0768	0.211298
0.077	0.210795
0.0772	0.210137
0.0774	0.209548
0.0776	0.208978
0.0778	0.20849
0.078	0.208025
0.0782	0.207536
0.0784	0.206733
0.0786	0.206209
0.0788	0.205705
0.079	0.204956
0.0792	0.204403
0.0794	0.204015
0.0796	0.203554
0.0798	0.202988
0.08	0.202689
0.0802	0.202378
0.0804	0.201678
0.0806	0.201287
0.0808	0.200926
0.081	0.200319
0.0812	0.19999
0.0814	0.199485
0.0816	0.199055
0.0818	0.198681
0.082	0.19851
0.0822	0.19781
0.0824	0.197118
0.0826	0.196568
0.0828	0.19602
0.083	0.195519
0.0832	0.195183
0.0834	0.194316
0.0836	0.1941
0.0838	0.193452
0.084	0.192815
0.0842	0.192609
0.0844	0.191785
0.0846	0.19123
0.0848	0.19054
0.085	0.190333
0.0852	0.189973
0.0854	0.189312
0.0856	0.189106
0.0858	0.188607
0.086	0.188056
0.0862	0.187675
0.0864	0.18735
0.0866	0.186957
0.0868	0.186535
0.087	0.186332
0.0872	0.185944
0.0874	0.185612
0.0876	0.185116
0.0878	0.184689
0.088	0.184299
0.0882	0.183719
0.0884	0.183162
0.0886	0.182828
0.0888	0.182193
0.089	0.181877
0.0892	0.181426
0.0894	0.180856
0.0896	0.180303
0.0898	0.179805
0.09	0.179333
0.0902	0.178958
0.0904	0.178348
0.0906	0.177904
0.0908	0.177234
0.091	0.17663
0.0912	0.176388
0.0914	0.175717
0.0916	0.175651
0.0918	0.174953
0.092	0.174788
0.0922	0.174379
0.0924	0.173875
0.0926	0.173869
0.0928	0.173478
0.093	0.173102
0.0932	0.173048
0.0934	0.172588
0.0936	0.172329
0.0938	0.171923
0.094	0.171525
0.0942	0.171144
0.0944	0.170864
0.0946	0.17028
0.0948	0.16966
0.095	0.169308
0.0952	0.168624
0.0954	0.168385
0.0956	0.167756
0.0958	0.167349
0.096	0.166737
0.0962	0.166236
0.0964	0.165833
0.0966	0.165407
0.0968	0.164986
0.097	0.164575
0.0972	0.163847
0.0974	0.163363
0.0976	0.163054
0.0978	0.162846
0.098	0.162497
0.0982	0.162292
0.0984	0.161912
0.0986	0.161444
0.0988	0.161234
0.099	0.160873
0.0992	0.160855
0.0994	0.16038
0.0996	0.160134
0.0998	0.159611
0.1	0.159516
0.1002	0.15916
0.1004	0.158986
0.1006	0.15832
0.1008	0.158089
0.101	0.157755
0.1012	0.157171
0.1014	0.156624
0.1016	0.156124
0.1018	0.1557
0.102	0.155209
0.1022	0.154802
0.1024	0.154373
0.1026	0.153944
0.1028	0.153469
0.103	0.153111
0.1032	0.152565
0.1034	0.152392
0.1036	0.152094
0.1038	0.15172
0.104	0.151208
0.1042	0.151086
0.1044	0.150741
0.1046	0.150526
0.1048	0.150021
0.105	0.150044
0.1052	0.149299
0.1054	0.149057
0.1056	0.148922
0.1058	0.1486
0.106	0.148286
0.1062	0.14808
0.1064	0.147445
0.1066	0.147306
0.1068	0.147066
0.107	0.14648
0.1072	0.146129
0.1074	0.145673
0.1076	0.145236
0.1078	0.144957
0.108	0.144674
0.1082	0.144103
0.1084	0.143732
0.1086	0.143448
0.1088	0.143182
0.109	0.142492
0.1092	0.142211
0.1094	0.142036
0.1096	0.141521
0.1098	0.141296
0.11	0.141178
0.1102	0.141011
0.1104	0.140644
0.1106	0.140189
0.1108	0.139999
0.111	0.139724
0.1112	0.139407
0.1114	0.139308
0.1116	0.139143
0.1118	0.13867
0.112	0.138571
0.1122	0.138089
0.1124	0.137807
0.1126	0.137477
0.1128	0.137191
0.113	0.136725
0.1132	0.13655
0.1134	0.136051
0.1136	0.135872
0.1138	0.135357
0.114	0.134914
0.1142	0.13461
0.1144	0.134173
0.1146	0.134031
0.1148	0.133493
0.115	0.133375
0.1152	0.133039
0.1154	0.132728
0.1156	0.132438
0.1158	0.132285
0.116	0.131923
0.1162	0.131868
0.1164	0.13144
0.1166	0.131188
0.1168	0.131139
0.117	0.130732
0.1172	0.130411
0.1174	0.130321
0.1176	0.129836
0.1178	0.129744
0.118	0.129228
0.1182	0.128809
0.1184	0.128504
0.1186	0.128198
0.1188	0.128016
0.119	0.127539
0.1192	0.12683
0.1194	0.126696
0.1196	0.126211
0.1198	0.126245
0.12	0.125609
0.1202	0.125472
0.1204	0.125083
0.1206	0.124767
0.1208	0.124578
0.121	0.12432
0.1212	0.12411
0.1214	0.123991
0.1216	0.123755
0.1218	0.123483
0.122	0.12336
0.1222	0.123285
0.1224	0.123127
0.1226	0.123007
0.1228	0.122711
0.123	0.122
0.1232	0.122024
0.1234	0.121672
0.1236	0.121242
0.1238	0.121194
0.124	0.120864
0.1242	0.120612
0.1244	0.119915
0.1246	0.119616
0.1248	0.119298
0.125	0.118947
0.1252	0.118457
0.1254	0.117949
0.1256	0.117659
0.1258	0.117478
0.126	0.117169
0.1262	0.116858
0.1264	0.116808
0.1266	0.116372
0.1268	0.116306
0.127	0.115888
0.1272	0.115975
0.1274	0.115836
0.1276	0.115693
0.1278	0.115533
0.128	0.11527
0.1282	0.115265
0.1284	0.11505
0.1286	0.114976
0.1288	0.11472
0.129	0.114567
0.1292	0.11434
0.1294	0.114028
0.1296	0.113856
0.1298	0.113737
0.13	0.113272
0.1302	0.112991
0.1304	0.112406
0.1306	0.112388
0.1308	0.112184
0.131	0.111528
0.1312	0.111375
0.1314	0.11091
0.1316	0.110419
0.1318	0.110298
0.132	0.109879
0.1322	0.109786
0.1324	0.109783
0.1326	0.109362
0.1328	0.109069
0.133	0.108778
0.1332	0.108841
0.1334	0.108687
0.1336	0.108622
0.1338	0.10827
0.134	0.108102
0.1342	0.10819
0.1344	0.107978
0.1346	0.107617
0.1348	0.107641
0.135	0.107571
0.1352	0.107128
0.1354	0.107218
0.1356	0.106688
0.1358	0.106521
0.136	0.106215
0.1362	0.10598
0.1364	0.105503
0.1366	0.105388
0.1368	0.105052
0.137	0.104497
0.1372	0.104193
0.1374	0.104009
0.1376	0.103598
0.1378	0.103531
0.138	0.10316
0.1382	0.102817
0.1384	0.102836
0.1386	0.102467
0.1388	0.102307
0.139	0.101995
0.1392	0.101791
0.1394	0.101719
0.1396	0.101524
0.1398	0.101543
0.14	0.101195
0.1402	0.101314
0.1404	0.101134
0.1406	0.100893
0.1408	0.100931
0.141	0.100889
0.1412	0.100641
0.1414	0.100471
0.1416	0.100442
0.1418	0.0998131
0.142	0.099616
0.1422	0.0996817
0.1424	0.0990099
0.1426	0.0988934
0.1428	0.0987073
0.143	0.0985434
0.1432	0.098083
0.1434	0.097919
0.1436	0.0975178
0.1438	0.0972815
0.144	0.0969115
0.1442	0.09666
0.1444	0.0964759
0.1446	0.0961763
0.1448	0.0961719
0.145	0.0958436
0.1452	0.0957635
0.1454	0.0954521
0.1456	0.095396
0.1458	0.0954712
0.146	0.0953688
0.1462	0.0949456
0.1464	0.0949982
0.1466	0.09493
0.1468	0.0947259
0.147	0.0945048
0.1472	0.0945439
0.1474	0.0943354
0.1476	0.0942746
0.1478	0.0941559
0.148	0.0937728
0.1482	0.0933009
0.1484	0.0930123
0.1486	0.0930326
0.1488	0.0929752
0.149	0.0925608
0.1492	0.0925034
0.1494	0.0920122
0.1496	0.0919338
0.1498	0.0916649
0.15	0.0916528
0.1502	0.0915003
0.1504	0.0911732
0.1506	0.0909955
0.1508	0.0908024
0.151	0.0907118
0.1512	0.0904398
0.1514	0.0903544
0.1516	0.0899607
0.1518	0.0900845
0.152	0.0901388
0.1522	0.0898266
0.1524	0.0898036
0.1526	0.0895859
0.1528	0.0895046
0.153	0.0891886
0.1532	0.089116
0.1534	0.0889854
0.1536	0.0885596
0.1538	0.0882687
0.154	0.0883919
0.1542	0.0878534
0.1544	0.0878167
0.1546	0.0877565
0.1548	0.0876064
0.155	0.0871827
0.1552	0.0870912
0.1554	0.0868109
0.1556	0.0865891
0.1558	0.086611
0.156	0.086358
0.1562	0.0860202
0.1564	0.0860526
0.1566	0.0859376
0.1568	0.0855673
0.157	0.0855965
0.1572	0.0855631
0.1574	0.0852237
0.1576	0.0852544
0.1578	0.0850076
0.158	0.0848413
0.1582	0.0847021
0.1584	0.0848702
0.1586	0.0847264
0.1588	0.0842998
0.159	0.0843282
0.1592	0.0841821
0.1594	0.083889
0.1596	0.0836875
0.1598	0.0834744
0.16	0.083181
0.1602	0.0829019
0.1604	0.0827861
0.1606	0.0825626
0.1608	0.082508
0.161	0.0822224
0.1612	0.0822435
0.1614	0.0819712
0.1616	0.0817865
0.1618	0.081629
0.162	0.0816657
0.1622	0.0812798
0.1624	0.0814476
0.1626	0.0811552
0.1628	0.0810695
0.163	0.0811941
0.1632	0.0808393
0.1634	0.0809134
0.1636	0.0806808
0.1638	0.0806051
0.164	0.0805585
0.1642	0.0803174
0.1644	0.080213
0.1646	0.0800881
0.1648	0.0797869
0.165	0.0796533
0.1652	0.07946
0.1654	0.0790239
0.1656	0.0788304
0.1658	0.078946
0.166	0.0786883
0.1662	0.078378
0.1664	0.0780501
0.1666	0.0779255
0.1668	0.0777415
0.167	0.0775487
0.1672	0.0772601
0.1674	0.0770236
0.1676	0.0772295
0.1678	0.0768915
0.168	0.0766881
0.1682	0.0766347
0.1684	0.0765758
0.1686	0.0764938
0.1688	0.0764676
0.169	0.0761716
0.1692	0.0763097
0.1694	0.0759456
0.1696	0.0763183
0.1698	0.0762367
0.17	0.0760835
0.1702	0.0760272
0.1704	0.0757673
0.1706	0.0757645
0.1708	0.0755932
0.171	0.0755083
0.1712	0.0753651
0.1714	0.0754092
0.1716	0.0751873
0.1718	0.0749763
0.172	0.0747135
0.1722	0.074334
0.1724	0.0743339
0.1726	0.0737891
0.1728	0.0736384
0.173	0.0736613
0.1732	0.0733087
0.1734	0.073146
0.1736	0.0729172
0.1738	0.0728862
0.174	0.0726657
0.1742	0.0726315
0.1744	0.0723308
0.1746	0.0721633
0.1748	0.072418
0.175	0.0724447
0.1752	0.0723455
0.1754	0.0721349
0.1756	0.0723528
0.1758	0.0721904
0.176	0.0723622
0.1762	0.0721013
0.1764	0.0721546
0.1766	0.071794
0.1768	0.0718869
0.177	0.0716957
0.1772	0.0716887
0.1774	0.0717134
0.1776	0.0712506
0.1778	0.0711432
0.178	0.0709788
0.1782	0.0705724
0.1784	0.0703151
0.1786	0.0702248
0.1788	0.0701429
0.179	0.0698457
0.1792	0.0695485
0.1794	0.0693229
0.1796	0.0692021
0.1798	0.0689844
0.18	0.0686699
0.1802	0.0687903
0.1804	0.0687497
0.1806	0.0686013
0.1808	0.0686582
0.181	0.0686453
0.1812	0.0684647
0.1814	0.0685306
0.1816	0.0685979
0.1818	0.068662
0.182	0.0684506
0.1822	0.0682656
0.1824	0.0683575
0.1826	0.0681661
0.1828	0.0681582
0.183	0.0684453
0.1832	0.0680795
0.1834	0.0679609
0.1836	0.0679822
0.1838	0.0676462
0.184	0.0674203
0.1842	0.0673651
0.1844	0.0669774
0.1846	0.0667533
0.1848	0.0666134
0.185	0.0661564
0.1852	0.0659022
0.1854	0.0657981
0.1856	0.0658356
0.1858	0.0656602
0.186	0.0654442
0.1862	0.0653229
0.1864	0.0651218
0.1866	0.0651913
0.1868	0.0649531
0.187	0.0649519
0.1872	0.0648655
0.1874	0.0649563
0.1876	0.0649794
0.1878	0.0647958
0.188	0.0648061
0.1882	0.0649386
0.1884	0.0649666
0.1886	0.0649367
0.1888	0.0648602
0.189	0.0648736
0.1892	0.0647111
0.1894	0.0644852
0.1896	0.0644051
0.1898	0.0642604
0.19	0.0640354
0.1902	0.0637704
0.1904	0.0638412
0.1906	0.0639059
0.1908	0.0636402
0.191	0.0634523
0.1912	0.0631693
0.1914	0.0629391
0.1916	0.0628005
0.1918	0.0627544
0.192	0.0627574
0.1922	0.0624858
0.1924	0.062386
0.1926	0.0623202
0.1928	0.0622885
0.193	0.0622141
0.1932	0.0621743
0.1934	0.0621752
0.1936	0.0622295
0.1938	0.0620992
0.194	0.0622284
0.1942	0.0620405
0.1944	0.0619065
0.1946	0.0618763
0.1948	0.0617641
0.195	0.0618275
0.1952	0.0616052
0.1954	0.0615596
0.1956	0.0612383
0.1958	0.0612273
0.196	0.0609727
0.1962	0.0608475
0.1964	0.0607234
0.1966	0.0605483
0.1968	0.0605504
0.197	0.0604646
0.1972	0.0602878
0.1974	0.0601393
0.1976	0.0600604
0.1978	0.0598572
0.198	0.0596655
0.1982	0.059803
0.1984	0.0594938
0.1986	0.0595759
0.1988	0.0594472
0.199	0.0593367
0.1992	0.0594171
0.1994	0.0594084
0.1996	0.059428
0.1998	0.0595292
0.2	0.0593759
0.2002	0.0592415
0.2004	0.0592331
0.2006	0.0589178
0.2008	0.0590745
0.201	0.0587535
0.2012	0.0587355
0.2014	0.0585461
0.2016	0.0586084
0.2018	0.0583908
0.202	0.0582969
0.2022	0.0580376
0.2024	0.0580325
0.2026	0.0578939
0.2028	0.0576588
0.203	0.0576233
0.2032	0.0576179
0.2034	0.0574479
0.2036	0.0574263
0.2038	0.0573521
0.204	0.0572897
0.2042	0.0571889
0.2044	0.0572984
0.2046	0.0570729
0.2048	0.0572128
0.205	0.0572126
0.2052	0.0571241
0.2054	0.0571612
0.2056	0.056978
0.2058	0.0569022
0.206	0.0568991
0.2062	0.0569197
0.2064	0.0566564
0.2066	0.0567056
0.2068	0.0564614
0.207	0.056283
0.2072	0.0562442
0.2074	0.0560094
0.2076	0.0559631
0.2078	0.0556257
0.208	0.0554575
0.2082	0.0554003
0.2084	0.0554527
0.2086	0.0550225
0.2088	0.0551934
0.209	0.0550977
0.2092	0.05508
0.2094	0.0550373
0.2096	0.0549458
0.2098	0.0549857
0.21	0.0548644
0.2102	0.0547457
0.2104	0.0549039
0.2106	0.0550177
0.2108	0.0551381
0.211	0.0550479
0.2112	0.0551675
0.2114	0.0552019
0.2116	0.0549371
0.2118	0.0549158
0.212	0.0548462
0.2122	0.0548203
0.2124	0.0546274
0.2126	0.0546557
0.2128	0.0543579
0.213	0.0542635
0.2132	0.054091
0.2134	0.0537375
0.2136	0.0539581
0.2138	0.0536657
0.214	0.0532689
0.2142	0.0533838
0.2144	0.0530587
0.2146	0.0528593
0.2148	0.0528626
0.215	0.0528125
0.2152	0.0526648
0.2154	0.052434
0.2156	0.0527027
0.2158	0.0526812
0.216	0.0525681
0.2162	0.0527034
0.2164	0.0526734
0.2166	0.0528764
0.2168	0.0527115
0.217	0.0527905
0.2172	0.0528409
0.2174	0.0527894
0.2176	0.0528587
0.2178	0.0529408
0.218	0.0526825
0.2182	0.052719
0.2184	0.0524637
0.2186	0.0526101
0.2188	0.0523994
0.219	0.0521189
0.2192	0.0519512
0.2194	0.0520486
0.2196	0.0516603
0.2198	0.0515608
0.22	0.051401
0.2202	0.0510709
0.2204	0.0509204
0.2206	0.0509644
0.2208	0.0508307
0.221	0.0507463
0.2212	0.0509914
0.2214	0.0507248
0.2216	0.0505989
0.2218	0.0507527
0.222	0.0507442
0.2222	0.0507582
0.2224	0.0506805
0.2226	0.0508464
0.2228	0.0507729
0.223	0.0507715
0.2232	0.050897
0.2234	0.0510028
0.2236	0.050864
0.2238	0.0504968
0.224	0.0507648
0.2242	0.0507695
0.2244	0.0504619
0.2246	0.0500228
0.2248	0.0504252
0.225	0.050227
0.2252	0.0502616
0.2254	0.0498277
0.2256	0.0498561
0.2258	0.0496669
0.226	0.0496087
0.2262	0.0493638
0.2264	0.049277
0.2266	0.0491313
0.2268	0.0492347
0.227	0.049077
0.2272	0.0487928
0.2274	0.0488643
0.2276	0.0487971
0.2278	0.0487493
0.228	0.0487861
0.2282	0.0487674
0.2284	0.0489635
0.2286	0.0489629
0.2288	0.0488333
0.229	0.0490021
0.2292	0.0489713
0.2294	0.0488725
0.2296	0.048849
0.2298	0.0487799
0.23	0.0488789
0.2302	0.048913
0.2304	0.0487189
0.2306	0.0486976
0.2308	0.0486361
0.231	0.0484582
0.2312	0.0484487
0.2314	0.0483778
0.2316	0.0482338
0.2318	0.0479777
0.232	0.0478859
0.2322	0.0479259
0.2324	0.0480074
0.2326	0.0477959
0.2328	0.0475746
0.233	0.0475283
0.2332	0.047439
0.2334	0.0476402
0.2336	0.047432
0.2338	0.0476218
0.234	0.0473919
0.2342	0.0472771
0.2344	0.0472534
0.2346	0.0470891
0.2348	0.0472696
0.235	0.0471986
0.2352	0.0469248
0.2354	0.0472253
0.2356	0.0472125
0.2358	0.0472008
0.236	0.0469347
0.2362	0.0471145
0.2364	0.0471445
0.2366	0.0470613
0.2368	0.046978
0.237	0.0467299
0.2372	0.0467587
0.2374	0.0467653
0.2376	0.0468803
0.2378	0.0464096
0.238	0.0463155
0.2382	0.046396
0.2384	0.0461788
0.2386	0.0460609
0.2388	0.0460462
0.239	0.0461569
0.2392	0.0460718
0.2394	0.0459698
0.2396	0.0461285
0.2398	0.0458838
0.24	0.0459482
0.2402	0.0460256
0.2404	0.0460953
0.2406	0.0460123
0.2408	0.045882
0.241	0.0459245
0.2412	0.0459032
0.2414	0.0459523
0.2416	0.0454942
0.2418	0.0455577
0.242	0.0454458
0.2422	0.0455422
0.2424	0.0453825
0.2426	0.0453614
0.2428	0.0452638
0.243	0.045238
0.2432	0.0449508
0.2434	0.0448115
0.2436	0.0449532
0.2438	0.0448203
0.244	0.0447965
0.2442	0.04468
0.2444	0.0446077
0.2446	0.044668
0.2448	0.0446355
0.245	0.0445507
0.2452	0.0445728
0.2454	0.0447301
0.2456	0.0445328
0.2458	0.0444557
0.246	0.0445442
0.2462	0.0444954
0.2464	0.0444137
0.2466	0.0445091
0.2468	0.0444708
0.247	0.0443314
0.2472	0.0444251
0.2474	0.0443626
0.2476	0.0442833
0.2478	0.0442649
0.248	0.0442271
0.2482	0.0440867
0.2484	0.04388
0.2486	0.0437067
0.2488	0.0436032
0.249	0.0436055
0.2492	0.0436448
0.2494	0.0434235
0.2496	0.043362
0.2498	0.0433375
0.25	0.0430579
0.2502	0.0431639
0.2504	0.0430868
0.2506	0.0430537
0.2508	0.0431242
0.251	0.0430043
0.2512	0.0431903
0.2514	0.0433802
0.2516	0.0430363
0.2518	0.0432514
0.252	0.043246
0.2522	0.0432804
0.2524	0.043261
0.2526	0.043247
0.2528	0.0432679
0.253	0.0433718
0.2532	0.0431452
0.2534	0.0430537
0.2536	0.0432013
0.2538	0.0430341
0.254	0.0428513
0.2542	0.0428208
0.2544	0.0425918
0.2546	0.0427049
0.2548	0.0422313
0.255	0.0421848
0.2552	0.0423177
0.2554	0.042026
0.2556	0.0419739
0.2558	0.0418075
0.256	0.041926
0.2562	0.0416266
0.2564	0.0417895
0.2566	0.0417159
0.2568	0.0415315
0.257	0.0415864
0.2572	0.0417964
0.2574	0.0418474
0.2576	0.0418804
0.2578	0.0418521
0.258	0.0419203
0.2582	0.0418983
0.2584	0.0418231
0.2586	0.0419892
0.2588	0.0421052
0.259	0.0419976
0.2592	0.0419407
0.2594	0.0419915
0.2596	0.0420462
0.2598	0.0419352
0.26	0.0418004
0.2602	0.0416695
0.2604	0.0418173
0.2606	0.0415879
0.2608	0.0414149
0.261	0.0414605
0.2612	0.041164
0.2614	0.041118
0.2616	0.041027
0.2618	0.0407015
0.262	0.0407715
0.2622	0.040515
0.2624	0.0405215
0.2626	0.040604
0.2628	0.0404913
0.263	0.0404995
0.2632	0.0405163
0.2634	0.0405216
0.2636	0.0403322
0.2638	0.040641
0.264	0.0404701
0.2642	0.0405519
0.2644	0.040679
0.2646	0.0405965
0.2648	0.0406443
0.265	0.0408526
0.2652	0.0405831
0.2654	0.0407504
0.2656	0.0406176
0.2658	0.0407901
0.266	0.0404586
0.2662	0.04046
0.2664	0.0405358
0.2666	0.0402482
0.2668	0.0402126
0.267	0.040027
0.2672	0.039895
0.2674	0.0397808
0.2676	0.0396546
0.2678	0.039719
0.268	0.0393912
0.2682	0.0393463
0.2684	0.0392053
0.2686	0.0392509
0.2688	0.0392716
0.269	0.0392462
0.2692	0.0392279
0.2694	0.0391749
0.2696	0.0393548
0.2698	0.0393583
0.27	0.0392178
0.2702	0.0394936
0.2704	0.0395896
0.2706	0.0395017
0.2708	0.039478
0.271	0.0395199
0.2712	0.0396174
0.2714	0.0397749
0.2716	0.0396456
0.2718	0.0394278
0.272	0.0395943
0.2722	0.0396542
0.2724	0.0395196
0.2726	0.0391724
0.2728	0.0393679
0.273	0.0391742
0.2732	0.0391164
0.2734	0.0388612
0.2736	0.0388577
0.2738	0.0385193
0.274	0.0386367
0.2742	0.038583
0.2744	0.038575
0.2746	0.0385023
0.2748	0.0383958
0.275	0.0383601
0.2752	0.0382558
0.2754	0.0382729
0.2756	0.0384254
0.2758	0.0382824
0.276	0.0384158
0.2762	0.0383922
0.2764	0.0383612
0.2766	0.0385622
0.2768	0.0386965
0.277	0.0385166
0.2772	0.0385657
0.2774	0.0384433
0.2776	0.0382529
0.2778	0.0384249
0.278	0.0383678
0.2782	0.0382188
0.2784	0.0382651
0.2786	0.0382709
0.2788	0.038169
0.279	0.0381924
0.2792	0.0379836
0.2794	0.0377421
0.2796	0.0378488
0.2798	0.0380285
0.28	0.037867
0.2802	0.0378448
0.2804	0.0377746
0.2806	0.0376961
0.2808	0.0377039
0.281	0.0375758
0.2812	0.037545
0.2814	0.0376805
0.2816	0.0376096
0.2818	0.0377078
0.282	0.0376536
0.2822	0.0376679
0.2824	0.0376049
0.2826	0.0376651
0.2828	0.0374492
0.283	0.0375607
0.2832	0.0374973
0.2834	0.0378213
0.2836	0.0375995
0.2838	0.0374168
0.284	0.0374978
0.2842	0.0373457
0.2844	0.0373076
0.2846	0.0371115
0.2848	0.0367915
0.285	0.0370858
0.2852	0.0370043
0.2854	0.0369589
0.2856	0.0368519
0.2858	0.0366469
0.286	0.0368316
0.2862	0.0369343
0.2864	0.0369532
0.2866	0.0366155
0.2868	0.0368131
0.287	0.0367642
0.2872	0.0367645
0.2874	0.0368413
0.2876	0.0368915
0.2878	0.03691
0.288	0.0369122
0.2882	0.036958
0.2884	0.0369461
0.2886	0.036815
0.2888	0.0368616
0.289	0.0369241
0.2892	0.0368385
0.2894	0.0367853
0.2896	0.0368761
0.2898	0.0364879
0.29	0.0364927
0.2902	0.0365156
0.2904	0.0364945
0.2906	0.0363562
0.2908	0.0361433
0.291	0.0361117
0.2912	0.0359561
0.2914	0.0361815
0.2916	0.0358217
0.2918	0.0359705
0.292	0.0359756
0.2922	0.0358885
0.2924	0.0358962
0.2926	0.0359032
0.2928	0.0359526
0.293	0.0359528
0.2932	0.0360585
0.2934	0.0360132
0.2936	0.0361675
0.2938	0.0362551
0.294	0.0360555
0.2942	0.036164
0.2944	0.0360741
0.2946	0.0361544
0.2948	0.0361794
0.295	0.0358456
0.2952	0.0361122
0.2954	0.0360406
0.2956	0.0357254
0.2958	0.0357822
0.296	0.0357948
0.2962	0.0354659
0.2964	0.03534
0.2966	0.0352493
0.2968	0.0354059
0.297	0.0351705
0.2972	0.0350838
0.2974	0.0350982
0.2976	0.0349892
0.2978	0.0349855
0.298	0.0350788
0.2982	0.0350983
0.2984	0.0351907
0.2986	0.0351486
0.2988	0.0350991
0.299	0.0352357
0.2992	0.0352948
0.2994	0.0353025
0.2996	0.0353577
0.2998	0.035445
0.3	0.0353924
0.3002	0.0357448
0.3004	0.0354457
0.3006	0.0356182
0.3008	0.0355728
0.301	0.0356401
0.3012	0.0355023
0.3014	0.0355443
0.3016	0.0354567
0.3018	0.0354211
0.302	0.0351645
0.3022	0.034956
0.3024	0.0347876
0.3026	0.0348045
0.3028	0.0345969
0.303	0.0346081
0.3032	0.0342754
0.3034	0.0342727
0.3036	0.0341555
0.3038	0.0342488
0.304	0.0342429
0.3042	0.0343043
0.3044	0.0343192
0.3046	0.034369
0.3048	0.0344861
0.305	0.034545
0.3052	0.0344341
0.3054	0.0346432
0.3056	0.0346626
0.3058	0.0347385
0.306	0.0345438
0.3062	0.0347645
0.3064	0.0346694
0.3066	0.0347487
0.3068	0.0347435
0.307	0.0348134
0.3072	0.0346055
0.3074	0.0348075
0.3076	0.0345807
0.3078	0.0344743
0.308	0.0343659
0.3082	0.0343762
0.3084	0.034122
0.3086	0.0340916
0.3088	0.0339708
0.309	0.0339166
0.3092	0.0337834
0.3094	0.033618
0.3096	0.0336578
0.3098	0.0337042
0.31	0.033597
0.3102	0.0336452
0.3104	0.0337389
0.3106	0.0337212
0.3108	0.0339445
0.311	0.0337235
0.3112	0.0337215
0.3114	0.0338364
0.3116	0.033945
0.3118	0.0340514
0.312	0.0340197
0.3122	0.0341027
0.3124	0.0339575
0.3126	0.0341708
0.3128	0.0341771
0.313	0.0339468
0.3132	0.034111
0.3134	0.0340266
0.3136	0.0337795
0.3138	0.0337797
0.314	0.0338474
0.3142	0.0336812
0.3144	0.0334733
0.3146	0.0335577
0.3148	0.0334463
0.315	0.0331892
0.3152	0.0332673
0.3154	0.0333971
0.3156	0.0333837
0.3158	0.0333288
0.316	0.0331845
0.3162	0.0331852
0.3164	0.0330865
0.3166	0.0331326
0.3168	0.0333387
0.317	0.0333174
0.3172	0.0332262
0.3174	0.0335071
0.3176	0.0332326
0.3178	0.0333462
0.318	0.0334982
0.3182	0.0333763
0.3184	0.0333741
0.3186	0.0333583
0.3188	0.03343
0.319	0.0334209
0.3192	0.0333612
0.3194	0.0333547
0.3196	0.0332695
0.3198	0.0331866
0.32	0.0331093
0.3202	0.0331425
0.3204	0.0332003
0.3206	0.0330888
0.3208	0.0328653
0.321	0.032986
0.3212	0.0328539
0.3214	0.033025
0.3216	0.0329395
0.3218	0.032793
0.322	0.0329893
0.3222	0.0327308
0.3224	0.0326578
0.3226	0.032743
0.3228	0.0327248
0.323	0.0328673
0.3232	0.0328665
0.3234	0.0329114
0.3236	0.0329159
0.3238	0.0328423
0.324	0.0330146
0.3242	0.0327884
0.3244	0.0329808
0.3246	0.0327963
0.3248	0.0327856
0.325	0.0326283
0.3252	0.0327195
0.3254	0.0324001
0.3256	0.0326943
0.3258	0.0324726
0.326	0.032517
0.3262	0.0324502
0.3264	0.0324205
0.3266	0.0323169
0.3268	0.0322878
0.327	0.0322528
0.3272	0.0323118
0.3274	0.0325002
0.3276	0.0323754
0.3278	0.0322868
0.328	0.0324789
0.3282	0.03242
0.3284	0.0323721
0.3286	0.03241
0.3288	0.0324632
0.329	0.0328522
0.3292	0.032582
0.3294	0.0325452
0.3296	0.0323318
0.3298	0.0326047
0.33	0.032463
0.3302	0.0324583
0.3304	0.0323844
0.3306	0.0321238
0.3308	0.0321906
0.331	0.0322942
0.3312	0.0320624
0.3314	0.0321081
0.3316	0.0319875
0.3318	0.032075
0.332	0.0318093
0.3322	0.0318822
0.3324	0.0318413
0.3326	0.0317729
0.3328	0.0317222
0.333	0.0315111
0.3332	0.0314685
0.3334	0.031847
0.3336	0.0316699
0.3338	0.0317826
0.334	0.0317471
0.3342	0.0319042
0.3344	0.0319228
0.3346	0.0318226
0.3348	0.0319828
0.335	0.0320843
0.3352	0.031916
0.3354	0.031753
0.3356	0.0318093
0.3358	0.0319682
0.336	0.0320575
0.3362	0.0317358
0.3364	0.0318717
0.3366	0.0317788
0.3368	0.0317492
0.337	0.0315603
0.3372	0.0315741
0.3374	0.0316289
0.3376	0.031394
0.3378	0.0314517
0.338	0.0314308
0.3382	0.031208
0.3384	0.0312294
0.3386	0.0314356
0.3388	0.0311793
0.339	0.031115
0.3392	0.0312922
0.3394	0.031049
0.3396	0.0312625
0.3398	0.0313099
0.34	0.0312739
0.3402	0.0313281
0.3404	0.0315793
0.3406	0.0315599
0.3408	0.0317452
0.341	0.0316831
0.3412	0.0316649
0.3414	0.0316722
0.3416	0.0316545
0.3418	0.0317293
0.342	0.0316444
0.3422	0.0316614
0.3424	0.031643
0.3426	0.0316743
0.3428	0.031582
0.343	0.0314897
0.3432	0.0313235
0.3434	0.0314053
0.3436	0.0311731
0.3438	0.0310723
0.344	0.0310608
0.3442	0.0309361
0.3444	0.0308989
0.3446	0.0307609
0.3448	0.0307267
0.345	0.0309235
0.3452	0.030714
0.3454	0.0307761
0.3456	0.0307715
0.3458	0.0309335
0.346	0.0309585
0.3462	0.0306819
0.3464	0.0308502
0.3466	0.0311396
0.3468	0.0311891
0.347	0.0310426
0.3472	0.0313633
0.3474	0.0312128
0.3476	0.0311228
0.3478	0.0311057
0.348	0.0313388
0.3482	0.0314609
0.3484	0.0313095
0.3486	0.0314053
0.3488	0.0312071
0.349	0.0312671
0.3492	0.0312253
0.3494	0.0310718
0.3496	0.0311905
0.3498	0.0309363
0.35	0.0310975
0.3502	0.0307402
0.3504	0.0305898
0.3506	0.0305342
0.3508	0.0305799
0.351	0.0304405
0.3512	0.0306747
0.3514	0.0303554
0.3516	0.0304915
0.3518	0.03046
0.352	0.0304558
0.3522	0.0304707
0.3524	0.0305486
0.3526	0.0305817
0.3528	0.0306973
0.353	0.0306429
0.3532	0.0306457
0.3534	0.0306548
0.3536	0.0307234
0.3538	0.0307399
0.354	0.0308889
0.3542	0.0310019
0.3544	0.0306853
0.3546	0.0307293
0.3548	0.0308333
0.355	0.0307022
0.3552	0.0307085
0.3554	0.0306513
0.3556	0.0306988
0.3558	0.03051
0.356	0.0304532
0.3562	0.0305212
0.3564	0.030232
0.3566	0.0302291
0.3568	0.0301842
0.357	0.0302456
0.3572	0.030279
0.3574	0.0301751
0.3576	0.0302198
0.3578	0.0301095
0.358	0.0303
0.3582	0.0302737
0.3584	0.0302369
0.3586	0.0302845
0.3588	0.0304913
0.359	0.0305301
0.3592	0.0304514
0.3594	0.0304956
0.3596	0.0305308
0.3598	0.0308191
0.36	0.030595
0.3602	0.0305474
0.3604	0.0306465
0.3606	0.0306723
0.3608	0.0306101
0.361	0.0304966
0.3612	0.0304602
0.3614	0.0305584
0.3616	0.0303522
0.3618	0.0303886
0.362	0.0303488
0.3622	0.0302979
0.3624	0.0303863
0.3626	0.0302614
0.3628	0.0300798
0.363	0.0300457
0.3632	0.0302081
0.3634	0.0301085
0.3636	0.030199
0.3638	0.0299078
0.364	0.030055
0.3642	0.0301654
0.3644	0.0301958
0.3646	0.030144
0.3648	0.0301898
0.365	0.0301202
0.3652	0.0304154
0.3654	0.0303057
0.3656	0.0301691
0.3658	0.030225
0.366	0.0303654
0.3662	0.0302208
0.3664	0.0302673
0.3666	0.0299594
0.3668	0.0300324
0.367	0.0302798
0.3672	0.0300664
0.3674	0.0302334
0.3676	0.0302978
0.3678	0.030148
0.368	0.0301449
0.3682	0.0299962
0.3684	0.0300667
0.3686	0.0298871
0.3688	0.0298568
0.369	0.0299942
0.3692	0.0299607
0.3694	0.0300449
0.3696	0.0299847
0.3698	0.0300976
0.37	0.0299492
0.3702	0.0302675
0.3704	0.030201
0.3706	0.0300969
0.3708	0.0303258
0.371	0.0303778
0.3712	0.0301419
0.3714	0.0302929
0.3716	0.030119
0.3718	0.0300835
0.372	0.0299728
0.3722	0.0300395
0.3724	0.0299461
0.3726	0.0299414
0.3728	0.0298341
0.373	0.0297758
0.3732	0.0298006
0.3734	0.0296718
0.3736	0.0296689
0.3738	0.029636
0.374	0.0296285
0.3742	0.0296501
0.3744	0.0295343
0.3746	0.0293221
0.3748	0.0296727
0.375	0.0295399
0.3752	0.0295541
0.3754	0.0294488
0.3756	0.0296774
0.3758	0.0298806
0.376	0.0298708
0.3762	0.029916
0.3764	0.0300107
0.3766	0.0297841
0.3768	0.0298281
0.377	0.0300405
0.3772	0.0300822
0.3774	0.0299362
0.3776	0.0301088
0.3778	0.0298868
0.378	0.0300241
0.3782	0.0300163
0.3784	0.0300688
0.3786	0.029852
0.3788	0.0296626
0.379	0.0296909
0.3792	0.029668
0.3794	0.0295761
0.3796	0.029739
0.3798	0.029503
0.38	0.0295514
0.3802	0.0293505
0.3804	0.0294524
0.3806	0.0292443
0.3808	0.0292746
0.381	0.0294935
0.3812	0.0294812
0.3814	0.029679
0.3816	0.0296549
0.3818	0.0297624
0.382	0.029755
0.3822	0.0298718
0.3824	0.0298316
0.3826	0.0298955
0.3828	0.0299801
0.383	0.0300954
0.3832	0.0301819
0.3834	0.0299971
0.3836	0.0300591
0.3838	0.0300856
0.384	0.0298837
0.3842	0.0299418
0.3844	0.0297331
0.3846	0.0297104
0.3848	0.0296031
0.385	0.0294562
0.3852	0.0295696
0.3854	0.0291471
0.3856	0.0293764
0.3858	0.0291148
0.386	0.0294137
0.3862	0.029315
0.3864	0.0291305
0.3866	0.0292686
0.3868	0.029145
0.387	0.0291709
0.3872	0.0293133
0.3874	0.0294527
0.3876	0.0296649
0.3878	0.0296339
0.388	0.029663
0.3882	0.0294785
0.3884	0.0296554
0.3886	0.0298263
0.3888	0.0298139
0.389	0.0299396
0.3892	0.0300263
0.3894	0.0300975
0.3896	0.0300253
0.3898	0.0298475
0.39	0.0300387
0.3902	0.0299213
0.3904	0.0297534
0.3906	0.029802
0.3908	0.0294676
0.391	0.0297348
0.3912	0.029592
0.3914	0.0293919
0.3916	0.0293463
0.3918	0.0293738
0.392	0.0290644
0.3922	0.0292299
0.3924	0.029056
0.3926	0.0289997
0.3928	0.0289361
0.393	0.029076
0.3932	0.0291155
0.3934	0.0290235
0.3936	0.0291346
0.3938	0.0292832
0.394	0.0292914
0.3942	0.0291605
0.3944	0.029332
0.3946	0.0296327
0.3948	0.0295233
0.395	0.0296161
0.3952	0.0297729
0.3954	0.0296836
0.3956	0.0297968
0.3958	0.0298327
0.396	0.0295236
0.3962	0.0296272
0.3964	0.029576
0.3966	0.0294732
0.3968	0.0294631
0.397	0.029402
0.3972	0.0293674
0.3974	0.0294654
0.3976	0.0291543
0.3978	0.0292229
0.398	0.029161
0.3982	0.0290136
0.3984	0.0291573
0.3986	0.0292019
0.3988	0.0291896
0.399	0.0291336
0.3992	0.0291416
0.3994	0.0292039
0.3996	0.0291671
0.3998	0.0294575
0.4	0.0294152
