# Supplementary material for: Lactone Enolates of Isochroman-3-ones and 2-Coumaranones: Quantification of Their Nucleophilicity in DMSO and Conjugate Additions to Chalcones
Source: J Org Chem. 2024 Apr 30;89(10):6915–28. doi: 10.1021/acs.joc.4c00277 (PMC11110064; doi:10.1021/acs.joc.4c00277)
Supplement: Supplementary file 2 — jo4c00277_si_002.zip [file jo4c00277_si_002.zip › 4+6b 3-isochro_NaH_Jul-tbu1304_repeat 2/3-isochro_NaH_Jul-tbu1304_50eq_2.exp]

*********************************************************
*   File written by ExpoFit V 1.3 (2007 by Dr. Kempf)   *
*********************************************************

Date = 13/04/2023 14:41:24
3-isochro_NaH_Jul-tbu1304_50eq_2.txt
13/04/2023 14:26:42
Universal ASCII - file data
2000
0.000125     0.575686
0.00025     0.576557
0.000375     0.576949
0.0005     0.57762
0.000625     0.577966
0.00075     0.578818
0.000875     0.579362
0.001     0.580352
0.001125     0.580066
0.00125     0.579106
0.001375     0.57937
0.0015     0.580229
0.001625     0.580163
0.00175     0.579556
0.001875     0.578599
0.002     0.577867
0.002125     0.57666
0.00225     0.575135
0.002375     0.573902
0.0025     0.572462
0.002625     0.570701
0.00275     0.56942
0.002875     0.567896
0.003     0.566454
0.003125     0.564741
0.00325     0.563204
0.003375     0.561899
0.0035     0.560254
0.003625     0.559037
0.00375     0.557911
0.003875     0.556771
0.004     0.555016
0.004125     0.553634
0.00425     0.552444
0.004375     0.551619
0.0045     0.550152
0.004625     0.549417
0.00475     0.548268
0.004875     0.547118
0.005     0.546303
0.005125     0.545079
0.00525     0.544459
0.005375     0.543074
0.0055     0.541949
0.005625     0.540853
0.00575     0.539936
0.005875     0.538712
0.006     0.538188
0.006125     0.536255
0.00625     0.535567
0.006375     0.534375
0.0065     0.533375
0.006625     0.532332
0.00675     0.53084
0.006875     0.529554
0.007     0.528849
0.007125     0.527838
0.00725     0.526518
0.007375     0.525472
0.0075     0.524288
0.007625     0.52289
0.00775     0.521938
0.007875     0.520502
0.008     0.519812
0.008125     0.518442
0.00825     0.517223
0.008375     0.516368
0.0085     0.515242
0.008625     0.51367
0.00875     0.51288
0.008875     0.5119
0.009     0.511037
0.009125     0.509899
0.00925     0.509229
0.009375     0.508311
0.0095     0.507214
0.009625     0.505576
0.00975     0.504917
0.009875     0.50407
0.01     0.503325
0.010125     0.501599
0.01025     0.501165
0.010375     0.499637
0.0105     0.499206
0.010625     0.498239
0.01075     0.497354
0.010875     0.495746
0.011     0.495291
0.011125     0.493636
0.01125     0.493094
0.011375     0.49153
0.0115     0.490365
0.011625     0.490197
0.01175     0.488744
0.011875     0.487302
0.012     0.48677
0.012125     0.485782
0.01225     0.484739
0.012375     0.484118
0.0125     0.482752
0.012625     0.481974
0.01275     0.480798
0.012875     0.479406
0.013     0.478497
0.013125     0.47737
0.01325     0.476725
0.013375     0.475859
0.0135     0.474811
0.013625     0.473401
0.01375     0.472455
0.013875     0.471675
0.014     0.470551
0.014125     0.469892
0.01425     0.46882
0.014375     0.467774
0.0145     0.466755
0.014625     0.466119
0.01475     0.464871
0.014875     0.463886
0.015     0.462696
0.015125     0.462337
0.01525     0.460884
0.015375     0.459863
0.0155     0.45913
0.015625     0.458247
0.01575     0.456996
0.015875     0.456451
0.016     0.455224
0.016125     0.454531
0.01625     0.453348
0.016375     0.45271
0.0165     0.451389
0.016625     0.450545
0.01675     0.449531
0.016875     0.448421
0.017     0.448052
0.017125     0.447128
0.01725     0.446094
0.017375     0.445282
0.0175     0.44452
0.017625     0.443421
0.01775     0.442606
0.017875     0.441562
0.018     0.440715
0.018125     0.439658
0.01825     0.439063
0.018375     0.438143
0.0185     0.436812
0.018625     0.436095
0.01875     0.435851
0.018875     0.434353
0.019     0.4335
0.019125     0.432937
0.01925     0.432412
0.019375     0.431227
0.0195     0.430199
0.019625     0.429082
0.01975     0.428494
0.019875     0.427442
0.02     0.426338
0.020125     0.425556
0.02025     0.424587
0.020375     0.423597
0.0205     0.423026
0.020625     0.421779
0.02075     0.421201
0.020875     0.420144
0.021     0.419212
0.021125     0.418636
0.02125     0.417632
0.021375     0.41691
0.0215     0.415943
0.021625     0.415259
0.02175     0.414168
0.021875     0.413378
0.022     0.412625
0.022125     0.411692
0.02225     0.410903
0.022375     0.410275
0.0225     0.409294
0.022625     0.408749
0.02275     0.407909
0.022875     0.406876
0.023     0.405921
0.023125     0.405346
0.02325     0.405165
0.023375     0.403801
0.0235     0.402779
0.023625     0.401938
0.02375     0.401416
0.023875     0.400533
0.024     0.39964
0.024125     0.398808
0.02425     0.398095
0.024375     0.397548
0.0245     0.396793
0.024625     0.395949
0.02475     0.394958
0.024875     0.394467
0.025     0.393274
0.025125     0.392963
0.02525     0.391869
0.025375     0.390861
0.0255     0.390089
0.025625     0.389685
0.02575     0.388966
0.025875     0.388356
0.026     0.386733
0.026125     0.386504
0.02625     0.385273
0.026375     0.384385
0.0265     0.383999
0.026625     0.382905
0.02675     0.381966
0.026875     0.381047
0.027     0.380037
0.027125     0.379417
0.02725     0.378555
0.027375     0.377465
0.0275     0.376932
0.027625     0.375635
0.02775     0.374988
0.027875     0.374465
0.028     0.373532
0.028125     0.372825
0.02825     0.372363
0.028375     0.371648
0.0285     0.370611
0.028625     0.369653
0.02875     0.369162
0.028875     0.368584
0.029     0.367595
0.029125     0.366912
0.02925     0.366396
0.029375     0.365498
0.0295     0.364953
0.029625     0.36413
0.02975     0.363683
0.029875     0.36288
0.03     0.362648
0.030125     0.361856
0.03025     0.36072
0.030375     0.360099
0.0305     0.359742
0.030625     0.35879
0.03075     0.358158
0.030875     0.357557
0.031     0.356817
0.031125     0.35584
0.03125     0.355379
0.031375     0.354375
0.0315     0.353556
0.031625     0.353439
0.03175     0.352269
0.031875     0.351544
0.032     0.35099
0.032125     0.350252
0.03225     0.349209
0.032375     0.348825
0.0325     0.347546
0.032625     0.347005
0.03275     0.346426
0.032875     0.346135
0.033     0.345116
0.033125     0.344435
0.03325     0.343849
0.033375     0.343118
0.0335     0.342102
0.033625     0.341684
0.03375     0.340982
0.033875     0.340335
0.034     0.339531
0.034125     0.33893
0.03425     0.338161
0.034375     0.337367
0.0345     0.336921
0.034625     0.336064
0.03475     0.335506
0.034875     0.334822
0.035     0.333834
0.035125     0.333271
0.03525     0.332741
0.035375     0.332127
0.0355     0.331608
0.035625     0.330827
0.03575     0.330342
0.035875     0.329741
0.036     0.328986
0.036125     0.328692
0.03625     0.327864
0.036375     0.327128
0.0365     0.32677
0.036625     0.32604
0.03675     0.325608
0.036875     0.324561
0.037     0.323856
0.037125     0.322999
0.03725     0.322608
0.037375     0.321904
0.0375     0.32152
0.037625     0.32054
0.03775     0.320195
0.037875     0.319494
0.038     0.318759
0.038125     0.318111
0.03825     0.317418
0.038375     0.317027
0.0385     0.316069
0.038625     0.315113
0.03875     0.314759
0.038875     0.314216
0.039     0.313323
0.039125     0.312699
0.03925     0.31213
0.039375     0.311302
0.0395     0.310942
0.039625     0.310108
0.03975     0.309754
0.039875     0.308867
0.04     0.308571
0.040125     0.308186
0.04025     0.306998
0.040375     0.306988
0.0405     0.306134
0.040625     0.305382
0.04075     0.305348
0.040875     0.304533
0.041     0.303935
0.041125     0.303663
0.04125     0.303018
0.041375     0.302108
0.0415     0.301798
0.041625     0.300949
0.04175     0.300428
0.041875     0.299795
0.042     0.299486
0.042125     0.298617
0.04225     0.297904
0.042375     0.2976
0.0425     0.296995
0.042625     0.296121
0.04275     0.295537
0.042875     0.294905
0.043     0.294155
0.043125     0.293929
0.04325     0.293127
0.043375     0.292529
0.0435     0.292101
0.043625     0.291352
0.04375     0.290539
0.043875     0.289963
0.044     0.289372
0.044125     0.288982
0.04425     0.28821
0.044375     0.287465
0.0445     0.287174
0.044625     0.286833
0.04475     0.286103
0.044875     0.285521
0.045     0.285074
0.045125     0.284485
0.04525     0.28364
0.045375     0.283178
0.0455     0.28277
0.045625     0.281903
0.04575     0.281899
0.045875     0.281473
0.046     0.280791
0.046125     0.280641
0.04625     0.280002
0.046375     0.279346
0.0465     0.278493
0.046625     0.278355
0.04675     0.277743
0.046875     0.277245
0.047     0.276754
0.047125     0.276185
0.04725     0.275786
0.047375     0.274774
0.0475     0.274386
0.047625     0.274141
0.04775     0.27323
0.047875     0.272646
0.048     0.272067
0.048125     0.271403
0.04825     0.270964
0.048375     0.270369
0.0485     0.269673
0.048625     0.26951
0.04875     0.268772
0.048875     0.268097
0.049     0.267662
0.049125     0.267085
0.04925     0.266154
0.049375     0.265759
0.0495     0.265034
0.049625     0.264492
0.04975     0.264349
0.049875     0.263756
0.05     0.263279
0.050125     0.262363
0.05025     0.262003
0.050375     0.261596
0.0505     0.261251
0.050625     0.260781
0.05075     0.259934
0.050875     0.25965
0.051     0.259286
0.051125     0.259142
0.05125     0.258315
0.051375     0.258105
0.0515     0.257178
0.051625     0.257011
0.05175     0.25678
0.051875     0.256111
0.052     0.25547
0.052125     0.255191
0.05225     0.254849
0.052375     0.254267
0.0525     0.253582
0.052625     0.253343
0.05275     0.253306
0.052875     0.252611
0.053     0.252143
0.053125     0.251469
0.05325     0.251011
0.053375     0.250747
0.0535     0.250028
0.053625     0.249708
0.05375     0.249374
0.053875     0.248483
0.054     0.24814
0.054125     0.247621
0.05425     0.246887
0.054375     0.24671
0.0545     0.246003
0.054625     0.245066
0.05475     0.244954
0.054875     0.244384
0.055     0.243685
0.055125     0.243333
0.05525     0.242871
0.055375     0.242362
0.0555     0.24168
0.055625     0.241188
0.05575     0.240866
0.055875     0.240261
0.056     0.23959
0.056125     0.239026
0.05625     0.238621
0.056375     0.238404
0.0565     0.238117
0.056625     0.237433
0.05675     0.237116
0.056875     0.23666
0.057     0.236051
0.057125     0.235691
0.05725     0.235314
0.057375     0.234903
0.0575     0.234507
0.057625     0.234041
0.05775     0.233678
0.057875     0.233678
0.058     0.232942
0.058125     0.232544
0.05825     0.232268
0.058375     0.231661
0.0585     0.231416
0.058625     0.231008
0.05875     0.230379
0.058875     0.230133
0.059     0.229911
0.059125     0.229088
0.05925     0.228735
0.059375     0.228476
0.0595     0.227686
0.059625     0.227435
0.05975     0.226953
0.059875     0.226218
0.06     0.225896
0.060125     0.225548
0.06025     0.225288
0.060375     0.224588
0.0605     0.224007
0.060625     0.224005
0.06075     0.222954
0.060875     0.22304
0.061     0.222501
0.061125     0.221904
0.06125     0.221622
0.061375     0.220851
0.0615     0.220287
0.061625     0.219791
0.06175     0.219423
0.061875     0.219158
0.062     0.218764
0.062125     0.218201
0.06225     0.217789
0.062375     0.217565
0.0625     0.217052
0.062625     0.216443
0.06275     0.216532
0.062875     0.216218
0.063     0.216041
0.063125     0.215305
0.06325     0.214776
0.063375     0.214594
0.0635     0.214299
0.063625     0.214084
0.06375     0.213614
0.063875     0.213306
0.064     0.212909
0.064125     0.212463
0.06425     0.212547
0.064375     0.211663
0.0645     0.21164
0.064625     0.21108
0.06475     0.210766
0.064875     0.210414
0.065     0.210111
0.065125     0.209589
0.06525     0.209166
0.065375     0.208677
0.0655     0.20857
0.065625     0.208072
0.06575     0.207566
0.065875     0.207246
0.066     0.207128
0.066125     0.20614
0.06625     0.206004
0.066375     0.205777
0.0665     0.205055
0.066625     0.204703
0.06675     0.204247
0.066875     0.203826
0.067     0.203413
0.067125     0.202721
0.06725     0.202287
0.067375     0.202137
0.0675     0.201705
0.067625     0.201393
0.06775     0.200639
0.067875     0.200073
0.068     0.19978
0.068125     0.199557
0.06825     0.198974
0.068375     0.198815
0.0685     0.198079
0.068625     0.198043
0.06875     0.19765
0.068875     0.197329
0.069     0.196704
0.069125     0.196518
0.06925     0.19637
0.069375     0.195831
0.0695     0.195609
0.069625     0.195361
0.06975     0.195076
0.069875     0.19475
0.07     0.194438
0.070125     0.194209
0.07025     0.193635
0.070375     0.193018
0.0705     0.192722
0.070625     0.192512
0.07075     0.192206
0.070875     0.191666
0.071     0.1915
0.071125     0.191236
0.07125     0.190647
0.071375     0.190649
0.0715     0.190053
0.071625     0.189771
0.07175     0.18936
0.071875     0.189123
0.072     0.188721
0.072125     0.188446
0.07225     0.18794
0.072375     0.187403
0.0725     0.187158
0.072625     0.186828
0.07275     0.186597
0.072875     0.186022
0.073     0.185934
0.073125     0.185377
0.07325     0.185207
0.073375     0.184724
0.0735     0.183907
0.073625     0.183809
0.07375     0.18354
0.073875     0.183117
0.074     0.183128
0.074125     0.182539
0.07425     0.182285
0.074375     0.182016
0.0745     0.18146
0.074625     0.181299
0.07475     0.180874
0.074875     0.180679
0.075     0.180529
0.075125     0.179955
0.07525     0.179564
0.075375     0.179393
0.0755     0.179296
0.075625     0.178927
0.07575     0.178445
0.075875     0.177978
0.076     0.178304
0.076125     0.177714
0.07625     0.177065
0.076375     0.177241
0.0765     0.176534
0.076625     0.176285
0.07675     0.176091
0.076875     0.175909
0.077     0.175567
0.077125     0.175108
0.07725     0.174865
0.077375     0.174445
0.0775     0.173818
0.077625     0.173839
0.07775     0.173185
0.077875     0.172899
0.078     0.172658
0.078125     0.172611
0.07825     0.172227
0.078375     0.171352
0.0785     0.171474
0.078625     0.170925
0.07875     0.170542
0.078875     0.170291
0.079     0.170028
0.079125     0.170132
0.07925     0.169442
0.079375     0.169289
0.0795     0.168927
0.079625     0.168453
0.07975     0.168093
0.079875     0.167958
0.08     0.167699
0.080125     0.167066
0.08025     0.167057
0.080375     0.166933
0.0805     0.166441
0.080625     0.166281
0.08075     0.165745
0.080875     0.16583
0.081     0.165519
0.081125     0.165279
0.08125     0.164941
0.081375     0.164727
0.0815     0.164476
0.081625     0.164256
0.08175     0.163736
0.081875     0.163734
0.082     0.163442
0.082125     0.163252
0.08225     0.162861
0.082375     0.162619
0.0825     0.161976
0.082625     0.162049
0.08275     0.161735
0.082875     0.16129
0.083     0.16116
0.083125     0.16068
0.08325     0.16015
0.083375     0.159889
0.0835     0.159923
0.083625     0.159236
0.08375     0.159052
0.083875     0.158624
0.084     0.158628
0.084125     0.158206
0.08425     0.158052
0.084375     0.157567
0.0845     0.157328
0.084625     0.157058
0.08475     0.156659
0.084875     0.156473
0.085     0.156216
0.085125     0.155767
0.08525     0.155083
0.085375     0.154961
0.0855     0.154987
0.085625     0.154508
0.08575     0.154613
0.085875     0.15433
0.086     0.153882
0.086125     0.15384
0.08625     0.153566
0.086375     0.153147
0.0865     0.1531
0.086625     0.152723
0.08675     0.152455
0.086875     0.152281
0.087     0.152158
0.087125     0.15163
0.08725     0.151342
0.087375     0.151312
0.0875     0.150947
0.087625     0.150649
0.08775     0.150667
0.087875     0.150438
0.088     0.150401
0.088125     0.149873
0.08825     0.149713
0.088375     0.149443
0.0885     0.149231
0.088625     0.14886
0.08875     0.148696
0.088875     0.148128
0.089     0.147777
0.089125     0.147599
0.08925     0.14735
0.089375     0.147027
0.0895     0.146766
0.089625     0.146294
0.08975     0.145867
0.089875     0.145569
0.09     0.145406
0.090125     0.145071
0.09025     0.144743
0.090375     0.144295
0.0905     0.144087
0.090625     0.143956
0.09075     0.143419
0.090875     0.143015
0.091     0.142758
0.091125     0.142528
0.09125     0.142134
0.091375     0.141961
0.0915     0.141853
0.091625     0.141563
0.09175     0.141308
0.091875     0.141309
0.092     0.140839
0.092125     0.140566
0.09225     0.140703
0.092375     0.140566
0.0925     0.140342
0.092625     0.140566
0.09275     0.139695
0.092875     0.139895
0.093     0.139561
0.093125     0.139174
0.09325     0.139167
0.093375     0.138999
0.0935     0.13876
0.093625     0.138476
0.09375     0.138579
0.093875     0.138147
0.094     0.137697
0.094125     0.137717
0.09425     0.137614
0.094375     0.137448
0.0945     0.137271
0.094625     0.13686
0.09475     0.136437
0.094875     0.136134
0.095     0.136041
0.095125     0.135801
0.09525     0.135654
0.095375     0.135418
0.0955     0.13485
0.095625     0.134764
0.09575     0.134165
0.095875     0.1339
0.096     0.133688
0.096125     0.133651
0.09625     0.133293
0.096375     0.132846
0.0965     0.132538
0.096625     0.132175
0.09675     0.131881
0.096875     0.131483
0.097     0.131251
0.097125     0.131161
0.09725     0.131141
0.097375     0.130911
0.0975     0.13057
0.097625     0.130011
0.09775     0.130127
0.097875     0.129774
0.098     0.129479
0.098125     0.129314
0.09825     0.129258
0.098375     0.128981
0.0985     0.129163
0.098625     0.128862
0.09875     0.128493
0.098875     0.128335
0.099     0.128317
0.099125     0.128184
0.09925     0.128096
0.099375     0.127815
0.0995     0.127703
0.099625     0.127445
0.09975     0.127275
0.099875     0.127183
0.1     0.127134
0.100125     0.127057
0.10025     0.12674
0.100375     0.12635
0.1005     0.12602
0.100625     0.12563
0.10075     0.125531
0.100875     0.125297
0.101     0.125281
0.101125     0.124921
0.10125     0.124932
0.101375     0.124262
0.1015     0.12396
0.101625     0.124051
0.10175     0.123976
0.101875     0.123096
0.102     0.123322
0.102125     0.123182
0.10225     0.122587
0.102375     0.122225
0.1025     0.122111
0.102625     0.122025
0.10275     0.121515
0.102875     0.121253
0.103     0.121036
0.103125     0.12079
0.10325     0.12025
0.103375     0.120467
0.1035     0.120346
0.103625     0.120076
0.10375     0.119736
0.103875     0.119338
0.104     0.119325
0.104125     0.119247
0.10425     0.11909
0.104375     0.11899
0.1045     0.118746
0.104625     0.118624
0.10475     0.118334
0.104875     0.118349
0.105     0.118192
0.105125     0.118242
0.10525     0.118152
0.105375     0.117841
0.1055     0.117592
0.105625     0.117121
0.10575     0.11718
0.105875     0.1173
0.106     0.117076
0.106125     0.116731
0.10625     0.116594
0.106375     0.116714
0.1065     0.116127
0.106625     0.115765
0.10675     0.115838
0.106875     0.115577
0.107     0.11544
0.107125     0.114919
0.10725     0.115052
0.107375     0.114658
0.1075     0.114375
0.107625     0.113952
0.10775     0.113953
0.107875     0.113646
0.108     0.113365
0.108125     0.11325
0.10825     0.113046
0.108375     0.112821
0.1085     0.112626
0.108625     0.112087
0.10875     0.11199
0.108875     0.111803
0.109     0.111412
0.109125     0.111396
0.10925     0.111009
0.109375     0.111058
0.1095     0.110543
0.109625     0.110583
0.10975     0.110386
0.109875     0.109991
0.11     0.109925
0.110125     0.109995
0.11025     0.109537
0.110375     0.10972
0.1105     0.109796
0.110625     0.10915
0.11075     0.109333
0.110875     0.108988
0.111     0.108892
0.111125     0.108875
0.11125     0.10873
0.111375     0.108146
0.1115     0.108432
0.111625     0.10811
0.11175     0.107926
0.111875     0.108241
0.112     0.107761
0.112125     0.107432
0.11225     0.107574
0.112375     0.107332
0.1125     0.107253
0.112625     0.106562
0.11275     0.106531
0.112875     0.106588
0.113     0.106094
0.113125     0.106002
0.11325     0.106185
0.113375     0.105666
0.1135     0.105592
0.113625     0.105191
0.11375     0.105047
0.113875     0.104573
0.114     0.104621
0.114125     0.10439
0.11425     0.104186
0.114375     0.103937
0.1145     0.103968
0.114625     0.103539
0.11475     0.103484
0.114875     0.103278
0.115     0.103316
0.115125     0.102946
0.11525     0.102727
0.115375     0.102586
0.1155     0.102657
0.115625     0.102329
0.11575     0.102357
0.115875     0.102118
0.116     0.101948
0.116125     0.101764
0.11625     0.101758
0.116375     0.10148
0.1165     0.101245
0.116625     0.101339
0.11675     0.100859
0.116875     0.101056
0.117     0.100858
0.117125     0.10046
0.11725     0.100631
0.117375     0.100144
0.1175     0.100383
0.117625     0.100022
0.11775     0.0999178
0.117875     0.0996377
0.118     0.099535
0.118125     0.0994166
0.11825     0.0991069
0.118375     0.0989695
0.1185     0.0988255
0.118625     0.0984209
0.11875     0.0984437
0.118875     0.0982155
0.119     0.0981056
0.119125     0.0982235
0.11925     0.097871
0.119375     0.0974874
0.1195     0.097095
0.119625     0.0971552
0.11975     0.0967793
0.119875     0.0967566
0.12     0.096615
0.120125     0.0963559
0.12025     0.0963254
0.120375     0.0959188
0.1205     0.0956724
0.120625     0.0955578
0.12075     0.0956184
0.120875     0.095534
0.121     0.095364
0.121125     0.0952108
0.12125     0.0954202
0.121375     0.0947619
0.1215     0.0947499
0.121625     0.0945958
0.12175     0.0947942
0.121875     0.0947524
0.122     0.0946474
0.122125     0.0945721
0.12225     0.0942964
0.122375     0.0941602
0.1225     0.0941557
0.122625     0.0941343
0.12275     0.093489
0.122875     0.0935674
0.123     0.0933972
0.123125     0.0935646
0.12325     0.0933435
0.123375     0.0927965
0.1235     0.0928578
0.123625     0.0931485
0.12375     0.0926867
0.123875     0.0925095
0.124     0.0922392
0.124125     0.0920114
0.12425     0.0917724
0.124375     0.0917475
0.1245     0.0917181
0.124625     0.0914753
0.12475     0.0911493
0.124875     0.0909248
0.125     0.0910035
0.125125     0.0904956
0.12525     0.0903711
0.125375     0.0901737
0.1255     0.0900222
0.125625     0.0894148
0.12575     0.089651
0.125875     0.0893017
0.126     0.0891502
0.126125     0.0892061
0.12625     0.0888224
0.126375     0.0888999
0.1265     0.088541
0.126625     0.088439
0.12675     0.0883657
0.126875     0.0882284
0.127     0.0885812
0.127125     0.0882498
0.12725     0.0884051
0.127375     0.0879194
0.1275     0.0875995
0.127625     0.0876999
0.12775     0.0878041
0.127875     0.0877861
0.128     0.0874576
0.128125     0.0875817
0.12825     0.0876585
0.128375     0.0874354
0.1285     0.0874039
0.128625     0.0871697
0.12875     0.0870263
0.128875     0.0867113
0.129     0.0867549
0.129125     0.0867343
0.12925     0.0865075
0.129375     0.0865471
0.1295     0.0864384
0.129625     0.0860052
0.12975     0.0860387
0.129875     0.0858528
0.13     0.0859124
0.130125     0.0852548
0.13025     0.0853037
0.130375     0.0851453
0.1305     0.0853223
0.130625     0.084892
0.13075     0.0848068
0.130875     0.0843777
0.131     0.0843712
0.131125     0.083982
0.13125     0.0837326
0.131375     0.0834936
0.1315     0.0835931
0.131625     0.0835061
0.13175     0.083157
0.131875     0.08294
0.132     0.082642
0.132125     0.0825444
0.13225     0.0826462
0.132375     0.0825636
0.1325     0.0822676
0.132625     0.082202
0.13275     0.0820117
0.132875     0.0817723
0.133     0.0817677
0.133125     0.0818277
0.13325     0.0816855
0.133375     0.0817717
0.1335     0.0816214
0.133625     0.081892
0.13375     0.081527
0.133875     0.0816244
0.134     0.0816619
0.134125     0.0815362
0.13425     0.0814849
0.134375     0.0813325
0.1345     0.0811981
0.134625     0.0811084
0.13475     0.0811312
0.134875     0.080834
0.135     0.0809438
0.135125     0.0809214
0.13525     0.0810168
0.135375     0.080776
0.1355     0.0808146
0.135625     0.0804086
0.13575     0.0801214
0.135875     0.0802421
0.136     0.0801106
0.136125     0.0799145
0.13625     0.0796683
0.136375     0.0793174
0.1365     0.0791576
0.136625     0.0789299
0.13675     0.0786119
0.136875     0.0787478
0.137     0.0786378
0.137125     0.0783394
0.13725     0.0781441
0.137375     0.077984
0.1375     0.0780412
0.137625     0.0774791
0.13775     0.0775212
0.137875     0.077347
0.138     0.0775868
0.138125     0.0771059
0.13825     0.0769954
0.138375     0.0768407
0.1385     0.0766786
0.138625     0.0764314
0.13875     0.0761759
0.138875     0.0763948
0.139     0.0761285
0.139125     0.0760508
0.13925     0.0761286
0.139375     0.075892
0.1395     0.0759499
0.139625     0.0758996
0.13975     0.0758941
0.139875     0.0759171
0.14     0.075796
0.140125     0.0756341
0.14025     0.0756011
0.140375     0.075714
0.1405     0.0755565
0.140625     0.0757053
0.14075     0.0755421
0.140875     0.0754689
0.141     0.0752826
0.141125     0.0751816
0.14125     0.0753038
0.141375     0.0750147
0.1415     0.0750125
0.141625     0.0749068
0.14175     0.075041
0.141875     0.0747001
0.142     0.0745636
0.142125     0.0742383
0.14225     0.0743244
0.142375     0.0743543
0.1425     0.074019
0.142625     0.0740747
0.14275     0.0737389
0.142875     0.0735466
0.143     0.0733951
0.143125     0.0732729
0.14325     0.0732456
0.143375     0.0730726
0.1435     0.0728912
0.143625     0.0729854
0.14375     0.0724906
0.143875     0.0724503
0.144     0.0723978
0.144125     0.0719269
0.14425     0.0720311
0.144375     0.0719693
0.1445     0.07174
0.144625     0.0716391
0.14475     0.0717317
0.144875     0.0714267
0.145     0.0714075
0.145125     0.0712753
0.14525     0.0712094
0.145375     0.0710673
0.1455     0.0712604
0.145625     0.0710431
0.14575     0.0712517
0.145875     0.0711642
0.146     0.0709939
0.146125     0.0709036
0.14625     0.0710062
0.146375     0.070622
0.1465     0.0707369
0.146625     0.0707195
0.14675     0.0705575
0.146875     0.0707356
0.147     0.0703332
0.147125     0.0702999
0.14725     0.0702682
0.147375     0.0700013
0.1475     0.0700115
0.147625     0.0699767
0.14775     0.0699496
0.147875     0.0701942
0.148     0.0700305
0.148125     0.06954
0.14825     0.0695862
0.148375     0.0692784
0.1485     0.0692015
0.148625     0.0689806
0.14875     0.0688809
0.148875     0.068771
0.149     0.0685203
0.149125     0.0685445
0.14925     0.0684631
0.149375     0.0682166
0.1495     0.0685778
0.149625     0.0682565
0.14975     0.0679949
0.149875     0.0677337
0.15     0.0680135
0.150125     0.0677425
0.15025     0.0678695
0.150375     0.0675234
0.1505     0.0673255
0.150625     0.0674405
0.15075     0.0671062
0.150875     0.0672159
0.151     0.0668332
0.151125     0.0669314
0.15125     0.0668713
0.151375     0.0666258
0.1515     0.0664626
0.151625     0.0665338
0.15175     0.0665289
0.151875     0.0665686
0.152     0.066332
0.152125     0.0662179
0.15225     0.0662777
0.152375     0.0661825
0.1525     0.0660359
0.152625     0.0660573
0.15275     0.0657981
0.152875     0.065709
0.153     0.0657276
0.153125     0.0659022
0.15325     0.0657428
0.153375     0.0656856
0.1535     0.0656656
0.153625     0.0654209
0.15375     0.0653754
0.153875     0.0652873
0.154     0.065168
0.154125     0.0650185
0.15425     0.0650533
0.154375     0.06505
0.1545     0.0649264
0.154625     0.0648021
0.15475     0.0646009
0.154875     0.0644567
0.155     0.0643799
0.155125     0.0644429
0.15525     0.0640376
0.155375     0.0642003
0.1555     0.0639862
0.155625     0.0637696
0.15575     0.0638804
0.155875     0.0634254
0.156     0.0637082
0.156125     0.0636015
0.15625     0.0632925
0.156375     0.06315
0.1565     0.0632365
0.156625     0.0630571
0.15675     0.0629673
0.156875     0.062707
0.157     0.0628255
0.157125     0.0626653
0.15725     0.0625941
0.157375     0.0626162
0.1575     0.0627419
0.157625     0.0625993
0.15775     0.0624307
0.157875     0.0625386
0.158     0.0625009
0.158125     0.062208
0.15825     0.0623218
0.158375     0.0621816
0.1585     0.0624654
0.158625     0.0620395
0.15875     0.0621975
0.158875     0.0618789
0.159     0.0619349
0.159125     0.0617356
0.15925     0.0615433
0.159375     0.061626
0.1595     0.0614889
0.159625     0.0614039
0.15975     0.0612305
0.159875     0.0611371
0.16     0.0609827
0.160125     0.0608644
0.16025     0.0609157
0.160375     0.060761
0.1605     0.0608878
0.160625     0.0606777
0.16075     0.0604527
0.160875     0.0603381
0.161     0.0604376
0.161125     0.0603349
0.16125     0.0603232
0.161375     0.0603468
0.1615     0.0601487
0.161625     0.0599288
0.16175     0.0600518
0.161875     0.0599948
0.162     0.0598616
0.162125     0.0597823
0.16225     0.0598402
0.162375     0.0597025
0.1625     0.0595425
0.162625     0.0594974
0.16275     0.0593074
0.162875     0.0593483
0.163     0.0593073
0.163125     0.0595334
0.16325     0.0593362
0.163375     0.0593324
0.1635     0.0593912
0.163625     0.0592254
0.16375     0.0594441
0.163875     0.058988
0.164     0.0588716
0.164125     0.0589471
0.16425     0.0589173
0.164375     0.0589898
0.1645     0.0588327
0.164625     0.0586197
0.16475     0.0586498
0.164875     0.0587981
0.165     0.0584492
0.165125     0.0583887
0.16525     0.0583281
0.165375     0.0581078
0.1655     0.0580333
0.165625     0.0578511
0.16575     0.0578207
0.165875     0.0580683
0.166     0.057528
0.166125     0.0574237
0.16625     0.0572485
0.166375     0.0572597
0.1665     0.0571649
0.166625     0.0569481
0.16675     0.0570722
0.166875     0.0567559
0.167     0.0567331
0.167125     0.0568067
0.16725     0.0566107
0.167375     0.056757
0.1675     0.0566903
0.167625     0.0562464
0.16775     0.0565658
0.167875     0.0559291
0.168     0.0561911
0.168125     0.0562143
0.16825     0.0562915
0.168375     0.0560422
0.1685     0.0559859
0.168625     0.0561746
0.16875     0.0559236
0.168875     0.0560541
0.169     0.0559807
0.169125     0.0559294
0.16925     0.0555604
0.169375     0.055691
0.1695     0.0556442
0.169625     0.0557782
0.16975     0.0557514
0.169875     0.0556608
0.17     0.0555419
0.170125     0.0555148
0.17025     0.055696
0.170375     0.0556093
0.1705     0.0552746
0.170625     0.0552569
0.17075     0.0555014
0.170875     0.0552878
0.171     0.0551135
0.171125     0.0549072
0.17125     0.0550259
0.171375     0.0549886
0.1715     0.0549843
0.171625     0.0546893
0.17175     0.0545376
0.171875     0.0542548
0.172     0.0541509
0.172125     0.0541087
0.17225     0.0541647
0.172375     0.0540808
0.1725     0.0538474
0.172625     0.0536135
0.17275     0.0535789
0.172875     0.0536626
0.173     0.053605
0.173125     0.0533385
0.17325     0.0531761
0.173375     0.0530709
0.1735     0.0532074
0.173625     0.0531693
0.17375     0.0530814
0.173875     0.0527585
0.174     0.0529402
0.174125     0.052981
0.17425     0.052581
0.174375     0.0530238
0.1745     0.0526722
0.174625     0.0526225
0.17475     0.0528011
0.174875     0.0525565
0.175     0.0526401
0.175125     0.0525267
0.17525     0.0524258
0.175375     0.0526766
0.1755     0.0523399
0.175625     0.0525737
0.17575     0.052331
0.175875     0.0523873
0.176     0.0524101
0.176125     0.0525025
0.17625     0.0526984
0.176375     0.0524125
0.1765     0.0525381
0.176625     0.0525519
0.17675     0.0522069
0.176875     0.0523696
0.177     0.0521571
0.177125     0.0520978
0.17725     0.051961
0.177375     0.0518656
0.1775     0.0520349
0.177625     0.0518751
0.17775     0.0517609
0.177875     0.0514833
0.178     0.0516991
0.178125     0.0511846
0.17825     0.0512852
0.178375     0.0511922
0.1785     0.050968
0.178625     0.0508575
0.17875     0.0508301
0.178875     0.0507947
0.179     0.0505638
0.179125     0.0506882
0.17925     0.0504456
0.179375     0.0502298
0.1795     0.0499445
0.179625     0.0500152
0.17975     0.0500714
0.179875     0.0498101
0.18     0.0501164
0.180125     0.049633
0.18025     0.0497162
0.180375     0.0495727
0.1805     0.0496654
0.180625     0.0496902
0.18075     0.0496846
0.180875     0.0497753
0.181     0.0497008
0.181125     0.0497938
0.18125     0.0497178
0.181375     0.049656
0.1815     0.0498747
0.181625     0.0497436
0.18175     0.0497298
0.181875     0.0495901
0.182     0.0496679
0.182125     0.0499391
0.18225     0.0499753
0.182375     0.0498707
0.1825     0.04966
0.182625     0.0498099
0.18275     0.0498425
0.182875     0.0496231
0.183     0.0495098
0.183125     0.0497275
0.18325     0.0495806
0.183375     0.0492413
0.1835     0.0492296
0.183625     0.0496291
0.18375     0.0491719
0.183875     0.0493603
0.184     0.04905
0.184125     0.0488558
0.18425     0.0488571
0.184375     0.048789
0.1845     0.0487376
0.184625     0.0484108
0.18475     0.0484508
0.184875     0.0482698
0.185     0.0481757
0.185125     0.0478972
0.18525     0.0478443
0.185375     0.0479563
0.1855     0.0477179
0.185625     0.0476329
0.18575     0.0474203
0.185875     0.0476347
0.186     0.0474516
0.186125     0.0474602
0.18625     0.0473721
0.186375     0.0473363
0.1865     0.0472916
0.186625     0.0472962
0.18675     0.0475137
0.186875     0.0471683
0.187     0.046918
0.187125     0.0469744
0.18725     0.0471135
0.187375     0.0469513
0.1875     0.0469857
0.187625     0.0472502
0.18775     0.0469027
0.187875     0.0473361
0.188     0.0471736
0.188125     0.0470456
0.18825     0.0468907
0.188375     0.0471298
0.1885     0.0474054
0.188625     0.0473491
0.18875     0.0474463
0.188875     0.0472678
0.189     0.0469519
0.189125     0.0469911
0.18925     0.0469478
0.189375     0.0467895
0.1895     0.0469445
0.189625     0.0466506
0.18975     0.0467877
0.189875     0.0466965
0.19     0.046473
0.190125     0.046487
0.19025     0.0466939
0.190375     0.0464897
0.1905     0.0461704
0.190625     0.0460471
0.19075     0.046246
0.190875     0.0460231
0.191     0.0460393
0.191125     0.0457319
0.19125     0.0456119
0.191375     0.0453873
0.1915     0.0453924
0.191625     0.0454012
0.19175     0.0453002
0.191875     0.0452078
0.192     0.0451501
0.192125     0.045043
0.19225     0.0449956
0.192375     0.0449584
0.1925     0.0449043
0.192625     0.0449263
0.19275     0.0449196
0.192875     0.0450218
0.193     0.0449579
0.193125     0.0447791
0.19325     0.044819
0.193375     0.0449823
0.1935     0.0447099
0.193625     0.0449003
0.19375     0.0449273
0.193875     0.044905
0.194     0.0448862
0.194125     0.0449307
0.19425     0.0447807
0.194375     0.0448007
0.1945     0.0448515
0.194625     0.0448322
0.19475     0.0446752
0.194875     0.0446862
0.195     0.0448349
0.195125     0.0447459
0.19525     0.044598
0.195375     0.044492
0.1955     0.0446553
0.195625     0.0443247
0.19575     0.0445924
0.195875     0.0444539
0.196     0.0444635
0.196125     0.044244
0.19625     0.0441791
0.196375     0.0440761
0.1965     0.0439192
0.196625     0.0436753
0.19675     0.044007
0.196875     0.0437084
0.197     0.0436443
0.197125     0.0435543
0.19725     0.0436083
0.197375     0.0433599
0.1975     0.0433104
0.197625     0.043358
0.19775     0.0431232
0.197875     0.0432053
0.198     0.0431305
0.198125     0.0430278
0.19825     0.0431838
0.198375     0.0430911
0.1985     0.0432055
0.198625     0.0430655
0.19875     0.0430658
0.198875     0.0428329
0.199     0.0428605
0.199125     0.0427993
0.19925     0.0428111
0.199375     0.0427704
0.1995     0.0428245
0.199625     0.0427788
0.19975     0.0429776
0.199875     0.0427124
0.2     0.0428855
0.200125     0.0428383
0.20025     0.0426647
0.200375     0.0424765
0.2005     0.0428353
0.200625     0.0428275
0.20075     0.0426254
0.200875     0.042581
0.201     0.0424975
0.201125     0.0426193
0.20125     0.0423981
0.201375     0.0425362
0.2015     0.0424939
0.201625     0.0424245
0.20175     0.0423227
0.201875     0.0420216
0.202     0.0421227
0.202125     0.0421416
0.20225     0.0419355
0.202375     0.0420501
0.2025     0.0418333
0.202625     0.0419146
0.20275     0.0415818
0.202875     0.0416012
0.203     0.0414589
0.203125     0.0418133
0.20325     0.0416696
0.203375     0.0416316
0.2035     0.0413374
0.203625     0.0412356
0.20375     0.0414302
0.203875     0.0411662
0.204     0.0414047
0.204125     0.0415031
0.20425     0.041602
0.204375     0.0412992
0.2045     0.041541
0.204625     0.0413392
0.20475     0.041488
0.204875     0.0412954
0.205     0.0412754
0.205125     0.0413575
0.20525     0.041371
0.205375     0.0415848
0.2055     0.0411489
0.205625     0.0412894
0.20575     0.0411975
0.205875     0.0412992
0.206     0.0412314
0.206125     0.0412775
0.20625     0.0412491
0.206375     0.0409522
0.2065     0.041107
0.206625     0.0410585
0.20675     0.0410529
0.206875     0.0407495
0.207     0.0408192
0.207125     0.0407553
0.20725     0.040976
0.207375     0.0405043
0.2075     0.0406471
0.207625     0.0405353
0.20775     0.0402264
0.207875     0.0403502
0.208     0.0405055
0.208125     0.0403358
0.20825     0.0400859
0.208375     0.0400903
0.2085     0.0401078
0.208625     0.0398361
0.20875     0.0397061
0.208875     0.039852
0.209     0.0398982
0.209125     0.0397759
0.20925     0.0397694
0.209375     0.039798
0.2095     0.0395252
0.209625     0.0395373
0.20975     0.0396129
0.209875     0.0398756
0.21     0.0399133
0.210125     0.0398283
0.21025     0.0398809
0.210375     0.0397524
0.2105     0.0396643
0.210625     0.0398874
0.21075     0.0398677
0.210875     0.0397602
0.211     0.0398891
0.211125     0.0399734
0.21125     0.0397551
0.211375     0.0399296
0.2115     0.0399188
0.211625     0.0399529
0.21175     0.03974
0.211875     0.0397398
0.212     0.0396816
0.212125     0.0397177
0.21225     0.0395126
0.212375     0.0395744
0.2125     0.0395525
0.212625     0.0395853
0.21275     0.0392986
0.212875     0.0393455
0.213     0.0395037
0.213125     0.0393213
0.21325     0.0391801
0.213375     0.0390437
0.2135     0.0390476
0.213625     0.0391079
0.21375     0.0391236
0.213875     0.0388346
0.214     0.0385353
0.214125     0.0384038
0.21425     0.0384875
0.214375     0.038448
0.2145     0.0383536
0.214625     0.0380384
0.21475     0.0383297
0.214875     0.0381538
0.215     0.0381246
0.215125     0.0382928
0.21525     0.0382532
0.215375     0.0380795
0.2155     0.0381339
0.215625     0.038057
0.21575     0.0383005
0.215875     0.0382001
0.216     0.0381298
0.216125     0.038126
0.21625     0.0381962
0.216375     0.0382757
0.2165     0.0382039
0.216625     0.0382405
0.21675     0.0381953
0.216875     0.0384102
0.217     0.0386198
0.217125     0.0383993
0.21725     0.038258
0.217375     0.0382346
0.2175     0.0383911
0.217625     0.0383785
0.21775     0.0385166
0.217875     0.0385295
0.218     0.038611
0.218125     0.0383495
0.21825     0.0383233
0.218375     0.03837
0.2185     0.038225
0.218625     0.0381304
0.21875     0.0381039
0.218875     0.038105
0.219     0.038018
0.219125     0.0377933
0.21925     0.0380232
0.219375     0.0377016
0.2195     0.0377935
0.219625     0.0374577
0.21975     0.0373574
0.219875     0.037528
0.22     0.0375358
0.220125     0.0375193
0.22025     0.0371866
0.220375     0.0372558
0.2205     0.0372886
0.220625     0.0369125
0.22075     0.0368737
0.220875     0.0369821
0.221     0.0368126
0.221125     0.0364287
0.22125     0.0364915
0.221375     0.0365074
0.2215     0.0365375
0.221625     0.0367364
0.22175     0.0367187
0.221875     0.0366731
0.222     0.0368131
0.222125     0.0370381
0.22225     0.0370341
0.222375     0.0371666
0.2225     0.0369362
0.222625     0.0367921
0.22275     0.0371449
0.222875     0.037139
0.223     0.0369731
0.223125     0.037341
0.22325     0.0370607
0.223375     0.0371499
0.2235     0.0371498
0.223625     0.0372078
0.22375     0.0372765
0.223875     0.037126
0.224     0.0372519
0.224125     0.037045
0.22425     0.0372082
0.224375     0.037108
0.2245     0.037182
0.224625     0.0370491
0.22475     0.0369857
0.224875     0.0369512
0.225     0.0369478
0.225125     0.0369039
0.22525     0.0370303
0.225375     0.0365378
0.2255     0.0368742
0.225625     0.0365966
0.22575     0.0367211
0.225875     0.0363128
0.226     0.0362464
0.226125     0.0363255
0.22625     0.0363661
0.226375     0.0363117
0.2265     0.0364367
0.226625     0.0359526
0.22675     0.0360818
0.226875     0.0359312
0.227     0.0357945
0.227125     0.0357411
0.22725     0.0356179
0.227375     0.0356398
0.2275     0.0357073
0.227625     0.0356277
0.22775     0.0355946
0.227875     0.0357383
0.228     0.0356575
0.228125     0.0356304
0.22825     0.0357215
0.228375     0.0356718
0.2285     0.0357433
0.228625     0.0360385
0.22875     0.035725
0.228875     0.0357555
0.229     0.0360179
0.229125     0.0356048
0.22925     0.0359576
0.229375     0.03582
0.2295     0.0360898
0.229625     0.0358234
0.22975     0.0358922
0.229875     0.0360263
0.23     0.0358128
0.230125     0.0361504
0.23025     0.0361923
0.230375     0.0360035
0.2305     0.0358711
0.230625     0.0359107
0.23075     0.0356683
0.230875     0.0357736
0.231     0.0360355
0.231125     0.0355985
0.23125     0.0358324
0.231375     0.0354159
0.2315     0.0357351
0.231625     0.0355921
0.23175     0.0355678
0.231875     0.0353968
0.232     0.0354131
0.232125     0.0353138
0.23225     0.035096
0.232375     0.0354411
0.2325     0.0352356
0.232625     0.0352989
0.23275     0.0352096
0.232875     0.0352895
0.233     0.0349239
0.233125     0.0349286
0.23325     0.0349233
0.233375     0.0348823
0.2335     0.0349669
0.233625     0.0348531
0.23375     0.0349804
0.233875     0.0349499
0.234     0.0349534
0.234125     0.0347535
0.23425     0.0348291
0.234375     0.0349069
0.2345     0.034855
0.234625     0.0346935
0.23475     0.0348488
0.234875     0.0347283
0.235     0.0348706
0.235125     0.0347241
0.23525     0.0348391
0.235375     0.0350543
0.2355     0.0347427
0.235625     0.0349328
0.23575     0.0348789
0.235875     0.0349264
0.236     0.0348524
0.236125     0.0347493
0.23625     0.0348654
0.236375     0.0349341
0.2365     0.0349367
0.236625     0.0346622
0.23675     0.0349156
0.236875     0.0347312
0.237     0.0345331
0.237125     0.0345114
0.23725     0.0346983
0.237375     0.0344065
0.2375     0.0344829
0.237625     0.0345161
0.23775     0.0344457
0.237875     0.0343213
0.238     0.0343826
0.238125     0.0343485
0.23825     0.0342909
0.238375     0.0340687
0.2385     0.0340192
0.238625     0.0340282
0.23875     0.0340601
0.238875     0.0339636
0.239     0.0339537
0.239125     0.0339786
0.23925     0.0340075
0.239375     0.0339947
0.2395     0.0340939
0.239625     0.0339122
0.23975     0.0340153
0.239875     0.0342109
0.24     0.0338412
0.240125     0.0340333
0.24025     0.0340743
0.240375     0.0341398
0.2405     0.0339906
0.240625     0.0340148
0.24075     0.0341179
0.240875     0.0338905
0.241     0.0339134
0.241125     0.0338627
0.24125     0.0339484
0.241375     0.0338989
0.2415     0.0340785
0.241625     0.0340355
0.24175     0.0338362
0.241875     0.0340041
0.242     0.0338337
0.242125     0.0338299
0.24225     0.0338109
0.242375     0.0339225
0.2425     0.0338827
0.242625     0.0340208
0.24275     0.0339175
0.242875     0.0337144
0.243     0.0336056
0.243125     0.0337787
0.24325     0.0334761
0.243375     0.033598
0.2435     0.0334601
0.243625     0.033391
0.24375     0.0333678
0.243875     0.0336033
0.244     0.0332699
0.244125     0.0334248
0.24425     0.0334308
0.244375     0.0336533
0.2445     0.0335005
0.244625     0.0333935
0.24475     0.0333755
0.244875     0.0331201
0.245     0.0332962
0.245125     0.0332851
0.24525     0.033336
0.245375     0.0334387
0.2455     0.0333186
0.245625     0.0333264
0.24575     0.0333649
0.245875     0.0334513
0.246     0.0334001
0.246125     0.0334808
0.24625     0.033334
0.246375     0.0334678
0.2465     0.0334165
0.246625     0.0334354
0.24675     0.0334704
0.246875     0.0331111
0.247     0.0334853
0.247125     0.0333778
0.24725     0.0331902
0.247375     0.0333074
0.2475     0.0332497
0.247625     0.0333948
0.24775     0.0330671
0.247875     0.0332782
0.248     0.0331044
0.248125     0.0329766
0.24825     0.0328464
0.248375     0.0329357
0.2485     0.0331527
0.248625     0.0328129
0.24875     0.0327315
0.248875     0.0328368
0.249     0.0326626
0.249125     0.0326943
0.24925     0.0328691
0.249375     0.032826
0.2495     0.0325206
0.249625     0.0325957
0.24975     0.0325351
0.249875     0.0324449
0.25     0.0324432
1
Don`t Show mark
Exponential decrease
0.0324432
0.580352
1000
0.001
1670
28
Automatic fit
Reference is zero
Graph
0.0324432
0.580352
0
Measured value
0.000125
0.25
0
Time (sec)
