# Supplementary material for: Lactone Enolates of Isochroman-3-ones and 2-Coumaranones: Quantification of Their Nucleophilicity in DMSO and Conjugate Additions to Chalcones
Source: J Org Chem. 2024 Apr 30;89(10):6915–28. doi: 10.1021/acs.joc.4c00277 (PMC11110064; doi:10.1021/acs.joc.4c00277)
Supplement: Supplementary file 2 — jo4c00277_si_002.zip [file jo4c00277_si_002.zip › 4+6b 3-isochro_NaH_Jul-tbu1304_repeat 2/3-isochro_NaH_Jul-tbu1304_50eq_2.txt]

ProDataTSV

Title: 

Remarks:
#User: SX User
#HV (Absorbance channel): 454.59
#Samples per point: 10
#Sample period: 12.5 us
#Temperature: 20.02 C
#Cell type: Stopped Flow
#Pathlength: 10
Time Stamp : 2023/04/13 14:26:31
The data was saved to file : C:\Users\SX User\Documents\My Data\Yilan Wang\3-isochro_NaH_Jul-tbu1304_repeat 2\3-isochro_NaH_Jul-tbu1304_50eq_2.txt.


Last Modified: Thu Apr 13 14:26:41 2023 by unknown.

Options:

History: 
User : SX User

Version : SX v.4.5.0.9 Build : Aug 18 2015 12:03:04

DataStore created and initialized for data acquisition.

Time Stamp : Thu Apr 13 14:25:52 2023


----------------------------------------------------


User : SX User

Version : SX v.4.5.0.9 Build : Aug 18 2015 12:03:04

Averaged Traces : 

\..0

\..1

\..2

\..3

\..4

New line :  \..Average::0

Time Stamp : Thu Apr 13 14:26:26 2023


----------------------------------------------------


User : SX User

Version : SX v.4.5.0.9 Build : Aug 18 2015 12:03:04

DataStore created and initialized for data acquisition.

Time Stamp : Thu Apr 13 14:26:31 2023


----------------------------------------------------


Available Dimensions:	2
Time	2000 time points over 0.25s,linear,oversampled,external trigger,pressure hold in operation
Repeat	1 repeats in set., -iter option selected

Available Properties: 	1
Absorbance	

Data:


Absorbance
Time	Repeat
	5	
0.000125	0.575686
0.00025	0.576557
0.000375	0.576949
0.0005	0.57762
0.000625	0.577966
0.00075	0.578818
0.000875	0.579362
0.001	0.580352
0.001125	0.580066
0.00125	0.579106
0.001375	0.57937
0.0015	0.580229
0.001625	0.580163
0.00175	0.579556
0.001875	0.578599
0.002	0.577867
0.002125	0.57666
0.00225	0.575135
0.002375	0.573902
0.0025	0.572462
0.002625	0.570701
0.00275	0.56942
0.002875	0.567896
0.003	0.566454
0.003125	0.564741
0.00325	0.563204
0.003375	0.561899
0.0035	0.560254
0.003625	0.559037
0.00375	0.557911
0.003875	0.556771
0.004	0.555016
0.004125	0.553634
0.00425	0.552444
0.004375	0.551619
0.0045	0.550152
0.004625	0.549417
0.00475	0.548268
0.004875	0.547118
0.005	0.546303
0.005125	0.545079
0.00525	0.544459
0.005375	0.543074
0.0055	0.541949
0.005625	0.540853
0.00575	0.539936
0.005875	0.538712
0.006	0.538188
0.006125	0.536255
0.00625	0.535567
0.006375	0.534375
0.0065	0.533375
0.006625	0.532332
0.00675	0.53084
0.006875	0.529554
0.007	0.528849
0.007125	0.527838
0.00725	0.526518
0.007375	0.525472
0.0075	0.524288
0.007625	0.52289
0.00775	0.521938
0.007875	0.520502
0.008	0.519812
0.008125	0.518442
0.00825	0.517223
0.008375	0.516368
0.0085	0.515242
0.008625	0.51367
0.00875	0.51288
0.008875	0.5119
0.009	0.511037
0.009125	0.509899
0.00925	0.509229
0.009375	0.508311
0.0095	0.507214
0.009625	0.505576
0.00975	0.504917
0.009875	0.50407
0.01	0.503325
0.010125	0.501599
0.01025	0.501165
0.010375	0.499637
0.0105	0.499206
0.010625	0.498239
0.01075	0.497354
0.010875	0.495746
0.011	0.495291
0.011125	0.493636
0.01125	0.493094
0.011375	0.49153
0.0115	0.490365
0.011625	0.490197
0.01175	0.488744
0.011875	0.487302
0.012	0.48677
0.012125	0.485782
0.01225	0.484739
0.012375	0.484118
0.0125	0.482752
0.012625	0.481974
0.01275	0.480798
0.012875	0.479406
0.013	0.478497
0.013125	0.47737
0.01325	0.476725
0.013375	0.475859
0.0135	0.474811
0.013625	0.473401
0.01375	0.472455
0.013875	0.471675
0.014	0.470551
0.014125	0.469892
0.01425	0.46882
0.014375	0.467774
0.0145	0.466755
0.014625	0.466119
0.01475	0.464871
0.014875	0.463886
0.015	0.462696
0.015125	0.462337
0.01525	0.460884
0.015375	0.459863
0.0155	0.45913
0.015625	0.458247
0.01575	0.456996
0.015875	0.456451
0.016	0.455224
0.016125	0.454531
0.01625	0.453348
0.016375	0.45271
0.0165	0.451389
0.016625	0.450545
0.01675	0.449531
0.016875	0.448421
0.017	0.448052
0.017125	0.447128
0.01725	0.446094
0.017375	0.445282
0.0175	0.44452
0.017625	0.443421
0.01775	0.442606
0.017875	0.441562
0.018	0.440715
0.018125	0.439658
0.01825	0.439063
0.018375	0.438143
0.0185	0.436812
0.018625	0.436095
0.01875	0.435851
0.018875	0.434353
0.019	0.4335
0.019125	0.432937
0.01925	0.432412
0.019375	0.431227
0.0195	0.430199
0.019625	0.429082
0.01975	0.428494
0.019875	0.427442
0.02	0.426338
0.020125	0.425556
0.02025	0.424587
0.020375	0.423597
0.0205	0.423026
0.020625	0.421779
0.02075	0.421201
0.020875	0.420144
0.021	0.419212
0.021125	0.418636
0.02125	0.417632
0.021375	0.41691
0.0215	0.415943
0.021625	0.415259
0.02175	0.414168
0.021875	0.413378
0.022	0.412625
0.022125	0.411692
0.02225	0.410903
0.022375	0.410275
0.0225	0.409294
0.022625	0.408749
0.02275	0.407909
0.022875	0.406876
0.023	0.405921
0.023125	0.405346
0.02325	0.405165
0.023375	0.403801
0.0235	0.402779
0.023625	0.401938
0.02375	0.401416
0.023875	0.400533
0.024	0.39964
0.024125	0.398808
0.02425	0.398095
0.024375	0.397548
0.0245	0.396793
0.024625	0.395949
0.02475	0.394958
0.024875	0.394467
0.025	0.393274
0.025125	0.392963
0.02525	0.391869
0.025375	0.390861
0.0255	0.390089
0.025625	0.389685
0.02575	0.388966
0.025875	0.388356
0.026	0.386733
0.026125	0.386504
0.02625	0.385273
0.026375	0.384385
0.0265	0.383999
0.026625	0.382905
0.02675	0.381966
0.026875	0.381047
0.027	0.380037
0.027125	0.379417
0.02725	0.378555
0.027375	0.377465
0.0275	0.376932
0.027625	0.375635
0.02775	0.374988
0.027875	0.374465
0.028	0.373532
0.028125	0.372825
0.02825	0.372363
0.028375	0.371648
0.0285	0.370611
0.028625	0.369653
0.02875	0.369162
0.028875	0.368584
0.029	0.367595
0.029125	0.366912
0.02925	0.366396
0.029375	0.365498
0.0295	0.364953
0.029625	0.36413
0.02975	0.363683
0.029875	0.36288
0.03	0.362648
0.030125	0.361856
0.03025	0.36072
0.030375	0.360099
0.0305	0.359742
0.030625	0.35879
0.03075	0.358158
0.030875	0.357557
0.031	0.356817
0.031125	0.35584
0.03125	0.355379
0.031375	0.354375
0.0315	0.353556
0.031625	0.353439
0.03175	0.352269
0.031875	0.351544
0.032	0.35099
0.032125	0.350252
0.03225	0.349209
0.032375	0.348825
0.0325	0.347546
0.032625	0.347005
0.03275	0.346426
0.032875	0.346135
0.033	0.345116
0.033125	0.344435
0.03325	0.343849
0.033375	0.343118
0.0335	0.342102
0.033625	0.341684
0.03375	0.340982
0.033875	0.340335
0.034	0.339531
0.034125	0.33893
0.03425	0.338161
0.034375	0.337367
0.0345	0.336921
0.034625	0.336064
0.03475	0.335506
0.034875	0.334822
0.035	0.333834
0.035125	0.333271
0.03525	0.332741
0.035375	0.332127
0.0355	0.331608
0.035625	0.330827
0.03575	0.330342
0.035875	0.329741
0.036	0.328986
0.036125	0.328692
0.03625	0.327864
0.036375	0.327128
0.0365	0.32677
0.036625	0.32604
0.03675	0.325608
0.036875	0.324561
0.037	0.323856
0.037125	0.322999
0.03725	0.322608
0.037375	0.321904
0.0375	0.32152
0.037625	0.32054
0.03775	0.320195
0.037875	0.319494
0.038	0.318759
0.038125	0.318111
0.03825	0.317418
0.038375	0.317027
0.0385	0.316069
0.038625	0.315113
0.03875	0.314759
0.038875	0.314216
0.039	0.313323
0.039125	0.312699
0.03925	0.31213
0.039375	0.311302
0.0395	0.310942
0.039625	0.310108
0.03975	0.309754
0.039875	0.308867
0.04	0.308571
0.040125	0.308186
0.04025	0.306998
0.040375	0.306988
0.0405	0.306134
0.040625	0.305382
0.04075	0.305348
0.040875	0.304533
0.041	0.303935
0.041125	0.303663
0.04125	0.303018
0.041375	0.302108
0.0415	0.301798
0.041625	0.300949
0.04175	0.300428
0.041875	0.299795
0.042	0.299486
0.042125	0.298617
0.04225	0.297904
0.042375	0.2976
0.0425	0.296995
0.042625	0.296121
0.04275	0.295537
0.042875	0.294905
0.043	0.294155
0.043125	0.293929
0.04325	0.293127
0.043375	0.292529
0.0435	0.292101
0.043625	0.291352
0.04375	0.290539
0.043875	0.289963
0.044	0.289372
0.044125	0.288982
0.04425	0.28821
0.044375	0.287465
0.0445	0.287174
0.044625	0.286833
0.04475	0.286103
0.044875	0.285521
0.045	0.285074
0.045125	0.284485
0.04525	0.28364
0.045375	0.283178
0.0455	0.28277
0.045625	0.281903
0.04575	0.281899
0.045875	0.281473
0.046	0.280791
0.046125	0.280641
0.04625	0.280002
0.046375	0.279346
0.0465	0.278493
0.046625	0.278355
0.04675	0.277743
0.046875	0.277245
0.047	0.276754
0.047125	0.276185
0.04725	0.275786
0.047375	0.274774
0.0475	0.274386
0.047625	0.274141
0.04775	0.27323
0.047875	0.272646
0.048	0.272067
0.048125	0.271403
0.04825	0.270964
0.048375	0.270369
0.0485	0.269673
0.048625	0.26951
0.04875	0.268772
0.048875	0.268097
0.049	0.267662
0.049125	0.267085
0.04925	0.266154
0.049375	0.265759
0.0495	0.265034
0.049625	0.264492
0.04975	0.264349
0.049875	0.263756
0.05	0.263279
0.050125	0.262363
0.05025	0.262003
0.050375	0.261596
0.0505	0.261251
0.050625	0.260781
0.05075	0.259934
0.050875	0.25965
0.051	0.259286
0.051125	0.259142
0.05125	0.258315
0.051375	0.258105
0.0515	0.257178
0.051625	0.257011
0.05175	0.25678
0.051875	0.256111
0.052	0.25547
0.052125	0.255191
0.05225	0.254849
0.052375	0.254267
0.0525	0.253582
0.052625	0.253343
0.05275	0.253306
0.052875	0.252611
0.053	0.252143
0.053125	0.251469
0.05325	0.251011
0.053375	0.250747
0.0535	0.250028
0.053625	0.249708
0.05375	0.249374
0.053875	0.248483
0.054	0.24814
0.054125	0.247621
0.05425	0.246887
0.054375	0.24671
0.0545	0.246003
0.054625	0.245066
0.05475	0.244954
0.054875	0.244384
0.055	0.243685
0.055125	0.243333
0.05525	0.242871
0.055375	0.242362
0.0555	0.24168
0.055625	0.241188
0.05575	0.240866
0.055875	0.240261
0.056	0.23959
0.056125	0.239026
0.05625	0.238621
0.056375	0.238404
0.0565	0.238117
0.056625	0.237433
0.05675	0.237116
0.056875	0.23666
0.057	0.236051
0.057125	0.235691
0.05725	0.235314
0.057375	0.234903
0.0575	0.234507
0.057625	0.234041
0.05775	0.233678
0.057875	0.233678
0.058	0.232942
0.058125	0.232544
0.05825	0.232268
0.058375	0.231661
0.0585	0.231416
0.058625	0.231008
0.05875	0.230379
0.058875	0.230133
0.059	0.229911
0.059125	0.229088
0.05925	0.228735
0.059375	0.228476
0.0595	0.227686
0.059625	0.227435
0.05975	0.226953
0.059875	0.226218
0.06	0.225896
0.060125	0.225548
0.06025	0.225288
0.060375	0.224588
0.0605	0.224007
0.060625	0.224005
0.06075	0.222954
0.060875	0.22304
0.061	0.222501
0.061125	0.221904
0.06125	0.221622
0.061375	0.220851
0.0615	0.220287
0.061625	0.219791
0.06175	0.219423
0.061875	0.219158
0.062	0.218764
0.062125	0.218201
0.06225	0.217789
0.062375	0.217565
0.0625	0.217052
0.062625	0.216443
0.06275	0.216532
0.062875	0.216218
0.063	0.216041
0.063125	0.215305
0.06325	0.214776
0.063375	0.214594
0.0635	0.214299
0.063625	0.214084
0.06375	0.213614
0.063875	0.213306
0.064	0.212909
0.064125	0.212463
0.06425	0.212547
0.064375	0.211663
0.0645	0.21164
0.064625	0.21108
0.06475	0.210766
0.064875	0.210414
0.065	0.210111
0.065125	0.209589
0.06525	0.209166
0.065375	0.208677
0.0655	0.20857
0.065625	0.208072
0.06575	0.207566
0.065875	0.207246
0.066	0.207128
0.066125	0.20614
0.06625	0.206004
0.066375	0.205777
0.0665	0.205055
0.066625	0.204703
0.06675	0.204247
0.066875	0.203826
0.067	0.203413
0.067125	0.202721
0.06725	0.202287
0.067375	0.202137
0.0675	0.201705
0.067625	0.201393
0.06775	0.200639
0.067875	0.200073
0.068	0.19978
0.068125	0.199557
0.06825	0.198974
0.068375	0.198815
0.0685	0.198079
0.068625	0.198043
0.06875	0.19765
0.068875	0.197329
0.069	0.196704
0.069125	0.196518
0.06925	0.19637
0.069375	0.195831
0.0695	0.195609
0.069625	0.195361
0.06975	0.195076
0.069875	0.19475
0.07	0.194438
0.070125	0.194209
0.07025	0.193635
0.070375	0.193018
0.0705	0.192722
0.070625	0.192512
0.07075	0.192206
0.070875	0.191666
0.071	0.1915
0.071125	0.191236
0.07125	0.190647
0.071375	0.190649
0.0715	0.190053
0.071625	0.189771
0.07175	0.18936
0.071875	0.189123
0.072	0.188721
0.072125	0.188446
0.07225	0.18794
0.072375	0.187403
0.0725	0.187158
0.072625	0.186828
0.07275	0.186597
0.072875	0.186022
0.073	0.185934
0.073125	0.185377
0.07325	0.185207
0.073375	0.184724
0.0735	0.183907
0.073625	0.183809
0.07375	0.18354
0.073875	0.183117
0.074	0.183128
0.074125	0.182539
0.07425	0.182285
0.074375	0.182016
0.0745	0.18146
0.074625	0.181299
0.07475	0.180874
0.074875	0.180679
0.075	0.180529
0.075125	0.179955
0.07525	0.179564
0.075375	0.179393
0.0755	0.179296
0.075625	0.178927
0.07575	0.178445
0.075875	0.177978
0.076	0.178304
0.076125	0.177714
0.07625	0.177065
0.076375	0.177241
0.0765	0.176534
0.076625	0.176285
0.07675	0.176091
0.076875	0.175909
0.077	0.175567
0.077125	0.175108
0.07725	0.174865
0.077375	0.174445
0.0775	0.173818
0.077625	0.173839
0.07775	0.173185
0.077875	0.172899
0.078	0.172658
0.078125	0.172611
0.07825	0.172227
0.078375	0.171352
0.0785	0.171474
0.078625	0.170925
0.07875	0.170542
0.078875	0.170291
0.079	0.170028
0.079125	0.170132
0.07925	0.169442
0.079375	0.169289
0.0795	0.168927
0.079625	0.168453
0.07975	0.168093
0.079875	0.167958
0.08	0.167699
0.080125	0.167066
0.08025	0.167057
0.080375	0.166933
0.0805	0.166441
0.080625	0.166281
0.08075	0.165745
0.080875	0.16583
0.081	0.165519
0.081125	0.165279
0.08125	0.164941
0.081375	0.164727
0.0815	0.164476
0.081625	0.164256
0.08175	0.163736
0.081875	0.163734
0.082	0.163442
0.082125	0.163252
0.08225	0.162861
0.082375	0.162619
0.0825	0.161976
0.082625	0.162049
0.08275	0.161735
0.082875	0.16129
0.083	0.16116
0.083125	0.16068
0.08325	0.16015
0.083375	0.159889
0.0835	0.159923
0.083625	0.159236
0.08375	0.159052
0.083875	0.158624
0.084	0.158628
0.084125	0.158206
0.08425	0.158052
0.084375	0.157567
0.0845	0.157328
0.084625	0.157058
0.08475	0.156659
0.084875	0.156473
0.085	0.156216
0.085125	0.155767
0.08525	0.155083
0.085375	0.154961
0.0855	0.154987
0.085625	0.154508
0.08575	0.154613
0.085875	0.15433
0.086	0.153882
0.086125	0.15384
0.08625	0.153566
0.086375	0.153147
0.0865	0.1531
0.086625	0.152723
0.08675	0.152455
0.086875	0.152281
0.087	0.152158
0.087125	0.15163
0.08725	0.151342
0.087375	0.151312
0.0875	0.150947
0.087625	0.150649
0.08775	0.150667
0.087875	0.150438
0.088	0.150401
0.088125	0.149873
0.08825	0.149713
0.088375	0.149443
0.0885	0.149231
0.088625	0.14886
0.08875	0.148696
0.088875	0.148128
0.089	0.147777
0.089125	0.147599
0.08925	0.14735
0.089375	0.147027
0.0895	0.146766
0.089625	0.146294
0.08975	0.145867
0.089875	0.145569
0.09	0.145406
0.090125	0.145071
0.09025	0.144743
0.090375	0.144295
0.0905	0.144087
0.090625	0.143956
0.09075	0.143419
0.090875	0.143015
0.091	0.142758
0.091125	0.142528
0.09125	0.142134
0.091375	0.141961
0.0915	0.141853
0.091625	0.141563
0.09175	0.141308
0.091875	0.141309
0.092	0.140839
0.092125	0.140566
0.09225	0.140703
0.092375	0.140566
0.0925	0.140342
0.092625	0.140566
0.09275	0.139695
0.092875	0.139895
0.093	0.139561
0.093125	0.139174
0.09325	0.139167
0.093375	0.138999
0.0935	0.13876
0.093625	0.138476
0.09375	0.138579
0.093875	0.138147
0.094	0.137697
0.094125	0.137717
0.09425	0.137614
0.094375	0.137448
0.0945	0.137271
0.094625	0.13686
0.09475	0.136437
0.094875	0.136134
0.095	0.136041
0.095125	0.135801
0.09525	0.135654
0.095375	0.135418
0.0955	0.13485
0.095625	0.134764
0.09575	0.134165
0.095875	0.1339
0.096	0.133688
0.096125	0.133651
0.09625	0.133293
0.096375	0.132846
0.0965	0.132538
0.096625	0.132175
0.09675	0.131881
0.096875	0.131483
0.097	0.131251
0.097125	0.131161
0.09725	0.131141
0.097375	0.130911
0.0975	0.13057
0.097625	0.130011
0.09775	0.130127
0.097875	0.129774
0.098	0.129479
0.098125	0.129314
0.09825	0.129258
0.098375	0.128981
0.0985	0.129163
0.098625	0.128862
0.09875	0.128493
0.098875	0.128335
0.099	0.128317
0.099125	0.128184
0.09925	0.128096
0.099375	0.127815
0.0995	0.127703
0.099625	0.127445
0.09975	0.127275
0.099875	0.127183
0.1	0.127134
0.100125	0.127057
0.10025	0.12674
0.100375	0.12635
0.1005	0.12602
0.100625	0.12563
0.10075	0.125531
0.100875	0.125297
0.101	0.125281
0.101125	0.124921
0.10125	0.124932
0.101375	0.124262
0.1015	0.12396
0.101625	0.124051
0.10175	0.123976
0.101875	0.123096
0.102	0.123322
0.102125	0.123182
0.10225	0.122587
0.102375	0.122225
0.1025	0.122111
0.102625	0.122025
0.10275	0.121515
0.102875	0.121253
0.103	0.121036
0.103125	0.12079
0.10325	0.12025
0.103375	0.120467
0.1035	0.120346
0.103625	0.120076
0.10375	0.119736
0.103875	0.119338
0.104	0.119325
0.104125	0.119247
0.10425	0.11909
0.104375	0.11899
0.1045	0.118746
0.104625	0.118624
0.10475	0.118334
0.104875	0.118349
0.105	0.118192
0.105125	0.118242
0.10525	0.118152
0.105375	0.117841
0.1055	0.117592
0.105625	0.117121
0.10575	0.11718
0.105875	0.1173
0.106	0.117076
0.106125	0.116731
0.10625	0.116594
0.106375	0.116714
0.1065	0.116127
0.106625	0.115765
0.10675	0.115838
0.106875	0.115577
0.107	0.11544
0.107125	0.114919
0.10725	0.115052
0.107375	0.114658
0.1075	0.114375
0.107625	0.113952
0.10775	0.113953
0.107875	0.113646
0.108	0.113365
0.108125	0.11325
0.10825	0.113046
0.108375	0.112821
0.1085	0.112626
0.108625	0.112087
0.10875	0.11199
0.108875	0.111803
0.109	0.111412
0.109125	0.111396
0.10925	0.111009
0.109375	0.111058
0.1095	0.110543
0.109625	0.110583
0.10975	0.110386
0.109875	0.109991
0.11	0.109925
0.110125	0.109995
0.11025	0.109537
0.110375	0.10972
0.1105	0.109796
0.110625	0.10915
0.11075	0.109333
0.110875	0.108988
0.111	0.108892
0.111125	0.108875
0.11125	0.10873
0.111375	0.108146
0.1115	0.108432
0.111625	0.10811
0.11175	0.107926
0.111875	0.108241
0.112	0.107761
0.112125	0.107432
0.11225	0.107574
0.112375	0.107332
0.1125	0.107253
0.112625	0.106562
0.11275	0.106531
0.112875	0.106588
0.113	0.106094
0.113125	0.106002
0.11325	0.106185
0.113375	0.105666
0.1135	0.105592
0.113625	0.105191
0.11375	0.105047
0.113875	0.104573
0.114	0.104621
0.114125	0.10439
0.11425	0.104186
0.114375	0.103937
0.1145	0.103968
0.114625	0.103539
0.11475	0.103484
0.114875	0.103278
0.115	0.103316
0.115125	0.102946
0.11525	0.102727
0.115375	0.102586
0.1155	0.102657
0.115625	0.102329
0.11575	0.102357
0.115875	0.102118
0.116	0.101948
0.116125	0.101764
0.11625	0.101758
0.116375	0.10148
0.1165	0.101245
0.116625	0.101339
0.11675	0.100859
0.116875	0.101056
0.117	0.100858
0.117125	0.10046
0.11725	0.100631
0.117375	0.100144
0.1175	0.100383
0.117625	0.100022
0.11775	0.0999178
0.117875	0.0996377
0.118	0.099535
0.118125	0.0994166
0.11825	0.0991069
0.118375	0.0989695
0.1185	0.0988255
0.118625	0.0984209
0.11875	0.0984437
0.118875	0.0982155
0.119	0.0981056
0.119125	0.0982235
0.11925	0.097871
0.119375	0.0974874
0.1195	0.097095
0.119625	0.0971552
0.11975	0.0967793
0.119875	0.0967566
0.12	0.096615
0.120125	0.0963559
0.12025	0.0963254
0.120375	0.0959188
0.1205	0.0956724
0.120625	0.0955578
0.12075	0.0956184
0.120875	0.095534
0.121	0.095364
0.121125	0.0952108
0.12125	0.0954202
0.121375	0.0947619
0.1215	0.0947499
0.121625	0.0945958
0.12175	0.0947942
0.121875	0.0947524
0.122	0.0946474
0.122125	0.0945721
0.12225	0.0942964
0.122375	0.0941602
0.1225	0.0941557
0.122625	0.0941343
0.12275	0.093489
0.122875	0.0935674
0.123	0.0933972
0.123125	0.0935646
0.12325	0.0933435
0.123375	0.0927965
0.1235	0.0928578
0.123625	0.0931485
0.12375	0.0926867
0.123875	0.0925095
0.124	0.0922392
0.124125	0.0920114
0.12425	0.0917724
0.124375	0.0917475
0.1245	0.0917181
0.124625	0.0914753
0.12475	0.0911493
0.124875	0.0909248
0.125	0.0910035
0.125125	0.0904956
0.12525	0.0903711
0.125375	0.0901737
0.1255	0.0900222
0.125625	0.0894148
0.12575	0.089651
0.125875	0.0893017
0.126	0.0891502
0.126125	0.0892061
0.12625	0.0888224
0.126375	0.0888999
0.1265	0.088541
0.126625	0.088439
0.12675	0.0883657
0.126875	0.0882284
0.127	0.0885812
0.127125	0.0882498
0.12725	0.0884051
0.127375	0.0879194
0.1275	0.0875995
0.127625	0.0876999
0.12775	0.0878041
0.127875	0.0877861
0.128	0.0874576
0.128125	0.0875817
0.12825	0.0876585
0.128375	0.0874354
0.1285	0.0874039
0.128625	0.0871697
0.12875	0.0870263
0.128875	0.0867113
0.129	0.0867549
0.129125	0.0867343
0.12925	0.0865075
0.129375	0.0865471
0.1295	0.0864384
0.129625	0.0860052
0.12975	0.0860387
0.129875	0.0858528
0.13	0.0859124
0.130125	0.0852548
0.13025	0.0853037
0.130375	0.0851453
0.1305	0.0853223
0.130625	0.084892
0.13075	0.0848068
0.130875	0.0843777
0.131	0.0843712
0.131125	0.083982
0.13125	0.0837326
0.131375	0.0834936
0.1315	0.0835931
0.131625	0.0835061
0.13175	0.083157
0.131875	0.08294
0.132	0.082642
0.132125	0.0825444
0.13225	0.0826462
0.132375	0.0825636
0.1325	0.0822676
0.132625	0.082202
0.13275	0.0820117
0.132875	0.0817723
0.133	0.0817677
0.133125	0.0818277
0.13325	0.0816855
0.133375	0.0817717
0.1335	0.0816214
0.133625	0.081892
0.13375	0.081527
0.133875	0.0816244
0.134	0.0816619
0.134125	0.0815362
0.13425	0.0814849
0.134375	0.0813325
0.1345	0.0811981
0.134625	0.0811084
0.13475	0.0811312
0.134875	0.080834
0.135	0.0809438
0.135125	0.0809214
0.13525	0.0810168
0.135375	0.080776
0.1355	0.0808146
0.135625	0.0804086
0.13575	0.0801214
0.135875	0.0802421
0.136	0.0801106
0.136125	0.0799145
0.13625	0.0796683
0.136375	0.0793174
0.1365	0.0791576
0.136625	0.0789299
0.13675	0.0786119
0.136875	0.0787478
0.137	0.0786378
0.137125	0.0783394
0.13725	0.0781441
0.137375	0.077984
0.1375	0.0780412
0.137625	0.0774791
0.13775	0.0775212
0.137875	0.077347
0.138	0.0775868
0.138125	0.0771059
0.13825	0.0769954
0.138375	0.0768407
0.1385	0.0766786
0.138625	0.0764314
0.13875	0.0761759
0.138875	0.0763948
0.139	0.0761285
0.139125	0.0760508
0.13925	0.0761286
0.139375	0.075892
0.1395	0.0759499
0.139625	0.0758996
0.13975	0.0758941
0.139875	0.0759171
0.14	0.075796
0.140125	0.0756341
0.14025	0.0756011
0.140375	0.075714
0.1405	0.0755565
0.140625	0.0757053
0.14075	0.0755421
0.140875	0.0754689
0.141	0.0752826
0.141125	0.0751816
0.14125	0.0753038
0.141375	0.0750147
0.1415	0.0750125
0.141625	0.0749068
0.14175	0.075041
0.141875	0.0747001
0.142	0.0745636
0.142125	0.0742383
0.14225	0.0743244
0.142375	0.0743543
0.1425	0.074019
0.142625	0.0740747
0.14275	0.0737389
0.142875	0.0735466
0.143	0.0733951
0.143125	0.0732729
0.14325	0.0732456
0.143375	0.0730726
0.1435	0.0728912
0.143625	0.0729854
0.14375	0.0724906
0.143875	0.0724503
0.144	0.0723978
0.144125	0.0719269
0.14425	0.0720311
0.144375	0.0719693
0.1445	0.07174
0.144625	0.0716391
0.14475	0.0717317
0.144875	0.0714267
0.145	0.0714075
0.145125	0.0712753
0.14525	0.0712094
0.145375	0.0710673
0.1455	0.0712604
0.145625	0.0710431
0.14575	0.0712517
0.145875	0.0711642
0.146	0.0709939
0.146125	0.0709036
0.14625	0.0710062
0.146375	0.070622
0.1465	0.0707369
0.146625	0.0707195
0.14675	0.0705575
0.146875	0.0707356
0.147	0.0703332
0.147125	0.0702999
0.14725	0.0702682
0.147375	0.0700013
0.1475	0.0700115
0.147625	0.0699767
0.14775	0.0699496
0.147875	0.0701942
0.148	0.0700305
0.148125	0.06954
0.14825	0.0695862
0.148375	0.0692784
0.1485	0.0692015
0.148625	0.0689806
0.14875	0.0688809
0.148875	0.068771
0.149	0.0685203
0.149125	0.0685445
0.14925	0.0684631
0.149375	0.0682166
0.1495	0.0685778
0.149625	0.0682565
0.14975	0.0679949
0.149875	0.0677337
0.15	0.0680135
0.150125	0.0677425
0.15025	0.0678695
0.150375	0.0675234
0.1505	0.0673255
0.150625	0.0674405
0.15075	0.0671062
0.150875	0.0672159
0.151	0.0668332
0.151125	0.0669314
0.15125	0.0668713
0.151375	0.0666258
0.1515	0.0664626
0.151625	0.0665338
0.15175	0.0665289
0.151875	0.0665686
0.152	0.066332
0.152125	0.0662179
0.15225	0.0662777
0.152375	0.0661825
0.1525	0.0660359
0.152625	0.0660573
0.15275	0.0657981
0.152875	0.065709
0.153	0.0657276
0.153125	0.0659022
0.15325	0.0657428
0.153375	0.0656856
0.1535	0.0656656
0.153625	0.0654209
0.15375	0.0653754
0.153875	0.0652873
0.154	0.065168
0.154125	0.0650185
0.15425	0.0650533
0.154375	0.06505
0.1545	0.0649264
0.154625	0.0648021
0.15475	0.0646009
0.154875	0.0644567
0.155	0.0643799
0.155125	0.0644429
0.15525	0.0640376
0.155375	0.0642003
0.1555	0.0639862
0.155625	0.0637696
0.15575	0.0638804
0.155875	0.0634254
0.156	0.0637082
0.156125	0.0636015
0.15625	0.0632925
0.156375	0.06315
0.1565	0.0632365
0.156625	0.0630571
0.15675	0.0629673
0.156875	0.062707
0.157	0.0628255
0.157125	0.0626653
0.15725	0.0625941
0.157375	0.0626162
0.1575	0.0627419
0.157625	0.0625993
0.15775	0.0624307
0.157875	0.0625386
0.158	0.0625009
0.158125	0.062208
0.15825	0.0623218
0.158375	0.0621816
0.1585	0.0624654
0.158625	0.0620395
0.15875	0.0621975
0.158875	0.0618789
0.159	0.0619349
0.159125	0.0617356
0.15925	0.0615433
0.159375	0.061626
0.1595	0.0614889
0.159625	0.0614039
0.15975	0.0612305
0.159875	0.0611371
0.16	0.0609827
0.160125	0.0608644
0.16025	0.0609157
0.160375	0.060761
0.1605	0.0608878
0.160625	0.0606777
0.16075	0.0604527
0.160875	0.0603381
0.161	0.0604376
0.161125	0.0603349
0.16125	0.0603232
0.161375	0.0603468
0.1615	0.0601487
0.161625	0.0599288
0.16175	0.0600518
0.161875	0.0599948
0.162	0.0598616
0.162125	0.0597823
0.16225	0.0598402
0.162375	0.0597025
0.1625	0.0595425
0.162625	0.0594974
0.16275	0.0593074
0.162875	0.0593483
0.163	0.0593073
0.163125	0.0595334
0.16325	0.0593362
0.163375	0.0593324
0.1635	0.0593912
0.163625	0.0592254
0.16375	0.0594441
0.163875	0.058988
0.164	0.0588716
0.164125	0.0589471
0.16425	0.0589173
0.164375	0.0589898
0.1645	0.0588327
0.164625	0.0586197
0.16475	0.0586498
0.164875	0.0587981
0.165	0.0584492
0.165125	0.0583887
0.16525	0.0583281
0.165375	0.0581078
0.1655	0.0580333
0.165625	0.0578511
0.16575	0.0578207
0.165875	0.0580683
0.166	0.057528
0.166125	0.0574237
0.16625	0.0572485
0.166375	0.0572597
0.1665	0.0571649
0.166625	0.0569481
0.16675	0.0570722
0.166875	0.0567559
0.167	0.0567331
0.167125	0.0568067
0.16725	0.0566107
0.167375	0.056757
0.1675	0.0566903
0.167625	0.0562464
0.16775	0.0565658
0.167875	0.0559291
0.168	0.0561911
0.168125	0.0562143
0.16825	0.0562915
0.168375	0.0560422
0.1685	0.0559859
0.168625	0.0561746
0.16875	0.0559236
0.168875	0.0560541
0.169	0.0559807
0.169125	0.0559294
0.16925	0.0555604
0.169375	0.055691
0.1695	0.0556442
0.169625	0.0557782
0.16975	0.0557514
0.169875	0.0556608
0.17	0.0555419
0.170125	0.0555148
0.17025	0.055696
0.170375	0.0556093
0.1705	0.0552746
0.170625	0.0552569
0.17075	0.0555014
0.170875	0.0552878
0.171	0.0551135
0.171125	0.0549072
0.17125	0.0550259
0.171375	0.0549886
0.1715	0.0549843
0.171625	0.0546893
0.17175	0.0545376
0.171875	0.0542548
0.172	0.0541509
0.172125	0.0541087
0.17225	0.0541647
0.172375	0.0540808
0.1725	0.0538474
0.172625	0.0536135
0.17275	0.0535789
0.172875	0.0536626
0.173	0.053605
0.173125	0.0533385
0.17325	0.0531761
0.173375	0.0530709
0.1735	0.0532074
0.173625	0.0531693
0.17375	0.0530814
0.173875	0.0527585
0.174	0.0529402
0.174125	0.052981
0.17425	0.052581
0.174375	0.0530238
0.1745	0.0526722
0.174625	0.0526225
0.17475	0.0528011
0.174875	0.0525565
0.175	0.0526401
0.175125	0.0525267
0.17525	0.0524258
0.175375	0.0526766
0.1755	0.0523399
0.175625	0.0525737
0.17575	0.052331
0.175875	0.0523873
0.176	0.0524101
0.176125	0.0525025
0.17625	0.0526984
0.176375	0.0524125
0.1765	0.0525381
0.176625	0.0525519
0.17675	0.0522069
0.176875	0.0523696
0.177	0.0521571
0.177125	0.0520978
0.17725	0.051961
0.177375	0.0518656
0.1775	0.0520349
0.177625	0.0518751
0.17775	0.0517609
0.177875	0.0514833
0.178	0.0516991
0.178125	0.0511846
0.17825	0.0512852
0.178375	0.0511922
0.1785	0.050968
0.178625	0.0508575
0.17875	0.0508301
0.178875	0.0507947
0.179	0.0505638
0.179125	0.0506882
0.17925	0.0504456
0.179375	0.0502298
0.1795	0.0499445
0.179625	0.0500152
0.17975	0.0500714
0.179875	0.0498101
0.18	0.0501164
0.180125	0.049633
0.18025	0.0497162
0.180375	0.0495727
0.1805	0.0496654
0.180625	0.0496902
0.18075	0.0496846
0.180875	0.0497753
0.181	0.0497008
0.181125	0.0497938
0.18125	0.0497178
0.181375	0.049656
0.1815	0.0498747
0.181625	0.0497436
0.18175	0.0497298
0.181875	0.0495901
0.182	0.0496679
0.182125	0.0499391
0.18225	0.0499753
0.182375	0.0498707
0.1825	0.04966
0.182625	0.0498099
0.18275	0.0498425
0.182875	0.0496231
0.183	0.0495098
0.183125	0.0497275
0.18325	0.0495806
0.183375	0.0492413
0.1835	0.0492296
0.183625	0.0496291
0.18375	0.0491719
0.183875	0.0493603
0.184	0.04905
0.184125	0.0488558
0.18425	0.0488571
0.184375	0.048789
0.1845	0.0487376
0.184625	0.0484108
0.18475	0.0484508
0.184875	0.0482698
0.185	0.0481757
0.185125	0.0478972
0.18525	0.0478443
0.185375	0.0479563
0.1855	0.0477179
0.185625	0.0476329
0.18575	0.0474203
0.185875	0.0476347
0.186	0.0474516
0.186125	0.0474602
0.18625	0.0473721
0.186375	0.0473363
0.1865	0.0472916
0.186625	0.0472962
0.18675	0.0475137
0.186875	0.0471683
0.187	0.046918
0.187125	0.0469744
0.18725	0.0471135
0.187375	0.0469513
0.1875	0.0469857
0.187625	0.0472502
0.18775	0.0469027
0.187875	0.0473361
0.188	0.0471736
0.188125	0.0470456
0.18825	0.0468907
0.188375	0.0471298
0.1885	0.0474054
0.188625	0.0473491
0.18875	0.0474463
0.188875	0.0472678
0.189	0.0469519
0.189125	0.0469911
0.18925	0.0469478
0.189375	0.0467895
0.1895	0.0469445
0.189625	0.0466506
0.18975	0.0467877
0.189875	0.0466965
0.19	0.046473
0.190125	0.046487
0.19025	0.0466939
0.190375	0.0464897
0.1905	0.0461704
0.190625	0.0460471
0.19075	0.046246
0.190875	0.0460231
0.191	0.0460393
0.191125	0.0457319
0.19125	0.0456119
0.191375	0.0453873
0.1915	0.0453924
0.191625	0.0454012
0.19175	0.0453002
0.191875	0.0452078
0.192	0.0451501
0.192125	0.045043
0.19225	0.0449956
0.192375	0.0449584
0.1925	0.0449043
0.192625	0.0449263
0.19275	0.0449196
0.192875	0.0450218
0.193	0.0449579
0.193125	0.0447791
0.19325	0.044819
0.193375	0.0449823
0.1935	0.0447099
0.193625	0.0449003
0.19375	0.0449273
0.193875	0.044905
0.194	0.0448862
0.194125	0.0449307
0.19425	0.0447807
0.194375	0.0448007
0.1945	0.0448515
0.194625	0.0448322
0.19475	0.0446752
0.194875	0.0446862
0.195	0.0448349
0.195125	0.0447459
0.19525	0.044598
0.195375	0.044492
0.1955	0.0446553
0.195625	0.0443247
0.19575	0.0445924
0.195875	0.0444539
0.196	0.0444635
0.196125	0.044244
0.19625	0.0441791
0.196375	0.0440761
0.1965	0.0439192
0.196625	0.0436753
0.19675	0.044007
0.196875	0.0437084
0.197	0.0436443
0.197125	0.0435543
0.19725	0.0436083
0.197375	0.0433599
0.1975	0.0433104
0.197625	0.043358
0.19775	0.0431232
0.197875	0.0432053
0.198	0.0431305
0.198125	0.0430278
0.19825	0.0431838
0.198375	0.0430911
0.1985	0.0432055
0.198625	0.0430655
0.19875	0.0430658
0.198875	0.0428329
0.199	0.0428605
0.199125	0.0427993
0.19925	0.0428111
0.199375	0.0427704
0.1995	0.0428245
0.199625	0.0427788
0.19975	0.0429776
0.199875	0.0427124
0.2	0.0428855
0.200125	0.0428383
0.20025	0.0426647
0.200375	0.0424765
0.2005	0.0428353
0.200625	0.0428275
0.20075	0.0426254
0.200875	0.042581
0.201	0.0424975
0.201125	0.0426193
0.20125	0.0423981
0.201375	0.0425362
0.2015	0.0424939
0.201625	0.0424245
0.20175	0.0423227
0.201875	0.0420216
0.202	0.0421227
0.202125	0.0421416
0.20225	0.0419355
0.202375	0.0420501
0.2025	0.0418333
0.202625	0.0419146
0.20275	0.0415818
0.202875	0.0416012
0.203	0.0414589
0.203125	0.0418133
0.20325	0.0416696
0.203375	0.0416316
0.2035	0.0413374
0.203625	0.0412356
0.20375	0.0414302
0.203875	0.0411662
0.204	0.0414047
0.204125	0.0415031
0.20425	0.041602
0.204375	0.0412992
0.2045	0.041541
0.204625	0.0413392
0.20475	0.041488
0.204875	0.0412954
0.205	0.0412754
0.205125	0.0413575
0.20525	0.041371
0.205375	0.0415848
0.2055	0.0411489
0.205625	0.0412894
0.20575	0.0411975
0.205875	0.0412992
0.206	0.0412314
0.206125	0.0412775
0.20625	0.0412491
0.206375	0.0409522
0.2065	0.041107
0.206625	0.0410585
0.20675	0.0410529
0.206875	0.0407495
0.207	0.0408192
0.207125	0.0407553
0.20725	0.040976
0.207375	0.0405043
0.2075	0.0406471
0.207625	0.0405353
0.20775	0.0402264
0.207875	0.0403502
0.208	0.0405055
0.208125	0.0403358
0.20825	0.0400859
0.208375	0.0400903
0.2085	0.0401078
0.208625	0.0398361
0.20875	0.0397061
0.208875	0.039852
0.209	0.0398982
0.209125	0.0397759
0.20925	0.0397694
0.209375	0.039798
0.2095	0.0395252
0.209625	0.0395373
0.20975	0.0396129
0.209875	0.0398756
0.21	0.0399133
0.210125	0.0398283
0.21025	0.0398809
0.210375	0.0397524
0.2105	0.0396643
0.210625	0.0398874
0.21075	0.0398677
0.210875	0.0397602
0.211	0.0398891
0.211125	0.0399734
0.21125	0.0397551
0.211375	0.0399296
0.2115	0.0399188
0.211625	0.0399529
0.21175	0.03974
0.211875	0.0397398
0.212	0.0396816
0.212125	0.0397177
0.21225	0.0395126
0.212375	0.0395744
0.2125	0.0395525
0.212625	0.0395853
0.21275	0.0392986
0.212875	0.0393455
0.213	0.0395037
0.213125	0.0393213
0.21325	0.0391801
0.213375	0.0390437
0.2135	0.0390476
0.213625	0.0391079
0.21375	0.0391236
0.213875	0.0388346
0.214	0.0385353
0.214125	0.0384038
0.21425	0.0384875
0.214375	0.038448
0.2145	0.0383536
0.214625	0.0380384
0.21475	0.0383297
0.214875	0.0381538
0.215	0.0381246
0.215125	0.0382928
0.21525	0.0382532
0.215375	0.0380795
0.2155	0.0381339
0.215625	0.038057
0.21575	0.0383005
0.215875	0.0382001
0.216	0.0381298
0.216125	0.038126
0.21625	0.0381962
0.216375	0.0382757
0.2165	0.0382039
0.216625	0.0382405
0.21675	0.0381953
0.216875	0.0384102
0.217	0.0386198
0.217125	0.0383993
0.21725	0.038258
0.217375	0.0382346
0.2175	0.0383911
0.217625	0.0383785
0.21775	0.0385166
0.217875	0.0385295
0.218	0.038611
0.218125	0.0383495
0.21825	0.0383233
0.218375	0.03837
0.2185	0.038225
0.218625	0.0381304
0.21875	0.0381039
0.218875	0.038105
0.219	0.038018
0.219125	0.0377933
0.21925	0.0380232
0.219375	0.0377016
0.2195	0.0377935
0.219625	0.0374577
0.21975	0.0373574
0.219875	0.037528
0.22	0.0375358
0.220125	0.0375193
0.22025	0.0371866
0.220375	0.0372558
0.2205	0.0372886
0.220625	0.0369125
0.22075	0.0368737
0.220875	0.0369821
0.221	0.0368126
0.221125	0.0364287
0.22125	0.0364915
0.221375	0.0365074
0.2215	0.0365375
0.221625	0.0367364
0.22175	0.0367187
0.221875	0.0366731
0.222	0.0368131
0.222125	0.0370381
0.22225	0.0370341
0.222375	0.0371666
0.2225	0.0369362
0.222625	0.0367921
0.22275	0.0371449
0.222875	0.037139
0.223	0.0369731
0.223125	0.037341
0.22325	0.0370607
0.223375	0.0371499
0.2235	0.0371498
0.223625	0.0372078
0.22375	0.0372765
0.223875	0.037126
0.224	0.0372519
0.224125	0.037045
0.22425	0.0372082
0.224375	0.037108
0.2245	0.037182
0.224625	0.0370491
0.22475	0.0369857
0.224875	0.0369512
0.225	0.0369478
0.225125	0.0369039
0.22525	0.0370303
0.225375	0.0365378
0.2255	0.0368742
0.225625	0.0365966
0.22575	0.0367211
0.225875	0.0363128
0.226	0.0362464
0.226125	0.0363255
0.22625	0.0363661
0.226375	0.0363117
0.2265	0.0364367
0.226625	0.0359526
0.22675	0.0360818
0.226875	0.0359312
0.227	0.0357945
0.227125	0.0357411
0.22725	0.0356179
0.227375	0.0356398
0.2275	0.0357073
0.227625	0.0356277
0.22775	0.0355946
0.227875	0.0357383
0.228	0.0356575
0.228125	0.0356304
0.22825	0.0357215
0.228375	0.0356718
0.2285	0.0357433
0.228625	0.0360385
0.22875	0.035725
0.228875	0.0357555
0.229	0.0360179
0.229125	0.0356048
0.22925	0.0359576
0.229375	0.03582
0.2295	0.0360898
0.229625	0.0358234
0.22975	0.0358922
0.229875	0.0360263
0.23	0.0358128
0.230125	0.0361504
0.23025	0.0361923
0.230375	0.0360035
0.2305	0.0358711
0.230625	0.0359107
0.23075	0.0356683
0.230875	0.0357736
0.231	0.0360355
0.231125	0.0355985
0.23125	0.0358324
0.231375	0.0354159
0.2315	0.0357351
0.231625	0.0355921
0.23175	0.0355678
0.231875	0.0353968
0.232	0.0354131
0.232125	0.0353138
0.23225	0.035096
0.232375	0.0354411
0.2325	0.0352356
0.232625	0.0352989
0.23275	0.0352096
0.232875	0.0352895
0.233	0.0349239
0.233125	0.0349286
0.23325	0.0349233
0.233375	0.0348823
0.2335	0.0349669
0.233625	0.0348531
0.23375	0.0349804
0.233875	0.0349499
0.234	0.0349534
0.234125	0.0347535
0.23425	0.0348291
0.234375	0.0349069
0.2345	0.034855
0.234625	0.0346935
0.23475	0.0348488
0.234875	0.0347283
0.235	0.0348706
0.235125	0.0347241
0.23525	0.0348391
0.235375	0.0350543
0.2355	0.0347427
0.235625	0.0349328
0.23575	0.0348789
0.235875	0.0349264
0.236	0.0348524
0.236125	0.0347493
0.23625	0.0348654
0.236375	0.0349341
0.2365	0.0349367
0.236625	0.0346622
0.23675	0.0349156
0.236875	0.0347312
0.237	0.0345331
0.237125	0.0345114
0.23725	0.0346983
0.237375	0.0344065
0.2375	0.0344829
0.237625	0.0345161
0.23775	0.0344457
0.237875	0.0343213
0.238	0.0343826
0.238125	0.0343485
0.23825	0.0342909
0.238375	0.0340687
0.2385	0.0340192
0.238625	0.0340282
0.23875	0.0340601
0.238875	0.0339636
0.239	0.0339537
0.239125	0.0339786
0.23925	0.0340075
0.239375	0.0339947
0.2395	0.0340939
0.239625	0.0339122
0.23975	0.0340153
0.239875	0.0342109
0.24	0.0338412
0.240125	0.0340333
0.24025	0.0340743
0.240375	0.0341398
0.2405	0.0339906
0.240625	0.0340148
0.24075	0.0341179
0.240875	0.0338905
0.241	0.0339134
0.241125	0.0338627
0.24125	0.0339484
0.241375	0.0338989
0.2415	0.0340785
0.241625	0.0340355
0.24175	0.0338362
0.241875	0.0340041
0.242	0.0338337
0.242125	0.0338299
0.24225	0.0338109
0.242375	0.0339225
0.2425	0.0338827
0.242625	0.0340208
0.24275	0.0339175
0.242875	0.0337144
0.243	0.0336056
0.243125	0.0337787
0.24325	0.0334761
0.243375	0.033598
0.2435	0.0334601
0.243625	0.033391
0.24375	0.0333678
0.243875	0.0336033
0.244	0.0332699
0.244125	0.0334248
0.24425	0.0334308
0.244375	0.0336533
0.2445	0.0335005
0.244625	0.0333935
0.24475	0.0333755
0.244875	0.0331201
0.245	0.0332962
0.245125	0.0332851
0.24525	0.033336
0.245375	0.0334387
0.2455	0.0333186
0.245625	0.0333264
0.24575	0.0333649
0.245875	0.0334513
0.246	0.0334001
0.246125	0.0334808
0.24625	0.033334
0.246375	0.0334678
0.2465	0.0334165
0.246625	0.0334354
0.24675	0.0334704
0.246875	0.0331111
0.247	0.0334853
0.247125	0.0333778
0.24725	0.0331902
0.247375	0.0333074
0.2475	0.0332497
0.247625	0.0333948
0.24775	0.0330671
0.247875	0.0332782
0.248	0.0331044
0.248125	0.0329766
0.24825	0.0328464
0.248375	0.0329357
0.2485	0.0331527
0.248625	0.0328129
0.24875	0.0327315
0.248875	0.0328368
0.249	0.0326626
0.249125	0.0326943
0.24925	0.0328691
0.249375	0.032826
0.2495	0.0325206
0.249625	0.0325957
0.24975	0.0325351
0.249875	0.0324449
0.25	0.0324432
