# Supplementary material for: Lactone Enolates of Isochroman-3-ones and 2-Coumaranones: Quantification of Their Nucleophilicity in DMSO and Conjugate Additions to Chalcones
Source: J Org Chem. 2024 Apr 30;89(10):6915–28. doi: 10.1021/acs.joc.4c00277 (PMC11110064; doi:10.1021/acs.joc.4c00277)
Supplement: Supplementary file 2 — jo4c00277_si_002.zip [file jo4c00277_si_002.zip › 4+6c 3-isochro_crown_NaH_dma-QM1704/3-isochro_crown_NaH_dma-QM_10eq.txt]

ProDataTSV

Title: 

Remarks:
#User: SX User
#HV (Absorbance channel): 428.467
#Samples per point: 960
#Sample period: 12.5 us
#Temperature: 19.92 C
#Cell type: Stopped Flow
#Pathlength: 10
Time Stamp : 2023/04/17 11:20:08
The data was saved to file : C:\Users\SX User\Documents\My Data\Yilan Wang\3-isochro_crown_NaH_dma-QM1704\3-isochro_crown_NaH_dma-QM_10eq.txt.


Last Modified: Mon Apr 17 11:20:47 2023 by unknown.

Options:

History: 
User : SX User

Version : SX v.4.5.0.9 Build : Aug 18 2015 12:03:04

DataStore created and initialized for data acquisition.

Time Stamp : Mon Apr 17 11:18:38 2023


----------------------------------------------------


User : SX User

Version : SX v.4.5.0.9 Build : Aug 18 2015 12:03:04

Averaged Traces : 

\..0

\..1

\..2

\..3

\..4

New line :  \..Average::0

Time Stamp : Mon Apr 17 11:20:03 2023


----------------------------------------------------


User : SX User

Version : SX v.4.5.0.9 Build : Aug 18 2015 12:03:04

DataStore created and initialized for data acquisition.

Time Stamp : Mon Apr 17 11:20:08 2023


----------------------------------------------------


Available Dimensions:	2
Time	1000 time points over 12s,linear,oversampled,external trigger,pressure hold off (pressure released immediately)
Repeat	1 repeats in set., -iter option selected

Available Properties: 	1
Absorbance	

Data:


Absorbance
Time	Repeat
	5	
0.012	0.629614
0.024	0.618988
0.036	0.606964
0.048	0.593269
0.06	0.578971
0.072	0.566344
0.084	0.554607
0.096	0.544374
0.108	0.53439
0.12	0.524999
0.132	0.516063
0.144	0.507514
0.156	0.49973
0.168	0.491988
0.18	0.484515
0.192	0.477077
0.204	0.469798
0.216	0.463131
0.228	0.456467
0.24	0.45046
0.252	0.444084
0.264	0.438023
0.276	0.432133
0.288	0.426165
0.3	0.420684
0.312	0.415114
0.324	0.409691
0.336	0.40411
0.348	0.398484
0.36	0.39336
0.372	0.387918
0.384	0.382972
0.396	0.377939
0.408	0.372906
0.42	0.368073
0.432	0.363078
0.444	0.358695
0.456	0.354166
0.468	0.349844
0.48	0.345642
0.492	0.341488
0.504	0.337783
0.516	0.333881
0.528	0.33046
0.54	0.326885
0.552	0.323401
0.564	0.320155
0.576	0.31661
0.588	0.313484
0.6	0.31025
0.612	0.30708
0.624	0.30395
0.636	0.300652
0.648	0.297719
0.66	0.29437
0.672	0.291241
0.684	0.288178
0.696	0.284924
0.708	0.28184
0.72	0.278577
0.732	0.275668
0.744	0.272562
0.756	0.269596
0.768	0.266869
0.78	0.263931
0.792	0.261433
0.804	0.258705
0.816	0.256321
0.828	0.253873
0.84	0.251485
0.852	0.249384
0.864	0.246975
0.876	0.244969
0.888	0.242762
0.9	0.240581
0.912	0.23861
0.924	0.236317
0.936	0.234406
0.948	0.232119
0.96	0.230068
0.972	0.228006
0.984	0.225727
0.996	0.223838
1.008	0.221554
1.02	0.219578
1.032	0.217403
1.044	0.215143
1.056	0.213096
1.068	0.210742
1.08	0.208768
1.092	0.206564
1.104	0.204567
1.116	0.202761
1.128	0.200799
1.14	0.199208
1.152	0.197359
1.164	0.195812
1.176	0.194195
1.188	0.192558
1.2	0.191268
1.212	0.189616
1.224	0.188306
1.236	0.186848
1.248	0.185502
1.26	0.184244
1.272	0.182689
1.284	0.181489
1.296	0.179978
1.308	0.178619
1.32	0.177298
1.332	0.175797
1.344	0.174521
1.356	0.172966
1.368	0.171708
1.38	0.170257
1.392	0.168823
1.404	0.167547
1.416	0.165981
1.428	0.164769
1.44	0.163216
1.452	0.161845
1.464	0.16043
1.476	0.158875
1.488	0.157778
1.5	0.156433
1.512	0.15548
1.524	0.154427
1.536	0.15335
1.548	0.15231
1.56	0.150898
1.572	0.149758
1.584	0.148392
1.596	0.1472
1.608	0.146144
1.62	0.14497
1.632	0.144129
1.644	0.143054
1.656	0.142297
1.668	0.141428
1.68	0.140492
1.692	0.139776
1.704	0.13861
1.716	0.13768
1.728	0.136499
1.74	0.135385
1.752	0.134397
1.764	0.133154
1.776	0.132384
1.788	0.131402
1.8	0.130639
1.812	0.129848
1.824	0.128838
1.836	0.128078
1.848	0.126902
1.86	0.126
1.872	0.124797
1.884	0.123586
1.896	0.12251
1.908	0.121161
1.92	0.120181
1.932	0.119057
1.944	0.118239
1.956	0.117517
1.968	0.116679
1.98	0.116174
1.992	0.115333
2.004	0.114706
2.016	0.113993
2.028	0.113302
2.04	0.112931
2.052	0.112282
2.064	0.112011
2.076	0.111552
2.088	0.111153
2.1	0.110845
2.112	0.110294
2.124	0.109986
2.136	0.109263
2.148	0.108687
2.16	0.10793
2.172	0.106994
2.184	0.106316
2.196	0.10533
2.208	0.104598
2.22	0.103587
2.232	0.102682
2.244	0.101826
2.256	0.100764
2.268	0.0999671
2.28	0.0989656
2.292	0.0982106
2.304	0.0975047
2.316	0.0967482
2.328	0.0962753
2.34	0.0954335
2.352	0.0949278
2.364	0.0942396
2.376	0.0935462
2.388	0.0931818
2.4	0.0926555
2.412	0.0924132
2.424	0.0920244
2.436	0.0917172
2.448	0.0914442
2.46	0.0909651
2.472	0.0907642
2.484	0.0902404
2.496	0.0899778
2.508	0.0895381
2.52	0.0889767
2.532	0.0885509
2.544	0.0877238
2.556	0.0871266
2.568	0.0864141
2.58	0.0857041
2.592	0.0850573
2.604	0.0841066
2.616	0.0834235
2.628	0.0825354
2.64	0.081913
2.652	0.0812123
2.664	0.0805345
2.676	0.080128
2.688	0.0794436
2.7	0.0791621
2.712	0.0788201
2.724	0.0785466
2.736	0.0784446
2.748	0.0781505
2.76	0.0781289
2.772	0.0778528
2.784	0.0777607
2.796	0.0776909
2.808	0.077313
2.82	0.0771224
2.832	0.0765691
2.844	0.0762425
2.856	0.0757274
2.868	0.0752053
2.88	0.074751
2.892	0.0741143
2.904	0.0737673
2.916	0.073173
2.928	0.0726191
2.94	0.0721282
2.952	0.0713495
2.964	0.070782
2.976	0.0700018
2.988	0.0694736
3	0.0689619
3.012	0.0684086
3.024	0.0681441
3.036	0.0677283
3.048	0.067665
3.06	0.067501
3.072	0.0674553
3.084	0.0674978
3.096	0.0671957
3.108	0.0670623
3.12	0.0665617
3.132	0.066189
3.144	0.065856
3.156	0.0653292
3.168	0.065117
3.18	0.0645416
3.192	0.0642891
3.204	0.0638753
3.216	0.0633971
3.228	0.0630576
3.24	0.0624544
3.252	0.0621108
3.264	0.0615932
3.276	0.0611601
3.288	0.0607811
3.3	0.0601594
3.312	0.0598601
3.324	0.0593392
3.336	0.05903
3.348	0.0587998
3.36	0.0585784
3.372	0.0584864
3.384	0.0581864
3.396	0.0581322
3.408	0.0579576
3.42	0.0578463
3.432	0.0576929
3.444	0.0573912
3.456	0.0572329
3.468	0.056836
3.48	0.0566775
3.492	0.0565003
3.504	0.0562649
3.516	0.0560881
3.528	0.0556538
3.54	0.0554788
3.552	0.0551607
3.564	0.0549272
3.576	0.05472
3.588	0.0543133
3.6	0.0540807
3.612	0.0536518
3.624	0.0533762
3.636	0.0531091
3.648	0.052721
3.66	0.0524799
3.672	0.0519508
3.684	0.0515943
3.696	0.0512413
3.708	0.050839
3.72	0.050632
3.732	0.0502521
3.744	0.0502112
3.756	0.0500261
3.768	0.0500409
3.78	0.0500741
3.792	0.0498602
3.804	0.0499007
3.816	0.0496964
3.828	0.049671
3.84	0.0495825
3.852	0.0494632
3.864	0.0494523
3.876	0.0492123
3.888	0.049053
3.9	0.0487354
3.912	0.0485172
3.924	0.0483029
3.936	0.0478481
3.948	0.047499
3.96	0.0469701
3.972	0.0465948
3.984	0.0461293
3.996	0.0456459
4.008	0.0452646
4.02	0.0445923
4.032	0.0441277
4.044	0.043596
4.056	0.0432782
4.068	0.0432432
4.08	0.0429799
4.092	0.0431115
4.104	0.0430974
4.116	0.0433011
4.128	0.0435332
4.14	0.0436788
4.152	0.044062
4.164	0.0441514
4.176	0.0442816
4.188	0.0443381
4.2	0.0442878
4.212	0.0442699
4.224	0.0439736
4.236	0.0438168
4.248	0.0433834
4.26	0.0430296
4.272	0.0426398
4.284	0.0420245
4.296	0.0415949
4.308	0.0409666
4.32	0.0405855
4.332	0.0401868
4.344	0.0397469
4.356	0.0394318
4.368	0.0389236
4.38	0.0387539
4.392	0.0385427
4.404	0.038469
4.416	0.0385346
4.428	0.0384046
4.44	0.0385418
4.452	0.0385819
4.464	0.0387236
4.476	0.0388747
4.488	0.0389393
4.5	0.0390992
4.512	0.0389942
4.524	0.0390804
4.536	0.0389131
4.548	0.0387326
4.56	0.0385669
4.572	0.0382027
4.584	0.0380626
4.596	0.0376438
4.608	0.0373491
4.62	0.0370082
4.632	0.0365468
4.644	0.0361168
4.656	0.0355785
4.668	0.0353365
4.68	0.0350404
4.692	0.0346694
4.704	0.0345083
4.716	0.0342073
4.728	0.0342398
4.74	0.0342218
4.752	0.0343529
4.764	0.034576
4.776	0.0346483
4.788	0.0349204
4.8	0.0348107
4.812	0.034937
4.824	0.0350146
4.836	0.0349347
4.848	0.0350928
4.86	0.0348133
4.872	0.0346451
4.884	0.034311
4.896	0.034006
4.908	0.0339264
4.92	0.0336256
4.932	0.0336909
4.944	0.0335217
4.956	0.0335489
4.968	0.0336194
4.98	0.0335674
4.992	0.0336918
5.004	0.0333356
5.016	0.033234
5.028	0.0328813
5.04	0.032447
5.052	0.0321534
5.064	0.0316382
5.076	0.031491
5.088	0.0311457
5.1	0.030986
5.112	0.0310341
5.124	0.0309499
5.136	0.0311792
5.148	0.0311273
5.16	0.0312775
5.172	0.0311713
5.184	0.0309669
5.196	0.03093
5.208	0.0306237
5.22	0.0306876
5.232	0.0304861
5.244	0.0304483
5.256	0.0304254
5.268	0.0302553
5.28	0.0304114
5.292	0.0302631
5.304	0.0303665
5.316	0.0304161
5.328	0.0303918
5.34	0.0304832
5.352	0.0302545
5.364	0.0301718
5.376	0.0297192
5.388	0.0292062
5.4	0.0288417
5.412	0.0282779
5.424	0.0280776
5.436	0.0277367
5.448	0.0276789
5.46	0.0275763
5.472	0.0274246
5.484	0.027638
5.496	0.0276217
5.508	0.0278723
5.52	0.0280125
5.532	0.0280305
5.544	0.0281662
5.556	0.0279963
5.568	0.0281608
5.58	0.028067
5.592	0.0281214
5.604	0.0282073
5.616	0.0280992
5.628	0.0282575
5.64	0.0280298
5.652	0.0280426
5.664	0.0279142
5.676	0.0277674
5.688	0.0277747
5.7	0.0274266
5.712	0.0273655
5.724	0.0270088
5.736	0.0268099
5.748	0.0266986
5.76	0.0263506
5.772	0.0263236
5.784	0.0260852
5.796	0.0260854
5.808	0.0260631
5.82	0.0259285
5.832	0.025996
5.844	0.0257296
5.856	0.0258335
5.868	0.0256966
5.88	0.025692
5.892	0.0258874
5.904	0.0257671
5.916	0.0259188
5.928	0.0256604
5.94	0.0255786
5.952	0.0255463
5.964	0.0252923
5.976	0.0253423
5.988	0.0250682
6	0.0249728
6.012	0.0247495
6.024	0.0244197
6.036	0.0243395
6.048	0.0239289
6.06	0.0238091
6.072	0.0234654
6.084	0.0231968
6.096	0.0230746
6.108	0.0227049
6.12	0.0227009
6.132	0.0223501
6.144	0.022305
6.156	0.0223239
6.168	0.0222067
6.18	0.0224552
6.192	0.022538
6.204	0.0228887
6.216	0.0230401
6.228	0.0231593
6.24	0.0235156
6.252	0.0235681
6.264	0.0240109
6.276	0.024141
6.288	0.024349
6.3	0.0246108
6.312	0.0245414
6.324	0.0247162
6.336	0.0244815
6.348	0.0244127
6.36	0.0241784
6.372	0.0238228
6.384	0.0237109
6.396	0.0232548
6.408	0.0230682
6.42	0.0226461
6.432	0.0222431
6.444	0.0219741
6.456	0.021523
6.468	0.0214627
6.48	0.0211377
6.492	0.0210857
6.504	0.021024
6.516	0.0210586
6.528	0.021415
6.54	0.021565
6.552	0.0220218
6.564	0.0222706
6.576	0.0225172
6.588	0.0228146
6.6	0.022782
6.612	0.0229901
6.624	0.0227714
6.636	0.0226176
6.648	0.0223904
6.66	0.0220216
6.672	0.0218647
6.684	0.0214452
6.696	0.0212042
6.708	0.0208258
6.72	0.0204372
6.732	0.0201821
6.744	0.0197049
6.756	0.0195621
6.768	0.0191879
6.78	0.0189353
6.792	0.0189033
6.804	0.0186936
6.816	0.0188854
6.828	0.0188213
6.84	0.0190231
6.852	0.019115
6.864	0.0192923
6.876	0.0197825
6.888	0.0198471
6.9	0.0202148
6.912	0.0203269
6.924	0.0204528
6.936	0.0206664
6.948	0.0206004
6.96	0.02078
6.972	0.0204945
6.984	0.0203305
6.996	0.0200587
7.008	0.0196908
7.02	0.0195932
7.032	0.0191902
7.044	0.0190945
7.056	0.0187691
7.068	0.0184979
7.08	0.0184953
7.092	0.018171
7.104	0.018254
7.116	0.0180401
7.128	0.0181072
7.14	0.0181741
7.152	0.0181916
7.164	0.0185954
7.176	0.018651
7.188	0.0190311
7.2	0.0191963
7.212	0.0192372
7.224	0.0194996
7.236	0.0193532
7.248	0.0195114
7.26	0.0192759
7.272	0.0192005
7.284	0.0191073
7.296	0.0188068
7.308	0.0188604
7.32	0.0184911
7.332	0.0183793
7.344	0.0181383
7.356	0.0178551
7.368	0.0178929
7.38	0.0176231
7.392	0.017804
7.404	0.017742
7.416	0.0176924
7.428	0.0178834
7.44	0.0177326
7.452	0.0181145
7.464	0.0182267
7.476	0.0184711
7.488	0.0187314
7.5	0.018691
7.512	0.0189202
7.524	0.0187573
7.536	0.0189284
7.548	0.0188472
7.56	0.0187071
7.572	0.0187349
7.584	0.0184532
7.596	0.0184525
7.608	0.0180725
7.62	0.0178118
7.632	0.0175913
7.644	0.0171677
7.656	0.017114
7.668	0.0167878
7.68	0.0168278
7.692	0.0167854
7.704	0.0166006
7.716	0.0167161
7.728	0.0165333
7.74	0.0167243
7.752	0.0167035
7.764	0.0168463
7.776	0.0170448
7.788	0.0170158
7.8	0.0173663
7.812	0.017276
7.824	0.0175303
7.836	0.0177195
7.848	0.0177865
7.86	0.018049
7.872	0.0179821
7.884	0.0181826
7.896	0.0181299
7.908	0.0180383
7.92	0.0181237
7.932	0.0178542
7.944	0.0179447
7.956	0.0176604
7.968	0.0175632
7.98	0.0175272
7.992	0.0172509
8.004	0.0172573
8.016	0.0168289
8.028	0.0167197
8.04	0.0164225
8.052	0.0161906
8.064	0.0162382
8.076	0.0160033
8.088	0.01616
8.1	0.0160507
8.112	0.0161062
8.124	0.0162396
8.136	0.0161692
8.148	0.0163717
8.16	0.0162042
8.172	0.0162643
8.184	0.0161926
8.196	0.0161494
8.208	0.0163684
8.22	0.016297
8.232	0.0166799
8.244	0.0167576
8.256	0.0168735
8.268	0.016906
8.28	0.016649
8.292	0.0166672
8.304	0.0163247
8.316	0.0163798
8.328	0.0163756
8.34	0.0163706
8.352	0.0166147
8.364	0.0164575
8.376	0.0165972
8.388	0.0164758
8.4	0.0163643
8.412	0.0163941
8.424	0.0161877
8.436	0.0163048
8.448	0.0160495
8.46	0.0161251
8.472	0.0162432
8.484	0.0161036
8.496	0.0163472
8.508	0.0160785
8.52	0.0160366
8.532	0.0157093
8.544	0.0154592
8.556	0.0154224
8.568	0.015115
8.58	0.0154258
8.592	0.0154557
8.604	0.0156638
8.616	0.0158534
8.628	0.0158094
8.64	0.0160572
8.652	0.0158278
8.664	0.0158835
8.676	0.0158083
8.688	0.0156344
8.7	0.0157439
8.712	0.0155075
8.724	0.0157068
8.736	0.0157135
8.748	0.0158392
8.76	0.0159417
8.772	0.0155394
8.784	0.0154021
8.796	0.0148072
8.808	0.0145129
8.82	0.0142724
8.832	0.0141055
8.844	0.0143847
8.856	0.0143055
8.868	0.0146592
8.88	0.0148026
8.892	0.0150504
8.904	0.015445
8.916	0.0154867
8.928	0.0157875
8.94	0.0156035
8.952	0.01572
8.964	0.0157643
8.976	0.0156581
8.988	0.0158154
9	0.0155683
9.012	0.0157374
9.024	0.0156118
9.036	0.0155105
9.048	0.0155648
9.06	0.0150866
9.072	0.0148858
9.084	0.014361
9.096	0.0142123
9.108	0.0141892
9.12	0.0139544
9.132	0.0141302
9.144	0.0138341
9.156	0.0138768
9.168	0.013849
9.18	0.0137155
9.192	0.014006
9.204	0.0139651
9.216	0.0143751
9.228	0.0144971
9.24	0.0147694
9.252	0.0152448
9.264	0.0152376
9.276	0.0155261
9.288	0.0153201
9.3	0.0153524
9.312	0.0152526
9.324	0.0150151
9.336	0.0151345
9.348	0.014829
9.36	0.0147919
9.372	0.0144776
9.384	0.0142216
9.396	0.0141582
9.408	0.0137635
9.42	0.0136555
9.432	0.0131818
9.444	0.0129778
9.456	0.0128126
9.468	0.0125169
9.48	0.0126511
9.492	0.0123982
9.504	0.0125979
9.516	0.0125265
9.528	0.0125584
9.54	0.012852
9.552	0.0127524
9.564	0.0131004
9.576	0.0131109
9.588	0.013381
9.6	0.0136802
9.612	0.0137335
9.624	0.0142212
9.636	0.0142373
9.648	0.014554
9.66	0.0145699
9.672	0.014389
9.684	0.0144739
9.696	0.0140238
9.708	0.0141065
9.72	0.0139347
9.732	0.013836
9.744	0.0139407
9.756	0.0135967
9.768	0.0136698
9.78	0.0131903
9.792	0.0130454
9.804	0.0128965
9.816	0.0125687
9.828	0.0126353
9.84	0.0122886
9.852	0.0123811
9.864	0.0122337
9.876	0.0123003
9.888	0.0125896
9.9	0.0124955
9.912	0.012973
9.924	0.0129807
9.936	0.0132781
9.948	0.0136135
9.96	0.0136648
9.972	0.0140236
9.984	0.013868
9.996	0.0140179
10.008	0.0139615
10.02	0.0138655
10.032	0.0138821
10.044	0.0134842
10.056	0.0134489
10.068	0.0131213
10.08	0.0131366
10.092	0.0131902
10.104	0.0129533
10.116	0.0131009
10.128	0.0127336
10.14	0.0127942
10.152	0.0127179
10.164	0.0126188
10.176	0.012831
10.188	0.012587
10.2	0.0127648
10.212	0.0126266
10.224	0.012626
10.236	0.0127649
10.248	0.0126478
10.26	0.0129595
10.272	0.0129118
10.284	0.0131815
10.296	0.0134707
10.308	0.0136638
10.32	0.01418
10.332	0.0141549
10.344	0.0143816
10.356	0.0143158
10.368	0.0142066
10.38	0.0143082
10.392	0.0140054
10.404	0.0140108
10.416	0.013629
10.428	0.0136098
10.44	0.0135442
10.452	0.0131894
10.464	0.0133163
10.476	0.0129809
10.488	0.0129932
10.5	0.0127503
10.512	0.0124772
10.524	0.0125004
10.536	0.0121199
10.548	0.0122432
10.56	0.0121033
10.572	0.0121722
10.584	0.0123819
10.596	0.0122498
10.608	0.0126907
10.62	0.0125391
10.632	0.012881
10.644	0.0131423
10.656	0.0131972
10.668	0.0135693
10.68	0.0135055
10.692	0.0137462
10.704	0.0136609
10.716	0.0136511
10.728	0.0137578
10.74	0.0134374
10.752	0.0135755
10.764	0.0133411
10.776	0.0133419
10.788	0.0133876
10.8	0.0131961
10.812	0.0133435
10.824	0.0130653
10.836	0.0131274
10.848	0.0129268
10.86	0.0126459
10.872	0.0126199
10.884	0.0122362
10.896	0.012342
10.908	0.0121573
10.92	0.0122314
10.932	0.0122909
10.944	0.0121325
10.956	0.0123957
10.968	0.0122714
10.98	0.0124897
10.992	0.0125599
11.004	0.0126626
11.016	0.012896
11.028	0.0126969
11.04	0.0128805
11.052	0.01275
11.064	0.0127676
11.076	0.0129566
11.088	0.0128357
11.1	0.013004
11.112	0.012716
11.124	0.0126615
11.136	0.0125185
11.148	0.0123207
11.16	0.0124476
11.172	0.01214
11.184	0.0120669
11.196	0.0118387
11.208	0.0116797
11.22	0.0117069
11.232	0.0114857
11.244	0.0117749
11.256	0.0115337
11.268	0.0115099
11.28	0.0115223
11.292	0.0113843
11.304	0.0116943
11.316	0.0116247
11.328	0.0119539
11.34	0.0121304
11.352	0.012407
11.364	0.0128659
11.376	0.012935
11.388	0.0133855
11.4	0.0134863
11.412	0.0135992
11.424	0.0137198
11.436	0.0136082
11.448	0.0138806
11.46	0.0136282
11.472	0.0136079
11.484	0.0133824
11.496	0.0130387
11.508	0.0130602
11.52	0.0126907
11.532	0.0128154
11.544	0.0125948
11.556	0.0122554
11.568	0.0121252
11.58	0.0116548
11.592	0.0117638
11.604	0.0113964
11.616	0.011522
11.628	0.0114359
11.64	0.0112869
11.652	0.0115257
11.664	0.011545
11.676	0.0119966
11.688	0.0122818
11.7	0.0125679
11.712	0.0128828
11.724	0.012776
11.736	0.0130825
11.748	0.0129671
11.76	0.0130949
11.772	0.0132808
11.784	0.0132349
11.796	0.0136162
11.808	0.0135372
11.82	0.0136826
11.832	0.0134799
11.844	0.0130937
11.856	0.0127918
11.868	0.0120377
11.88	0.0118119
11.892	0.0113142
11.904	0.0111482
11.916	0.0110206
11.928	0.0107995
11.94	0.0109691
11.952	0.010864
11.964	0.0111215
11.976	0.0112338
11.988	0.0112177
12	0.0114377
