# Supplementary material for: Lactone Enolates of Isochroman-3-ones and 2-Coumaranones: Quantification of Their Nucleophilicity in DMSO and Conjugate Additions to Chalcones
Source: J Org Chem. 2024 Apr 30;89(10):6915–28. doi: 10.1021/acs.joc.4c00277 (PMC11110064; doi:10.1021/acs.joc.4c00277)
Supplement: Supplementary file 2 — jo4c00277_si_002.zip [file jo4c00277_si_002.zip › 4+6c 3-isochro_crown_NaH_dma-QM1704/3-isochro_crown_NaH_dma-QM_20eq.exp]

*********************************************************
*   File written by ExpoFit V 1.3 (2007 by Dr. Kempf)   *
*********************************************************

Date = 17/04/2023 13:35:03
3-isochro_crown_NaH_dma-QM_20eq.txt
17/04/2023 11:24:20
Universal ASCII - file data
1000
0.002     0.630769
0.004     0.627492
0.006     0.617023
0.008     0.607626
0.01     0.597738
0.012     0.588809
0.014     0.578755
0.016     0.569452
0.018     0.56082
0.02     0.552833
0.022     0.543784
0.024     0.535294
0.026     0.527312
0.028     0.518128
0.03     0.509876
0.032     0.502704
0.034     0.494597
0.036     0.48667
0.038     0.479562
0.04     0.471481
0.042     0.464274
0.044     0.456441
0.046     0.448824
0.048     0.442103
0.05     0.434512
0.052     0.427774
0.054     0.421258
0.056     0.413114
0.058     0.406761
0.06     0.401235
0.062     0.394434
0.064     0.388317
0.066     0.382858
0.068     0.376417
0.07     0.370588
0.072     0.365145
0.074     0.359015
0.076     0.353771
0.078     0.348763
0.08     0.343264
0.082     0.338821
0.084     0.333612
0.086     0.327943
0.088     0.323959
0.09     0.319139
0.092     0.313455
0.094     0.309953
0.096     0.305624
0.098     0.300542
0.1     0.297145
0.102     0.293111
0.104     0.288076
0.106     0.284689
0.108     0.280633
0.11     0.276111
0.112     0.272604
0.114     0.268527
0.116     0.264581
0.118     0.261472
0.12     0.257278
0.122     0.253846
0.124     0.2509
0.126     0.246371
0.128     0.243059
0.13     0.240544
0.132     0.236275
0.134     0.232857
0.136     0.230733
0.138     0.226753
0.14     0.223454
0.142     0.221396
0.144     0.217793
0.146     0.214652
0.148     0.212222
0.15     0.209077
0.152     0.206062
0.154     0.203511
0.156     0.200557
0.158     0.198127
0.16     0.195713
0.162     0.192781
0.164     0.190625
0.166     0.188206
0.168     0.18492
0.17     0.182783
0.172     0.18056
0.174     0.177144
0.176     0.175259
0.178     0.173569
0.18     0.170426
0.182     0.168383
0.184     0.166822
0.186     0.163852
0.188     0.161533
0.19     0.159926
0.192     0.15708
0.194     0.15489
0.196     0.153167
0.198     0.150819
0.2     0.149042
0.202     0.147132
0.204     0.144932
0.206     0.143599
0.208     0.141472
0.21     0.138901
0.212     0.137835
0.214     0.135709
0.216     0.13332
0.218     0.13241
0.22     0.130758
0.222     0.1285
0.224     0.12751
0.226     0.125947
0.228     0.123825
0.23     0.122567
0.232     0.121034
0.234     0.119064
0.236     0.11779
0.238     0.116302
0.24     0.11487
0.242     0.113795
0.244     0.112076
0.246     0.110784
0.248     0.109788
0.25     0.107817
0.252     0.106388
0.254     0.105539
0.256     0.103704
0.258     0.10212
0.26     0.101685
0.262     0.100093
0.264     0.0985068
0.266     0.0981147
0.268     0.0966001
0.27     0.0949301
0.272     0.0942361
0.274     0.0928851
0.276     0.0914351
0.278     0.090695
0.28     0.0894621
0.282     0.0883692
0.284     0.0876937
0.286     0.086262
0.288     0.0854744
0.29     0.0847128
0.292     0.0829317
0.294     0.0822206
0.296     0.0816866
0.298     0.0798907
0.3     0.079208
0.302     0.0789423
0.304     0.0773566
0.306     0.0766073
0.308     0.0762123
0.31     0.0747212
0.312     0.0738147
0.314     0.0732138
0.316     0.071887
0.318     0.0710691
0.32     0.0703671
0.322     0.0693827
0.324     0.0688082
0.326     0.0679194
0.328     0.0669106
0.33     0.0665555
0.332     0.0655078
0.334     0.0641906
0.336     0.0638976
0.338     0.0630717
0.34     0.0617224
0.342     0.0615313
0.344     0.0610145
0.346     0.0597709
0.348     0.0594243
0.35     0.0589601
0.352     0.0575891
0.354     0.0571305
0.356     0.0565311
0.358     0.0555583
0.36     0.0550823
0.362     0.0544533
0.364     0.0538394
0.366     0.0536027
0.368     0.0527897
0.37     0.0521139
0.372     0.0519896
0.374     0.0509087
0.376     0.0500605
0.378     0.0501586
0.38     0.0491572
0.382     0.0482995
0.384     0.0486034
0.386     0.0478206
0.388     0.0469535
0.39     0.0470748
0.392     0.0462707
0.394     0.0454044
0.396     0.045236
0.398     0.0445808
0.4     0.0438738
0.402     0.0436902
0.404     0.0430538
0.406     0.0427181
0.408     0.0425342
0.41     0.0417975
0.412     0.0415191
0.414     0.0411942
0.416     0.0402656
0.418     0.0399642
0.42     0.0398783
0.422     0.0389529
0.424     0.0387614
0.426     0.0388692
0.428     0.038108
0.43     0.0377716
0.432     0.0378281
0.434     0.0370312
0.436     0.036584
0.438     0.0365157
0.44     0.0359613
0.442     0.0356078
0.444     0.0354535
0.446     0.0350804
0.448     0.0349429
0.45     0.0346937
0.452     0.0342187
0.454     0.0341248
0.456     0.0337562
0.458     0.0329094
0.46     0.0329383
0.462     0.0327098
0.464     0.0318335
0.466     0.03213
0.468     0.0320127
0.47     0.0311536
0.472     0.0312412
0.474     0.0310085
0.476     0.0302294
0.478     0.0301308
0.48     0.0298486
0.482     0.0292279
0.484     0.0291877
0.486     0.0289759
0.488     0.0285411
0.49     0.0285793
0.492     0.0280328
0.494     0.0276682
0.496     0.0276837
0.498     0.0270029
0.5     0.0265466
0.502     0.0266697
0.504     0.0261135
0.506     0.0257685
0.508     0.0260158
0.51     0.0256444
0.512     0.0250952
0.514     0.025303
0.516     0.0249028
0.518     0.024351
0.52     0.0242677
0.522     0.0239887
0.524     0.0236344
0.526     0.0236258
0.528     0.0234063
0.53     0.0231222
0.532     0.0231035
0.534     0.0227222
0.536     0.022526
0.538     0.0223932
0.54     0.0217528
0.542     0.021632
0.544     0.02177
0.546     0.0211735
0.548     0.021037
0.55     0.0213304
0.552     0.0207693
0.554     0.0206161
0.556     0.020804
0.558     0.0202212
0.56     0.0200128
0.562     0.0200482
0.564     0.0196491
0.566     0.019612
0.568     0.0196387
0.57     0.0194738
0.572     0.0194862
0.574     0.0194953
0.576     0.0191089
0.578     0.0192043
0.58     0.0190053
0.582     0.0184672
0.584     0.0187665
0.586     0.0187203
0.588     0.018222
0.59     0.0185515
0.592     0.0185903
0.594     0.018143
0.596     0.0181714
0.598     0.0182966
0.6     0.0177605
0.602     0.0177429
0.604     0.0177409
0.606     0.017465
0.608     0.0174601
0.61     0.0174807
0.612     0.0173238
0.614     0.0173088
0.616     0.0170814
0.618     0.016889
0.62     0.0169218
0.622     0.0165744
0.624     0.0163026
0.626     0.0165405
0.628     0.0163607
0.63     0.0159228
0.632     0.0163305
0.634     0.0161777
0.636     0.0157903
0.638     0.015955
0.64     0.0158418
0.642     0.0153193
0.644     0.0154506
0.646     0.0153822
0.648     0.0151531
0.65     0.0152665
0.652     0.0151508
0.654     0.0151586
0.656     0.0152114
0.658     0.0149608
0.66     0.0148232
0.662     0.0148969
0.664     0.014458
0.666     0.0144126
0.668     0.0145701
0.67     0.0141535
0.672     0.0141955
0.674     0.0144311
0.676     0.0140723
0.678     0.0138696
0.68     0.0140248
0.682     0.0136886
0.684     0.0134463
0.686     0.0135237
0.688     0.0132189
0.69     0.0132334
0.692     0.0132428
0.694     0.01312
0.696     0.0131201
0.698     0.0130119
0.7     0.0127133
0.702     0.0127502
0.704     0.0125771
0.706     0.0122223
0.708     0.0123692
0.71     0.0124269
0.712     0.0120226
0.714     0.0122832
0.716     0.0123942
0.718     0.0120187
0.72     0.0119991
0.722     0.0121536
0.724     0.011721
0.726     0.011641
0.728     0.0118
0.73     0.0115399
0.732     0.0116488
0.734     0.0117599
0.736     0.011615
0.738     0.0116936
0.74     0.0115476
0.742     0.0113705
0.744     0.011506
0.746     0.0111833
0.748     0.0110773
0.75     0.0113288
0.752     0.0112114
0.754     0.0110613
0.756     0.0114323
0.758     0.0113324
0.76     0.0110827
0.762     0.0112364
0.764     0.0112181
0.766     0.0108559
0.768     0.0109691
0.77     0.0109154
0.772     0.0108686
0.774     0.0110334
0.776     0.0110496
0.778     0.0110447
0.78     0.0110883
0.782     0.0109057
0.784     0.0109338
0.786     0.0109253
0.788     0.0105663
0.79     0.0105988
0.792     0.0108748
0.794     0.0106328
0.796     0.0107036
0.798     0.0110235
0.8     0.0108367
0.802     0.0106548
0.804     0.0108717
0.806     0.0105324
0.808     0.0103511
0.81     0.0105453
0.812     0.0103878
0.814     0.0104202
0.816     0.010608
0.818     0.01055
0.82     0.010515
0.822     0.0105887
0.824     0.0103739
0.826     0.0104288
0.828     0.0103653
0.83     0.0100597
0.832     0.0103177
0.834     0.010403
0.836     0.0101607
0.838     0.0103534
0.84     0.0105489
0.842     0.0102178
0.844     0.0102534
0.846     0.0102747
0.848     0.00997898
0.85     0.00998117
0.852     0.0101285
0.854     0.0100205
0.856     0.0101064
0.858     0.01023
0.86     0.0101501
0.862     0.0102827
0.864     0.0101509
0.866     0.00997962
0.868     0.0100111
0.87     0.00984778
0.872     0.00986141
0.874     0.0100647
0.876     0.0099693
0.878     0.0099043
0.88     0.0101988
0.882     0.0101508
0.884     0.0098347
0.886     0.00989056
0.888     0.00985255
0.89     0.00961976
0.892     0.00969601
0.894     0.00975192
0.896     0.00962447
0.898     0.00981451
0.9     0.00983279
0.902     0.00975257
0.904     0.00979088
0.906     0.00961203
0.908     0.00948538
0.91     0.00957378
0.912     0.0093224
0.914     0.0093542
0.916     0.00958356
0.918     0.00937296
0.92     0.00948215
0.922     0.00969972
0.924     0.00938282
0.926     0.00922592
0.928     0.00940501
0.93     0.00916663
0.932     0.00912787
0.934     0.00925402
0.936     0.00922289
0.938     0.0092734
0.94     0.00944936
0.942     0.00940407
0.944     0.00937761
0.946     0.0093332
0.948     0.0091949
0.95     0.00924503
0.952     0.00925444
0.954     0.00906026
0.956     0.00932668
0.958     0.00939358
0.96     0.009203
0.962     0.00935149
0.964     0.00944545
0.966     0.00921083
0.968     0.00917473
0.97     0.0092662
0.972     0.00905904
0.974     0.00905859
0.976     0.00921856
0.978     0.00917931
0.98     0.00925035
0.982     0.00928782
0.984     0.00911095
0.986     0.00916786
0.988     0.00898843
0.99     0.0089029
0.992     0.0089267
0.994     0.00883362
0.996     0.00872313
0.998     0.00884692
1     0.00890115
1.002     0.00876195
1.004     0.00895293
1.006     0.00890423
1.008     0.00861651
1.01     0.00866749
1.012     0.0085804
1.014     0.00842956
1.016     0.0084662
1.018     0.00851936
1.02     0.00855162
1.022     0.00863744
1.024     0.00858765
1.026     0.00851013
1.028     0.0084694
1.03     0.0083036
1.032     0.00820437
1.034     0.00830027
1.036     0.00804435
1.038     0.00813182
1.04     0.00837023
1.042     0.00817203
1.044     0.00811475
1.046     0.00825207
1.048     0.00808932
1.05     0.00783243
1.052     0.00791775
1.054     0.00772141
1.056     0.00764974
1.058     0.00779888
1.06     0.00774417
1.062     0.00772215
1.064     0.00779849
1.066     0.00768944
1.068     0.00764513
1.07     0.00758759
1.072     0.00740988
1.074     0.00742112
1.076     0.00745663
1.078     0.00726151
1.08     0.00749025
1.082     0.0075686
1.084     0.00747385
1.086     0.00749472
1.088     0.00766707
1.09     0.00735319
1.092     0.00734259
1.094     0.00740051
1.096     0.00726257
1.098     0.00738479
1.1     0.00751923
1.102     0.00758252
1.104     0.00760255
1.106     0.00769425
1.108     0.00762787
1.11     0.00767539
1.112     0.00764205
1.114     0.00749023
1.116     0.00762392
1.118     0.00752062
1.12     0.00753077
1.122     0.00782687
1.124     0.00788167
1.126     0.00777663
1.128     0.00799579
1.13     0.00800805
1.132     0.00782091
1.134     0.00791811
1.136     0.00794179
1.138     0.0077994
1.14     0.00798569
1.142     0.00811912
1.144     0.00809516
1.146     0.00818172
1.148     0.00818193
1.15     0.00815934
1.152     0.00824216
1.154     0.0080546
1.156     0.00799605
1.158     0.00813051
1.16     0.00809055
1.162     0.00810936
1.164     0.0082481
1.166     0.00817584
1.168     0.00811455
1.17     0.00828834
1.172     0.00807485
1.174     0.00794914
1.176     0.00796873
1.178     0.0078824
1.18     0.00786818
1.182     0.00781635
1.184     0.00792078
1.186     0.00782261
1.188     0.00794243
1.19     0.00773109
1.192     0.00770169
1.194     0.00759798
1.196     0.00742472
1.198     0.00741482
1.2     0.00745086
1.202     0.0073599
1.204     0.00748046
1.206     0.00751872
1.208     0.00731674
1.21     0.00742896
1.212     0.00745658
1.214     0.00719543
1.216     0.00721052
1.218     0.00726791
1.22     0.00715418
1.222     0.00716063
1.224     0.00726813
1.226     0.00730266
1.228     0.00723052
1.23     0.00731953
1.232     0.00723956
1.234     0.00719546
1.236     0.0071152
1.238     0.00701084
1.24     0.00716117
1.242     0.00714086
1.244     0.00713344
1.246     0.00727869
1.248     0.00732881
1.25     0.00722811
1.252     0.00731509
1.254     0.00727417
1.256     0.00699812
1.258     0.00713978
1.26     0.00714668
1.262     0.00700624
1.264     0.00706811
1.266     0.00718746
1.268     0.00717557
1.27     0.00723346
1.272     0.00720478
1.274     0.00716971
1.276     0.00716107
1.278     0.00710015
1.28     0.00700424
1.282     0.00708212
1.284     0.00705625
1.286     0.00716484
1.288     0.00737595
1.29     0.00724888
1.292     0.00728659
1.294     0.00731985
1.296     0.00719052
1.298     0.00709819
1.3     0.0072408
1.302     0.00716273
1.304     0.00719396
1.306     0.007336
1.308     0.00734157
1.31     0.00739978
1.312     0.00749711
1.314     0.0074431
1.316     0.00733579
1.318     0.00741031
1.32     0.00736749
1.322     0.00735848
1.324     0.00746954
1.326     0.00736029
1.328     0.00759593
1.33     0.0076733
1.332     0.00757395
1.334     0.00758312
1.336     0.00759889
1.338     0.00742065
1.34     0.00747208
1.342     0.00750214
1.344     0.00745298
1.346     0.00756458
1.348     0.00763887
1.35     0.00764851
1.352     0.0077171
1.354     0.00776685
1.356     0.00762655
1.358     0.00764458
1.36     0.00764305
1.362     0.00758665
1.364     0.00768855
1.366     0.00768914
1.368     0.00775696
1.37     0.00787786
1.372     0.00794658
1.374     0.00781404
1.376     0.00795384
1.378     0.00790352
1.38     0.00772226
1.382     0.00780313
1.384     0.00780643
1.386     0.00783743
1.388     0.00799306
1.39     0.00805732
1.392     0.00807212
1.394     0.00814364
1.396     0.00806287
1.398     0.00800911
1.4     0.00798013
1.402     0.00784682
1.404     0.00786205
1.406     0.00798262
1.408     0.0080105
1.41     0.00813284
1.412     0.00823301
1.414     0.00818058
1.416     0.00810734
1.418     0.00812545
1.42     0.00799595
1.422     0.00788111
1.424     0.00799595
1.426     0.00793352
1.428     0.00800395
1.43     0.00817058
1.432     0.00819929
1.434     0.00819354
1.436     0.00826845
1.438     0.00812564
1.44     0.00806441
1.442     0.00800432
1.444     0.00793254
1.446     0.00800425
1.448     0.00816887
1.45     0.00806956
1.452     0.00819623
1.454     0.00822537
1.456     0.00818878
1.458     0.00819619
1.46     0.0080963
1.462     0.00792646
1.464     0.00788014
1.466     0.00796996
1.468     0.00789565
1.47     0.00803819
1.472     0.00816353
1.474     0.00811865
1.476     0.00815325
1.478     0.00809465
1.48     0.00798036
1.482     0.00782163
1.484     0.00776592
1.486     0.00763643
1.488     0.00775685
1.49     0.00784235
1.492     0.00784813
1.494     0.00798281
1.496     0.00796421
1.498     0.007906
1.5     0.00789612
1.502     0.00784214
1.504     0.00768252
1.506     0.00774377
1.508     0.00778983
1.51     0.00786178
1.512     0.00787585
1.514     0.00794496
1.516     0.00792266
1.518     0.00811275
1.52     0.00799456
1.522     0.00792309
1.524     0.00783255
1.526     0.0078468
1.528     0.0078403
1.53     0.0079802
1.532     0.00794857
1.534     0.00809866
1.536     0.00825721
1.538     0.0081407
1.54     0.00806344
1.542     0.00798517
1.544     0.00787416
1.546     0.00786631
1.548     0.00783806
1.55     0.00781919
1.552     0.00793916
1.554     0.00795703
1.556     0.00792736
1.558     0.00793527
1.56     0.00787218
1.562     0.00770607
1.564     0.00755181
1.566     0.00760221
1.568     0.00749936
1.57     0.00745084
1.572     0.00763468
1.574     0.00754168
1.576     0.00765904
1.578     0.00767346
1.58     0.00755158
1.582     0.00745084
1.584     0.00741869
1.586     0.00717073
1.588     0.00722865
1.59     0.00722988
1.592     0.0072451
1.594     0.00731746
1.596     0.00738606
1.598     0.00733022
1.6     0.00732691
1.602     0.00721485
1.604     0.00705368
1.606     0.00705942
1.608     0.00706729
1.61     0.0069455
1.612     0.00707174
1.614     0.00711808
1.616     0.00720099
1.618     0.00732958
1.62     0.00716683
1.622     0.00711463
1.624     0.00710887
1.626     0.00701771
1.628     0.00684531
1.63     0.00693888
1.632     0.00696344
1.634     0.00714783
1.636     0.00724054
1.638     0.00723998
1.64     0.00729132
1.642     0.00726984
1.644     0.00722948
1.646     0.00716907
1.648     0.00717748
1.65     0.00720515
1.652     0.0072668
1.654     0.00746054
1.656     0.00749475
1.658     0.00756499
1.66     0.00765789
1.662     0.00761899
1.664     0.0076147
1.666     0.00758309
1.668     0.00755477
1.67     0.00752161
1.672     0.00769432
1.674     0.00782038
1.676     0.00787344
1.678     0.00803223
1.68     0.00799244
1.682     0.00804802
1.684     0.00805368
1.686     0.0079616
1.688     0.00793516
1.69     0.00799474
1.692     0.00799643
1.694     0.0080958
1.696     0.00828847
1.698     0.00832943
1.7     0.00838024
1.702     0.00843144
1.704     0.00836674
1.706     0.00832126
1.708     0.0082727
1.71     0.0082585
1.712     0.00823992
1.714     0.00839133
1.716     0.00841825
1.718     0.0085437
1.72     0.00850829
1.722     0.00854334
1.724     0.00850153
1.726     0.00845265
1.728     0.00830042
1.73     0.00828348
1.732     0.00831035
1.734     0.00827596
1.736     0.00845561
1.738     0.00856147
1.74     0.00848185
1.742     0.00861542
1.744     0.00851519
1.746     0.0084469
1.748     0.00836577
1.75     0.00829812
1.752     0.00827586
1.754     0.00832975
1.756     0.00837265
1.758     0.0084799
1.76     0.00852793
1.762     0.00862035
1.764     0.00844878
1.766     0.00849053
1.768     0.00836314
1.77     0.00825384
1.772     0.00825083
1.774     0.00825659
1.776     0.00830751
1.778     0.00846035
1.78     0.00844528
1.782     0.00849881
1.784     0.00859279
1.786     0.0084201
1.788     0.0083439
1.79     0.0083675
1.792     0.00821109
1.794     0.00818496
1.796     0.0083142
1.798     0.00835486
1.8     0.00839697
1.802     0.00849389
1.804     0.00847526
1.806     0.0084319
1.808     0.00831797
1.81     0.00816616
1.812     0.00812586
1.814     0.00817052
1.816     0.00816163
1.818     0.0082757
1.82     0.00828131
1.822     0.00829859
1.824     0.00841489
1.826     0.00839538
1.828     0.0082566
1.83     0.0081561
1.832     0.00819385
1.834     0.00808216
1.836     0.0081152
1.838     0.00819581
1.84     0.00823236
1.842     0.00831555
1.844     0.00833667
1.846     0.00826682
1.848     0.00825083
1.85     0.00813513
1.852     0.00803373
1.854     0.00805749
1.856     0.00804308
1.858     0.00804875
1.86     0.00821691
1.862     0.00828667
1.864     0.00829172
1.866     0.00825279
1.868     0.00822754
1.87     0.00799442
1.872     0.00799439
1.874     0.007901
1.876     0.00787127
1.878     0.00785362
1.88     0.00795994
1.882     0.00796891
1.884     0.00802581
1.886     0.00791153
1.888     0.00780211
1.89     0.007665
1.892     0.00763926
1.894     0.00744645
1.896     0.0075198
1.898     0.00741933
1.9     0.00753752
1.902     0.00761158
1.904     0.00767934
1.906     0.00762154
1.908     0.00761614
1.91     0.00746439
1.912     0.00734034
1.914     0.0073178
1.916     0.00723525
1.918     0.00721062
1.92     0.00727118
1.922     0.00741974
1.924     0.00744476
1.926     0.00745871
1.928     0.00739912
1.93     0.00734464
1.932     0.0073094
1.934     0.00715567
1.936     0.00712461
1.938     0.00718207
1.94     0.00720504
1.942     0.00734349
1.944     0.00740225
1.946     0.00740342
1.948     0.00736565
1.95     0.00730441
1.952     0.00713125
1.954     0.00705055
1.956     0.00701133
1.958     0.00698451
1.96     0.00696363
1.962     0.00716931
1.964     0.00720805
1.966     0.00733925
1.968     0.00725663
1.97     0.00717541
1.972     0.00717449
1.974     0.00712123
1.976     0.00703709
1.978     0.00707836
1.98     0.00714676
1.982     0.00713571
1.984     0.00735699
1.986     0.00743594
1.988     0.00746897
1.99     0.00749855
1.992     0.00750807
1.994     0.00733456
1.996     0.00739294
1.998     0.00734949
2     0.00742652
1
Don`t Show mark
Exponential decrease
0.00684531
0.630769
1000
0.001
195
2
Automatic fit
Reference is zero
Graph
0.00684531
0.630769
0
Measured value
0.002
2
0
Time (sec)
