# Supplementary material for: Lactone Enolates of Isochroman-3-ones and 2-Coumaranones: Quantification of Their Nucleophilicity in DMSO and Conjugate Additions to Chalcones
Source: J Org Chem. 2024 Apr 30;89(10):6915–28. doi: 10.1021/acs.joc.4c00277 (PMC11110064; doi:10.1021/acs.joc.4c00277)
Supplement: Supplementary file 2 — jo4c00277_si_002.zip [file jo4c00277_si_002.zip › 4+6c 3-isochro_crown_NaH_dma-QM1704/3-isochro_crown_NaH_dma-QM_20eq.txt]

ProDataTSV

Title: 

Remarks:
#User: SX User
#HV (Absorbance channel): 428.467
#Samples per point: 160
#Sample period: 12.5 us
#Temperature: 19.92 C
#Cell type: Stopped Flow
#Pathlength: 10
Time Stamp : 2023/04/17 11:24:09
The data was saved to file : C:\Users\SX User\Documents\My Data\Yilan Wang\3-isochro_crown_NaH_dma-QM1704\3-isochro_crown_NaH_dma-QM_20eq.txt.


Last Modified: Mon Apr 17 11:24:18 2023 by unknown.

Options:

History: 
User : SX User

Version : SX v.4.5.0.9 Build : Aug 18 2015 12:03:04

DataStore created and initialized for data acquisition.

Time Stamp : Mon Apr 17 11:23:17 2023


----------------------------------------------------


User : SX User

Version : SX v.4.5.0.9 Build : Aug 18 2015 12:03:04

Averaged Traces : 

\..0

\..1

\..2

\..3

\..4

New line :  \..Average::0

Time Stamp : Mon Apr 17 11:24:02 2023


----------------------------------------------------


User : SX User

Version : SX v.4.5.0.9 Build : Aug 18 2015 12:03:04

DataStore created and initialized for data acquisition.

Time Stamp : Mon Apr 17 11:24:09 2023


----------------------------------------------------


Available Dimensions:	2
Time	1000 time points over 2s,linear,oversampled,external trigger,pressure hold off (pressure released immediately)
Repeat	1 repeats in set., -iter option selected

Available Properties: 	1
Absorbance	

Data:


Absorbance
Time	Repeat
	5	
0.002	0.630769
0.004	0.627492
0.006	0.617023
0.008	0.607626
0.01	0.597738
0.012	0.588809
0.014	0.578755
0.016	0.569452
0.018	0.56082
0.02	0.552833
0.022	0.543784
0.024	0.535294
0.026	0.527312
0.028	0.518128
0.03	0.509876
0.032	0.502704
0.034	0.494597
0.036	0.48667
0.038	0.479562
0.04	0.471481
0.042	0.464274
0.044	0.456441
0.046	0.448824
0.048	0.442103
0.05	0.434512
0.052	0.427774
0.054	0.421258
0.056	0.413114
0.058	0.406761
0.06	0.401235
0.062	0.394434
0.064	0.388317
0.066	0.382858
0.068	0.376417
0.07	0.370588
0.072	0.365145
0.074	0.359015
0.076	0.353771
0.078	0.348763
0.08	0.343264
0.082	0.338821
0.084	0.333612
0.086	0.327943
0.088	0.323959
0.09	0.319139
0.092	0.313455
0.094	0.309953
0.096	0.305624
0.098	0.300542
0.1	0.297145
0.102	0.293111
0.104	0.288076
0.106	0.284689
0.108	0.280633
0.11	0.276111
0.112	0.272604
0.114	0.268527
0.116	0.264581
0.118	0.261472
0.12	0.257278
0.122	0.253846
0.124	0.2509
0.126	0.246371
0.128	0.243059
0.13	0.240544
0.132	0.236275
0.134	0.232857
0.136	0.230733
0.138	0.226753
0.14	0.223454
0.142	0.221396
0.144	0.217793
0.146	0.214652
0.148	0.212222
0.15	0.209077
0.152	0.206062
0.154	0.203511
0.156	0.200557
0.158	0.198127
0.16	0.195713
0.162	0.192781
0.164	0.190625
0.166	0.188206
0.168	0.18492
0.17	0.182783
0.172	0.18056
0.174	0.177144
0.176	0.175259
0.178	0.173569
0.18	0.170426
0.182	0.168383
0.184	0.166822
0.186	0.163852
0.188	0.161533
0.19	0.159926
0.192	0.15708
0.194	0.15489
0.196	0.153167
0.198	0.150819
0.2	0.149042
0.202	0.147132
0.204	0.144932
0.206	0.143599
0.208	0.141472
0.21	0.138901
0.212	0.137835
0.214	0.135709
0.216	0.13332
0.218	0.13241
0.22	0.130758
0.222	0.1285
0.224	0.12751
0.226	0.125947
0.228	0.123825
0.23	0.122567
0.232	0.121034
0.234	0.119064
0.236	0.11779
0.238	0.116302
0.24	0.11487
0.242	0.113795
0.244	0.112076
0.246	0.110784
0.248	0.109788
0.25	0.107817
0.252	0.106388
0.254	0.105539
0.256	0.103704
0.258	0.10212
0.26	0.101685
0.262	0.100093
0.264	0.0985068
0.266	0.0981147
0.268	0.0966001
0.27	0.0949301
0.272	0.0942361
0.274	0.0928851
0.276	0.0914351
0.278	0.090695
0.28	0.0894621
0.282	0.0883692
0.284	0.0876937
0.286	0.086262
0.288	0.0854744
0.29	0.0847128
0.292	0.0829317
0.294	0.0822206
0.296	0.0816866
0.298	0.0798907
0.3	0.079208
0.302	0.0789423
0.304	0.0773566
0.306	0.0766073
0.308	0.0762123
0.31	0.0747212
0.312	0.0738147
0.314	0.0732138
0.316	0.071887
0.318	0.0710691
0.32	0.0703671
0.322	0.0693827
0.324	0.0688082
0.326	0.0679194
0.328	0.0669106
0.33	0.0665555
0.332	0.0655078
0.334	0.0641906
0.336	0.0638976
0.338	0.0630717
0.34	0.0617224
0.342	0.0615313
0.344	0.0610145
0.346	0.0597709
0.348	0.0594243
0.35	0.0589601
0.352	0.0575891
0.354	0.0571305
0.356	0.0565311
0.358	0.0555583
0.36	0.0550823
0.362	0.0544533
0.364	0.0538394
0.366	0.0536027
0.368	0.0527897
0.37	0.0521139
0.372	0.0519896
0.374	0.0509087
0.376	0.0500605
0.378	0.0501586
0.38	0.0491572
0.382	0.0482995
0.384	0.0486034
0.386	0.0478206
0.388	0.0469535
0.39	0.0470748
0.392	0.0462707
0.394	0.0454044
0.396	0.045236
0.398	0.0445808
0.4	0.0438738
0.402	0.0436902
0.404	0.0430538
0.406	0.0427181
0.408	0.0425342
0.41	0.0417975
0.412	0.0415191
0.414	0.0411942
0.416	0.0402656
0.418	0.0399642
0.42	0.0398783
0.422	0.0389529
0.424	0.0387614
0.426	0.0388692
0.428	0.038108
0.43	0.0377716
0.432	0.0378281
0.434	0.0370312
0.436	0.036584
0.438	0.0365157
0.44	0.0359613
0.442	0.0356078
0.444	0.0354535
0.446	0.0350804
0.448	0.0349429
0.45	0.0346937
0.452	0.0342187
0.454	0.0341248
0.456	0.0337562
0.458	0.0329094
0.46	0.0329383
0.462	0.0327098
0.464	0.0318335
0.466	0.03213
0.468	0.0320127
0.47	0.0311536
0.472	0.0312412
0.474	0.0310085
0.476	0.0302294
0.478	0.0301308
0.48	0.0298486
0.482	0.0292279
0.484	0.0291877
0.486	0.0289759
0.488	0.0285411
0.49	0.0285793
0.492	0.0280328
0.494	0.0276682
0.496	0.0276837
0.498	0.0270029
0.5	0.0265466
0.502	0.0266697
0.504	0.0261135
0.506	0.0257685
0.508	0.0260158
0.51	0.0256444
0.512	0.0250952
0.514	0.025303
0.516	0.0249028
0.518	0.024351
0.52	0.0242677
0.522	0.0239887
0.524	0.0236344
0.526	0.0236258
0.528	0.0234063
0.53	0.0231222
0.532	0.0231035
0.534	0.0227222
0.536	0.022526
0.538	0.0223932
0.54	0.0217528
0.542	0.021632
0.544	0.02177
0.546	0.0211735
0.548	0.021037
0.55	0.0213304
0.552	0.0207693
0.554	0.0206161
0.556	0.020804
0.558	0.0202212
0.56	0.0200128
0.562	0.0200482
0.564	0.0196491
0.566	0.019612
0.568	0.0196387
0.57	0.0194738
0.572	0.0194862
0.574	0.0194953
0.576	0.0191089
0.578	0.0192043
0.58	0.0190053
0.582	0.0184672
0.584	0.0187665
0.586	0.0187203
0.588	0.018222
0.59	0.0185515
0.592	0.0185903
0.594	0.018143
0.596	0.0181714
0.598	0.0182966
0.6	0.0177605
0.602	0.0177429
0.604	0.0177409
0.606	0.017465
0.608	0.0174601
0.61	0.0174807
0.612	0.0173238
0.614	0.0173088
0.616	0.0170814
0.618	0.016889
0.62	0.0169218
0.622	0.0165744
0.624	0.0163026
0.626	0.0165405
0.628	0.0163607
0.63	0.0159228
0.632	0.0163305
0.634	0.0161777
0.636	0.0157903
0.638	0.015955
0.64	0.0158418
0.642	0.0153193
0.644	0.0154506
0.646	0.0153822
0.648	0.0151531
0.65	0.0152665
0.652	0.0151508
0.654	0.0151586
0.656	0.0152114
0.658	0.0149608
0.66	0.0148232
0.662	0.0148969
0.664	0.014458
0.666	0.0144126
0.668	0.0145701
0.67	0.0141535
0.672	0.0141955
0.674	0.0144311
0.676	0.0140723
0.678	0.0138696
0.68	0.0140248
0.682	0.0136886
0.684	0.0134463
0.686	0.0135237
0.688	0.0132189
0.69	0.0132334
0.692	0.0132428
0.694	0.01312
0.696	0.0131201
0.698	0.0130119
0.7	0.0127133
0.702	0.0127502
0.704	0.0125771
0.706	0.0122223
0.708	0.0123692
0.71	0.0124269
0.712	0.0120226
0.714	0.0122832
0.716	0.0123942
0.718	0.0120187
0.72	0.0119991
0.722	0.0121536
0.724	0.011721
0.726	0.011641
0.728	0.0118
0.73	0.0115399
0.732	0.0116488
0.734	0.0117599
0.736	0.011615
0.738	0.0116936
0.74	0.0115476
0.742	0.0113705
0.744	0.011506
0.746	0.0111833
0.748	0.0110773
0.75	0.0113288
0.752	0.0112114
0.754	0.0110613
0.756	0.0114323
0.758	0.0113324
0.76	0.0110827
0.762	0.0112364
0.764	0.0112181
0.766	0.0108559
0.768	0.0109691
0.77	0.0109154
0.772	0.0108686
0.774	0.0110334
0.776	0.0110496
0.778	0.0110447
0.78	0.0110883
0.782	0.0109057
0.784	0.0109338
0.786	0.0109253
0.788	0.0105663
0.79	0.0105988
0.792	0.0108748
0.794	0.0106328
0.796	0.0107036
0.798	0.0110235
0.8	0.0108367
0.802	0.0106548
0.804	0.0108717
0.806	0.0105324
0.808	0.0103511
0.81	0.0105453
0.812	0.0103878
0.814	0.0104202
0.816	0.010608
0.818	0.01055
0.82	0.010515
0.822	0.0105887
0.824	0.0103739
0.826	0.0104288
0.828	0.0103653
0.83	0.0100597
0.832	0.0103177
0.834	0.010403
0.836	0.0101607
0.838	0.0103534
0.84	0.0105489
0.842	0.0102178
0.844	0.0102534
0.846	0.0102747
0.848	0.00997898
0.85	0.00998117
0.852	0.0101285
0.854	0.0100205
0.856	0.0101064
0.858	0.01023
0.86	0.0101501
0.862	0.0102827
0.864	0.0101509
0.866	0.00997962
0.868	0.0100111
0.87	0.00984778
0.872	0.00986141
0.874	0.0100647
0.876	0.0099693
0.878	0.0099043
0.88	0.0101988
0.882	0.0101508
0.884	0.0098347
0.886	0.00989056
0.888	0.00985255
0.89	0.00961976
0.892	0.00969601
0.894	0.00975192
0.896	0.00962447
0.898	0.00981451
0.9	0.00983279
0.902	0.00975257
0.904	0.00979088
0.906	0.00961203
0.908	0.00948538
0.91	0.00957378
0.912	0.0093224
0.914	0.0093542
0.916	0.00958356
0.918	0.00937296
0.92	0.00948215
0.922	0.00969972
0.924	0.00938282
0.926	0.00922592
0.928	0.00940501
0.93	0.00916663
0.932	0.00912787
0.934	0.00925402
0.936	0.00922289
0.938	0.0092734
0.94	0.00944936
0.942	0.00940407
0.944	0.00937761
0.946	0.0093332
0.948	0.0091949
0.95	0.00924503
0.952	0.00925444
0.954	0.00906026
0.956	0.00932668
0.958	0.00939358
0.96	0.009203
0.962	0.00935149
0.964	0.00944545
0.966	0.00921083
0.968	0.00917473
0.97	0.0092662
0.972	0.00905904
0.974	0.00905859
0.976	0.00921856
0.978	0.00917931
0.98	0.00925035
0.982	0.00928782
0.984	0.00911095
0.986	0.00916786
0.988	0.00898843
0.99	0.0089029
0.992	0.0089267
0.994	0.00883362
0.996	0.00872313
0.998	0.00884692
1	0.00890115
1.002	0.00876195
1.004	0.00895293
1.006	0.00890423
1.008	0.00861651
1.01	0.00866749
1.012	0.0085804
1.014	0.00842956
1.016	0.0084662
1.018	0.00851936
1.02	0.00855162
1.022	0.00863744
1.024	0.00858765
1.026	0.00851013
1.028	0.0084694
1.03	0.0083036
1.032	0.00820437
1.034	0.00830027
1.036	0.00804435
1.038	0.00813182
1.04	0.00837023
1.042	0.00817203
1.044	0.00811475
1.046	0.00825207
1.048	0.00808932
1.05	0.00783243
1.052	0.00791775
1.054	0.00772141
1.056	0.00764974
1.058	0.00779888
1.06	0.00774417
1.062	0.00772215
1.064	0.00779849
1.066	0.00768944
1.068	0.00764513
1.07	0.00758759
1.072	0.00740988
1.074	0.00742112
1.076	0.00745663
1.078	0.00726151
1.08	0.00749025
1.082	0.0075686
1.084	0.00747385
1.086	0.00749472
1.088	0.00766707
1.09	0.00735319
1.092	0.00734259
1.094	0.00740051
1.096	0.00726257
1.098	0.00738479
1.1	0.00751923
1.102	0.00758252
1.104	0.00760255
1.106	0.00769425
1.108	0.00762787
1.11	0.00767539
1.112	0.00764205
1.114	0.00749023
1.116	0.00762392
1.118	0.00752062
1.12	0.00753077
1.122	0.00782687
1.124	0.00788167
1.126	0.00777663
1.128	0.00799579
1.13	0.00800805
1.132	0.00782091
1.134	0.00791811
1.136	0.00794179
1.138	0.0077994
1.14	0.00798569
1.142	0.00811912
1.144	0.00809516
1.146	0.00818172
1.148	0.00818193
1.15	0.00815934
1.152	0.00824216
1.154	0.0080546
1.156	0.00799605
1.158	0.00813051
1.16	0.00809055
1.162	0.00810936
1.164	0.0082481
1.166	0.00817584
1.168	0.00811455
1.17	0.00828834
1.172	0.00807485
1.174	0.00794914
1.176	0.00796873
1.178	0.0078824
1.18	0.00786818
1.182	0.00781635
1.184	0.00792078
1.186	0.00782261
1.188	0.00794243
1.19	0.00773109
1.192	0.00770169
1.194	0.00759798
1.196	0.00742472
1.198	0.00741482
1.2	0.00745086
1.202	0.0073599
1.204	0.00748046
1.206	0.00751872
1.208	0.00731674
1.21	0.00742896
1.212	0.00745658
1.214	0.00719543
1.216	0.00721052
1.218	0.00726791
1.22	0.00715418
1.222	0.00716063
1.224	0.00726813
1.226	0.00730266
1.228	0.00723052
1.23	0.00731953
1.232	0.00723956
1.234	0.00719546
1.236	0.0071152
1.238	0.00701084
1.24	0.00716117
1.242	0.00714086
1.244	0.00713344
1.246	0.00727869
1.248	0.00732881
1.25	0.00722811
1.252	0.00731509
1.254	0.00727417
1.256	0.00699812
1.258	0.00713978
1.26	0.00714668
1.262	0.00700624
1.264	0.00706811
1.266	0.00718746
1.268	0.00717557
1.27	0.00723346
1.272	0.00720478
1.274	0.00716971
1.276	0.00716107
1.278	0.00710015
1.28	0.00700424
1.282	0.00708212
1.284	0.00705625
1.286	0.00716484
1.288	0.00737595
1.29	0.00724888
1.292	0.00728659
1.294	0.00731985
1.296	0.00719052
1.298	0.00709819
1.3	0.0072408
1.302	0.00716273
1.304	0.00719396
1.306	0.007336
1.308	0.00734157
1.31	0.00739978
1.312	0.00749711
1.314	0.0074431
1.316	0.00733579
1.318	0.00741031
1.32	0.00736749
1.322	0.00735848
1.324	0.00746954
1.326	0.00736029
1.328	0.00759593
1.33	0.0076733
1.332	0.00757395
1.334	0.00758312
1.336	0.00759889
1.338	0.00742065
1.34	0.00747208
1.342	0.00750214
1.344	0.00745298
1.346	0.00756458
1.348	0.00763887
1.35	0.00764851
1.352	0.0077171
1.354	0.00776685
1.356	0.00762655
1.358	0.00764458
1.36	0.00764305
1.362	0.00758665
1.364	0.00768855
1.366	0.00768914
1.368	0.00775696
1.37	0.00787786
1.372	0.00794658
1.374	0.00781404
1.376	0.00795384
1.378	0.00790352
1.38	0.00772226
1.382	0.00780313
1.384	0.00780643
1.386	0.00783743
1.388	0.00799306
1.39	0.00805732
1.392	0.00807212
1.394	0.00814364
1.396	0.00806287
1.398	0.00800911
1.4	0.00798013
1.402	0.00784682
1.404	0.00786205
1.406	0.00798262
1.408	0.0080105
1.41	0.00813284
1.412	0.00823301
1.414	0.00818058
1.416	0.00810734
1.418	0.00812545
1.42	0.00799595
1.422	0.00788111
1.424	0.00799595
1.426	0.00793352
1.428	0.00800395
1.43	0.00817058
1.432	0.00819929
1.434	0.00819354
1.436	0.00826845
1.438	0.00812564
1.44	0.00806441
1.442	0.00800432
1.444	0.00793254
1.446	0.00800425
1.448	0.00816887
1.45	0.00806956
1.452	0.00819623
1.454	0.00822537
1.456	0.00818878
1.458	0.00819619
1.46	0.0080963
1.462	0.00792646
1.464	0.00788014
1.466	0.00796996
1.468	0.00789565
1.47	0.00803819
1.472	0.00816353
1.474	0.00811865
1.476	0.00815325
1.478	0.00809465
1.48	0.00798036
1.482	0.00782163
1.484	0.00776592
1.486	0.00763643
1.488	0.00775685
1.49	0.00784235
1.492	0.00784813
1.494	0.00798281
1.496	0.00796421
1.498	0.007906
1.5	0.00789612
1.502	0.00784214
1.504	0.00768252
1.506	0.00774377
1.508	0.00778983
1.51	0.00786178
1.512	0.00787585
1.514	0.00794496
1.516	0.00792266
1.518	0.00811275
1.52	0.00799456
1.522	0.00792309
1.524	0.00783255
1.526	0.0078468
1.528	0.0078403
1.53	0.0079802
1.532	0.00794857
1.534	0.00809866
1.536	0.00825721
1.538	0.0081407
1.54	0.00806344
1.542	0.00798517
1.544	0.00787416
1.546	0.00786631
1.548	0.00783806
1.55	0.00781919
1.552	0.00793916
1.554	0.00795703
1.556	0.00792736
1.558	0.00793527
1.56	0.00787218
1.562	0.00770607
1.564	0.00755181
1.566	0.00760221
1.568	0.00749936
1.57	0.00745084
1.572	0.00763468
1.574	0.00754168
1.576	0.00765904
1.578	0.00767346
1.58	0.00755158
1.582	0.00745084
1.584	0.00741869
1.586	0.00717073
1.588	0.00722865
1.59	0.00722988
1.592	0.0072451
1.594	0.00731746
1.596	0.00738606
1.598	0.00733022
1.6	0.00732691
1.602	0.00721485
1.604	0.00705368
1.606	0.00705942
1.608	0.00706729
1.61	0.0069455
1.612	0.00707174
1.614	0.00711808
1.616	0.00720099
1.618	0.00732958
1.62	0.00716683
1.622	0.00711463
1.624	0.00710887
1.626	0.00701771
1.628	0.00684531
1.63	0.00693888
1.632	0.00696344
1.634	0.00714783
1.636	0.00724054
1.638	0.00723998
1.64	0.00729132
1.642	0.00726984
1.644	0.00722948
1.646	0.00716907
1.648	0.00717748
1.65	0.00720515
1.652	0.0072668
1.654	0.00746054
1.656	0.00749475
1.658	0.00756499
1.66	0.00765789
1.662	0.00761899
1.664	0.0076147
1.666	0.00758309
1.668	0.00755477
1.67	0.00752161
1.672	0.00769432
1.674	0.00782038
1.676	0.00787344
1.678	0.00803223
1.68	0.00799244
1.682	0.00804802
1.684	0.00805368
1.686	0.0079616
1.688	0.00793516
1.69	0.00799474
1.692	0.00799643
1.694	0.0080958
1.696	0.00828847
1.698	0.00832943
1.7	0.00838024
1.702	0.00843144
1.704	0.00836674
1.706	0.00832126
1.708	0.0082727
1.71	0.0082585
1.712	0.00823992
1.714	0.00839133
1.716	0.00841825
1.718	0.0085437
1.72	0.00850829
1.722	0.00854334
1.724	0.00850153
1.726	0.00845265
1.728	0.00830042
1.73	0.00828348
1.732	0.00831035
1.734	0.00827596
1.736	0.00845561
1.738	0.00856147
1.74	0.00848185
1.742	0.00861542
1.744	0.00851519
1.746	0.0084469
1.748	0.00836577
1.75	0.00829812
1.752	0.00827586
1.754	0.00832975
1.756	0.00837265
1.758	0.0084799
1.76	0.00852793
1.762	0.00862035
1.764	0.00844878
1.766	0.00849053
1.768	0.00836314
1.77	0.00825384
1.772	0.00825083
1.774	0.00825659
1.776	0.00830751
1.778	0.00846035
1.78	0.00844528
1.782	0.00849881
1.784	0.00859279
1.786	0.0084201
1.788	0.0083439
1.79	0.0083675
1.792	0.00821109
1.794	0.00818496
1.796	0.0083142
1.798	0.00835486
1.8	0.00839697
1.802	0.00849389
1.804	0.00847526
1.806	0.0084319
1.808	0.00831797
1.81	0.00816616
1.812	0.00812586
1.814	0.00817052
1.816	0.00816163
1.818	0.0082757
1.82	0.00828131
1.822	0.00829859
1.824	0.00841489
1.826	0.00839538
1.828	0.0082566
1.83	0.0081561
1.832	0.00819385
1.834	0.00808216
1.836	0.0081152
1.838	0.00819581
1.84	0.00823236
1.842	0.00831555
1.844	0.00833667
1.846	0.00826682
1.848	0.00825083
1.85	0.00813513
1.852	0.00803373
1.854	0.00805749
1.856	0.00804308
1.858	0.00804875
1.86	0.00821691
1.862	0.00828667
1.864	0.00829172
1.866	0.00825279
1.868	0.00822754
1.87	0.00799442
1.872	0.00799439
1.874	0.007901
1.876	0.00787127
1.878	0.00785362
1.88	0.00795994
1.882	0.00796891
1.884	0.00802581
1.886	0.00791153
1.888	0.00780211
1.89	0.007665
1.892	0.00763926
1.894	0.00744645
1.896	0.0075198
1.898	0.00741933
1.9	0.00753752
1.902	0.00761158
1.904	0.00767934
1.906	0.00762154
1.908	0.00761614
1.91	0.00746439
1.912	0.00734034
1.914	0.0073178
1.916	0.00723525
1.918	0.00721062
1.92	0.00727118
1.922	0.00741974
1.924	0.00744476
1.926	0.00745871
1.928	0.00739912
1.93	0.00734464
1.932	0.0073094
1.934	0.00715567
1.936	0.00712461
1.938	0.00718207
1.94	0.00720504
1.942	0.00734349
1.944	0.00740225
1.946	0.00740342
1.948	0.00736565
1.95	0.00730441
1.952	0.00713125
1.954	0.00705055
1.956	0.00701133
1.958	0.00698451
1.96	0.00696363
1.962	0.00716931
1.964	0.00720805
1.966	0.00733925
1.968	0.00725663
1.97	0.00717541
1.972	0.00717449
1.974	0.00712123
1.976	0.00703709
1.978	0.00707836
1.98	0.00714676
1.982	0.00713571
1.984	0.00735699
1.986	0.00743594
1.988	0.00746897
1.99	0.00749855
1.992	0.00750807
1.994	0.00733456
1.996	0.00739294
1.998	0.00734949
2	0.00742652
