# Supplementary material for: Lactone Enolates of Isochroman-3-ones and 2-Coumaranones: Quantification of Their Nucleophilicity in DMSO and Conjugate Additions to Chalcones
Source: J Org Chem. 2024 Apr 30;89(10):6915–28. doi: 10.1021/acs.joc.4c00277 (PMC11110064; doi:10.1021/acs.joc.4c00277)
Supplement: Supplementary file 2 — jo4c00277_si_002.zip [file jo4c00277_si_002.zip › 4+6c 3-isochro_crown_NaH_dma-QM1704/3-isochro_crown_NaH_dma-QM_30eq.exp]

*********************************************************
*   File written by ExpoFit V 1.3 (2007 by Dr. Kempf)   *
*********************************************************

Date = 17/04/2023 13:37:02
3-isochro_crown_NaH_dma-QM_30eq.txt
17/04/2023 11:27:44
Universal ASCII - file data
1000
0.0006     0.626044
0.0012     0.630737
0.0018     0.631355
0.0024     0.62846
0.003     0.622713
0.0036     0.616398
0.0042     0.610554
0.0048     0.605292
0.0054     0.600681
0.006     0.596399
0.0066     0.592025
0.0072     0.587089
0.0078     0.582033
0.0084     0.576983
0.009     0.572844
0.0096     0.568309
0.0102     0.563929
0.0108     0.559865
0.0114     0.555367
0.012     0.550713
0.0126     0.546104
0.0132     0.54131
0.0138     0.536819
0.0144     0.53244
0.015     0.528166
0.0156     0.523991
0.0162     0.519722
0.0168     0.515848
0.0174     0.511964
0.018     0.508335
0.0186     0.504951
0.0192     0.501179
0.0198     0.497024
0.0204     0.492756
0.021     0.488852
0.0216     0.484859
0.0222     0.480908
0.0228     0.477471
0.0234     0.473797
0.024     0.470032
0.0246     0.466886
0.0252     0.463085
0.0258     0.459688
0.0264     0.455593
0.027     0.451569
0.0276     0.447925
0.0282     0.443691
0.0288     0.440539
0.0294     0.437297
0.03     0.434419
0.0306     0.431249
0.0312     0.427956
0.0318     0.424325
0.0324     0.420993
0.033     0.417675
0.0336     0.414233
0.0342     0.410958
0.0348     0.407782
0.0354     0.404673
0.036     0.401732
0.0366     0.398949
0.0372     0.396064
0.0378     0.392693
0.0384     0.389417
0.039     0.386275
0.0396     0.383191
0.0402     0.380476
0.0408     0.377712
0.0414     0.374894
0.042     0.371961
0.0426     0.369067
0.0432     0.365956
0.0438     0.362884
0.0444     0.359937
0.045     0.357201
0.0456     0.354618
0.0462     0.352038
0.0468     0.349683
0.0474     0.347073
0.048     0.344362
0.0486     0.341518
0.0492     0.338405
0.0498     0.335639
0.0504     0.332835
0.051     0.330551
0.0516     0.328494
0.0522     0.326202
0.0528     0.323871
0.0534     0.321543
0.054     0.318802
0.0546     0.315939
0.0552     0.313196
0.0558     0.310539
0.0564     0.307899
0.057     0.305875
0.0576     0.303768
0.0582     0.302068
0.0588     0.299989
0.0594     0.297685
0.06     0.295294
0.0606     0.29283
0.0612     0.290305
0.0618     0.288001
0.0624     0.285814
0.063     0.283912
0.0636     0.282126
0.0642     0.280281
0.0648     0.278331
0.0654     0.276224
0.066     0.274047
0.0666     0.271695
0.0672     0.269225
0.0678     0.267197
0.0684     0.265009
0.069     0.263145
0.0696     0.261506
0.0702     0.259556
0.0708     0.257809
0.0714     0.25586
0.072     0.253794
0.0726     0.251746
0.0732     0.249811
0.0738     0.247836
0.0744     0.245889
0.075     0.244325
0.0756     0.242601
0.0762     0.24079
0.0768     0.239241
0.0774     0.237369
0.078     0.235379
0.0786     0.233585
0.0792     0.231722
0.0798     0.230152
0.0804     0.228854
0.081     0.227337
0.0816     0.225999
0.0822     0.224248
0.0828     0.222526
0.0834     0.220634
0.084     0.218684
0.0846     0.216847
0.0852     0.215208
0.0858     0.213896
0.0864     0.212551
0.087     0.211366
0.0876     0.210006
0.0882     0.208654
0.0888     0.207111
0.0894     0.20519
0.09     0.203199
0.0906     0.201485
0.0912     0.199912
0.0918     0.198579
0.0924     0.197336
0.093     0.196169
0.0936     0.195128
0.0942     0.193877
0.0948     0.192454
0.0954     0.19071
0.096     0.188984
0.0966     0.187319
0.0972     0.185678
0.0978     0.184491
0.0984     0.183422
0.099     0.182526
0.0996     0.181512
0.1002     0.180481
0.1008     0.179147
0.1014     0.177621
0.102     0.17597
0.1026     0.174398
0.1032     0.172882
0.1038     0.171914
0.1044     0.170819
0.105     0.169927
0.1056     0.169051
0.1062     0.167876
0.1068     0.166643
0.1074     0.165245
0.108     0.163717
0.1086     0.162519
0.1092     0.161265
0.1098     0.160042
0.1104     0.159022
0.111     0.158074
0.1116     0.157176
0.1122     0.156118
0.1128     0.154633
0.1134     0.153464
0.114     0.152155
0.1146     0.151042
0.1152     0.149992
0.1158     0.1492
0.1164     0.148466
0.117     0.147525
0.1176     0.146451
0.1182     0.14521
0.1188     0.143935
0.1194     0.14286
0.12     0.141711
0.1206     0.140744
0.1212     0.140055
0.1218     0.139224
0.1224     0.138632
0.123     0.13785
0.1236     0.136838
0.1242     0.135615
0.1248     0.134296
0.1254     0.133125
0.126     0.131911
0.1266     0.131049
0.1272     0.130371
0.1278     0.129972
0.1284     0.129414
0.129     0.128787
0.1296     0.127761
0.1302     0.12669
0.1308     0.125471
0.1314     0.124121
0.132     0.123068
0.1326     0.122259
0.1332     0.121706
0.1338     0.121404
0.1344     0.120816
0.135     0.120158
0.1356     0.119479
0.1362     0.11833
0.1368     0.117294
0.1374     0.116036
0.138     0.114902
0.1386     0.11413
0.1392     0.113512
0.1398     0.113045
0.1404     0.112588
0.141     0.112163
0.1416     0.111515
0.1422     0.110693
0.1428     0.109858
0.1434     0.108814
0.144     0.107977
0.1446     0.107034
0.1452     0.106458
0.1458     0.105928
0.1464     0.105525
0.147     0.104941
0.1476     0.104416
0.1482     0.103663
0.1488     0.102706
0.1494     0.101943
0.15     0.101279
0.1506     0.100387
0.1512     0.0997981
0.1518     0.0992175
0.1524     0.098654
0.153     0.0980238
0.1536     0.0974816
0.1542     0.0966115
0.1548     0.0959133
0.1554     0.0952302
0.156     0.0946361
0.1566     0.094198
0.1572     0.0937334
0.1578     0.0932688
0.1584     0.09271
0.159     0.092044
0.1596     0.0914221
0.1602     0.0907161
0.1608     0.0899594
0.1614     0.0892886
0.162     0.0887395
0.1626     0.0884372
0.1632     0.0881796
0.1638     0.0877962
0.1644     0.0872365
0.165     0.0867523
0.1656     0.0859876
0.1662     0.0851034
0.1668     0.0843984
0.1674     0.0837439
0.168     0.0831259
0.1686     0.082919
0.1692     0.082622
0.1698     0.0823543
0.1704     0.081996
0.171     0.0814966
0.1716     0.0808544
0.1722     0.0799568
0.1728     0.0790542
0.1734     0.078307
0.174     0.0778672
0.1746     0.0774968
0.1752     0.0772828
0.1758     0.0772672
0.1764     0.076933
0.177     0.0766395
0.1776     0.0760291
0.1782     0.0751396
0.1788     0.0744873
0.1794     0.0736387
0.18     0.0729678
0.1806     0.0726328
0.1812     0.0724468
0.1818     0.0724947
0.1824     0.0723699
0.183     0.0721109
0.1836     0.0716697
0.1842     0.0708364
0.1848     0.0702711
0.1854     0.0694253
0.186     0.0688963
0.1866     0.0684757
0.1872     0.0681569
0.1878     0.0682264
0.1884     0.0680013
0.189     0.0678005
0.1896     0.0673859
0.1902     0.0667431
0.1908     0.0661264
0.1914     0.0655738
0.192     0.0650197
0.1926     0.0646323
0.1932     0.0644804
0.1938     0.0642147
0.1944     0.0640125
0.195     0.0636723
0.1956     0.063208
0.1962     0.0626706
0.1968     0.0622191
0.1974     0.0616329
0.198     0.0614027
0.1986     0.0609661
0.1992     0.0607817
0.1998     0.0606674
0.2004     0.0602605
0.201     0.0599994
0.2016     0.0594999
0.2022     0.0588662
0.2028     0.0584287
0.2034     0.0581842
0.204     0.0580799
0.2046     0.058221
0.2052     0.0579621
0.2058     0.0577646
0.2064     0.0575484
0.207     0.0570058
0.2076     0.0563877
0.2082     0.0557632
0.2088     0.0553012
0.2094     0.0551254
0.21     0.0550277
0.2106     0.0550669
0.2112     0.0549462
0.2118     0.0548315
0.2124     0.0546108
0.213     0.054
0.2136     0.053428
0.2142     0.052715
0.2148     0.052277
0.2154     0.0520706
0.216     0.0519876
0.2166     0.051878
0.2172     0.052069
0.2178     0.0520794
0.2184     0.0517853
0.219     0.0513925
0.2196     0.0507862
0.2202     0.0502336
0.2208     0.0495912
0.2214     0.0493983
0.222     0.0494935
0.2226     0.0494545
0.2232     0.0496028
0.2238     0.0496531
0.2244     0.0494052
0.225     0.0490331
0.2256     0.0485528
0.2262     0.0480247
0.2268     0.0477273
0.2274     0.0472994
0.228     0.0472752
0.2286     0.0471949
0.2292     0.0472618
0.2298     0.0471905
0.2304     0.0469674
0.231     0.046683
0.2316     0.0464297
0.2322     0.0459803
0.2328     0.0455603
0.2334     0.0453749
0.234     0.0452359
0.2346     0.0450555
0.2352     0.0450089
0.2358     0.0447421
0.2364     0.0444974
0.237     0.0441492
0.2376     0.0439403
0.2382     0.0436528
0.2388     0.0434456
0.2394     0.0432382
0.24     0.0431362
0.2406     0.0431679
0.2412     0.0430723
0.2418     0.0427001
0.2424     0.0423966
0.243     0.0421613
0.2436     0.0417685
0.2442     0.0415175
0.2448     0.0414229
0.2454     0.0414322
0.246     0.0415338
0.2466     0.0415123
0.2472     0.0413708
0.2478     0.0411664
0.2484     0.0406941
0.249     0.0404211
0.2496     0.0398796
0.2502     0.0396095
0.2508     0.0395718
0.2514     0.0395934
0.252     0.039627
0.2526     0.0396268
0.2532     0.0396204
0.2538     0.0394261
0.2544     0.039068
0.255     0.0385731
0.2556     0.0381899
0.2562     0.0378935
0.2568     0.0377488
0.2574     0.0375757
0.258     0.0375321
0.2586     0.0378206
0.2592     0.0378619
0.2598     0.0377739
0.2604     0.0374515
0.261     0.0370596
0.2616     0.0366106
0.2622     0.0362633
0.2628     0.0359275
0.2634     0.0359356
0.264     0.0359519
0.2646     0.0361891
0.2652     0.0362698
0.2658     0.0363233
0.2664     0.0360949
0.267     0.0356856
0.2676     0.0352592
0.2682     0.0349527
0.2688     0.0347743
0.2694     0.0346419
0.27     0.0345964
0.2706     0.0348107
0.2712     0.0349246
0.2718     0.0348224
0.2724     0.034716
0.273     0.0344098
0.2736     0.0341226
0.2742     0.0337866
0.2748     0.0336319
0.2754     0.0334769
0.276     0.0335383
0.2766     0.0335738
0.2772     0.0335042
0.2778     0.0333934
0.2784     0.0332301
0.279     0.0329739
0.2796     0.0326519
0.2802     0.0324734
0.2808     0.032374
0.2814     0.0323137
0.282     0.0325191
0.2826     0.0324793
0.2832     0.0324178
0.2838     0.0322111
0.2844     0.0317936
0.285     0.0315446
0.2856     0.0314417
0.2862     0.0314021
0.2868     0.0314278
0.2874     0.0314671
0.288     0.0314957
0.2886     0.0316325
0.2892     0.0314501
0.2898     0.0312039
0.2904     0.0309149
0.291     0.030527
0.2916     0.0302938
0.2922     0.0301797
0.2928     0.0303297
0.2934     0.0305316
0.294     0.0307106
0.2946     0.0306993
0.2952     0.0306
0.2958     0.0303148
0.2964     0.029863
0.297     0.0294262
0.2976     0.0291953
0.2982     0.0290145
0.2988     0.0290539
0.2994     0.0292235
0.3     0.0294982
0.3006     0.0295945
0.3012     0.0295839
0.3018     0.0291913
0.3024     0.0288412
0.303     0.0284274
0.3036     0.0282723
0.3042     0.0280515
0.3048     0.0281476
0.3054     0.0282499
0.306     0.0284518
0.3066     0.0285135
0.3072     0.0285479
0.3078     0.0282956
0.3084     0.0280553
0.309     0.0277452
0.3096     0.0274654
0.3102     0.0272386
0.3108     0.0273461
0.3114     0.0274095
0.312     0.0276064
0.3126     0.0275494
0.3132     0.0273896
0.3138     0.0272331
0.3144     0.0269791
0.315     0.0268429
0.3156     0.0267076
0.3162     0.0264933
0.3168     0.0265049
0.3174     0.0264929
0.318     0.0264191
0.3186     0.0263827
0.3192     0.0262777
0.3198     0.0260138
0.3204     0.0259003
0.321     0.0257803
0.3216     0.0255115
0.3222     0.0255651
0.3228     0.0255883
0.3234     0.0255607
0.324     0.0254752
0.3246     0.0254156
0.3252     0.0252473
0.3258     0.0249736
0.3264     0.0248069
0.327     0.0246292
0.3276     0.0245409
0.3282     0.02471
0.3288     0.0249232
0.3294     0.0248892
0.33     0.024831
0.3306     0.0246515
0.3312     0.0244482
0.3318     0.0241449
0.3324     0.0240245
0.333     0.0237418
0.3336     0.0237352
0.3342     0.0238605
0.3348     0.0239834
0.3354     0.0240934
0.336     0.0241787
0.3366     0.0239305
0.3372     0.0236593
0.3378     0.0233653
0.3384     0.0229255
0.339     0.0227805
0.3396     0.0226798
0.3402     0.0226615
0.3408     0.0228327
0.3414     0.0229025
0.342     0.0230759
0.3426     0.0229787
0.3432     0.0227775
0.3438     0.0224231
0.3444     0.0222222
0.345     0.021876
0.3456     0.0218475
0.3462     0.0219491
0.3468     0.0219951
0.3474     0.0221738
0.348     0.0222907
0.3486     0.0222662
0.3492     0.0221429
0.3498     0.0219151
0.3504     0.0216221
0.351     0.0214642
0.3516     0.0212608
0.3522     0.0211879
0.3528     0.0213495
0.3534     0.0215179
0.354     0.0215273
0.3546     0.0215378
0.3552     0.0214288
0.3558     0.0212351
0.3564     0.0210364
0.357     0.0207952
0.3576     0.0207218
0.3582     0.020725
0.3588     0.0207969
0.3594     0.0207692
0.36     0.0207504
0.3606     0.0207557
0.3612     0.0205217
0.3618     0.0204317
0.3624     0.0203521
0.363     0.0202596
0.3636     0.0201807
0.3642     0.020223
0.3648     0.0203121
0.3654     0.020358
0.366     0.0202973
0.3666     0.020104
0.3672     0.0199735
0.3678     0.0197577
0.3684     0.0197327
0.369     0.019673
0.3696     0.0196669
0.3702     0.019931
0.3708     0.0199697
0.3714     0.0201336
0.372     0.0199724
0.3726     0.0197709
0.3732     0.0194845
0.3738     0.019302
0.3744     0.0190867
0.375     0.0191396
0.3756     0.0192553
0.3762     0.0193793
0.3768     0.0196277
0.3774     0.0196601
0.378     0.0195374
0.3786     0.0194125
0.3792     0.0190107
0.3798     0.0185817
0.3804     0.0185343
0.381     0.0183476
0.3816     0.0184259
0.3822     0.018648
0.3828     0.018922
0.3834     0.0190752
0.384     0.0191067
0.3846     0.0187739
0.3852     0.0185131
0.3858     0.0182704
0.3864     0.0180206
0.387     0.0180527
0.3876     0.0180746
0.3882     0.0182871
0.3888     0.0185603
0.3894     0.0185801
0.39     0.0185981
0.3906     0.0184784
0.3912     0.0183777
0.3918     0.0180202
0.3924     0.017741
0.393     0.0176612
0.3936     0.0178789
0.3942     0.0180407
0.3948     0.0180411
0.3954     0.0180962
0.396     0.0181585
0.3966     0.0179869
0.3972     0.0177759
0.3978     0.017567
0.3984     0.0175443
0.399     0.017532
0.3996     0.0173837
0.4002     0.0174768
0.4008     0.0175125
0.4014     0.0174814
0.402     0.0175391
0.4026     0.0173014
0.4032     0.0171105
0.4038     0.0170535
0.4044     0.017096
0.405     0.017103
0.4056     0.0170808
0.4062     0.01713
0.4068     0.0171571
0.4074     0.017157
0.408     0.0170211
0.4086     0.0168279
0.4092     0.0167475
0.4098     0.0167716
0.4104     0.0168017
0.411     0.0169526
0.4116     0.0170563
0.4122     0.0171875
0.4128     0.0170369
0.4134     0.0170394
0.414     0.0168769
0.4146     0.0166291
0.4152     0.0164478
0.4158     0.0164054
0.4164     0.0164108
0.417     0.0164165
0.4176     0.0167012
0.4182     0.0167416
0.4188     0.0167561
0.4194     0.016763
0.42     0.0165485
0.4206     0.0162569
0.4212     0.0162007
0.4218     0.015884
0.4224     0.0159057
0.423     0.0161901
0.4236     0.0162282
0.4242     0.0163183
0.4248     0.0164372
0.4254     0.0165893
0.426     0.0163305
0.4266     0.0158995
0.4272     0.015745
0.4278     0.01571
0.4284     0.0157371
0.429     0.0157503
0.4296     0.0159175
0.4302     0.0161511
0.4308     0.0163184
0.4314     0.0162414
0.432     0.0161386
0.4326     0.0158969
0.4332     0.0157741
0.4338     0.0156044
0.4344     0.0154771
0.435     0.0156346
0.4356     0.0156524
0.4362     0.0158302
0.4368     0.0158729
0.4374     0.0157954
0.438     0.0158776
0.4386     0.0156771
0.4392     0.0155161
0.4398     0.0153657
0.4404     0.0152861
0.441     0.0153773
0.4416     0.0154232
0.4422     0.0153963
0.4428     0.0154331
0.4434     0.015385
0.444     0.0153527
0.4446     0.0151781
0.4452     0.0150854
0.4458     0.0150457
0.4464     0.0151242
0.447     0.0151707
0.4476     0.0151091
0.4482     0.0153033
0.4488     0.0152253
0.4494     0.0151513
0.45     0.0150808
0.4506     0.0148967
0.4512     0.0147713
0.4518     0.0148692
0.4524     0.0149691
0.453     0.0151257
0.4536     0.0152142
0.4542     0.015195
0.4548     0.0151995
0.4554     0.0151071
0.456     0.0147637
0.4566     0.0146306
0.4572     0.0144928
0.4578     0.0145317
0.4584     0.0145315
0.459     0.0147923
0.4596     0.0149118
0.4602     0.014943
0.4608     0.0148993
0.4614     0.0146623
0.462     0.0144884
0.4626     0.0141113
0.4632     0.0140839
0.4638     0.0140884
0.4644     0.014202
0.465     0.0143302
0.4656     0.0145643
0.4662     0.0146391
0.4668     0.0146639
0.4674     0.0143868
0.468     0.0142134
0.4686     0.0139848
0.4692     0.013728
0.4698     0.0138403
0.4704     0.0138721
0.471     0.0141526
0.4716     0.0143872
0.4722     0.0145064
0.4728     0.0145062
0.4734     0.0144001
0.474     0.0141266
0.4746     0.0139712
0.4752     0.0139836
0.4758     0.0139329
0.4764     0.0139818
0.477     0.0140053
0.4776     0.01435
0.4782     0.0143383
0.4788     0.014236
0.4794     0.0141137
0.48     0.0140789
0.4806     0.0139397
0.4812     0.0138684
0.4818     0.013708
0.4824     0.0138644
0.483     0.0139727
0.4836     0.0140374
0.4842     0.0140098
0.4848     0.0138132
0.4854     0.0137167
0.486     0.0137136
0.4866     0.01363
0.4872     0.013708
0.4878     0.0136482
0.4884     0.0138075
0.489     0.0138381
0.4896     0.0138615
0.4902     0.0137839
0.4908     0.0137621
0.4914     0.0136926
0.492     0.0135908
0.4926     0.0136762
0.4932     0.0137216
0.4938     0.013872
0.4944     0.0140603
0.495     0.0141918
0.4956     0.0141302
0.4962     0.0140542
0.4968     0.0139161
0.4974     0.0137915
0.498     0.0137733
0.4986     0.0136199
0.4992     0.013751
0.4998     0.013892
0.5004     0.013994
0.501     0.0140268
0.5016     0.0141575
0.5022     0.0141541
0.5028     0.0139398
0.5034     0.0137329
0.504     0.0136462
0.5046     0.0136535
0.5052     0.013535
0.5058     0.0137886
0.5064     0.0138669
0.507     0.0141545
0.5076     0.0142417
0.5082     0.0142215
0.5088     0.0140452
0.5094     0.0139177
0.51     0.0137943
0.5106     0.0137707
0.5112     0.0137834
0.5118     0.0139394
0.5124     0.0141338
0.513     0.0142149
0.5136     0.0144232
0.5142     0.0145508
0.5148     0.0144204
0.5154     0.0143003
0.516     0.0142955
0.5166     0.0140842
0.5172     0.0141025
0.5178     0.0142991
0.5184     0.0143803
0.519     0.0144372
0.5196     0.0146666
0.5202     0.0146507
0.5208     0.0145825
0.5214     0.0145337
0.522     0.0144272
0.5226     0.0143597
0.5232     0.0143313
0.5238     0.0144634
0.5244     0.0144039
0.525     0.0145443
0.5256     0.0146118
0.5262     0.0146469
0.5268     0.0144626
0.5274     0.0144112
0.528     0.0145132
0.5286     0.014525
0.5292     0.0145804
0.5298     0.0146022
0.5304     0.0146716
0.531     0.014765
0.5316     0.014773
0.5322     0.0147631
0.5328     0.014801
0.5334     0.0146079
0.534     0.0146842
0.5346     0.0147517
0.5352     0.0148331
0.5358     0.0149752
0.5364     0.0151055
0.537     0.0151228
0.5376     0.0150039
0.5382     0.0150125
0.5388     0.0148695
0.5394     0.014784
0.54     0.0147258
0.5406     0.0147779
0.5412     0.0149201
0.5418     0.0150092
0.5424     0.0151727
0.543     0.0153423
0.5436     0.0151984
0.5442     0.0151211
0.5448     0.0147853
0.5454     0.014766
0.546     0.0146188
0.5466     0.0146784
0.5472     0.0147989
0.5478     0.0151144
0.5484     0.0152044
0.549     0.0152899
0.5496     0.0153099
0.5502     0.0152396
0.5508     0.015026
0.5514     0.0149473
0.552     0.0149424
0.5526     0.0148513
0.5532     0.0150611
0.5538     0.015217
0.5544     0.0153549
0.555     0.0155473
0.5556     0.0155473
0.5562     0.0155228
0.5568     0.0153462
0.5574     0.0152318
0.558     0.0151465
0.5586     0.0152029
0.5592     0.0152274
0.5598     0.0154156
0.5604     0.0155359
0.561     0.0155229
0.5616     0.0155939
0.5622     0.015591
0.5628     0.0152695
0.5634     0.0152581
0.564     0.0152434
0.5646     0.0153436
0.5652     0.0152949
0.5658     0.0153406
0.5664     0.0154031
0.567     0.015389
0.5676     0.0154161
0.5682     0.015307
0.5688     0.0153254
0.5694     0.0152022
0.57     0.0152297
0.5706     0.0153007
0.5712     0.0154515
0.5718     0.0153423
0.5724     0.0154766
0.573     0.0155457
0.5736     0.0154834
0.5742     0.0152877
0.5748     0.0152122
0.5754     0.0152983
0.576     0.0155156
0.5766     0.0155058
0.5772     0.0156184
0.5778     0.0157504
0.5784     0.01575
0.579     0.0156812
0.5796     0.0155073
0.5802     0.0154731
0.5808     0.0152846
0.5814     0.0152662
0.582     0.0154388
0.5826     0.0155158
0.5832     0.0156883
0.5838     0.015737
0.5844     0.0156348
0.585     0.0157421
0.5856     0.015541
0.5862     0.0152155
0.5868     0.0149914
0.5874     0.0149721
0.588     0.0151243
0.5886     0.0153064
0.5892     0.0153356
0.5898     0.0153451
0.5904     0.0154636
0.591     0.0155485
0.5916     0.0153541
0.5922     0.0151483
0.5928     0.0150362
0.5934     0.0149871
0.594     0.0150585
0.5946     0.0151674
0.5952     0.0153748
0.5958     0.0153756
0.5964     0.0154488
0.597     0.0156057
0.5976     0.0153628
0.5982     0.0152414
0.5988     0.0149837
0.5994     0.0149978
0.6     0.015046
1
Don`t Show mark
Exponential decrease
0.013535
0.631355
1000
0.001
670
6
Automatic fit
Reference is zero
Graph
0.013535
0.631355
0
Measured value
0.0006
0.6
0
Time (sec)
