# Supplementary material for: Lactone Enolates of Isochroman-3-ones and 2-Coumaranones: Quantification of Their Nucleophilicity in DMSO and Conjugate Additions to Chalcones
Source: J Org Chem. 2024 Apr 30;89(10):6915–28. doi: 10.1021/acs.joc.4c00277 (PMC11110064; doi:10.1021/acs.joc.4c00277)
Supplement: Supplementary file 2 — jo4c00277_si_002.zip [file jo4c00277_si_002.zip › 4+6c 3-isochro_crown_NaH_dma-QM1704/3-isochro_crown_NaH_dma-QM_30eq.txt]

ProDataTSV

Title: 

Remarks:
#User: SX User
#HV (Absorbance channel): 428.467
#Samples per point: 48
#Sample period: 12.5 us
#Temperature: 19.92 C
#Cell type: Stopped Flow
#Pathlength: 10
Time Stamp : 2023/04/17 11:27:34
The data was saved to file : C:\Users\SX User\Documents\My Data\Yilan Wang\3-isochro_crown_NaH_dma-QM1704\3-isochro_crown_NaH_dma-QM_30eq.txt.


Last Modified: Mon Apr 17 11:27:43 2023 by unknown.

Options:

History: 
User : SX User

Version : SX v.4.5.0.9 Build : Aug 18 2015 12:03:04

DataStore created and initialized for data acquisition.

Time Stamp : Mon Apr 17 11:26:05 2023


----------------------------------------------------


User : SX User

Version : SX v.4.5.0.9 Build : Aug 18 2015 12:03:04

Averaged Traces : 

\..0

\..1

\..2

\..3

\..4

New line :  \..Average::0

Time Stamp : Mon Apr 17 11:27:30 2023


----------------------------------------------------


User : SX User

Version : SX v.4.5.0.9 Build : Aug 18 2015 12:03:04

DataStore created and initialized for data acquisition.

Time Stamp : Mon Apr 17 11:27:34 2023


----------------------------------------------------


Available Dimensions:	2
Time	1000 time points over 0.6s,linear,oversampled,external trigger,pressure hold in operation
Repeat	1 repeats in set., -iter option selected

Available Properties: 	1
Absorbance	

Data:


Absorbance
Time	Repeat
	5	
0.0006	0.626044
0.0012	0.630737
0.0018	0.631355
0.0024	0.62846
0.003	0.622713
0.0036	0.616398
0.0042	0.610554
0.0048	0.605292
0.0054	0.600681
0.006	0.596399
0.0066	0.592025
0.0072	0.587089
0.0078	0.582033
0.0084	0.576983
0.009	0.572844
0.0096	0.568309
0.0102	0.563929
0.0108	0.559865
0.0114	0.555367
0.012	0.550713
0.0126	0.546104
0.0132	0.54131
0.0138	0.536819
0.0144	0.53244
0.015	0.528166
0.0156	0.523991
0.0162	0.519722
0.0168	0.515848
0.0174	0.511964
0.018	0.508335
0.0186	0.504951
0.0192	0.501179
0.0198	0.497024
0.0204	0.492756
0.021	0.488852
0.0216	0.484859
0.0222	0.480908
0.0228	0.477471
0.0234	0.473797
0.024	0.470032
0.0246	0.466886
0.0252	0.463085
0.0258	0.459688
0.0264	0.455593
0.027	0.451569
0.0276	0.447925
0.0282	0.443691
0.0288	0.440539
0.0294	0.437297
0.03	0.434419
0.0306	0.431249
0.0312	0.427956
0.0318	0.424325
0.0324	0.420993
0.033	0.417675
0.0336	0.414233
0.0342	0.410958
0.0348	0.407782
0.0354	0.404673
0.036	0.401732
0.0366	0.398949
0.0372	0.396064
0.0378	0.392693
0.0384	0.389417
0.039	0.386275
0.0396	0.383191
0.0402	0.380476
0.0408	0.377712
0.0414	0.374894
0.042	0.371961
0.0426	0.369067
0.0432	0.365956
0.0438	0.362884
0.0444	0.359937
0.045	0.357201
0.0456	0.354618
0.0462	0.352038
0.0468	0.349683
0.0474	0.347073
0.048	0.344362
0.0486	0.341518
0.0492	0.338405
0.0498	0.335639
0.0504	0.332835
0.051	0.330551
0.0516	0.328494
0.0522	0.326202
0.0528	0.323871
0.0534	0.321543
0.054	0.318802
0.0546	0.315939
0.0552	0.313196
0.0558	0.310539
0.0564	0.307899
0.057	0.305875
0.0576	0.303768
0.0582	0.302068
0.0588	0.299989
0.0594	0.297685
0.06	0.295294
0.0606	0.29283
0.0612	0.290305
0.0618	0.288001
0.0624	0.285814
0.063	0.283912
0.0636	0.282126
0.0642	0.280281
0.0648	0.278331
0.0654	0.276224
0.066	0.274047
0.0666	0.271695
0.0672	0.269225
0.0678	0.267197
0.0684	0.265009
0.069	0.263145
0.0696	0.261506
0.0702	0.259556
0.0708	0.257809
0.0714	0.25586
0.072	0.253794
0.0726	0.251746
0.0732	0.249811
0.0738	0.247836
0.0744	0.245889
0.075	0.244325
0.0756	0.242601
0.0762	0.24079
0.0768	0.239241
0.0774	0.237369
0.078	0.235379
0.0786	0.233585
0.0792	0.231722
0.0798	0.230152
0.0804	0.228854
0.081	0.227337
0.0816	0.225999
0.0822	0.224248
0.0828	0.222526
0.0834	0.220634
0.084	0.218684
0.0846	0.216847
0.0852	0.215208
0.0858	0.213896
0.0864	0.212551
0.087	0.211366
0.0876	0.210006
0.0882	0.208654
0.0888	0.207111
0.0894	0.20519
0.09	0.203199
0.0906	0.201485
0.0912	0.199912
0.0918	0.198579
0.0924	0.197336
0.093	0.196169
0.0936	0.195128
0.0942	0.193877
0.0948	0.192454
0.0954	0.19071
0.096	0.188984
0.0966	0.187319
0.0972	0.185678
0.0978	0.184491
0.0984	0.183422
0.099	0.182526
0.0996	0.181512
0.1002	0.180481
0.1008	0.179147
0.1014	0.177621
0.102	0.17597
0.1026	0.174398
0.1032	0.172882
0.1038	0.171914
0.1044	0.170819
0.105	0.169927
0.1056	0.169051
0.1062	0.167876
0.1068	0.166643
0.1074	0.165245
0.108	0.163717
0.1086	0.162519
0.1092	0.161265
0.1098	0.160042
0.1104	0.159022
0.111	0.158074
0.1116	0.157176
0.1122	0.156118
0.1128	0.154633
0.1134	0.153464
0.114	0.152155
0.1146	0.151042
0.1152	0.149992
0.1158	0.1492
0.1164	0.148466
0.117	0.147525
0.1176	0.146451
0.1182	0.14521
0.1188	0.143935
0.1194	0.14286
0.12	0.141711
0.1206	0.140744
0.1212	0.140055
0.1218	0.139224
0.1224	0.138632
0.123	0.13785
0.1236	0.136838
0.1242	0.135615
0.1248	0.134296
0.1254	0.133125
0.126	0.131911
0.1266	0.131049
0.1272	0.130371
0.1278	0.129972
0.1284	0.129414
0.129	0.128787
0.1296	0.127761
0.1302	0.12669
0.1308	0.125471
0.1314	0.124121
0.132	0.123068
0.1326	0.122259
0.1332	0.121706
0.1338	0.121404
0.1344	0.120816
0.135	0.120158
0.1356	0.119479
0.1362	0.11833
0.1368	0.117294
0.1374	0.116036
0.138	0.114902
0.1386	0.11413
0.1392	0.113512
0.1398	0.113045
0.1404	0.112588
0.141	0.112163
0.1416	0.111515
0.1422	0.110693
0.1428	0.109858
0.1434	0.108814
0.144	0.107977
0.1446	0.107034
0.1452	0.106458
0.1458	0.105928
0.1464	0.105525
0.147	0.104941
0.1476	0.104416
0.1482	0.103663
0.1488	0.102706
0.1494	0.101943
0.15	0.101279
0.1506	0.100387
0.1512	0.0997981
0.1518	0.0992175
0.1524	0.098654
0.153	0.0980238
0.1536	0.0974816
0.1542	0.0966115
0.1548	0.0959133
0.1554	0.0952302
0.156	0.0946361
0.1566	0.094198
0.1572	0.0937334
0.1578	0.0932688
0.1584	0.09271
0.159	0.092044
0.1596	0.0914221
0.1602	0.0907161
0.1608	0.0899594
0.1614	0.0892886
0.162	0.0887395
0.1626	0.0884372
0.1632	0.0881796
0.1638	0.0877962
0.1644	0.0872365
0.165	0.0867523
0.1656	0.0859876
0.1662	0.0851034
0.1668	0.0843984
0.1674	0.0837439
0.168	0.0831259
0.1686	0.082919
0.1692	0.082622
0.1698	0.0823543
0.1704	0.081996
0.171	0.0814966
0.1716	0.0808544
0.1722	0.0799568
0.1728	0.0790542
0.1734	0.078307
0.174	0.0778672
0.1746	0.0774968
0.1752	0.0772828
0.1758	0.0772672
0.1764	0.076933
0.177	0.0766395
0.1776	0.0760291
0.1782	0.0751396
0.1788	0.0744873
0.1794	0.0736387
0.18	0.0729678
0.1806	0.0726328
0.1812	0.0724468
0.1818	0.0724947
0.1824	0.0723699
0.183	0.0721109
0.1836	0.0716697
0.1842	0.0708364
0.1848	0.0702711
0.1854	0.0694253
0.186	0.0688963
0.1866	0.0684757
0.1872	0.0681569
0.1878	0.0682264
0.1884	0.0680013
0.189	0.0678005
0.1896	0.0673859
0.1902	0.0667431
0.1908	0.0661264
0.1914	0.0655738
0.192	0.0650197
0.1926	0.0646323
0.1932	0.0644804
0.1938	0.0642147
0.1944	0.0640125
0.195	0.0636723
0.1956	0.063208
0.1962	0.0626706
0.1968	0.0622191
0.1974	0.0616329
0.198	0.0614027
0.1986	0.0609661
0.1992	0.0607817
0.1998	0.0606674
0.2004	0.0602605
0.201	0.0599994
0.2016	0.0594999
0.2022	0.0588662
0.2028	0.0584287
0.2034	0.0581842
0.204	0.0580799
0.2046	0.058221
0.2052	0.0579621
0.2058	0.0577646
0.2064	0.0575484
0.207	0.0570058
0.2076	0.0563877
0.2082	0.0557632
0.2088	0.0553012
0.2094	0.0551254
0.21	0.0550277
0.2106	0.0550669
0.2112	0.0549462
0.2118	0.0548315
0.2124	0.0546108
0.213	0.054
0.2136	0.053428
0.2142	0.052715
0.2148	0.052277
0.2154	0.0520706
0.216	0.0519876
0.2166	0.051878
0.2172	0.052069
0.2178	0.0520794
0.2184	0.0517853
0.219	0.0513925
0.2196	0.0507862
0.2202	0.0502336
0.2208	0.0495912
0.2214	0.0493983
0.222	0.0494935
0.2226	0.0494545
0.2232	0.0496028
0.2238	0.0496531
0.2244	0.0494052
0.225	0.0490331
0.2256	0.0485528
0.2262	0.0480247
0.2268	0.0477273
0.2274	0.0472994
0.228	0.0472752
0.2286	0.0471949
0.2292	0.0472618
0.2298	0.0471905
0.2304	0.0469674
0.231	0.046683
0.2316	0.0464297
0.2322	0.0459803
0.2328	0.0455603
0.2334	0.0453749
0.234	0.0452359
0.2346	0.0450555
0.2352	0.0450089
0.2358	0.0447421
0.2364	0.0444974
0.237	0.0441492
0.2376	0.0439403
0.2382	0.0436528
0.2388	0.0434456
0.2394	0.0432382
0.24	0.0431362
0.2406	0.0431679
0.2412	0.0430723
0.2418	0.0427001
0.2424	0.0423966
0.243	0.0421613
0.2436	0.0417685
0.2442	0.0415175
0.2448	0.0414229
0.2454	0.0414322
0.246	0.0415338
0.2466	0.0415123
0.2472	0.0413708
0.2478	0.0411664
0.2484	0.0406941
0.249	0.0404211
0.2496	0.0398796
0.2502	0.0396095
0.2508	0.0395718
0.2514	0.0395934
0.252	0.039627
0.2526	0.0396268
0.2532	0.0396204
0.2538	0.0394261
0.2544	0.039068
0.255	0.0385731
0.2556	0.0381899
0.2562	0.0378935
0.2568	0.0377488
0.2574	0.0375757
0.258	0.0375321
0.2586	0.0378206
0.2592	0.0378619
0.2598	0.0377739
0.2604	0.0374515
0.261	0.0370596
0.2616	0.0366106
0.2622	0.0362633
0.2628	0.0359275
0.2634	0.0359356
0.264	0.0359519
0.2646	0.0361891
0.2652	0.0362698
0.2658	0.0363233
0.2664	0.0360949
0.267	0.0356856
0.2676	0.0352592
0.2682	0.0349527
0.2688	0.0347743
0.2694	0.0346419
0.27	0.0345964
0.2706	0.0348107
0.2712	0.0349246
0.2718	0.0348224
0.2724	0.034716
0.273	0.0344098
0.2736	0.0341226
0.2742	0.0337866
0.2748	0.0336319
0.2754	0.0334769
0.276	0.0335383
0.2766	0.0335738
0.2772	0.0335042
0.2778	0.0333934
0.2784	0.0332301
0.279	0.0329739
0.2796	0.0326519
0.2802	0.0324734
0.2808	0.032374
0.2814	0.0323137
0.282	0.0325191
0.2826	0.0324793
0.2832	0.0324178
0.2838	0.0322111
0.2844	0.0317936
0.285	0.0315446
0.2856	0.0314417
0.2862	0.0314021
0.2868	0.0314278
0.2874	0.0314671
0.288	0.0314957
0.2886	0.0316325
0.2892	0.0314501
0.2898	0.0312039
0.2904	0.0309149
0.291	0.030527
0.2916	0.0302938
0.2922	0.0301797
0.2928	0.0303297
0.2934	0.0305316
0.294	0.0307106
0.2946	0.0306993
0.2952	0.0306
0.2958	0.0303148
0.2964	0.029863
0.297	0.0294262
0.2976	0.0291953
0.2982	0.0290145
0.2988	0.0290539
0.2994	0.0292235
0.3	0.0294982
0.3006	0.0295945
0.3012	0.0295839
0.3018	0.0291913
0.3024	0.0288412
0.303	0.0284274
0.3036	0.0282723
0.3042	0.0280515
0.3048	0.0281476
0.3054	0.0282499
0.306	0.0284518
0.3066	0.0285135
0.3072	0.0285479
0.3078	0.0282956
0.3084	0.0280553
0.309	0.0277452
0.3096	0.0274654
0.3102	0.0272386
0.3108	0.0273461
0.3114	0.0274095
0.312	0.0276064
0.3126	0.0275494
0.3132	0.0273896
0.3138	0.0272331
0.3144	0.0269791
0.315	0.0268429
0.3156	0.0267076
0.3162	0.0264933
0.3168	0.0265049
0.3174	0.0264929
0.318	0.0264191
0.3186	0.0263827
0.3192	0.0262777
0.3198	0.0260138
0.3204	0.0259003
0.321	0.0257803
0.3216	0.0255115
0.3222	0.0255651
0.3228	0.0255883
0.3234	0.0255607
0.324	0.0254752
0.3246	0.0254156
0.3252	0.0252473
0.3258	0.0249736
0.3264	0.0248069
0.327	0.0246292
0.3276	0.0245409
0.3282	0.02471
0.3288	0.0249232
0.3294	0.0248892
0.33	0.024831
0.3306	0.0246515
0.3312	0.0244482
0.3318	0.0241449
0.3324	0.0240245
0.333	0.0237418
0.3336	0.0237352
0.3342	0.0238605
0.3348	0.0239834
0.3354	0.0240934
0.336	0.0241787
0.3366	0.0239305
0.3372	0.0236593
0.3378	0.0233653
0.3384	0.0229255
0.339	0.0227805
0.3396	0.0226798
0.3402	0.0226615
0.3408	0.0228327
0.3414	0.0229025
0.342	0.0230759
0.3426	0.0229787
0.3432	0.0227775
0.3438	0.0224231
0.3444	0.0222222
0.345	0.021876
0.3456	0.0218475
0.3462	0.0219491
0.3468	0.0219951
0.3474	0.0221738
0.348	0.0222907
0.3486	0.0222662
0.3492	0.0221429
0.3498	0.0219151
0.3504	0.0216221
0.351	0.0214642
0.3516	0.0212608
0.3522	0.0211879
0.3528	0.0213495
0.3534	0.0215179
0.354	0.0215273
0.3546	0.0215378
0.3552	0.0214288
0.3558	0.0212351
0.3564	0.0210364
0.357	0.0207952
0.3576	0.0207218
0.3582	0.020725
0.3588	0.0207969
0.3594	0.0207692
0.36	0.0207504
0.3606	0.0207557
0.3612	0.0205217
0.3618	0.0204317
0.3624	0.0203521
0.363	0.0202596
0.3636	0.0201807
0.3642	0.020223
0.3648	0.0203121
0.3654	0.020358
0.366	0.0202973
0.3666	0.020104
0.3672	0.0199735
0.3678	0.0197577
0.3684	0.0197327
0.369	0.019673
0.3696	0.0196669
0.3702	0.019931
0.3708	0.0199697
0.3714	0.0201336
0.372	0.0199724
0.3726	0.0197709
0.3732	0.0194845
0.3738	0.019302
0.3744	0.0190867
0.375	0.0191396
0.3756	0.0192553
0.3762	0.0193793
0.3768	0.0196277
0.3774	0.0196601
0.378	0.0195374
0.3786	0.0194125
0.3792	0.0190107
0.3798	0.0185817
0.3804	0.0185343
0.381	0.0183476
0.3816	0.0184259
0.3822	0.018648
0.3828	0.018922
0.3834	0.0190752
0.384	0.0191067
0.3846	0.0187739
0.3852	0.0185131
0.3858	0.0182704
0.3864	0.0180206
0.387	0.0180527
0.3876	0.0180746
0.3882	0.0182871
0.3888	0.0185603
0.3894	0.0185801
0.39	0.0185981
0.3906	0.0184784
0.3912	0.0183777
0.3918	0.0180202
0.3924	0.017741
0.393	0.0176612
0.3936	0.0178789
0.3942	0.0180407
0.3948	0.0180411
0.3954	0.0180962
0.396	0.0181585
0.3966	0.0179869
0.3972	0.0177759
0.3978	0.017567
0.3984	0.0175443
0.399	0.017532
0.3996	0.0173837
0.4002	0.0174768
0.4008	0.0175125
0.4014	0.0174814
0.402	0.0175391
0.4026	0.0173014
0.4032	0.0171105
0.4038	0.0170535
0.4044	0.017096
0.405	0.017103
0.4056	0.0170808
0.4062	0.01713
0.4068	0.0171571
0.4074	0.017157
0.408	0.0170211
0.4086	0.0168279
0.4092	0.0167475
0.4098	0.0167716
0.4104	0.0168017
0.411	0.0169526
0.4116	0.0170563
0.4122	0.0171875
0.4128	0.0170369
0.4134	0.0170394
0.414	0.0168769
0.4146	0.0166291
0.4152	0.0164478
0.4158	0.0164054
0.4164	0.0164108
0.417	0.0164165
0.4176	0.0167012
0.4182	0.0167416
0.4188	0.0167561
0.4194	0.016763
0.42	0.0165485
0.4206	0.0162569
0.4212	0.0162007
0.4218	0.015884
0.4224	0.0159057
0.423	0.0161901
0.4236	0.0162282
0.4242	0.0163183
0.4248	0.0164372
0.4254	0.0165893
0.426	0.0163305
0.4266	0.0158995
0.4272	0.015745
0.4278	0.01571
0.4284	0.0157371
0.429	0.0157503
0.4296	0.0159175
0.4302	0.0161511
0.4308	0.0163184
0.4314	0.0162414
0.432	0.0161386
0.4326	0.0158969
0.4332	0.0157741
0.4338	0.0156044
0.4344	0.0154771
0.435	0.0156346
0.4356	0.0156524
0.4362	0.0158302
0.4368	0.0158729
0.4374	0.0157954
0.438	0.0158776
0.4386	0.0156771
0.4392	0.0155161
0.4398	0.0153657
0.4404	0.0152861
0.441	0.0153773
0.4416	0.0154232
0.4422	0.0153963
0.4428	0.0154331
0.4434	0.015385
0.444	0.0153527
0.4446	0.0151781
0.4452	0.0150854
0.4458	0.0150457
0.4464	0.0151242
0.447	0.0151707
0.4476	0.0151091
0.4482	0.0153033
0.4488	0.0152253
0.4494	0.0151513
0.45	0.0150808
0.4506	0.0148967
0.4512	0.0147713
0.4518	0.0148692
0.4524	0.0149691
0.453	0.0151257
0.4536	0.0152142
0.4542	0.015195
0.4548	0.0151995
0.4554	0.0151071
0.456	0.0147637
0.4566	0.0146306
0.4572	0.0144928
0.4578	0.0145317
0.4584	0.0145315
0.459	0.0147923
0.4596	0.0149118
0.4602	0.014943
0.4608	0.0148993
0.4614	0.0146623
0.462	0.0144884
0.4626	0.0141113
0.4632	0.0140839
0.4638	0.0140884
0.4644	0.014202
0.465	0.0143302
0.4656	0.0145643
0.4662	0.0146391
0.4668	0.0146639
0.4674	0.0143868
0.468	0.0142134
0.4686	0.0139848
0.4692	0.013728
0.4698	0.0138403
0.4704	0.0138721
0.471	0.0141526
0.4716	0.0143872
0.4722	0.0145064
0.4728	0.0145062
0.4734	0.0144001
0.474	0.0141266
0.4746	0.0139712
0.4752	0.0139836
0.4758	0.0139329
0.4764	0.0139818
0.477	0.0140053
0.4776	0.01435
0.4782	0.0143383
0.4788	0.014236
0.4794	0.0141137
0.48	0.0140789
0.4806	0.0139397
0.4812	0.0138684
0.4818	0.013708
0.4824	0.0138644
0.483	0.0139727
0.4836	0.0140374
0.4842	0.0140098
0.4848	0.0138132
0.4854	0.0137167
0.486	0.0137136
0.4866	0.01363
0.4872	0.013708
0.4878	0.0136482
0.4884	0.0138075
0.489	0.0138381
0.4896	0.0138615
0.4902	0.0137839
0.4908	0.0137621
0.4914	0.0136926
0.492	0.0135908
0.4926	0.0136762
0.4932	0.0137216
0.4938	0.013872
0.4944	0.0140603
0.495	0.0141918
0.4956	0.0141302
0.4962	0.0140542
0.4968	0.0139161
0.4974	0.0137915
0.498	0.0137733
0.4986	0.0136199
0.4992	0.013751
0.4998	0.013892
0.5004	0.013994
0.501	0.0140268
0.5016	0.0141575
0.5022	0.0141541
0.5028	0.0139398
0.5034	0.0137329
0.504	0.0136462
0.5046	0.0136535
0.5052	0.013535
0.5058	0.0137886
0.5064	0.0138669
0.507	0.0141545
0.5076	0.0142417
0.5082	0.0142215
0.5088	0.0140452
0.5094	0.0139177
0.51	0.0137943
0.5106	0.0137707
0.5112	0.0137834
0.5118	0.0139394
0.5124	0.0141338
0.513	0.0142149
0.5136	0.0144232
0.5142	0.0145508
0.5148	0.0144204
0.5154	0.0143003
0.516	0.0142955
0.5166	0.0140842
0.5172	0.0141025
0.5178	0.0142991
0.5184	0.0143803
0.519	0.0144372
0.5196	0.0146666
0.5202	0.0146507
0.5208	0.0145825
0.5214	0.0145337
0.522	0.0144272
0.5226	0.0143597
0.5232	0.0143313
0.5238	0.0144634
0.5244	0.0144039
0.525	0.0145443
0.5256	0.0146118
0.5262	0.0146469
0.5268	0.0144626
0.5274	0.0144112
0.528	0.0145132
0.5286	0.014525
0.5292	0.0145804
0.5298	0.0146022
0.5304	0.0146716
0.531	0.014765
0.5316	0.014773
0.5322	0.0147631
0.5328	0.014801
0.5334	0.0146079
0.534	0.0146842
0.5346	0.0147517
0.5352	0.0148331
0.5358	0.0149752
0.5364	0.0151055
0.537	0.0151228
0.5376	0.0150039
0.5382	0.0150125
0.5388	0.0148695
0.5394	0.014784
0.54	0.0147258
0.5406	0.0147779
0.5412	0.0149201
0.5418	0.0150092
0.5424	0.0151727
0.543	0.0153423
0.5436	0.0151984
0.5442	0.0151211
0.5448	0.0147853
0.5454	0.014766
0.546	0.0146188
0.5466	0.0146784
0.5472	0.0147989
0.5478	0.0151144
0.5484	0.0152044
0.549	0.0152899
0.5496	0.0153099
0.5502	0.0152396
0.5508	0.015026
0.5514	0.0149473
0.552	0.0149424
0.5526	0.0148513
0.5532	0.0150611
0.5538	0.015217
0.5544	0.0153549
0.555	0.0155473
0.5556	0.0155473
0.5562	0.0155228
0.5568	0.0153462
0.5574	0.0152318
0.558	0.0151465
0.5586	0.0152029
0.5592	0.0152274
0.5598	0.0154156
0.5604	0.0155359
0.561	0.0155229
0.5616	0.0155939
0.5622	0.015591
0.5628	0.0152695
0.5634	0.0152581
0.564	0.0152434
0.5646	0.0153436
0.5652	0.0152949
0.5658	0.0153406
0.5664	0.0154031
0.567	0.015389
0.5676	0.0154161
0.5682	0.015307
0.5688	0.0153254
0.5694	0.0152022
0.57	0.0152297
0.5706	0.0153007
0.5712	0.0154515
0.5718	0.0153423
0.5724	0.0154766
0.573	0.0155457
0.5736	0.0154834
0.5742	0.0152877
0.5748	0.0152122
0.5754	0.0152983
0.576	0.0155156
0.5766	0.0155058
0.5772	0.0156184
0.5778	0.0157504
0.5784	0.01575
0.579	0.0156812
0.5796	0.0155073
0.5802	0.0154731
0.5808	0.0152846
0.5814	0.0152662
0.582	0.0154388
0.5826	0.0155158
0.5832	0.0156883
0.5838	0.015737
0.5844	0.0156348
0.585	0.0157421
0.5856	0.015541
0.5862	0.0152155
0.5868	0.0149914
0.5874	0.0149721
0.588	0.0151243
0.5886	0.0153064
0.5892	0.0153356
0.5898	0.0153451
0.5904	0.0154636
0.591	0.0155485
0.5916	0.0153541
0.5922	0.0151483
0.5928	0.0150362
0.5934	0.0149871
0.594	0.0150585
0.5946	0.0151674
0.5952	0.0153748
0.5958	0.0153756
0.5964	0.0154488
0.597	0.0156057
0.5976	0.0153628
0.5982	0.0152414
0.5988	0.0149837
0.5994	0.0149978
0.6	0.015046
