# Supplementary material for: Lactone Enolates of Isochroman-3-ones and 2-Coumaranones: Quantification of Their Nucleophilicity in DMSO and Conjugate Additions to Chalcones
Source: J Org Chem. 2024 Apr 30;89(10):6915–28. doi: 10.1021/acs.joc.4c00277 (PMC11110064; doi:10.1021/acs.joc.4c00277)
Supplement: Supplementary file 2 — jo4c00277_si_002.zip [file jo4c00277_si_002.zip › 4+6c 3-isochro_crown_NaH_dma-QM1704/3-isochro_crown_NaH_dma-QM_40eq.exp]

*********************************************************
*   File written by ExpoFit V 1.3 (2007 by Dr. Kempf)   *
*********************************************************

Date = 17/04/2023 13:38:28
3-isochro_crown_NaH_dma-QM_40eq.txt
17/04/2023 11:30:06
Universal ASCII - file data
1000
0.0003     0.627242
0.0006     0.62561
0.0009     0.626733
0.0012     0.626603
0.0015     0.627552
0.0018     0.625538
0.0021     0.623186
0.0024     0.618458
0.0027     0.614122
0.003     0.609223
0.0033     0.604634
0.0036     0.600212
0.0039     0.595797
0.0042     0.591581
0.0045     0.587818
0.0048     0.584564
0.0051     0.581118
0.0054     0.578081
0.0057     0.575195
0.006     0.571841
0.0063     0.568339
0.0066     0.564993
0.0069     0.561424
0.0072     0.557737
0.0075     0.554118
0.0078     0.550542
0.0081     0.547201
0.0084     0.544087
0.0087     0.540885
0.009     0.537782
0.0093     0.534825
0.0096     0.531822
0.0099     0.528947
0.0102     0.525739
0.0105     0.522728
0.0108     0.519659
0.0111     0.516696
0.0114     0.513608
0.0117     0.510337
0.012     0.507304
0.0123     0.504022
0.0126     0.501064
0.0129     0.497939
0.0132     0.495084
0.0135     0.492004
0.0138     0.488886
0.0141     0.485901
0.0144     0.48307
0.0147     0.480343
0.015     0.477243
0.0153     0.474328
0.0156     0.471657
0.0159     0.468901
0.0162     0.466255
0.0165     0.463602
0.0168     0.460856
0.0171     0.458322
0.0174     0.455942
0.0177     0.453505
0.018     0.450882
0.0183     0.448041
0.0186     0.445689
0.0189     0.443538
0.0192     0.440754
0.0195     0.43831
0.0198     0.435353
0.0201     0.433059
0.0204     0.430229
0.0207     0.42755
0.021     0.425091
0.0213     0.422451
0.0216     0.419968
0.0219     0.41753
0.0222     0.41525
0.0225     0.412717
0.0228     0.410398
0.0231     0.408037
0.0234     0.40567
0.0237     0.403274
0.024     0.401128
0.0243     0.398999
0.0246     0.396698
0.0249     0.394386
0.0252     0.391962
0.0255     0.389824
0.0258     0.387307
0.0261     0.384942
0.0264     0.382352
0.0267     0.379896
0.027     0.377481
0.0273     0.374877
0.0276     0.37265
0.0279     0.37056
0.0282     0.368383
0.0285     0.366346
0.0288     0.364278
0.0291     0.362224
0.0294     0.360438
0.0297     0.358287
0.03     0.356662
0.0303     0.354804
0.0306     0.352604
0.0309     0.35076
0.0312     0.348692
0.0315     0.346559
0.0318     0.344491
0.0321     0.342532
0.0324     0.340613
0.0327     0.338732
0.033     0.336464
0.0333     0.334556
0.0336     0.332644
0.0339     0.330541
0.0342     0.328793
0.0345     0.326579
0.0348     0.324972
0.0351     0.323137
0.0354     0.321303
0.0357     0.319847
0.036     0.318127
0.0363     0.316352
0.0366     0.314392
0.0369     0.312645
0.0372     0.310899
0.0375     0.30916
0.0378     0.307106
0.0381     0.305204
0.0384     0.303389
0.0387     0.301567
0.039     0.299911
0.0393     0.298217
0.0396     0.296275
0.0399     0.294759
0.0402     0.29328
0.0405     0.291596
0.0408     0.290105
0.0411     0.288512
0.0414     0.286816
0.0417     0.28515
0.042     0.283591
0.0423     0.281899
0.0426     0.280155
0.0429     0.278582
0.0432     0.276716
0.0435     0.275123
0.0438     0.273536
0.0441     0.2716
0.0444     0.270075
0.0447     0.268558
0.045     0.267041
0.0453     0.265633
0.0456     0.264128
0.0459     0.262751
0.0462     0.261434
0.0465     0.259924
0.0468     0.258568
0.0471     0.257163
0.0474     0.255734
0.0477     0.254283
0.048     0.252653
0.0483     0.251275
0.0486     0.2496
0.0489     0.247963
0.0492     0.246337
0.0495     0.244978
0.0498     0.243445
0.0501     0.242148
0.0504     0.24069
0.0507     0.23964
0.051     0.238457
0.0513     0.237251
0.0516     0.236071
0.0519     0.235102
0.0522     0.233879
0.0525     0.232631
0.0528     0.231402
0.0531     0.230148
0.0534     0.228771
0.0537     0.227475
0.054     0.225862
0.0543     0.224492
0.0546     0.223067
0.0549     0.221835
0.0552     0.220362
0.0555     0.218938
0.0558     0.217723
0.0561     0.216573
0.0564     0.21516
0.0567     0.2141
0.057     0.213099
0.0573     0.212226
0.0576     0.211287
0.0579     0.21027
0.0582     0.209193
0.0585     0.208193
0.0588     0.20713
0.0591     0.205979
0.0594     0.204587
0.0597     0.203521
0.06     0.202363
0.0603     0.20098
0.0606     0.199909
0.0609     0.198519
0.0612     0.197268
0.0615     0.196228
0.0618     0.195107
0.0621     0.194025
0.0624     0.192975
0.0627     0.192123
0.063     0.191305
0.0633     0.190348
0.0636     0.189575
0.0639     0.188698
0.0642     0.187841
0.0645     0.186699
0.0648     0.185778
0.0651     0.184521
0.0654     0.183604
0.0657     0.182548
0.066     0.181494
0.0663     0.180311
0.0666     0.179199
0.0669     0.178151
0.0672     0.176967
0.0675     0.175892
0.0678     0.174876
0.0681     0.173984
0.0684     0.172967
0.0687     0.17181
0.069     0.171306
0.0693     0.170453
0.0696     0.169457
0.0699     0.168954
0.0702     0.168025
0.0705     0.167171
0.0708     0.166432
0.0711     0.165306
0.0714     0.164414
0.0717     0.163562
0.072     0.162659
0.0723     0.161738
0.0726     0.16069
0.0729     0.159833
0.0732     0.158998
0.0735     0.158022
0.0738     0.157352
0.0741     0.156488
0.0744     0.155677
0.0747     0.155066
0.075     0.154211
0.0753     0.153522
0.0756     0.152833
0.0759     0.151949
0.0762     0.151363
0.0765     0.150503
0.0768     0.149766
0.0771     0.148814
0.0774     0.147895
0.0777     0.147131
0.078     0.146355
0.0783     0.145365
0.0786     0.144729
0.0789     0.143932
0.0792     0.143232
0.0795     0.142385
0.0798     0.141824
0.0801     0.141186
0.0804     0.140642
0.0807     0.139924
0.081     0.139432
0.0813     0.138843
0.0816     0.138189
0.0819     0.137535
0.0822     0.136941
0.0825     0.135981
0.0828     0.135117
0.0831     0.134215
0.0834     0.133379
0.0837     0.132567
0.084     0.131738
0.0843     0.130866
0.0846     0.130165
0.0849     0.129468
0.0852     0.128802
0.0855     0.128092
0.0858     0.12757
0.0861     0.127161
0.0864     0.126609
0.0867     0.126071
0.087     0.125685
0.0873     0.125151
0.0876     0.124512
0.0879     0.124016
0.0882     0.123488
0.0885     0.122481
0.0888     0.121795
0.0891     0.120912
0.0894     0.120066
0.0897     0.119359
0.09     0.118523
0.0903     0.117673
0.0906     0.117128
0.0909     0.116508
0.0912     0.115819
0.0915     0.115363
0.0918     0.114777
0.0921     0.114304
0.0924     0.114164
0.0927     0.113692
0.093     0.113486
0.0933     0.113008
0.0936     0.112379
0.0939     0.111967
0.0942     0.111366
0.0945     0.110736
0.0948     0.109984
0.0951     0.109495
0.0954     0.108826
0.0957     0.108141
0.096     0.107375
0.0963     0.106571
0.0966     0.106002
0.0969     0.10547
0.0972     0.10492
0.0975     0.104509
0.0978     0.104159
0.0981     0.103725
0.0984     0.103325
0.0987     0.102947
0.099     0.102714
0.0993     0.102321
0.0996     0.101957
0.0999     0.101604
0.1002     0.10113
0.1005     0.100585
0.1008     0.100104
0.1011     0.0994018
0.1014     0.098834
0.1017     0.0980491
0.102     0.0973561
0.1023     0.0968099
0.1026     0.0960967
0.1029     0.095484
0.1032     0.0950943
0.1035     0.0947262
0.1038     0.0943119
0.1041     0.0939125
0.1044     0.0934686
0.1047     0.0932169
0.105     0.0930024
0.1053     0.092644
0.1056     0.092253
0.1059     0.0917412
0.1062     0.0911801
0.1065     0.0908045
0.1068     0.0902174
0.1071     0.0897149
0.1074     0.0890471
0.1077     0.0885113
0.108     0.0879277
0.1083     0.0875271
0.1086     0.0869952
0.1089     0.0865715
0.1092     0.0862373
0.1095     0.0858882
0.1098     0.0854995
0.1101     0.0852013
0.1104     0.0847844
0.1107     0.0844118
0.111     0.0842412
0.1113     0.083762
0.1116     0.0835437
0.1119     0.0830808
0.1122     0.0825498
0.1125     0.0821068
0.1128     0.0815276
0.1131     0.0810747
0.1134     0.080633
0.1137     0.0801816
0.114     0.0799565
0.1143     0.0794726
0.1146     0.0789775
0.1149     0.0787245
0.1152     0.0785123
0.1155     0.0782679
0.1158     0.0780402
0.1161     0.0779474
0.1164     0.0774306
0.1167     0.0772274
0.117     0.0768362
0.1173     0.0764474
0.1176     0.0761185
0.1179     0.075722
0.1182     0.0753457
0.1185     0.0746391
0.1188     0.0742476
0.1191     0.0740347
0.1194     0.0734606
0.1197     0.0729104
0.12     0.0726767
0.1203     0.072283
0.1206     0.0721569
0.1209     0.0719851
0.1212     0.071742
0.1215     0.0714808
0.1218     0.0713294
0.1221     0.0713304
0.1224     0.071031
0.1227     0.0708072
0.123     0.070393
0.1233     0.0698593
0.1236     0.0693778
0.1239     0.0690994
0.1242     0.0686856
0.1245     0.0681653
0.1248     0.0676553
0.1251     0.0670199
0.1254     0.06656
0.1257     0.0663445
0.126     0.0658037
0.1263     0.0656226
0.1266     0.0653655
0.1269     0.0651907
0.1272     0.0650797
0.1275     0.0651019
0.1278     0.0648951
0.1281     0.0647931
0.1284     0.0646285
0.1287     0.0643601
0.129     0.0642205
0.1293     0.0638672
0.1296     0.0634327
0.1299     0.0631112
0.1302     0.0626688
0.1305     0.0620793
0.1308     0.0615865
0.1311     0.0612504
0.1314     0.060695
0.1317     0.0604656
0.132     0.060028
0.1323     0.0598674
0.1326     0.0595016
0.1329     0.0594937
0.1332     0.0595595
0.1335     0.0593535
0.1338     0.0595041
0.1341     0.0593186
0.1344     0.0592183
0.1347     0.0589773
0.135     0.058767
0.1353     0.0585011
0.1356     0.0584122
0.1359     0.0580877
0.1362     0.0576219
0.1365     0.0572756
0.1368     0.0568769
0.1371     0.0563908
0.1374     0.0560272
0.1377     0.0555992
0.138     0.0553052
0.1383     0.0550189
0.1386     0.0549458
0.1389     0.0546681
0.1392     0.0546227
0.1395     0.0546071
0.1398     0.0544641
0.1401     0.054517
0.1404     0.0545432
0.1407     0.054409
0.141     0.0544236
0.1413     0.0539663
0.1416     0.0539231
0.1419     0.0534354
0.1422     0.0532702
0.1425     0.0528101
0.1428     0.052557
0.1431     0.0521204
0.1434     0.0518385
0.1437     0.0514229
0.144     0.0512842
0.1443     0.0509878
0.1446     0.0507304
0.1449     0.050624
0.1452     0.0503579
0.1455     0.050322
0.1458     0.0501908
0.1461     0.0499209
0.1464     0.050009
0.1467     0.0498269
0.147     0.0496501
0.1473     0.0496043
0.1476     0.0491825
0.1479     0.0489152
0.1482     0.0487085
0.1485     0.0484545
0.1488     0.0481908
0.1491     0.0478031
0.1494     0.0475576
0.1497     0.047272
0.15     0.0472797
0.1503     0.0470184
0.1506     0.0466533
0.1509     0.0465965
0.1512     0.0464283
0.1515     0.0464803
0.1518     0.0461582
0.1521     0.0460552
0.1524     0.0460739
0.1527     0.0457641
0.153     0.0455877
0.1533     0.0454744
0.1536     0.0452869
0.1539     0.0451107
0.1542     0.0447112
0.1545     0.0445243
0.1548     0.0442598
0.1551     0.0440624
0.1554     0.0438671
0.1557     0.043842
0.156     0.0435509
0.1563     0.0435649
0.1566     0.0435401
0.1569     0.0433995
0.1572     0.0434106
0.1575     0.0432073
0.1578     0.0431305
0.1581     0.0429471
0.1584     0.0428991
0.1587     0.0428149
0.159     0.0426173
0.1593     0.0423734
0.1596     0.0421717
0.1599     0.0418951
0.1602     0.0417788
0.1605     0.0415498
0.1608     0.04129
0.1611     0.0410468
0.1614     0.0410281
0.1617     0.0408486
0.162     0.0408368
0.1623     0.0407223
0.1626     0.0407464
0.1629     0.0407613
0.1632     0.0406242
0.1635     0.0406137
0.1638     0.0404124
0.1641     0.0404456
0.1644     0.040242
0.1647     0.0399413
0.165     0.0397376
0.1653     0.0395653
0.1656     0.0394353
0.1659     0.0389184
0.1662     0.038614
0.1665     0.0384197
0.1668     0.0380762
0.1671     0.0378564
0.1674     0.037727
0.1677     0.0374676
0.168     0.0376746
0.1683     0.0373464
0.1686     0.0374569
0.1689     0.0374917
0.1692     0.0372924
0.1695     0.0374194
0.1698     0.0374558
0.1701     0.0372697
0.1704     0.0372661
0.1707     0.0372351
0.171     0.0369385
0.1713     0.0367362
0.1716     0.036325
0.1719     0.0360555
0.1722     0.0358031
0.1725     0.0355134
0.1728     0.0352986
0.1731     0.0350115
0.1734     0.0348387
0.1737     0.0348253
0.174     0.0348081
0.1743     0.0348012
0.1746     0.0346233
0.1749     0.0348176
0.1752     0.0348407
0.1755     0.0349915
0.1758     0.0349672
0.1761     0.0350864
0.1764     0.0349123
0.1767     0.0349867
0.177     0.0348265
0.1773     0.0346188
0.1776     0.0343965
0.1779     0.0341265
0.1782     0.0338094
0.1785     0.0335288
0.1788     0.0333477
0.1791     0.0331291
0.1794     0.0329241
0.1797     0.0326275
0.18     0.0325888
0.1803     0.0325879
0.1806     0.0327379
0.1809     0.032714
0.1812     0.032739
0.1815     0.0328806
0.1818     0.0329375
0.1821     0.0330241
0.1824     0.0330954
0.1827     0.0329315
0.183     0.0329887
0.1833     0.032918
0.1836     0.032639
0.1839     0.0323522
0.1842     0.0320987
0.1845     0.0316894
0.1848     0.031533
0.1851     0.0311313
0.1854     0.0309697
0.1857     0.03087
0.186     0.0308197
0.1863     0.0305136
0.1866     0.0305053
0.1869     0.0304949
0.1872     0.0305006
0.1875     0.0306915
0.1878     0.0305981
0.1881     0.0306099
0.1884     0.0307134
0.1887     0.0306361
0.189     0.0304859
0.1893     0.0302174
0.1896     0.0302323
0.1899     0.0299967
0.1902     0.0297296
0.1905     0.0295618
0.1908     0.0294079
0.1911     0.0291714
0.1914     0.0290384
0.1917     0.0288345
0.192     0.0286747
0.1923     0.0288117
0.1926     0.0287163
0.1929     0.0287193
0.1932     0.0287738
0.1935     0.0287261
0.1938     0.0286743
0.1941     0.0286607
0.1944     0.0285317
0.1947     0.0286361
0.195     0.0284931
0.1953     0.0284414
0.1956     0.0282942
0.1959     0.0281453
0.1962     0.0280246
0.1965     0.0277963
0.1968     0.0275295
0.1971     0.0275141
0.1974     0.0276996
0.1977     0.027431
0.198     0.0273472
0.1983     0.0274517
0.1986     0.0273715
0.1989     0.0275529
0.1992     0.0275548
0.1995     0.0276394
0.1998     0.0273694
0.2001     0.0273676
0.2004     0.0274857
0.2007     0.0274021
0.201     0.0271354
0.2013     0.0270938
0.2016     0.0268721
0.2019     0.0265099
0.2022     0.0265477
0.2025     0.0264424
0.2028     0.0264842
0.2031     0.0262972
0.2034     0.0264292
0.2037     0.0264182
0.204     0.0262497
0.2043     0.0264614
0.2046     0.0266287
0.2049     0.0264957
0.2052     0.0265794
0.2055     0.0266459
0.2058     0.0265335
0.2061     0.0264836
0.2064     0.0262605
0.2067     0.0260737
0.207     0.0258835
0.2073     0.025651
0.2076     0.0252702
0.2079     0.0250792
0.2082     0.0249525
0.2085     0.0249076
0.2088     0.0247976
0.2091     0.0247247
0.2094     0.0246661
0.2097     0.0247083
0.21     0.0249041
0.2103     0.0249378
0.2106     0.0251086
0.2109     0.0251025
0.2112     0.0252496
0.2115     0.0252813
0.2118     0.0254013
0.2121     0.0251247
0.2124     0.0247882
0.2127     0.0247764
0.213     0.0246286
0.2133     0.0241952
0.2136     0.0240345
0.2139     0.0238588
0.2142     0.0237442
0.2145     0.0235032
0.2148     0.0233537
0.2151     0.0234598
0.2154     0.0234548
0.2157     0.0234299
0.216     0.0237151
0.2163     0.0238908
0.2166     0.0237711
0.2169     0.0240858
0.2172     0.0240751
0.2175     0.0242017
0.2178     0.0243062
0.2181     0.0240725
0.2184     0.0242035
0.2187     0.0240698
0.219     0.0239724
0.2193     0.0237903
0.2196     0.0235023
0.2199     0.023239
0.2202     0.0232115
0.2205     0.0230315
0.2208     0.0229671
0.2211     0.0229536
0.2214     0.0229821
0.2217     0.0231005
0.222     0.0232254
0.2223     0.0232229
0.2226     0.0233802
0.2229     0.0233441
0.2232     0.0236163
0.2235     0.0237476
0.2238     0.0236283
0.2241     0.0236558
0.2244     0.0235671
0.2247     0.0233739
0.225     0.0233177
0.2253     0.0231462
0.2256     0.0228507
0.2259     0.0226933
0.2262     0.0224597
0.2265     0.0224627
0.2268     0.0223009
0.2271     0.0223986
0.2274     0.0222833
0.2277     0.0222543
0.228     0.0223145
0.2283     0.0224513
0.2286     0.0224868
0.2289     0.0224523
0.2292     0.0224623
0.2295     0.0224915
0.2298     0.0225337
0.2301     0.0224855
0.2304     0.0223296
0.2307     0.0222746
0.231     0.021998
0.2313     0.0221036
0.2316     0.0220799
0.2319     0.021911
0.2322     0.0217013
0.2325     0.0216408
0.2328     0.0215944
0.2331     0.0216313
0.2334     0.02167
0.2337     0.021639
0.234     0.0216282
0.2343     0.02167
0.2346     0.0215743
0.2349     0.0215754
0.2352     0.0215911
0.2355     0.0215078
0.2358     0.0216363
0.2361     0.0214979
0.2364     0.0214445
0.2367     0.0214838
0.237     0.0213332
0.2373     0.0213091
0.2376     0.0211789
0.2379     0.0210172
0.2382     0.0210235
0.2385     0.0211168
0.2388     0.0213269
0.2391     0.0211987
0.2394     0.0212604
0.2397     0.0214876
0.24     0.0215173
0.2403     0.0214275
0.2406     0.0214792
0.2409     0.0215646
0.2412     0.0214238
0.2415     0.0213797
0.2418     0.0212654
0.2421     0.0210952
0.2424     0.0212745
0.2427     0.0210936
0.243     0.0209705
0.2433     0.0208163
0.2436     0.0207335
0.2439     0.0206941
0.2442     0.0206444
0.2445     0.0207055
0.2448     0.0207555
0.2451     0.0207151
0.2454     0.0208145
0.2457     0.0209909
0.246     0.0211007
0.2463     0.0210926
0.2466     0.021043
0.2469     0.02105
0.2472     0.0210023
0.2475     0.0208484
0.2478     0.0206854
0.2481     0.0207439
0.2484     0.0204686
0.2487     0.0204264
0.249     0.0202313
0.2493     0.0201511
0.2496     0.0201032
0.2499     0.019983
0.2502     0.0198289
0.2505     0.0199139
0.2508     0.01983
0.2511     0.0199334
0.2514     0.0199885
0.2517     0.0200142
0.252     0.0202139
0.2523     0.0201998
0.2526     0.0205307
0.2529     0.0204055
0.2532     0.0203328
0.2535     0.0203433
0.2538     0.0201113
0.2541     0.0200785
0.2544     0.0198489
0.2547     0.0196611
0.255     0.0194335
0.2553     0.0193772
0.2556     0.0194353
0.2559     0.019236
0.2562     0.0191435
0.2565     0.0191358
0.2568     0.0192533
0.2571     0.0191187
0.2574     0.0193273
0.2577     0.0194316
0.258     0.0195804
0.2583     0.0198332
0.2586     0.0200247
0.2589     0.0200187
0.2592     0.0200097
0.2595     0.0198488
0.2598     0.0198376
0.2601     0.02001
0.2604     0.0198701
0.2607     0.0197529
0.261     0.0196451
0.2613     0.0195033
0.2616     0.0193117
0.2619     0.019208
0.2622     0.0191065
0.2625     0.0192227
0.2628     0.019131
0.2631     0.0191067
0.2634     0.0192885
0.2637     0.0192872
0.264     0.0195411
0.2643     0.0195367
0.2646     0.0197383
0.2649     0.0198618
0.2652     0.0198701
0.2655     0.0197782
0.2658     0.0197702
0.2661     0.0196344
0.2664     0.0196599
0.2667     0.0195476
0.267     0.0194196
0.2673     0.0191793
0.2676     0.0190463
0.2679     0.0188117
0.2682     0.0189256
0.2685     0.0187146
0.2688     0.0187828
0.2691     0.0188151
0.2694     0.0188071
0.2697     0.0187137
0.27     0.0190904
0.2703     0.019157
0.2706     0.0191294
0.2709     0.0192205
0.2712     0.0191901
0.2715     0.0192538
0.2718     0.0192276
0.2721     0.0191232
0.2724     0.0191938
0.2727     0.0189235
0.273     0.0188888
0.2733     0.0188014
0.2736     0.0187418
0.2739     0.0186537
0.2742     0.0184903
0.2745     0.0185441
0.2748     0.0184389
0.2751     0.0184606
0.2754     0.0184582
0.2757     0.0184191
0.276     0.0184952
0.2763     0.0186905
0.2766     0.0186834
0.2769     0.0188143
0.2772     0.0187691
0.2775     0.0187778
0.2778     0.0187715
0.2781     0.01862
0.2784     0.0184287
0.2787     0.0184536
0.279     0.0185391
0.2793     0.0185016
0.2796     0.0185029
0.2799     0.0184043
0.2802     0.0183004
0.2805     0.0183783
0.2808     0.0185077
0.2811     0.0185658
0.2814     0.0187172
0.2817     0.0187226
0.282     0.0188187
0.2823     0.0188549
0.2826     0.0188461
0.2829     0.0189113
0.2832     0.0188282
0.2835     0.0188118
0.2838     0.0186582
0.2841     0.0185281
0.2844     0.0185926
0.2847     0.0184327
0.285     0.0181909
0.2853     0.0182546
0.2856     0.0182304
0.2859     0.0181962
0.2862     0.0181658
0.2865     0.0183394
0.2868     0.0183498
0.2871     0.0184803
0.2874     0.018549
0.2877     0.0187087
0.288     0.0186664
0.2883     0.018778
0.2886     0.0187859
0.2889     0.0187048
0.2892     0.0186517
0.2895     0.0184476
0.2898     0.0184228
0.2901     0.0183178
0.2904     0.0180681
0.2907     0.0179594
0.291     0.0177962
0.2913     0.0176332
0.2916     0.0176778
0.2919     0.0177468
0.2922     0.0177492
0.2925     0.0179435
0.2928     0.0178833
0.2931     0.0182592
0.2934     0.0182399
0.2937     0.0183594
0.294     0.0184706
0.2943     0.0183738
0.2946     0.0183896
0.2949     0.0183078
0.2952     0.0182711
0.2955     0.0180846
0.2958     0.0180496
0.2961     0.0177958
0.2964     0.0176425
0.2967     0.0176553
0.297     0.0173162
0.2973     0.0172335
0.2976     0.0171985
0.2979     0.0173133
0.2982     0.0174552
0.2985     0.0175885
0.2988     0.0177344
0.2991     0.017812
0.2994     0.0179889
0.2997     0.0181378
0.3     0.0184063
1
Don`t Show mark
Exponential decrease
0.0171985
0.627552
1000
0.001
672
11
Automatic fit
Reference is zero
Graph
0.0171985
0.627552
0
Measured value
0.0003
0.3
0
Time (sec)
