# Supplementary material for: Lactone Enolates of Isochroman-3-ones and 2-Coumaranones: Quantification of Their Nucleophilicity in DMSO and Conjugate Additions to Chalcones
Source: J Org Chem. 2024 Apr 30;89(10):6915–28. doi: 10.1021/acs.joc.4c00277 (PMC11110064; doi:10.1021/acs.joc.4c00277)
Supplement: Supplementary file 2 — jo4c00277_si_002.zip [file jo4c00277_si_002.zip › 4+6c 3-isochro_crown_NaH_dma-QM1704/3-isochro_crown_NaH_dma-QM_40eq.txt]

ProDataTSV

Title: 

Remarks:
#User: SX User
#HV (Absorbance channel): 428.467
#Samples per point: 24
#Sample period: 12.5 us
#Temperature: 19.92 C
#Cell type: Stopped Flow
#Pathlength: 10
Time Stamp : 2023/04/17 11:29:56
The data was saved to file : C:\Users\SX User\Documents\My Data\Yilan Wang\3-isochro_crown_NaH_dma-QM1704\3-isochro_crown_NaH_dma-QM_40eq.txt.


Last Modified: Mon Apr 17 11:30:05 2023 by unknown.

Options:

History: 
User : SX User

Version : SX v.4.5.0.9 Build : Aug 18 2015 12:03:04

DataStore created and initialized for data acquisition.

Time Stamp : Mon Apr 17 11:28:41 2023


----------------------------------------------------


User : SX User

Version : SX v.4.5.0.9 Build : Aug 18 2015 12:03:04

Averaged Traces : 

\..0

\..1

\..2

\..3

\..4

New line :  \..Average::0

Time Stamp : Mon Apr 17 11:29:52 2023


----------------------------------------------------


User : SX User

Version : SX v.4.5.0.9 Build : Aug 18 2015 12:03:04

DataStore created and initialized for data acquisition.

Time Stamp : Mon Apr 17 11:29:56 2023


----------------------------------------------------


Available Dimensions:	2
Time	1000 time points over 0.3s,linear,oversampled,external trigger,pressure hold in operation
Repeat	1 repeats in set., -iter option selected

Available Properties: 	1
Absorbance	

Data:


Absorbance
Time	Repeat
	5	
0.0003	0.627242
0.0006	0.62561
0.0009	0.626733
0.0012	0.626603
0.0015	0.627552
0.0018	0.625538
0.0021	0.623186
0.0024	0.618458
0.0027	0.614122
0.003	0.609223
0.0033	0.604634
0.0036	0.600212
0.0039	0.595797
0.0042	0.591581
0.0045	0.587818
0.0048	0.584564
0.0051	0.581118
0.0054	0.578081
0.0057	0.575195
0.006	0.571841
0.0063	0.568339
0.0066	0.564993
0.0069	0.561424
0.0072	0.557737
0.0075	0.554118
0.0078	0.550542
0.0081	0.547201
0.0084	0.544087
0.0087	0.540885
0.009	0.537782
0.0093	0.534825
0.0096	0.531822
0.0099	0.528947
0.0102	0.525739
0.0105	0.522728
0.0108	0.519659
0.0111	0.516696
0.0114	0.513608
0.0117	0.510337
0.012	0.507304
0.0123	0.504022
0.0126	0.501064
0.0129	0.497939
0.0132	0.495084
0.0135	0.492004
0.0138	0.488886
0.0141	0.485901
0.0144	0.48307
0.0147	0.480343
0.015	0.477243
0.0153	0.474328
0.0156	0.471657
0.0159	0.468901
0.0162	0.466255
0.0165	0.463602
0.0168	0.460856
0.0171	0.458322
0.0174	0.455942
0.0177	0.453505
0.018	0.450882
0.0183	0.448041
0.0186	0.445689
0.0189	0.443538
0.0192	0.440754
0.0195	0.43831
0.0198	0.435353
0.0201	0.433059
0.0204	0.430229
0.0207	0.42755
0.021	0.425091
0.0213	0.422451
0.0216	0.419968
0.0219	0.41753
0.0222	0.41525
0.0225	0.412717
0.0228	0.410398
0.0231	0.408037
0.0234	0.40567
0.0237	0.403274
0.024	0.401128
0.0243	0.398999
0.0246	0.396698
0.0249	0.394386
0.0252	0.391962
0.0255	0.389824
0.0258	0.387307
0.0261	0.384942
0.0264	0.382352
0.0267	0.379896
0.027	0.377481
0.0273	0.374877
0.0276	0.37265
0.0279	0.37056
0.0282	0.368383
0.0285	0.366346
0.0288	0.364278
0.0291	0.362224
0.0294	0.360438
0.0297	0.358287
0.03	0.356662
0.0303	0.354804
0.0306	0.352604
0.0309	0.35076
0.0312	0.348692
0.0315	0.346559
0.0318	0.344491
0.0321	0.342532
0.0324	0.340613
0.0327	0.338732
0.033	0.336464
0.0333	0.334556
0.0336	0.332644
0.0339	0.330541
0.0342	0.328793
0.0345	0.326579
0.0348	0.324972
0.0351	0.323137
0.0354	0.321303
0.0357	0.319847
0.036	0.318127
0.0363	0.316352
0.0366	0.314392
0.0369	0.312645
0.0372	0.310899
0.0375	0.30916
0.0378	0.307106
0.0381	0.305204
0.0384	0.303389
0.0387	0.301567
0.039	0.299911
0.0393	0.298217
0.0396	0.296275
0.0399	0.294759
0.0402	0.29328
0.0405	0.291596
0.0408	0.290105
0.0411	0.288512
0.0414	0.286816
0.0417	0.28515
0.042	0.283591
0.0423	0.281899
0.0426	0.280155
0.0429	0.278582
0.0432	0.276716
0.0435	0.275123
0.0438	0.273536
0.0441	0.2716
0.0444	0.270075
0.0447	0.268558
0.045	0.267041
0.0453	0.265633
0.0456	0.264128
0.0459	0.262751
0.0462	0.261434
0.0465	0.259924
0.0468	0.258568
0.0471	0.257163
0.0474	0.255734
0.0477	0.254283
0.048	0.252653
0.0483	0.251275
0.0486	0.2496
0.0489	0.247963
0.0492	0.246337
0.0495	0.244978
0.0498	0.243445
0.0501	0.242148
0.0504	0.24069
0.0507	0.23964
0.051	0.238457
0.0513	0.237251
0.0516	0.236071
0.0519	0.235102
0.0522	0.233879
0.0525	0.232631
0.0528	0.231402
0.0531	0.230148
0.0534	0.228771
0.0537	0.227475
0.054	0.225862
0.0543	0.224492
0.0546	0.223067
0.0549	0.221835
0.0552	0.220362
0.0555	0.218938
0.0558	0.217723
0.0561	0.216573
0.0564	0.21516
0.0567	0.2141
0.057	0.213099
0.0573	0.212226
0.0576	0.211287
0.0579	0.21027
0.0582	0.209193
0.0585	0.208193
0.0588	0.20713
0.0591	0.205979
0.0594	0.204587
0.0597	0.203521
0.06	0.202363
0.0603	0.20098
0.0606	0.199909
0.0609	0.198519
0.0612	0.197268
0.0615	0.196228
0.0618	0.195107
0.0621	0.194025
0.0624	0.192975
0.0627	0.192123
0.063	0.191305
0.0633	0.190348
0.0636	0.189575
0.0639	0.188698
0.0642	0.187841
0.0645	0.186699
0.0648	0.185778
0.0651	0.184521
0.0654	0.183604
0.0657	0.182548
0.066	0.181494
0.0663	0.180311
0.0666	0.179199
0.0669	0.178151
0.0672	0.176967
0.0675	0.175892
0.0678	0.174876
0.0681	0.173984
0.0684	0.172967
0.0687	0.17181
0.069	0.171306
0.0693	0.170453
0.0696	0.169457
0.0699	0.168954
0.0702	0.168025
0.0705	0.167171
0.0708	0.166432
0.0711	0.165306
0.0714	0.164414
0.0717	0.163562
0.072	0.162659
0.0723	0.161738
0.0726	0.16069
0.0729	0.159833
0.0732	0.158998
0.0735	0.158022
0.0738	0.157352
0.0741	0.156488
0.0744	0.155677
0.0747	0.155066
0.075	0.154211
0.0753	0.153522
0.0756	0.152833
0.0759	0.151949
0.0762	0.151363
0.0765	0.150503
0.0768	0.149766
0.0771	0.148814
0.0774	0.147895
0.0777	0.147131
0.078	0.146355
0.0783	0.145365
0.0786	0.144729
0.0789	0.143932
0.0792	0.143232
0.0795	0.142385
0.0798	0.141824
0.0801	0.141186
0.0804	0.140642
0.0807	0.139924
0.081	0.139432
0.0813	0.138843
0.0816	0.138189
0.0819	0.137535
0.0822	0.136941
0.0825	0.135981
0.0828	0.135117
0.0831	0.134215
0.0834	0.133379
0.0837	0.132567
0.084	0.131738
0.0843	0.130866
0.0846	0.130165
0.0849	0.129468
0.0852	0.128802
0.0855	0.128092
0.0858	0.12757
0.0861	0.127161
0.0864	0.126609
0.0867	0.126071
0.087	0.125685
0.0873	0.125151
0.0876	0.124512
0.0879	0.124016
0.0882	0.123488
0.0885	0.122481
0.0888	0.121795
0.0891	0.120912
0.0894	0.120066
0.0897	0.119359
0.09	0.118523
0.0903	0.117673
0.0906	0.117128
0.0909	0.116508
0.0912	0.115819
0.0915	0.115363
0.0918	0.114777
0.0921	0.114304
0.0924	0.114164
0.0927	0.113692
0.093	0.113486
0.0933	0.113008
0.0936	0.112379
0.0939	0.111967
0.0942	0.111366
0.0945	0.110736
0.0948	0.109984
0.0951	0.109495
0.0954	0.108826
0.0957	0.108141
0.096	0.107375
0.0963	0.106571
0.0966	0.106002
0.0969	0.10547
0.0972	0.10492
0.0975	0.104509
0.0978	0.104159
0.0981	0.103725
0.0984	0.103325
0.0987	0.102947
0.099	0.102714
0.0993	0.102321
0.0996	0.101957
0.0999	0.101604
0.1002	0.10113
0.1005	0.100585
0.1008	0.100104
0.1011	0.0994018
0.1014	0.098834
0.1017	0.0980491
0.102	0.0973561
0.1023	0.0968099
0.1026	0.0960967
0.1029	0.095484
0.1032	0.0950943
0.1035	0.0947262
0.1038	0.0943119
0.1041	0.0939125
0.1044	0.0934686
0.1047	0.0932169
0.105	0.0930024
0.1053	0.092644
0.1056	0.092253
0.1059	0.0917412
0.1062	0.0911801
0.1065	0.0908045
0.1068	0.0902174
0.1071	0.0897149
0.1074	0.0890471
0.1077	0.0885113
0.108	0.0879277
0.1083	0.0875271
0.1086	0.0869952
0.1089	0.0865715
0.1092	0.0862373
0.1095	0.0858882
0.1098	0.0854995
0.1101	0.0852013
0.1104	0.0847844
0.1107	0.0844118
0.111	0.0842412
0.1113	0.083762
0.1116	0.0835437
0.1119	0.0830808
0.1122	0.0825498
0.1125	0.0821068
0.1128	0.0815276
0.1131	0.0810747
0.1134	0.080633
0.1137	0.0801816
0.114	0.0799565
0.1143	0.0794726
0.1146	0.0789775
0.1149	0.0787245
0.1152	0.0785123
0.1155	0.0782679
0.1158	0.0780402
0.1161	0.0779474
0.1164	0.0774306
0.1167	0.0772274
0.117	0.0768362
0.1173	0.0764474
0.1176	0.0761185
0.1179	0.075722
0.1182	0.0753457
0.1185	0.0746391
0.1188	0.0742476
0.1191	0.0740347
0.1194	0.0734606
0.1197	0.0729104
0.12	0.0726767
0.1203	0.072283
0.1206	0.0721569
0.1209	0.0719851
0.1212	0.071742
0.1215	0.0714808
0.1218	0.0713294
0.1221	0.0713304
0.1224	0.071031
0.1227	0.0708072
0.123	0.070393
0.1233	0.0698593
0.1236	0.0693778
0.1239	0.0690994
0.1242	0.0686856
0.1245	0.0681653
0.1248	0.0676553
0.1251	0.0670199
0.1254	0.06656
0.1257	0.0663445
0.126	0.0658037
0.1263	0.0656226
0.1266	0.0653655
0.1269	0.0651907
0.1272	0.0650797
0.1275	0.0651019
0.1278	0.0648951
0.1281	0.0647931
0.1284	0.0646285
0.1287	0.0643601
0.129	0.0642205
0.1293	0.0638672
0.1296	0.0634327
0.1299	0.0631112
0.1302	0.0626688
0.1305	0.0620793
0.1308	0.0615865
0.1311	0.0612504
0.1314	0.060695
0.1317	0.0604656
0.132	0.060028
0.1323	0.0598674
0.1326	0.0595016
0.1329	0.0594937
0.1332	0.0595595
0.1335	0.0593535
0.1338	0.0595041
0.1341	0.0593186
0.1344	0.0592183
0.1347	0.0589773
0.135	0.058767
0.1353	0.0585011
0.1356	0.0584122
0.1359	0.0580877
0.1362	0.0576219
0.1365	0.0572756
0.1368	0.0568769
0.1371	0.0563908
0.1374	0.0560272
0.1377	0.0555992
0.138	0.0553052
0.1383	0.0550189
0.1386	0.0549458
0.1389	0.0546681
0.1392	0.0546227
0.1395	0.0546071
0.1398	0.0544641
0.1401	0.054517
0.1404	0.0545432
0.1407	0.054409
0.141	0.0544236
0.1413	0.0539663
0.1416	0.0539231
0.1419	0.0534354
0.1422	0.0532702
0.1425	0.0528101
0.1428	0.052557
0.1431	0.0521204
0.1434	0.0518385
0.1437	0.0514229
0.144	0.0512842
0.1443	0.0509878
0.1446	0.0507304
0.1449	0.050624
0.1452	0.0503579
0.1455	0.050322
0.1458	0.0501908
0.1461	0.0499209
0.1464	0.050009
0.1467	0.0498269
0.147	0.0496501
0.1473	0.0496043
0.1476	0.0491825
0.1479	0.0489152
0.1482	0.0487085
0.1485	0.0484545
0.1488	0.0481908
0.1491	0.0478031
0.1494	0.0475576
0.1497	0.047272
0.15	0.0472797
0.1503	0.0470184
0.1506	0.0466533
0.1509	0.0465965
0.1512	0.0464283
0.1515	0.0464803
0.1518	0.0461582
0.1521	0.0460552
0.1524	0.0460739
0.1527	0.0457641
0.153	0.0455877
0.1533	0.0454744
0.1536	0.0452869
0.1539	0.0451107
0.1542	0.0447112
0.1545	0.0445243
0.1548	0.0442598
0.1551	0.0440624
0.1554	0.0438671
0.1557	0.043842
0.156	0.0435509
0.1563	0.0435649
0.1566	0.0435401
0.1569	0.0433995
0.1572	0.0434106
0.1575	0.0432073
0.1578	0.0431305
0.1581	0.0429471
0.1584	0.0428991
0.1587	0.0428149
0.159	0.0426173
0.1593	0.0423734
0.1596	0.0421717
0.1599	0.0418951
0.1602	0.0417788
0.1605	0.0415498
0.1608	0.04129
0.1611	0.0410468
0.1614	0.0410281
0.1617	0.0408486
0.162	0.0408368
0.1623	0.0407223
0.1626	0.0407464
0.1629	0.0407613
0.1632	0.0406242
0.1635	0.0406137
0.1638	0.0404124
0.1641	0.0404456
0.1644	0.040242
0.1647	0.0399413
0.165	0.0397376
0.1653	0.0395653
0.1656	0.0394353
0.1659	0.0389184
0.1662	0.038614
0.1665	0.0384197
0.1668	0.0380762
0.1671	0.0378564
0.1674	0.037727
0.1677	0.0374676
0.168	0.0376746
0.1683	0.0373464
0.1686	0.0374569
0.1689	0.0374917
0.1692	0.0372924
0.1695	0.0374194
0.1698	0.0374558
0.1701	0.0372697
0.1704	0.0372661
0.1707	0.0372351
0.171	0.0369385
0.1713	0.0367362
0.1716	0.036325
0.1719	0.0360555
0.1722	0.0358031
0.1725	0.0355134
0.1728	0.0352986
0.1731	0.0350115
0.1734	0.0348387
0.1737	0.0348253
0.174	0.0348081
0.1743	0.0348012
0.1746	0.0346233
0.1749	0.0348176
0.1752	0.0348407
0.1755	0.0349915
0.1758	0.0349672
0.1761	0.0350864
0.1764	0.0349123
0.1767	0.0349867
0.177	0.0348265
0.1773	0.0346188
0.1776	0.0343965
0.1779	0.0341265
0.1782	0.0338094
0.1785	0.0335288
0.1788	0.0333477
0.1791	0.0331291
0.1794	0.0329241
0.1797	0.0326275
0.18	0.0325888
0.1803	0.0325879
0.1806	0.0327379
0.1809	0.032714
0.1812	0.032739
0.1815	0.0328806
0.1818	0.0329375
0.1821	0.0330241
0.1824	0.0330954
0.1827	0.0329315
0.183	0.0329887
0.1833	0.032918
0.1836	0.032639
0.1839	0.0323522
0.1842	0.0320987
0.1845	0.0316894
0.1848	0.031533
0.1851	0.0311313
0.1854	0.0309697
0.1857	0.03087
0.186	0.0308197
0.1863	0.0305136
0.1866	0.0305053
0.1869	0.0304949
0.1872	0.0305006
0.1875	0.0306915
0.1878	0.0305981
0.1881	0.0306099
0.1884	0.0307134
0.1887	0.0306361
0.189	0.0304859
0.1893	0.0302174
0.1896	0.0302323
0.1899	0.0299967
0.1902	0.0297296
0.1905	0.0295618
0.1908	0.0294079
0.1911	0.0291714
0.1914	0.0290384
0.1917	0.0288345
0.192	0.0286747
0.1923	0.0288117
0.1926	0.0287163
0.1929	0.0287193
0.1932	0.0287738
0.1935	0.0287261
0.1938	0.0286743
0.1941	0.0286607
0.1944	0.0285317
0.1947	0.0286361
0.195	0.0284931
0.1953	0.0284414
0.1956	0.0282942
0.1959	0.0281453
0.1962	0.0280246
0.1965	0.0277963
0.1968	0.0275295
0.1971	0.0275141
0.1974	0.0276996
0.1977	0.027431
0.198	0.0273472
0.1983	0.0274517
0.1986	0.0273715
0.1989	0.0275529
0.1992	0.0275548
0.1995	0.0276394
0.1998	0.0273694
0.2001	0.0273676
0.2004	0.0274857
0.2007	0.0274021
0.201	0.0271354
0.2013	0.0270938
0.2016	0.0268721
0.2019	0.0265099
0.2022	0.0265477
0.2025	0.0264424
0.2028	0.0264842
0.2031	0.0262972
0.2034	0.0264292
0.2037	0.0264182
0.204	0.0262497
0.2043	0.0264614
0.2046	0.0266287
0.2049	0.0264957
0.2052	0.0265794
0.2055	0.0266459
0.2058	0.0265335
0.2061	0.0264836
0.2064	0.0262605
0.2067	0.0260737
0.207	0.0258835
0.2073	0.025651
0.2076	0.0252702
0.2079	0.0250792
0.2082	0.0249525
0.2085	0.0249076
0.2088	0.0247976
0.2091	0.0247247
0.2094	0.0246661
0.2097	0.0247083
0.21	0.0249041
0.2103	0.0249378
0.2106	0.0251086
0.2109	0.0251025
0.2112	0.0252496
0.2115	0.0252813
0.2118	0.0254013
0.2121	0.0251247
0.2124	0.0247882
0.2127	0.0247764
0.213	0.0246286
0.2133	0.0241952
0.2136	0.0240345
0.2139	0.0238588
0.2142	0.0237442
0.2145	0.0235032
0.2148	0.0233537
0.2151	0.0234598
0.2154	0.0234548
0.2157	0.0234299
0.216	0.0237151
0.2163	0.0238908
0.2166	0.0237711
0.2169	0.0240858
0.2172	0.0240751
0.2175	0.0242017
0.2178	0.0243062
0.2181	0.0240725
0.2184	0.0242035
0.2187	0.0240698
0.219	0.0239724
0.2193	0.0237903
0.2196	0.0235023
0.2199	0.023239
0.2202	0.0232115
0.2205	0.0230315
0.2208	0.0229671
0.2211	0.0229536
0.2214	0.0229821
0.2217	0.0231005
0.222	0.0232254
0.2223	0.0232229
0.2226	0.0233802
0.2229	0.0233441
0.2232	0.0236163
0.2235	0.0237476
0.2238	0.0236283
0.2241	0.0236558
0.2244	0.0235671
0.2247	0.0233739
0.225	0.0233177
0.2253	0.0231462
0.2256	0.0228507
0.2259	0.0226933
0.2262	0.0224597
0.2265	0.0224627
0.2268	0.0223009
0.2271	0.0223986
0.2274	0.0222833
0.2277	0.0222543
0.228	0.0223145
0.2283	0.0224513
0.2286	0.0224868
0.2289	0.0224523
0.2292	0.0224623
0.2295	0.0224915
0.2298	0.0225337
0.2301	0.0224855
0.2304	0.0223296
0.2307	0.0222746
0.231	0.021998
0.2313	0.0221036
0.2316	0.0220799
0.2319	0.021911
0.2322	0.0217013
0.2325	0.0216408
0.2328	0.0215944
0.2331	0.0216313
0.2334	0.02167
0.2337	0.021639
0.234	0.0216282
0.2343	0.02167
0.2346	0.0215743
0.2349	0.0215754
0.2352	0.0215911
0.2355	0.0215078
0.2358	0.0216363
0.2361	0.0214979
0.2364	0.0214445
0.2367	0.0214838
0.237	0.0213332
0.2373	0.0213091
0.2376	0.0211789
0.2379	0.0210172
0.2382	0.0210235
0.2385	0.0211168
0.2388	0.0213269
0.2391	0.0211987
0.2394	0.0212604
0.2397	0.0214876
0.24	0.0215173
0.2403	0.0214275
0.2406	0.0214792
0.2409	0.0215646
0.2412	0.0214238
0.2415	0.0213797
0.2418	0.0212654
0.2421	0.0210952
0.2424	0.0212745
0.2427	0.0210936
0.243	0.0209705
0.2433	0.0208163
0.2436	0.0207335
0.2439	0.0206941
0.2442	0.0206444
0.2445	0.0207055
0.2448	0.0207555
0.2451	0.0207151
0.2454	0.0208145
0.2457	0.0209909
0.246	0.0211007
0.2463	0.0210926
0.2466	0.021043
0.2469	0.02105
0.2472	0.0210023
0.2475	0.0208484
0.2478	0.0206854
0.2481	0.0207439
0.2484	0.0204686
0.2487	0.0204264
0.249	0.0202313
0.2493	0.0201511
0.2496	0.0201032
0.2499	0.019983
0.2502	0.0198289
0.2505	0.0199139
0.2508	0.01983
0.2511	0.0199334
0.2514	0.0199885
0.2517	0.0200142
0.252	0.0202139
0.2523	0.0201998
0.2526	0.0205307
0.2529	0.0204055
0.2532	0.0203328
0.2535	0.0203433
0.2538	0.0201113
0.2541	0.0200785
0.2544	0.0198489
0.2547	0.0196611
0.255	0.0194335
0.2553	0.0193772
0.2556	0.0194353
0.2559	0.019236
0.2562	0.0191435
0.2565	0.0191358
0.2568	0.0192533
0.2571	0.0191187
0.2574	0.0193273
0.2577	0.0194316
0.258	0.0195804
0.2583	0.0198332
0.2586	0.0200247
0.2589	0.0200187
0.2592	0.0200097
0.2595	0.0198488
0.2598	0.0198376
0.2601	0.02001
0.2604	0.0198701
0.2607	0.0197529
0.261	0.0196451
0.2613	0.0195033
0.2616	0.0193117
0.2619	0.019208
0.2622	0.0191065
0.2625	0.0192227
0.2628	0.019131
0.2631	0.0191067
0.2634	0.0192885
0.2637	0.0192872
0.264	0.0195411
0.2643	0.0195367
0.2646	0.0197383
0.2649	0.0198618
0.2652	0.0198701
0.2655	0.0197782
0.2658	0.0197702
0.2661	0.0196344
0.2664	0.0196599
0.2667	0.0195476
0.267	0.0194196
0.2673	0.0191793
0.2676	0.0190463
0.2679	0.0188117
0.2682	0.0189256
0.2685	0.0187146
0.2688	0.0187828
0.2691	0.0188151
0.2694	0.0188071
0.2697	0.0187137
0.27	0.0190904
0.2703	0.019157
0.2706	0.0191294
0.2709	0.0192205
0.2712	0.0191901
0.2715	0.0192538
0.2718	0.0192276
0.2721	0.0191232
0.2724	0.0191938
0.2727	0.0189235
0.273	0.0188888
0.2733	0.0188014
0.2736	0.0187418
0.2739	0.0186537
0.2742	0.0184903
0.2745	0.0185441
0.2748	0.0184389
0.2751	0.0184606
0.2754	0.0184582
0.2757	0.0184191
0.276	0.0184952
0.2763	0.0186905
0.2766	0.0186834
0.2769	0.0188143
0.2772	0.0187691
0.2775	0.0187778
0.2778	0.0187715
0.2781	0.01862
0.2784	0.0184287
0.2787	0.0184536
0.279	0.0185391
0.2793	0.0185016
0.2796	0.0185029
0.2799	0.0184043
0.2802	0.0183004
0.2805	0.0183783
0.2808	0.0185077
0.2811	0.0185658
0.2814	0.0187172
0.2817	0.0187226
0.282	0.0188187
0.2823	0.0188549
0.2826	0.0188461
0.2829	0.0189113
0.2832	0.0188282
0.2835	0.0188118
0.2838	0.0186582
0.2841	0.0185281
0.2844	0.0185926
0.2847	0.0184327
0.285	0.0181909
0.2853	0.0182546
0.2856	0.0182304
0.2859	0.0181962
0.2862	0.0181658
0.2865	0.0183394
0.2868	0.0183498
0.2871	0.0184803
0.2874	0.018549
0.2877	0.0187087
0.288	0.0186664
0.2883	0.018778
0.2886	0.0187859
0.2889	0.0187048
0.2892	0.0186517
0.2895	0.0184476
0.2898	0.0184228
0.2901	0.0183178
0.2904	0.0180681
0.2907	0.0179594
0.291	0.0177962
0.2913	0.0176332
0.2916	0.0176778
0.2919	0.0177468
0.2922	0.0177492
0.2925	0.0179435
0.2928	0.0178833
0.2931	0.0182592
0.2934	0.0182399
0.2937	0.0183594
0.294	0.0184706
0.2943	0.0183738
0.2946	0.0183896
0.2949	0.0183078
0.2952	0.0182711
0.2955	0.0180846
0.2958	0.0180496
0.2961	0.0177958
0.2964	0.0176425
0.2967	0.0176553
0.297	0.0173162
0.2973	0.0172335
0.2976	0.0171985
0.2979	0.0173133
0.2982	0.0174552
0.2985	0.0175885
0.2988	0.0177344
0.2991	0.017812
0.2994	0.0179889
0.2997	0.0181378
0.3	0.0184063
