# Supplementary material for: Lactone Enolates of Isochroman-3-ones and 2-Coumaranones: Quantification of Their Nucleophilicity in DMSO and Conjugate Additions to Chalcones
Source: J Org Chem. 2024 Apr 30;89(10):6915–28. doi: 10.1021/acs.joc.4c00277 (PMC11110064; doi:10.1021/acs.joc.4c00277)
Supplement: Supplementary file 2 — jo4c00277_si_002.zip [file jo4c00277_si_002.zip › 4+6c 3-isochro_crown_NaH_dma-QM1704/3-isochro_crown_NaH_dma-QM_50eq.exp]

*********************************************************
*   File written by ExpoFit V 1.3 (2007 by Dr. Kempf)   *
*********************************************************

Date = 17/04/2023 13:39:20
3-isochro_crown_NaH_dma-QM_50eq.txt
17/04/2023 11:32:32
Universal ASCII - file data
1000
0.0003     0.606754
0.0006     0.609299
0.0009     0.610986
0.0012     0.613631
0.0015     0.612255
0.0018     0.610372
0.0021     0.608543
0.0024     0.604122
0.0027     0.598871
0.003     0.593293
0.0033     0.58795
0.0036     0.582391
0.0039     0.577058
0.0042     0.572272
0.0045     0.567351
0.0048     0.562687
0.0051     0.558547
0.0054     0.554669
0.0057     0.550661
0.006     0.546722
0.0063     0.542725
0.0066     0.538127
0.0069     0.533951
0.0072     0.529786
0.0075     0.525475
0.0078     0.521811
0.0081     0.517366
0.0084     0.513229
0.0087     0.509524
0.009     0.505859
0.0093     0.502172
0.0096     0.4985
0.0099     0.495016
0.0102     0.491431
0.0105     0.487506
0.0108     0.484051
0.0111     0.480444
0.0114     0.476637
0.0117     0.472999
0.012     0.46907
0.0123     0.465313
0.0126     0.461748
0.0129     0.458144
0.0132     0.454712
0.0135     0.450934
0.0138     0.447548
0.0141     0.444362
0.0144     0.44066
0.0147     0.437435
0.015     0.434088
0.0153     0.430873
0.0156     0.427556
0.0159     0.424254
0.0162     0.421139
0.0165     0.418036
0.0168     0.41495
0.0171     0.411707
0.0174     0.409185
0.0177     0.406239
0.018     0.403215
0.0183     0.400238
0.0186     0.397444
0.0189     0.394755
0.0192     0.391673
0.0195     0.388776
0.0198     0.385673
0.0201     0.382841
0.0204     0.3799
0.0207     0.376696
0.021     0.373976
0.0213     0.371362
0.0216     0.368503
0.0219     0.365563
0.0222     0.362864
0.0225     0.360009
0.0228     0.357505
0.0231     0.355056
0.0234     0.352248
0.0237     0.34971
0.024     0.347404
0.0243     0.344999
0.0246     0.342374
0.0249     0.339966
0.0252     0.337364
0.0255     0.334592
0.0258     0.33229
0.0261     0.329428
0.0264     0.327094
0.0267     0.324521
0.027     0.321795
0.0273     0.319175
0.0276     0.316602
0.0279     0.314318
0.0282     0.311997
0.0285     0.309596
0.0288     0.307543
0.0291     0.305256
0.0294     0.303288
0.0297     0.300983
0.03     0.299005
0.0303     0.297122
0.0306     0.294906
0.0309     0.292483
0.0312     0.290484
0.0315     0.28816
0.0318     0.285954
0.0321     0.283971
0.0324     0.281697
0.0327     0.279743
0.033     0.277743
0.0333     0.275496
0.0336     0.273587
0.0339     0.271438
0.0342     0.269134
0.0345     0.267488
0.0348     0.265308
0.0351     0.26342
0.0354     0.261633
0.0357     0.259685
0.036     0.257967
0.0363     0.2562
0.0366     0.254463
0.0369     0.25265
0.0372     0.250717
0.0375     0.248833
0.0378     0.246788
0.0381     0.244857
0.0384     0.242849
0.0387     0.241211
0.039     0.239293
0.0393     0.237419
0.0396     0.235661
0.0399     0.234182
0.0402     0.232743
0.0405     0.231
0.0408     0.229531
0.0411     0.227979
0.0414     0.226492
0.0417     0.224812
0.042     0.223035
0.0423     0.221372
0.0426     0.219437
0.0429     0.217891
0.0432     0.216256
0.0435     0.214593
0.0438     0.212914
0.0441     0.211376
0.0444     0.209824
0.0447     0.208308
0.045     0.206621
0.0453     0.205394
0.0456     0.204137
0.0459     0.202661
0.0462     0.201413
0.0465     0.200176
0.0468     0.1989
0.0471     0.197351
0.0474     0.195974
0.0477     0.1946
0.048     0.193256
0.0483     0.191569
0.0486     0.190052
0.0489     0.188761
0.0492     0.187214
0.0495     0.185761
0.0498     0.184321
0.0501     0.18277
0.0504     0.181669
0.0507     0.180367
0.051     0.179401
0.0513     0.178277
0.0516     0.177107
0.0519     0.175924
0.0522     0.175099
0.0525     0.173732
0.0528     0.172579
0.0531     0.171318
0.0534     0.170085
0.0537     0.168819
0.054     0.167655
0.0543     0.166175
0.0546     0.164743
0.0549     0.163419
0.0552     0.162144
0.0555     0.160898
0.0558     0.159536
0.0561     0.158434
0.0564     0.1573
0.0567     0.156287
0.057     0.155445
0.0573     0.154296
0.0576     0.153237
0.0579     0.152571
0.0582     0.151552
0.0585     0.150676
0.0588     0.149773
0.0591     0.148634
0.0594     0.147512
0.0597     0.146413
0.06     0.145265
0.0603     0.144292
0.0606     0.142953
0.0609     0.141923
0.0612     0.140829
0.0615     0.139804
0.0618     0.138751
0.0621     0.137803
0.0624     0.136781
0.0627     0.136077
0.063     0.135359
0.0633     0.134569
0.0636     0.133811
0.0639     0.133043
0.0642     0.132321
0.0645     0.131539
0.0648     0.130447
0.0651     0.129805
0.0654     0.128808
0.0657     0.127933
0.066     0.126938
0.0663     0.125943
0.0666     0.124925
0.0669     0.124161
0.0672     0.123099
0.0675     0.122161
0.0678     0.121259
0.0681     0.120675
0.0684     0.119577
0.0687     0.118753
0.069     0.118272
0.0693     0.117676
0.0696     0.116811
0.0699     0.11623
0.0702     0.115354
0.0705     0.114635
0.0708     0.113923
0.0711     0.112934
0.0714     0.112509
0.0717     0.111568
0.072     0.110807
0.0723     0.109932
0.0726     0.109221
0.0729     0.108385
0.0732     0.107555
0.0735     0.10683
0.0738     0.106252
0.0741     0.105481
0.0744     0.10462
0.0747     0.104249
0.075     0.103615
0.0753     0.102915
0.0756     0.102209
0.0759     0.101592
0.0762     0.100862
0.0765     0.100288
0.0768     0.0995606
0.0771     0.0989115
0.0774     0.0981784
0.0777     0.0975002
0.078     0.0966933
0.0783     0.0960028
0.0786     0.0953918
0.0789     0.0946406
0.0792     0.0940858
0.0795     0.0934056
0.0798     0.0931144
0.0801     0.0923868
0.0804     0.0920154
0.0807     0.0913931
0.081     0.0911026
0.0813     0.0906286
0.0816     0.0901179
0.0819     0.089592
0.0822     0.0889919
0.0825     0.0883712
0.0828     0.0877973
0.0831     0.086873
0.0834     0.0862814
0.0837     0.0854967
0.084     0.0849724
0.0843     0.0842576
0.0846     0.0836474
0.0849     0.0830977
0.0852     0.0825327
0.0855     0.0822076
0.0858     0.0818139
0.0861     0.0813965
0.0864     0.0809992
0.0867     0.0806717
0.087     0.0803956
0.0873     0.0800603
0.0876     0.0797513
0.0879     0.0791828
0.0882     0.0789397
0.0885     0.0783289
0.0888     0.0776939
0.0891     0.0771273
0.0894     0.0764872
0.0897     0.0758004
0.09     0.0751531
0.0903     0.074401
0.0906     0.0738876
0.0909     0.0733515
0.0912     0.0726926
0.0915     0.0724509
0.0918     0.0721232
0.0921     0.0718314
0.0924     0.0714414
0.0927     0.0711425
0.093     0.070881
0.0933     0.0705692
0.0936     0.0704387
0.0939     0.0700674
0.0942     0.0696042
0.0945     0.0692736
0.0948     0.0687073
0.0951     0.068093
0.0954     0.067679
0.0957     0.0669917
0.096     0.0663785
0.0963     0.0657808
0.0966     0.0651962
0.0969     0.0648392
0.0972     0.0643546
0.0975     0.0638536
0.0978     0.063595
0.0981     0.0632862
0.0984     0.0631683
0.0987     0.0630174
0.099     0.0626969
0.0993     0.0625868
0.0996     0.0622577
0.0999     0.0621069
0.1002     0.061842
0.1005     0.0613521
0.1008     0.0608766
0.1011     0.0604105
0.1014     0.0599776
0.1017     0.0593587
0.102     0.0589281
0.1023     0.0583485
0.1026     0.0578642
0.1029     0.0575216
0.1032     0.0572426
0.1035     0.0568345
0.1038     0.0565936
0.1041     0.0564097
0.1044     0.056139
0.1047     0.0560537
0.105     0.0558149
0.1053     0.0554517
0.1056     0.0553627
0.1059     0.0550402
0.1062     0.0549108
0.1065     0.0545148
0.1068     0.0543016
0.1071     0.0538944
0.1074     0.0534493
0.1077     0.053085
0.108     0.0526152
0.1083     0.0522937
0.1086     0.05186
0.1089     0.0515503
0.1092     0.0514094
0.1095     0.0510354
0.1098     0.0507865
0.1101     0.0506633
0.1104     0.0504993
0.1107     0.0503379
0.111     0.050071
0.1113     0.0497899
0.1116     0.0497703
0.1119     0.0491857
0.1122     0.0488344
0.1125     0.0486504
0.1128     0.0482173
0.1131     0.0479273
0.1134     0.0476037
0.1137     0.047268
0.114     0.0469446
0.1143     0.0467689
0.1146     0.0464379
0.1149     0.0461549
0.1152     0.0459769
0.1155     0.0459283
0.1158     0.0456579
0.1161     0.045657
0.1164     0.0455025
0.1167     0.045305
0.117     0.0451033
0.1173     0.0448662
0.1176     0.044544
0.1179     0.0440426
0.1182     0.0437477
0.1185     0.043315
0.1188     0.0430062
0.1191     0.0427125
0.1194     0.0424791
0.1197     0.0421674
0.12     0.0418294
0.1203     0.0415704
0.1206     0.0414106
0.1209     0.0412812
0.1212     0.0411396
0.1215     0.041003
0.1218     0.0410212
0.1221     0.0410275
0.1224     0.0411025
0.1227     0.0408374
0.123     0.0406877
0.1233     0.0403495
0.1236     0.0400313
0.1239     0.0397179
0.1242     0.03955
0.1245     0.0390621
0.1248     0.0387653
0.1251     0.0384515
0.1254     0.0380306
0.1257     0.037765
0.126     0.0375377
0.1263     0.0371939
0.1266     0.0372722
0.1269     0.0372175
0.1272     0.0372923
0.1275     0.0373304
0.1278     0.0373629
0.1281     0.037444
0.1284     0.0374166
0.1287     0.0372652
0.129     0.0371264
0.1293     0.0368509
0.1296     0.0367732
0.1299     0.0366022
0.1302     0.0360227
0.1305     0.0358868
0.1308     0.0353431
0.1311     0.0350286
0.1314     0.0346835
0.1317     0.0344348
0.132     0.0340839
0.1323     0.0340442
0.1326     0.0339475
0.1329     0.0339943
0.1332     0.0339206
0.1335     0.0340802
0.1338     0.034068
0.1341     0.0340309
0.1344     0.0340319
0.1347     0.0341173
0.135     0.0341425
0.1353     0.033843
0.1356     0.0337374
0.1359     0.0334237
0.1362     0.0329272
0.1365     0.0328218
0.1368     0.0324384
0.1371     0.0321074
0.1374     0.031848
0.1377     0.0315558
0.138     0.0311514
0.1383     0.0310798
0.1386     0.0309191
0.1389     0.0309016
0.1392     0.0309348
0.1395     0.0308226
0.1398     0.0309256
0.1401     0.0308311
0.1404     0.0310071
0.1407     0.0309083
0.141     0.031008
0.1413     0.0309269
0.1416     0.0307404
0.1419     0.0306915
0.1422     0.0305204
0.1425     0.0301625
0.1428     0.0297594
0.1431     0.0295793
0.1434     0.0294276
0.1437     0.0290365
0.144     0.0288843
0.1443     0.0287369
0.1446     0.0287412
0.1449     0.0286412
0.1452     0.0285696
0.1455     0.0284755
0.1458     0.0284899
0.1461     0.0285225
0.1464     0.0285837
0.1467     0.0286938
0.147     0.028464
0.1473     0.0283407
0.1476     0.0281454
0.1479     0.0282471
0.1482     0.0279129
0.1485     0.0279511
0.1488     0.0276335
0.1491     0.0274559
0.1494     0.0273422
0.1497     0.0271902
0.15     0.0270537
0.1503     0.0270172
0.1506     0.0269623
0.1509     0.0268057
0.1512     0.0268767
0.1515     0.0268443
0.1518     0.0268393
0.1521     0.0265476
0.1524     0.02654
0.1527     0.0265424
0.153     0.0265375
0.1533     0.0263928
0.1536     0.0263492
0.1539     0.0259463
0.1542     0.0258436
0.1545     0.0257842
0.1548     0.0256825
0.1551     0.0256359
0.1554     0.0253905
0.1557     0.0253769
0.156     0.0252206
0.1563     0.0252171
0.1566     0.0253245
0.1569     0.0252558
0.1572     0.0250748
0.1575     0.0252292
0.1578     0.0251686
0.1581     0.0251053
0.1584     0.0250883
0.1587     0.0249321
0.159     0.0247234
0.1593     0.0246392
0.1596     0.0244004
0.1599     0.0242916
0.1602     0.0240877
0.1605     0.0238178
0.1608     0.02378
0.1611     0.0236121
0.1614     0.0235213
0.1617     0.0233196
0.162     0.0235303
0.1623     0.0236538
0.1626     0.0234369
0.1629     0.0235534
0.1632     0.0237455
0.1635     0.0236261
0.1638     0.0236747
0.1641     0.0235851
0.1644     0.0237351
0.1647     0.0236053
0.165     0.0234051
0.1653     0.0231519
0.1656     0.0230414
0.1659     0.0227937
0.1662     0.0226702
0.1665     0.0225457
0.1668     0.0224433
0.1671     0.0223279
0.1674     0.0224512
0.1677     0.0222154
0.168     0.0219789
0.1683     0.0220751
0.1686     0.0220705
0.1689     0.022132
0.1692     0.0223342
0.1695     0.0223898
0.1698     0.0225862
0.1701     0.0225952
0.1704     0.0225886
0.1707     0.0225212
0.171     0.0222783
0.1713     0.0221194
0.1716     0.0222535
0.1719     0.0218948
0.1722     0.021574
0.1725     0.0213263
0.1728     0.021209
0.1731     0.0210544
0.1734     0.0210903
0.1737     0.0209251
0.174     0.0207934
0.1743     0.0208351
0.1746     0.0210006
0.1749     0.021044
0.1752     0.0211945
0.1755     0.0213234
0.1758     0.0214438
0.1761     0.0216512
0.1764     0.0215879
0.1767     0.0215796
0.177     0.0213252
0.1773     0.0213926
0.1776     0.0211666
0.1779     0.0210632
0.1782     0.0208745
0.1785     0.0205932
0.1788     0.020329
0.1791     0.0200552
0.1794     0.0199731
0.1797     0.0199194
0.18     0.0198272
0.1803     0.0198834
0.1806     0.0197694
0.1809     0.019982
0.1812     0.0200265
0.1815     0.020051
0.1818     0.0202869
0.1821     0.020328
0.1824     0.0204647
0.1827     0.0203429
0.183     0.0204535
0.1833     0.020366
0.1836     0.020169
0.1839     0.0200453
0.1842     0.0199495
0.1845     0.0197169
0.1848     0.0195137
0.1851     0.0194259
0.1854     0.0193797
0.1857     0.0190669
0.186     0.0190869
0.1863     0.0189084
0.1866     0.0191325
0.1869     0.0190499
0.1872     0.0191536
0.1875     0.0192163
0.1878     0.0194307
0.1881     0.0194817
0.1884     0.0196866
0.1887     0.0195032
0.189     0.019727
0.1893     0.0194813
0.1896     0.0194209
0.1899     0.0193135
0.1902     0.019308
0.1905     0.019217
0.1908     0.0190159
0.1911     0.0187785
0.1914     0.0187354
0.1917     0.0186954
0.192     0.0187651
0.1923     0.0186922
0.1926     0.0186712
0.1929     0.0187379
0.1932     0.0187591
0.1935     0.0186881
0.1938     0.0189814
0.1941     0.0188992
0.1944     0.0188357
0.1947     0.0189554
0.195     0.0189886
0.1953     0.0187972
0.1956     0.0185932
0.1959     0.0186443
0.1962     0.0185411
0.1965     0.0184314
0.1968     0.0183992
0.1971     0.0182721
0.1974     0.018192
0.1977     0.0183331
0.198     0.0182336
0.1983     0.0182311
0.1986     0.0182676
0.1989     0.018335
0.1992     0.0183172
0.1995     0.0183762
0.1998     0.0183555
0.2001     0.0184513
0.2004     0.0183145
0.2007     0.0182663
0.201     0.0180129
0.2013     0.017995
0.2016     0.0179156
0.2019     0.0178203
0.2022     0.017672
0.2025     0.0175484
0.2028     0.017446
0.2031     0.0175648
0.2034     0.0175996
0.2037     0.0175791
0.204     0.0177152
0.2043     0.0177063
0.2046     0.0178452
0.2049     0.018114
0.2052     0.018111
0.2055     0.0181542
0.2058     0.0181928
0.2061     0.018162
0.2064     0.0182081
0.2067     0.0179803
0.207     0.0177559
0.2073     0.0175994
0.2076     0.0176315
0.2079     0.0173097
0.2082     0.0171447
0.2085     0.0170937
0.2088     0.017028
0.2091     0.0170734
0.2094     0.0170898
0.2097     0.0171915
0.21     0.017371
0.2103     0.0175231
0.2106     0.0177345
0.2109     0.0176331
0.2112     0.018047
0.2115     0.0179245
0.2118     0.0180997
0.2121     0.0180098
0.2124     0.0181792
0.2127     0.0179457
0.213     0.0177764
0.2133     0.017614
0.2136     0.0172688
0.2139     0.0170661
0.2142     0.0168966
0.2145     0.0169571
0.2148     0.016805
0.2151     0.0167486
0.2154     0.0168725
0.2157     0.0169606
0.216     0.0170441
0.2163     0.017206
0.2166     0.0173981
0.2169     0.0175518
0.2172     0.0177312
0.2175     0.0178586
0.2178     0.0179184
0.2181     0.0178024
0.2184     0.0178041
0.2187     0.0174762
0.219     0.0175049
0.2193     0.0173769
0.2196     0.0173903
0.2199     0.0170432
0.2202     0.0169744
0.2205     0.0166743
0.2208     0.0166671
0.2211     0.0164928
0.2214     0.0165475
0.2217     0.0166935
0.222     0.016858
0.2223     0.016886
0.2226     0.017089
0.2229     0.0172326
0.2232     0.0173367
0.2235     0.017362
0.2238     0.0174652
0.2241     0.0175508
0.2244     0.0175334
0.2247     0.0171593
0.225     0.0173222
0.2253     0.0171558
0.2256     0.0170297
0.2259     0.0169339
0.2262     0.0168488
0.2265     0.0167288
0.2268     0.0167501
0.2271     0.0166297
0.2274     0.0166934
0.2277     0.0165871
0.228     0.0167689
0.2283     0.0167745
0.2286     0.0170376
0.2289     0.0170538
0.2292     0.0171694
0.2295     0.0172526
0.2298     0.0173234
0.2301     0.0172886
0.2304     0.0172178
0.2307     0.0172874
0.231     0.0171098
0.2313     0.0171228
0.2316     0.0171001
0.2319     0.0170627
0.2322     0.0169657
0.2325     0.0169651
0.2328     0.0168948
0.2331     0.0169639
0.2334     0.0169685
0.2337     0.0169006
0.234     0.0170599
0.2343     0.0170981
0.2346     0.0170969
0.2349     0.0171604
0.2352     0.0171747
0.2355     0.0170226
0.2358     0.0170877
0.2361     0.0171142
0.2364     0.0169753
0.2367     0.0169375
0.237     0.016993
0.2373     0.016995
0.2376     0.0169399
0.2379     0.01686
0.2382     0.0167654
0.2385     0.0166787
0.2388     0.0169723
0.2391     0.0168847
0.2394     0.0169255
0.2397     0.0169359
0.24     0.0169818
0.2403     0.0170825
0.2406     0.0171272
0.2409     0.0171457
0.2412     0.0169671
0.2415     0.0170254
0.2418     0.0168853
0.2421     0.016885
0.2424     0.0167335
0.2427     0.0167351
0.243     0.0165653
0.2433     0.0165462
0.2436     0.0164467
0.2439     0.0163831
0.2442     0.0164498
0.2445     0.0164505
0.2448     0.0164305
0.2451     0.0164562
0.2454     0.0167225
0.2457     0.0168977
0.246     0.0170192
0.2463     0.0171956
0.2466     0.0169614
0.2469     0.017052
0.2472     0.0170155
0.2475     0.0170199
0.2478     0.0169726
0.2481     0.016943
0.2484     0.0167545
0.2487     0.01661
0.249     0.0164359
0.2493     0.0163574
0.2496     0.0163478
0.2499     0.0162271
0.2502     0.0162933
0.2505     0.0163012
0.2508     0.0164601
0.2511     0.0164789
0.2514     0.0167551
0.2517     0.0167744
0.252     0.0167984
0.2523     0.0170962
0.2526     0.0171698
0.2529     0.0172745
0.2532     0.0172792
0.2535     0.0171974
0.2538     0.0171292
0.2541     0.0169064
0.2544     0.0168864
0.2547     0.0167552
0.255     0.0165668
0.2553     0.0163813
0.2556     0.0164054
0.2559     0.0164411
0.2562     0.0162425
0.2565     0.0163445
0.2568     0.016474
0.2571     0.0164713
0.2574     0.0166858
0.2577     0.0166846
0.258     0.0168682
0.2583     0.0169866
0.2586     0.0170759
0.2589     0.0171597
0.2592     0.0171782
0.2595     0.0171741
0.2598     0.0171606
0.2601     0.0171069
0.2604     0.0168184
0.2607     0.0169124
0.261     0.0165931
0.2613     0.016522
0.2616     0.0163365
0.2619     0.0164115
0.2622     0.0161734
0.2625     0.0160173
0.2628     0.0160281
0.2631     0.0161027
0.2634     0.0162218
0.2637     0.0163988
0.264     0.0164364
0.2643     0.0165871
0.2646     0.0166974
0.2649     0.0167976
0.2652     0.0167639
0.2655     0.016883
0.2658     0.0170644
0.2661     0.016961
0.2664     0.0169121
0.2667     0.0167583
0.267     0.0165961
0.2673     0.0164729
0.2676     0.0164871
0.2679     0.0162702
0.2682     0.016141
0.2685     0.0161586
0.2688     0.01617
0.2691     0.0160248
0.2694     0.0161737
0.2697     0.0163293
0.27     0.0164241
0.2703     0.0164957
0.2706     0.0167947
0.2709     0.0168401
0.2712     0.0166915
0.2715     0.0168492
0.2718     0.016837
0.2721     0.0168301
0.2724     0.0168533
0.2727     0.0168826
0.273     0.0167156
0.2733     0.016655
0.2736     0.0166341
0.2739     0.0166405
0.2742     0.0164103
0.2745     0.0164057
0.2748     0.0165183
0.2751     0.0165111
0.2754     0.0165726
0.2757     0.0166368
0.276     0.016718
0.2763     0.0167006
0.2766     0.0167358
0.2769     0.0168344
0.2772     0.0168595
0.2775     0.0169223
0.2778     0.0168733
0.2781     0.0168267
0.2784     0.0167155
0.2787     0.016501
0.279     0.0165149
0.2793     0.0165501
0.2796     0.0165019
0.2799     0.0164015
0.2802     0.0164187
0.2805     0.0165006
0.2808     0.0163694
0.2811     0.0166833
0.2814     0.0165989
0.2817     0.0166584
0.282     0.0168128
0.2823     0.0168357
0.2826     0.0169203
0.2829     0.0168572
0.2832     0.0166731
0.2835     0.0167496
0.2838     0.0165431
0.2841     0.0164625
0.2844     0.0164329
0.2847     0.0163722
0.285     0.0164266
0.2853     0.0164829
0.2856     0.0163921
0.2859     0.0162922
0.2862     0.0162253
0.2865     0.016561
0.2868     0.0164576
0.2871     0.0166252
0.2874     0.0167322
0.2877     0.0168386
0.288     0.0170684
0.2883     0.0169677
0.2886     0.017033
0.2889     0.0167863
0.2892     0.0167809
0.2895     0.0167727
0.2898     0.0166714
0.2901     0.0166808
0.2904     0.0164391
0.2907     0.0163078
0.291     0.016302
0.2913     0.0162196
0.2916     0.0160891
0.2919     0.0160394
0.2922     0.0162901
0.2925     0.0165405
0.2928     0.0167255
0.2931     0.0167483
0.2934     0.0168853
0.2937     0.0171498
0.294     0.0171386
0.2943     0.0171003
0.2946     0.017431
0.2949     0.0174172
0.2952     0.0172481
0.2955     0.0171074
0.2958     0.0168713
0.2961     0.0166611
0.2964     0.0166129
0.2967     0.0163646
0.297     0.0163145
0.2973     0.0163298
0.2976     0.0163797
0.2979     0.0163329
0.2982     0.0163553
0.2985     0.0164136
0.2988     0.0165686
0.2991     0.016856
0.2994     0.0168912
0.2997     0.0170026
0.3     0.0172127
1
Don`t Show mark
Exponential decrease
0.0160173
0.613631
1000
0.001
800
11
Automatic fit
Reference is zero
Graph
0.0160173
0.613631
0
Measured value
0.0003
0.3
0
Time (sec)
