# Supplementary material for: Lactone Enolates of Isochroman-3-ones and 2-Coumaranones: Quantification of Their Nucleophilicity in DMSO and Conjugate Additions to Chalcones
Source: J Org Chem. 2024 Apr 30;89(10):6915–28. doi: 10.1021/acs.joc.4c00277 (PMC11110064; doi:10.1021/acs.joc.4c00277)
Supplement: Supplementary file 2 — jo4c00277_si_002.zip [file jo4c00277_si_002.zip › 4+6c 3-isochro_crown_NaH_dma-QM1704/3-isochro_crown_NaH_dma-QM_50eq.txt]

ProDataTSV

Title: 

Remarks:
#User: SX User
#HV (Absorbance channel): 428.467
#Samples per point: 24
#Sample period: 12.5 us
#Temperature: 19.92 C
#Cell type: Stopped Flow
#Pathlength: 10
Time Stamp : 2023/04/17 11:32:23
The data was saved to file : C:\Users\SX User\Documents\My Data\Yilan Wang\3-isochro_crown_NaH_dma-QM1704\3-isochro_crown_NaH_dma-QM_50eq.txt.


Last Modified: Mon Apr 17 11:32:30 2023 by unknown.

Options:

History: 
User : SX User

Version : SX v.4.5.0.9 Build : Aug 18 2015 12:03:04

DataStore created and initialized for data acquisition.

Time Stamp : Mon Apr 17 11:31:44 2023


----------------------------------------------------


User : SX User

Version : SX v.4.5.0.9 Build : Aug 18 2015 12:03:04

Averaged Traces : 

\..0

\..1

\..2

\..3

\..4

New line :  \..Average::0

Time Stamp : Mon Apr 17 11:32:14 2023


----------------------------------------------------


User : SX User

Version : SX v.4.5.0.9 Build : Aug 18 2015 12:03:04

DataStore created and initialized for data acquisition.

Time Stamp : Mon Apr 17 11:32:23 2023


----------------------------------------------------


Available Dimensions:	2
Time	1000 time points over 0.3s,linear,oversampled,external trigger,pressure hold in operation
Repeat	1 repeats in set., -iter option selected

Available Properties: 	1
Absorbance	

Data:


Absorbance
Time	Repeat
	5	
0.0003	0.606754
0.0006	0.609299
0.0009	0.610986
0.0012	0.613631
0.0015	0.612255
0.0018	0.610372
0.0021	0.608543
0.0024	0.604122
0.0027	0.598871
0.003	0.593293
0.0033	0.58795
0.0036	0.582391
0.0039	0.577058
0.0042	0.572272
0.0045	0.567351
0.0048	0.562687
0.0051	0.558547
0.0054	0.554669
0.0057	0.550661
0.006	0.546722
0.0063	0.542725
0.0066	0.538127
0.0069	0.533951
0.0072	0.529786
0.0075	0.525475
0.0078	0.521811
0.0081	0.517366
0.0084	0.513229
0.0087	0.509524
0.009	0.505859
0.0093	0.502172
0.0096	0.4985
0.0099	0.495016
0.0102	0.491431
0.0105	0.487506
0.0108	0.484051
0.0111	0.480444
0.0114	0.476637
0.0117	0.472999
0.012	0.46907
0.0123	0.465313
0.0126	0.461748
0.0129	0.458144
0.0132	0.454712
0.0135	0.450934
0.0138	0.447548
0.0141	0.444362
0.0144	0.44066
0.0147	0.437435
0.015	0.434088
0.0153	0.430873
0.0156	0.427556
0.0159	0.424254
0.0162	0.421139
0.0165	0.418036
0.0168	0.41495
0.0171	0.411707
0.0174	0.409185
0.0177	0.406239
0.018	0.403215
0.0183	0.400238
0.0186	0.397444
0.0189	0.394755
0.0192	0.391673
0.0195	0.388776
0.0198	0.385673
0.0201	0.382841
0.0204	0.3799
0.0207	0.376696
0.021	0.373976
0.0213	0.371362
0.0216	0.368503
0.0219	0.365563
0.0222	0.362864
0.0225	0.360009
0.0228	0.357505
0.0231	0.355056
0.0234	0.352248
0.0237	0.34971
0.024	0.347404
0.0243	0.344999
0.0246	0.342374
0.0249	0.339966
0.0252	0.337364
0.0255	0.334592
0.0258	0.33229
0.0261	0.329428
0.0264	0.327094
0.0267	0.324521
0.027	0.321795
0.0273	0.319175
0.0276	0.316602
0.0279	0.314318
0.0282	0.311997
0.0285	0.309596
0.0288	0.307543
0.0291	0.305256
0.0294	0.303288
0.0297	0.300983
0.03	0.299005
0.0303	0.297122
0.0306	0.294906
0.0309	0.292483
0.0312	0.290484
0.0315	0.28816
0.0318	0.285954
0.0321	0.283971
0.0324	0.281697
0.0327	0.279743
0.033	0.277743
0.0333	0.275496
0.0336	0.273587
0.0339	0.271438
0.0342	0.269134
0.0345	0.267488
0.0348	0.265308
0.0351	0.26342
0.0354	0.261633
0.0357	0.259685
0.036	0.257967
0.0363	0.2562
0.0366	0.254463
0.0369	0.25265
0.0372	0.250717
0.0375	0.248833
0.0378	0.246788
0.0381	0.244857
0.0384	0.242849
0.0387	0.241211
0.039	0.239293
0.0393	0.237419
0.0396	0.235661
0.0399	0.234182
0.0402	0.232743
0.0405	0.231
0.0408	0.229531
0.0411	0.227979
0.0414	0.226492
0.0417	0.224812
0.042	0.223035
0.0423	0.221372
0.0426	0.219437
0.0429	0.217891
0.0432	0.216256
0.0435	0.214593
0.0438	0.212914
0.0441	0.211376
0.0444	0.209824
0.0447	0.208308
0.045	0.206621
0.0453	0.205394
0.0456	0.204137
0.0459	0.202661
0.0462	0.201413
0.0465	0.200176
0.0468	0.1989
0.0471	0.197351
0.0474	0.195974
0.0477	0.1946
0.048	0.193256
0.0483	0.191569
0.0486	0.190052
0.0489	0.188761
0.0492	0.187214
0.0495	0.185761
0.0498	0.184321
0.0501	0.18277
0.0504	0.181669
0.0507	0.180367
0.051	0.179401
0.0513	0.178277
0.0516	0.177107
0.0519	0.175924
0.0522	0.175099
0.0525	0.173732
0.0528	0.172579
0.0531	0.171318
0.0534	0.170085
0.0537	0.168819
0.054	0.167655
0.0543	0.166175
0.0546	0.164743
0.0549	0.163419
0.0552	0.162144
0.0555	0.160898
0.0558	0.159536
0.0561	0.158434
0.0564	0.1573
0.0567	0.156287
0.057	0.155445
0.0573	0.154296
0.0576	0.153237
0.0579	0.152571
0.0582	0.151552
0.0585	0.150676
0.0588	0.149773
0.0591	0.148634
0.0594	0.147512
0.0597	0.146413
0.06	0.145265
0.0603	0.144292
0.0606	0.142953
0.0609	0.141923
0.0612	0.140829
0.0615	0.139804
0.0618	0.138751
0.0621	0.137803
0.0624	0.136781
0.0627	0.136077
0.063	0.135359
0.0633	0.134569
0.0636	0.133811
0.0639	0.133043
0.0642	0.132321
0.0645	0.131539
0.0648	0.130447
0.0651	0.129805
0.0654	0.128808
0.0657	0.127933
0.066	0.126938
0.0663	0.125943
0.0666	0.124925
0.0669	0.124161
0.0672	0.123099
0.0675	0.122161
0.0678	0.121259
0.0681	0.120675
0.0684	0.119577
0.0687	0.118753
0.069	0.118272
0.0693	0.117676
0.0696	0.116811
0.0699	0.11623
0.0702	0.115354
0.0705	0.114635
0.0708	0.113923
0.0711	0.112934
0.0714	0.112509
0.0717	0.111568
0.072	0.110807
0.0723	0.109932
0.0726	0.109221
0.0729	0.108385
0.0732	0.107555
0.0735	0.10683
0.0738	0.106252
0.0741	0.105481
0.0744	0.10462
0.0747	0.104249
0.075	0.103615
0.0753	0.102915
0.0756	0.102209
0.0759	0.101592
0.0762	0.100862
0.0765	0.100288
0.0768	0.0995606
0.0771	0.0989115
0.0774	0.0981784
0.0777	0.0975002
0.078	0.0966933
0.0783	0.0960028
0.0786	0.0953918
0.0789	0.0946406
0.0792	0.0940858
0.0795	0.0934056
0.0798	0.0931144
0.0801	0.0923868
0.0804	0.0920154
0.0807	0.0913931
0.081	0.0911026
0.0813	0.0906286
0.0816	0.0901179
0.0819	0.089592
0.0822	0.0889919
0.0825	0.0883712
0.0828	0.0877973
0.0831	0.086873
0.0834	0.0862814
0.0837	0.0854967
0.084	0.0849724
0.0843	0.0842576
0.0846	0.0836474
0.0849	0.0830977
0.0852	0.0825327
0.0855	0.0822076
0.0858	0.0818139
0.0861	0.0813965
0.0864	0.0809992
0.0867	0.0806717
0.087	0.0803956
0.0873	0.0800603
0.0876	0.0797513
0.0879	0.0791828
0.0882	0.0789397
0.0885	0.0783289
0.0888	0.0776939
0.0891	0.0771273
0.0894	0.0764872
0.0897	0.0758004
0.09	0.0751531
0.0903	0.074401
0.0906	0.0738876
0.0909	0.0733515
0.0912	0.0726926
0.0915	0.0724509
0.0918	0.0721232
0.0921	0.0718314
0.0924	0.0714414
0.0927	0.0711425
0.093	0.070881
0.0933	0.0705692
0.0936	0.0704387
0.0939	0.0700674
0.0942	0.0696042
0.0945	0.0692736
0.0948	0.0687073
0.0951	0.068093
0.0954	0.067679
0.0957	0.0669917
0.096	0.0663785
0.0963	0.0657808
0.0966	0.0651962
0.0969	0.0648392
0.0972	0.0643546
0.0975	0.0638536
0.0978	0.063595
0.0981	0.0632862
0.0984	0.0631683
0.0987	0.0630174
0.099	0.0626969
0.0993	0.0625868
0.0996	0.0622577
0.0999	0.0621069
0.1002	0.061842
0.1005	0.0613521
0.1008	0.0608766
0.1011	0.0604105
0.1014	0.0599776
0.1017	0.0593587
0.102	0.0589281
0.1023	0.0583485
0.1026	0.0578642
0.1029	0.0575216
0.1032	0.0572426
0.1035	0.0568345
0.1038	0.0565936
0.1041	0.0564097
0.1044	0.056139
0.1047	0.0560537
0.105	0.0558149
0.1053	0.0554517
0.1056	0.0553627
0.1059	0.0550402
0.1062	0.0549108
0.1065	0.0545148
0.1068	0.0543016
0.1071	0.0538944
0.1074	0.0534493
0.1077	0.053085
0.108	0.0526152
0.1083	0.0522937
0.1086	0.05186
0.1089	0.0515503
0.1092	0.0514094
0.1095	0.0510354
0.1098	0.0507865
0.1101	0.0506633
0.1104	0.0504993
0.1107	0.0503379
0.111	0.050071
0.1113	0.0497899
0.1116	0.0497703
0.1119	0.0491857
0.1122	0.0488344
0.1125	0.0486504
0.1128	0.0482173
0.1131	0.0479273
0.1134	0.0476037
0.1137	0.047268
0.114	0.0469446
0.1143	0.0467689
0.1146	0.0464379
0.1149	0.0461549
0.1152	0.0459769
0.1155	0.0459283
0.1158	0.0456579
0.1161	0.045657
0.1164	0.0455025
0.1167	0.045305
0.117	0.0451033
0.1173	0.0448662
0.1176	0.044544
0.1179	0.0440426
0.1182	0.0437477
0.1185	0.043315
0.1188	0.0430062
0.1191	0.0427125
0.1194	0.0424791
0.1197	0.0421674
0.12	0.0418294
0.1203	0.0415704
0.1206	0.0414106
0.1209	0.0412812
0.1212	0.0411396
0.1215	0.041003
0.1218	0.0410212
0.1221	0.0410275
0.1224	0.0411025
0.1227	0.0408374
0.123	0.0406877
0.1233	0.0403495
0.1236	0.0400313
0.1239	0.0397179
0.1242	0.03955
0.1245	0.0390621
0.1248	0.0387653
0.1251	0.0384515
0.1254	0.0380306
0.1257	0.037765
0.126	0.0375377
0.1263	0.0371939
0.1266	0.0372722
0.1269	0.0372175
0.1272	0.0372923
0.1275	0.0373304
0.1278	0.0373629
0.1281	0.037444
0.1284	0.0374166
0.1287	0.0372652
0.129	0.0371264
0.1293	0.0368509
0.1296	0.0367732
0.1299	0.0366022
0.1302	0.0360227
0.1305	0.0358868
0.1308	0.0353431
0.1311	0.0350286
0.1314	0.0346835
0.1317	0.0344348
0.132	0.0340839
0.1323	0.0340442
0.1326	0.0339475
0.1329	0.0339943
0.1332	0.0339206
0.1335	0.0340802
0.1338	0.034068
0.1341	0.0340309
0.1344	0.0340319
0.1347	0.0341173
0.135	0.0341425
0.1353	0.033843
0.1356	0.0337374
0.1359	0.0334237
0.1362	0.0329272
0.1365	0.0328218
0.1368	0.0324384
0.1371	0.0321074
0.1374	0.031848
0.1377	0.0315558
0.138	0.0311514
0.1383	0.0310798
0.1386	0.0309191
0.1389	0.0309016
0.1392	0.0309348
0.1395	0.0308226
0.1398	0.0309256
0.1401	0.0308311
0.1404	0.0310071
0.1407	0.0309083
0.141	0.031008
0.1413	0.0309269
0.1416	0.0307404
0.1419	0.0306915
0.1422	0.0305204
0.1425	0.0301625
0.1428	0.0297594
0.1431	0.0295793
0.1434	0.0294276
0.1437	0.0290365
0.144	0.0288843
0.1443	0.0287369
0.1446	0.0287412
0.1449	0.0286412
0.1452	0.0285696
0.1455	0.0284755
0.1458	0.0284899
0.1461	0.0285225
0.1464	0.0285837
0.1467	0.0286938
0.147	0.028464
0.1473	0.0283407
0.1476	0.0281454
0.1479	0.0282471
0.1482	0.0279129
0.1485	0.0279511
0.1488	0.0276335
0.1491	0.0274559
0.1494	0.0273422
0.1497	0.0271902
0.15	0.0270537
0.1503	0.0270172
0.1506	0.0269623
0.1509	0.0268057
0.1512	0.0268767
0.1515	0.0268443
0.1518	0.0268393
0.1521	0.0265476
0.1524	0.02654
0.1527	0.0265424
0.153	0.0265375
0.1533	0.0263928
0.1536	0.0263492
0.1539	0.0259463
0.1542	0.0258436
0.1545	0.0257842
0.1548	0.0256825
0.1551	0.0256359
0.1554	0.0253905
0.1557	0.0253769
0.156	0.0252206
0.1563	0.0252171
0.1566	0.0253245
0.1569	0.0252558
0.1572	0.0250748
0.1575	0.0252292
0.1578	0.0251686
0.1581	0.0251053
0.1584	0.0250883
0.1587	0.0249321
0.159	0.0247234
0.1593	0.0246392
0.1596	0.0244004
0.1599	0.0242916
0.1602	0.0240877
0.1605	0.0238178
0.1608	0.02378
0.1611	0.0236121
0.1614	0.0235213
0.1617	0.0233196
0.162	0.0235303
0.1623	0.0236538
0.1626	0.0234369
0.1629	0.0235534
0.1632	0.0237455
0.1635	0.0236261
0.1638	0.0236747
0.1641	0.0235851
0.1644	0.0237351
0.1647	0.0236053
0.165	0.0234051
0.1653	0.0231519
0.1656	0.0230414
0.1659	0.0227937
0.1662	0.0226702
0.1665	0.0225457
0.1668	0.0224433
0.1671	0.0223279
0.1674	0.0224512
0.1677	0.0222154
0.168	0.0219789
0.1683	0.0220751
0.1686	0.0220705
0.1689	0.022132
0.1692	0.0223342
0.1695	0.0223898
0.1698	0.0225862
0.1701	0.0225952
0.1704	0.0225886
0.1707	0.0225212
0.171	0.0222783
0.1713	0.0221194
0.1716	0.0222535
0.1719	0.0218948
0.1722	0.021574
0.1725	0.0213263
0.1728	0.021209
0.1731	0.0210544
0.1734	0.0210903
0.1737	0.0209251
0.174	0.0207934
0.1743	0.0208351
0.1746	0.0210006
0.1749	0.021044
0.1752	0.0211945
0.1755	0.0213234
0.1758	0.0214438
0.1761	0.0216512
0.1764	0.0215879
0.1767	0.0215796
0.177	0.0213252
0.1773	0.0213926
0.1776	0.0211666
0.1779	0.0210632
0.1782	0.0208745
0.1785	0.0205932
0.1788	0.020329
0.1791	0.0200552
0.1794	0.0199731
0.1797	0.0199194
0.18	0.0198272
0.1803	0.0198834
0.1806	0.0197694
0.1809	0.019982
0.1812	0.0200265
0.1815	0.020051
0.1818	0.0202869
0.1821	0.020328
0.1824	0.0204647
0.1827	0.0203429
0.183	0.0204535
0.1833	0.020366
0.1836	0.020169
0.1839	0.0200453
0.1842	0.0199495
0.1845	0.0197169
0.1848	0.0195137
0.1851	0.0194259
0.1854	0.0193797
0.1857	0.0190669
0.186	0.0190869
0.1863	0.0189084
0.1866	0.0191325
0.1869	0.0190499
0.1872	0.0191536
0.1875	0.0192163
0.1878	0.0194307
0.1881	0.0194817
0.1884	0.0196866
0.1887	0.0195032
0.189	0.019727
0.1893	0.0194813
0.1896	0.0194209
0.1899	0.0193135
0.1902	0.019308
0.1905	0.019217
0.1908	0.0190159
0.1911	0.0187785
0.1914	0.0187354
0.1917	0.0186954
0.192	0.0187651
0.1923	0.0186922
0.1926	0.0186712
0.1929	0.0187379
0.1932	0.0187591
0.1935	0.0186881
0.1938	0.0189814
0.1941	0.0188992
0.1944	0.0188357
0.1947	0.0189554
0.195	0.0189886
0.1953	0.0187972
0.1956	0.0185932
0.1959	0.0186443
0.1962	0.0185411
0.1965	0.0184314
0.1968	0.0183992
0.1971	0.0182721
0.1974	0.018192
0.1977	0.0183331
0.198	0.0182336
0.1983	0.0182311
0.1986	0.0182676
0.1989	0.018335
0.1992	0.0183172
0.1995	0.0183762
0.1998	0.0183555
0.2001	0.0184513
0.2004	0.0183145
0.2007	0.0182663
0.201	0.0180129
0.2013	0.017995
0.2016	0.0179156
0.2019	0.0178203
0.2022	0.017672
0.2025	0.0175484
0.2028	0.017446
0.2031	0.0175648
0.2034	0.0175996
0.2037	0.0175791
0.204	0.0177152
0.2043	0.0177063
0.2046	0.0178452
0.2049	0.018114
0.2052	0.018111
0.2055	0.0181542
0.2058	0.0181928
0.2061	0.018162
0.2064	0.0182081
0.2067	0.0179803
0.207	0.0177559
0.2073	0.0175994
0.2076	0.0176315
0.2079	0.0173097
0.2082	0.0171447
0.2085	0.0170937
0.2088	0.017028
0.2091	0.0170734
0.2094	0.0170898
0.2097	0.0171915
0.21	0.017371
0.2103	0.0175231
0.2106	0.0177345
0.2109	0.0176331
0.2112	0.018047
0.2115	0.0179245
0.2118	0.0180997
0.2121	0.0180098
0.2124	0.0181792
0.2127	0.0179457
0.213	0.0177764
0.2133	0.017614
0.2136	0.0172688
0.2139	0.0170661
0.2142	0.0168966
0.2145	0.0169571
0.2148	0.016805
0.2151	0.0167486
0.2154	0.0168725
0.2157	0.0169606
0.216	0.0170441
0.2163	0.017206
0.2166	0.0173981
0.2169	0.0175518
0.2172	0.0177312
0.2175	0.0178586
0.2178	0.0179184
0.2181	0.0178024
0.2184	0.0178041
0.2187	0.0174762
0.219	0.0175049
0.2193	0.0173769
0.2196	0.0173903
0.2199	0.0170432
0.2202	0.0169744
0.2205	0.0166743
0.2208	0.0166671
0.2211	0.0164928
0.2214	0.0165475
0.2217	0.0166935
0.222	0.016858
0.2223	0.016886
0.2226	0.017089
0.2229	0.0172326
0.2232	0.0173367
0.2235	0.017362
0.2238	0.0174652
0.2241	0.0175508
0.2244	0.0175334
0.2247	0.0171593
0.225	0.0173222
0.2253	0.0171558
0.2256	0.0170297
0.2259	0.0169339
0.2262	0.0168488
0.2265	0.0167288
0.2268	0.0167501
0.2271	0.0166297
0.2274	0.0166934
0.2277	0.0165871
0.228	0.0167689
0.2283	0.0167745
0.2286	0.0170376
0.2289	0.0170538
0.2292	0.0171694
0.2295	0.0172526
0.2298	0.0173234
0.2301	0.0172886
0.2304	0.0172178
0.2307	0.0172874
0.231	0.0171098
0.2313	0.0171228
0.2316	0.0171001
0.2319	0.0170627
0.2322	0.0169657
0.2325	0.0169651
0.2328	0.0168948
0.2331	0.0169639
0.2334	0.0169685
0.2337	0.0169006
0.234	0.0170599
0.2343	0.0170981
0.2346	0.0170969
0.2349	0.0171604
0.2352	0.0171747
0.2355	0.0170226
0.2358	0.0170877
0.2361	0.0171142
0.2364	0.0169753
0.2367	0.0169375
0.237	0.016993
0.2373	0.016995
0.2376	0.0169399
0.2379	0.01686
0.2382	0.0167654
0.2385	0.0166787
0.2388	0.0169723
0.2391	0.0168847
0.2394	0.0169255
0.2397	0.0169359
0.24	0.0169818
0.2403	0.0170825
0.2406	0.0171272
0.2409	0.0171457
0.2412	0.0169671
0.2415	0.0170254
0.2418	0.0168853
0.2421	0.016885
0.2424	0.0167335
0.2427	0.0167351
0.243	0.0165653
0.2433	0.0165462
0.2436	0.0164467
0.2439	0.0163831
0.2442	0.0164498
0.2445	0.0164505
0.2448	0.0164305
0.2451	0.0164562
0.2454	0.0167225
0.2457	0.0168977
0.246	0.0170192
0.2463	0.0171956
0.2466	0.0169614
0.2469	0.017052
0.2472	0.0170155
0.2475	0.0170199
0.2478	0.0169726
0.2481	0.016943
0.2484	0.0167545
0.2487	0.01661
0.249	0.0164359
0.2493	0.0163574
0.2496	0.0163478
0.2499	0.0162271
0.2502	0.0162933
0.2505	0.0163012
0.2508	0.0164601
0.2511	0.0164789
0.2514	0.0167551
0.2517	0.0167744
0.252	0.0167984
0.2523	0.0170962
0.2526	0.0171698
0.2529	0.0172745
0.2532	0.0172792
0.2535	0.0171974
0.2538	0.0171292
0.2541	0.0169064
0.2544	0.0168864
0.2547	0.0167552
0.255	0.0165668
0.2553	0.0163813
0.2556	0.0164054
0.2559	0.0164411
0.2562	0.0162425
0.2565	0.0163445
0.2568	0.016474
0.2571	0.0164713
0.2574	0.0166858
0.2577	0.0166846
0.258	0.0168682
0.2583	0.0169866
0.2586	0.0170759
0.2589	0.0171597
0.2592	0.0171782
0.2595	0.0171741
0.2598	0.0171606
0.2601	0.0171069
0.2604	0.0168184
0.2607	0.0169124
0.261	0.0165931
0.2613	0.016522
0.2616	0.0163365
0.2619	0.0164115
0.2622	0.0161734
0.2625	0.0160173
0.2628	0.0160281
0.2631	0.0161027
0.2634	0.0162218
0.2637	0.0163988
0.264	0.0164364
0.2643	0.0165871
0.2646	0.0166974
0.2649	0.0167976
0.2652	0.0167639
0.2655	0.016883
0.2658	0.0170644
0.2661	0.016961
0.2664	0.0169121
0.2667	0.0167583
0.267	0.0165961
0.2673	0.0164729
0.2676	0.0164871
0.2679	0.0162702
0.2682	0.016141
0.2685	0.0161586
0.2688	0.01617
0.2691	0.0160248
0.2694	0.0161737
0.2697	0.0163293
0.27	0.0164241
0.2703	0.0164957
0.2706	0.0167947
0.2709	0.0168401
0.2712	0.0166915
0.2715	0.0168492
0.2718	0.016837
0.2721	0.0168301
0.2724	0.0168533
0.2727	0.0168826
0.273	0.0167156
0.2733	0.016655
0.2736	0.0166341
0.2739	0.0166405
0.2742	0.0164103
0.2745	0.0164057
0.2748	0.0165183
0.2751	0.0165111
0.2754	0.0165726
0.2757	0.0166368
0.276	0.016718
0.2763	0.0167006
0.2766	0.0167358
0.2769	0.0168344
0.2772	0.0168595
0.2775	0.0169223
0.2778	0.0168733
0.2781	0.0168267
0.2784	0.0167155
0.2787	0.016501
0.279	0.0165149
0.2793	0.0165501
0.2796	0.0165019
0.2799	0.0164015
0.2802	0.0164187
0.2805	0.0165006
0.2808	0.0163694
0.2811	0.0166833
0.2814	0.0165989
0.2817	0.0166584
0.282	0.0168128
0.2823	0.0168357
0.2826	0.0169203
0.2829	0.0168572
0.2832	0.0166731
0.2835	0.0167496
0.2838	0.0165431
0.2841	0.0164625
0.2844	0.0164329
0.2847	0.0163722
0.285	0.0164266
0.2853	0.0164829
0.2856	0.0163921
0.2859	0.0162922
0.2862	0.0162253
0.2865	0.016561
0.2868	0.0164576
0.2871	0.0166252
0.2874	0.0167322
0.2877	0.0168386
0.288	0.0170684
0.2883	0.0169677
0.2886	0.017033
0.2889	0.0167863
0.2892	0.0167809
0.2895	0.0167727
0.2898	0.0166714
0.2901	0.0166808
0.2904	0.0164391
0.2907	0.0163078
0.291	0.016302
0.2913	0.0162196
0.2916	0.0160891
0.2919	0.0160394
0.2922	0.0162901
0.2925	0.0165405
0.2928	0.0167255
0.2931	0.0167483
0.2934	0.0168853
0.2937	0.0171498
0.294	0.0171386
0.2943	0.0171003
0.2946	0.017431
0.2949	0.0174172
0.2952	0.0172481
0.2955	0.0171074
0.2958	0.0168713
0.2961	0.0166611
0.2964	0.0166129
0.2967	0.0163646
0.297	0.0163145
0.2973	0.0163298
0.2976	0.0163797
0.2979	0.0163329
0.2982	0.0163553
0.2985	0.0164136
0.2988	0.0165686
0.2991	0.016856
0.2994	0.0168912
0.2997	0.0170026
0.3	0.0172127
