# Supplementary material for: Lactone Enolates of Isochroman-3-ones and 2-Coumaranones: Quantification of Their Nucleophilicity in DMSO and Conjugate Additions to Chalcones
Source: J Org Chem. 2024 Apr 30;89(10):6915–28. doi: 10.1021/acs.joc.4c00277 (PMC11110064; doi:10.1021/acs.joc.4c00277)
Supplement: Supplementary file 2 — jo4c00277_si_002.zip [file jo4c00277_si_002.zip › 4+6d 3-isochro-15-crown-5_NaH_OMe-OMe/3-isochro_15-crown-5_NaH_OMeOMe_10eq.exp]

*********************************************************
*   File written by ExpoFit V 1.3 (2007 by Dr. Kempf)   *
*********************************************************

Date = 12/04/2023 14:34:29
3-isochro_15-crown-5_NaH_OMeOMe_10eq.txt
12/04/2023 13:59:28
Universal ASCII - file data
2000
0.001     0.470063
0.002     0.472774
0.003     0.468861
0.004     0.462384
0.005     0.456401
0.006     0.453051
0.007     0.450742
0.008     0.447433
0.009     0.443892
0.01     0.441188
0.011     0.438807
0.012     0.436118
0.013     0.433032
0.014     0.429886
0.015     0.426906
0.016     0.424011
0.017     0.42181
0.018     0.420147
0.019     0.418228
0.02     0.415776
0.021     0.412636
0.022     0.41
0.023     0.408168
0.024     0.406746
0.025     0.405049
0.026     0.402708
0.027     0.399422
0.028     0.396707
0.029     0.394797
0.03     0.393688
0.031     0.39211
0.032     0.38978
0.033     0.38715
0.034     0.38509
0.035     0.383279
0.036     0.381794
0.037     0.380132
0.038     0.378116
0.039     0.375828
0.04     0.374082
0.041     0.372858
0.042     0.371363
0.043     0.369318
0.044     0.366895
0.045     0.364802
0.046     0.363654
0.047     0.362722
0.048     0.361103
0.049     0.358861
0.05     0.356384
0.051     0.35457
0.052     0.35381
0.053     0.353142
0.054     0.351494
0.055     0.348899
0.056     0.346463
0.057     0.345044
0.058     0.344319
0.059     0.343796
0.06     0.342287
0.061     0.340071
0.062     0.337803
0.063     0.336392
0.064     0.335947
0.065     0.335015
0.066     0.333654
0.067     0.331413
0.068     0.329347
0.069     0.328049
0.07     0.327301
0.071     0.326417
0.072     0.325024
0.073     0.323213
0.074     0.321496
0.075     0.320296
0.076     0.319472
0.077     0.318365
0.078     0.316724
0.079     0.315186
0.08     0.313832
0.081     0.313021
0.082     0.312323
0.083     0.311156
0.084     0.309419
0.085     0.307732
0.086     0.306273
0.087     0.305621
0.088     0.3051
0.089     0.304013
0.09     0.302115
0.091     0.300071
0.092     0.298796
0.093     0.298289
0.094     0.29781
0.095     0.29694
0.096     0.294998
0.097     0.293099
0.098     0.291674
0.099     0.291197
0.1     0.291019
0.101     0.290227
0.102     0.28848
0.103     0.286486
0.104     0.284953
0.105     0.284532
0.106     0.2843
0.107     0.283363
0.108     0.281818
0.109     0.279953
0.11     0.278697
0.111     0.278134
0.112     0.277578
0.113     0.276492
0.114     0.275062
0.115     0.273502
0.116     0.272588
0.117     0.272172
0.118     0.271331
0.119     0.270028
0.12     0.268498
0.121     0.267295
0.122     0.26687
0.123     0.266527
0.124     0.265612
0.125     0.264008
0.126     0.262201
0.127     0.261351
0.128     0.260941
0.129     0.260686
0.13     0.259812
0.131     0.25821
0.132     0.256431
0.133     0.255382
0.134     0.255129
0.135     0.254994
0.136     0.254252
0.137     0.252643
0.138     0.251097
0.139     0.249818
0.14     0.249516
0.141     0.249516
0.142     0.248907
0.143     0.247544
0.144     0.24607
0.145     0.245005
0.146     0.244381
0.147     0.244085
0.148     0.243457
0.149     0.242504
0.15     0.241093
0.151     0.239935
0.152     0.239159
0.153     0.238702
0.154     0.23813
0.155     0.237125
0.156     0.236159
0.157     0.235231
0.158     0.234396
0.159     0.233934
0.16     0.233174
0.161     0.232207
0.162     0.231381
0.163     0.230588
0.164     0.230128
0.165     0.229423
0.166     0.228531
0.167     0.227285
0.168     0.226314
0.169     0.225673
0.17     0.225568
0.171     0.224982
0.172     0.224162
0.173     0.22255
0.174     0.221232
0.175     0.220614
0.176     0.220656
0.177     0.220598
0.178     0.219639
0.179     0.218164
0.18     0.216722
0.181     0.216058
0.182     0.216158
0.183     0.216295
0.184     0.215423
0.185     0.213994
0.186     0.212506
0.187     0.211705
0.188     0.211794
0.189     0.211813
0.19     0.211179
0.191     0.209737
0.192     0.208367
0.193     0.207576
0.194     0.2073
0.195     0.207311
0.196     0.206616
0.197     0.205356
0.198     0.204363
0.199     0.203838
0.2     0.203557
0.201     0.203142
0.202     0.202336
0.203     0.201393
0.204     0.200544
0.205     0.200414
0.206     0.200201
0.207     0.199559
0.208     0.198355
0.209     0.19734
0.21     0.196719
0.211     0.196719
0.212     0.196742
0.213     0.195671
0.214     0.19452
0.215     0.193206
0.216     0.192762
0.217     0.192918
0.218     0.193086
0.219     0.1924
0.22     0.191193
0.221     0.189873
0.222     0.18944
0.223     0.189615
0.224     0.189648
0.225     0.189053
0.226     0.188111
0.227     0.186841
0.228     0.18633
0.229     0.186135
0.23     0.186196
0.231     0.185749
0.232     0.184841
0.233     0.183769
0.234     0.183014
0.235     0.182806
0.236     0.18262
0.237     0.182212
0.238     0.181533
0.239     0.180669
0.24     0.180093
0.241     0.179725
0.242     0.179539
0.243     0.178945
0.244     0.178257
0.245     0.177524
0.246     0.177258
0.247     0.17699
0.248     0.176555
0.249     0.175828
0.25     0.175031
0.251     0.174424
0.252     0.174153
0.253     0.174008
0.254     0.173495
0.255     0.172733
0.256     0.171538
0.257     0.170959
0.258     0.170734
0.259     0.170817
0.26     0.170868
0.261     0.169774
0.262     0.168687
0.263     0.167814
0.264     0.16768
0.265     0.167986
0.266     0.167863
0.267     0.167161
0.268     0.165877
0.269     0.165006
0.27     0.164632
0.271     0.164986
0.272     0.16499
0.273     0.164291
0.274     0.163167
0.275     0.162273
0.276     0.161903
0.277     0.161946
0.278     0.161966
0.279     0.161262
0.28     0.160323
0.281     0.159736
0.282     0.159464
0.283     0.159399
0.284     0.159097
0.285     0.158433
0.286     0.157657
0.287     0.157297
0.288     0.157179
0.289     0.157021
0.29     0.156464
0.291     0.155586
0.292     0.154916
0.293     0.154533
0.294     0.154742
0.295     0.15458
0.296     0.153816
0.297     0.152667
0.298     0.152037
0.299     0.15193
0.3     0.15213
0.301     0.152107
0.302     0.151464
0.303     0.150317
0.304     0.149437
0.305     0.149374
0.306     0.149723
0.307     0.149846
0.308     0.149251
0.309     0.14818
0.31     0.147356
0.311     0.14702
0.312     0.147273
0.313     0.147218
0.314     0.146671
0.315     0.145881
0.316     0.144983
0.317     0.14457
0.318     0.144629
0.319     0.144698
0.32     0.144268
0.321     0.143593
0.322     0.143142
0.323     0.142602
0.324     0.142571
0.325     0.142232
0.326     0.141757
0.327     0.14131
0.328     0.14107
0.329     0.140788
0.33     0.140662
0.331     0.140298
0.332     0.139599
0.333     0.138979
0.334     0.138777
0.335     0.138726
0.336     0.138514
0.337     0.138202
0.338     0.137375
0.339     0.136718
0.34     0.136392
0.341     0.136561
0.342     0.136688
0.343     0.136245
0.344     0.13547
0.345     0.134673
0.346     0.13431
0.347     0.134488
0.348     0.13485
0.349     0.13456
0.35     0.133899
0.351     0.132964
0.352     0.132527
0.353     0.132587
0.354     0.132846
0.355     0.132812
0.356     0.13217
0.357     0.131234
0.358     0.130755
0.359     0.130834
0.36     0.13101
0.361     0.130987
0.362     0.130462
0.363     0.129805
0.364     0.12923
0.365     0.129262
0.366     0.129308
0.367     0.129184
0.368     0.128696
0.369     0.128151
0.37     0.127986
0.371     0.127938
0.372     0.127812
0.373     0.127414
0.374     0.126684
0.375     0.126354
0.376     0.12631
0.377     0.126616
0.378     0.126332
0.379     0.125779
0.38     0.124975
0.381     0.124666
0.382     0.124723
0.383     0.125021
0.384     0.124937
0.385     0.124276
0.386     0.123311
0.387     0.122903
0.388     0.123192
0.389     0.123597
0.39     0.12371
0.391     0.122868
0.392     0.122042
0.393     0.121678
0.394     0.12158
0.395     0.12206
0.396     0.121887
0.397     0.121367
0.398     0.120675
0.399     0.120126
0.4     0.120214
0.401     0.120287
0.402     0.120274
0.403     0.119881
0.404     0.119291
0.405     0.118864
0.406     0.118787
0.407     0.118821
0.408     0.118571
0.409     0.118271
0.41     0.11788
0.411     0.117822
0.412     0.117663
0.413     0.117611
0.414     0.117078
0.415     0.116689
0.416     0.11636
0.417     0.116369
0.418     0.116344
0.419     0.116314
0.42     0.115834
0.421     0.115108
0.422     0.114821
0.423     0.114839
0.424     0.115036
0.425     0.115059
0.426     0.114681
0.427     0.113862
0.428     0.113472
0.429     0.113378
0.43     0.113834
0.431     0.113894
0.432     0.113559
0.433     0.112845
0.434     0.112225
0.435     0.112113
0.436     0.112463
0.437     0.112636
0.438     0.112362
0.439     0.111828
0.44     0.111206
0.441     0.110844
0.442     0.11113
0.443     0.111149
0.444     0.111018
0.445     0.110504
0.446     0.110048
0.447     0.109852
0.448     0.109986
0.449     0.109923
0.45     0.109757
0.451     0.10931
0.452     0.108937
0.453     0.108909
0.454     0.108876
0.455     0.108767
0.456     0.108316
0.457     0.107866
0.458     0.107826
0.459     0.107823
0.46     0.108001
0.461     0.107601
0.462     0.107047
0.463     0.106449
0.464     0.106312
0.465     0.106516
0.466     0.106683
0.467     0.106483
0.468     0.105769
0.469     0.105207
0.47     0.104975
0.471     0.105363
0.472     0.105686
0.473     0.105488
0.474     0.104699
0.475     0.103997
0.476     0.103867
0.477     0.104078
0.478     0.104502
0.479     0.104359
0.48     0.103682
0.481     0.102983
0.482     0.10259
0.483     0.102846
0.484     0.102928
0.485     0.102891
0.486     0.102416
0.487     0.101894
0.488     0.10159
0.489     0.101869
0.49     0.101779
0.491     0.101535
0.492     0.101256
0.493     0.100784
0.494     0.100805
0.495     0.10072
0.496     0.100807
0.497     0.100324
0.498     0.0999066
0.499     0.0998136
0.5     0.0998974
0.501     0.099836
0.502     0.0996673
0.503     0.0993012
0.504     0.0986226
0.505     0.0986288
0.506     0.0988446
0.507     0.0989285
0.508     0.0987287
0.509     0.0982895
0.51     0.0976908
0.511     0.0974767
0.512     0.097574
0.513     0.0980152
0.514     0.0980424
0.515     0.0975274
0.516     0.0969454
0.517     0.0965553
0.518     0.0966047
0.519     0.0970316
0.52     0.0970515
0.521     0.0966714
0.522     0.096022
0.523     0.0956306
0.524     0.0956183
0.525     0.0958859
0.526     0.0958575
0.527     0.0956549
0.528     0.0951362
0.529     0.0947929
0.53     0.0948396
0.531     0.0950144
0.532     0.0950185
0.533     0.0947262
0.534     0.0944892
0.535     0.0942167
0.536     0.09424
0.537     0.0942435
0.538     0.0941273
0.539     0.0938423
0.54     0.0935227
0.541     0.093386
0.542     0.0935867
0.543     0.0935753
0.544     0.093231
0.545     0.0926977
0.546     0.0924898
0.547     0.0924857
0.548     0.092743
0.549     0.0929207
0.55     0.0925401
0.551     0.0918679
0.552     0.0915999
0.553     0.0915127
0.554     0.0920249
0.555     0.0921592
0.556     0.0920215
0.557     0.0913267
0.558     0.0910205
0.559     0.0909879
0.56     0.0913056
0.561     0.0915188
0.562     0.0912725
0.563     0.0906458
0.564     0.0901513
0.565     0.0901119
0.566     0.0904483
0.567     0.0905528
0.568     0.0903728
0.569     0.0899874
0.57     0.0896483
0.571     0.0895537
0.572     0.0897064
0.573     0.0896777
0.574     0.089551
0.575     0.0893095
0.576     0.0890958
0.577     0.0890805
0.578     0.0892355
0.579     0.0890789
0.58     0.0888911
0.581     0.0885015
0.582     0.0884371
0.583     0.0885383
0.584     0.0885795
0.585     0.0883331
0.586     0.0878768
0.587     0.0876887
0.588     0.0875826
0.589     0.0877512
0.59     0.0879013
0.591     0.0876089
0.592     0.0870378
0.593     0.0867459
0.594     0.0867409
0.595     0.0870592
0.596     0.0873282
0.597     0.0871408
0.598     0.0866057
0.599     0.0861435
0.6     0.0860413
0.601     0.0862706
0.602     0.0864872
0.603     0.0863785
0.604     0.0859048
0.605     0.0853788
0.606     0.085169
0.607     0.0853596
0.608     0.085473
0.609     0.0853777
0.61     0.0850605
0.611     0.0847699
0.612     0.0842976
0.613     0.0843818
0.614     0.0845677
0.615     0.084466
0.616     0.0843456
0.617     0.0840084
0.618     0.0838949
0.619     0.0838214
0.62     0.0838527
0.621     0.0835903
0.622     0.0832955
0.623     0.0831803
0.624     0.0829845
0.625     0.0831671
0.626     0.0828428
0.627     0.0827076
0.628     0.082305
0.629     0.0820663
0.63     0.0822715
0.631     0.0822672
0.632     0.0821306
0.633     0.081685
0.634     0.0814358
0.635     0.0812241
0.636     0.0814074
0.637     0.0817118
0.638     0.0816386
0.639     0.0812211
0.64     0.0806523
0.641     0.0804215
0.642     0.0805665
0.643     0.0808071
0.644     0.0809325
0.645     0.0804637
0.646     0.0799834
0.647     0.07962
0.648     0.0796765
0.649     0.0799526
0.65     0.0800098
0.651     0.0795302
0.652     0.0791731
0.653     0.0788873
0.654     0.0789265
0.655     0.0791797
0.656     0.0792006
0.657     0.0789456
0.658     0.0787466
0.659     0.0785166
0.66     0.0786025
0.661     0.0787212
0.662     0.0784813
0.663     0.0781787
0.664     0.0779273
0.665     0.0779378
0.666     0.0780498
0.667     0.0779985
0.668     0.0776607
0.669     0.0773003
0.67     0.0771383
0.671     0.0772857
0.672     0.0774394
0.673     0.0773591
0.674     0.0769932
0.675     0.0765725
0.676     0.0763883
0.677     0.076547
0.678     0.0768841
0.679     0.0769335
0.68     0.0766828
0.681     0.076171
0.682     0.0760234
0.683     0.0760458
0.684     0.0761878
0.685     0.0763895
0.686     0.0759976
0.687     0.0756297
0.688     0.0752066
0.689     0.0751655
0.69     0.0755135
0.691     0.0755432
0.692     0.0754002
0.693     0.0750915
0.694     0.0747551
0.695     0.0747482
0.696     0.0750062
0.697     0.0750475
0.698     0.0749796
0.699     0.07466
0.7     0.0745004
0.701     0.0744645
0.702     0.0744489
0.703     0.0744587
0.704     0.0741732
0.705     0.0741618
0.706     0.0740099
0.707     0.0740208
0.708     0.0741068
0.709     0.0738972
0.71     0.0735821
0.711     0.0734046
0.712     0.073475
0.713     0.0736694
0.714     0.0736496
0.715     0.073474
0.716     0.0731918
0.717     0.0729652
0.718     0.0730537
0.719     0.0733401
0.72     0.0734465
0.721     0.0733264
0.722     0.0729488
0.723     0.0726231
0.724     0.0725809
0.725     0.0729618
0.726     0.0730301
0.727     0.0730308
0.728     0.0726214
0.729     0.0721995
0.73     0.0721211
0.731     0.0722432
0.732     0.0725852
0.733     0.0724739
0.734     0.0722304
0.735     0.0719209
0.736     0.07179
0.737     0.0720164
0.738     0.0721575
0.739     0.0721699
0.74     0.071955
0.741     0.0717322
0.742     0.0716977
0.743     0.0717973
0.744     0.071864
0.745     0.0716589
0.746     0.071444
0.747     0.0713372
0.748     0.0713234
0.749     0.0713104
0.75     0.0712628
0.751     0.0709822
0.752     0.0707693
0.753     0.0707876
0.754     0.0709421
0.755     0.0710685
0.756     0.070971
0.757     0.070688
0.758     0.0703911
0.759     0.0704318
0.76     0.0705146
0.761     0.0708882
0.762     0.0708312
0.763     0.070379
0.764     0.0699757
0.765     0.0699659
0.766     0.0701859
0.767     0.0704083
0.768     0.0703147
0.769     0.0699539
0.77     0.0695791
0.771     0.069419
0.772     0.069486
0.773     0.0697629
0.774     0.0698107
0.775     0.0693745
0.776     0.0691808
0.777     0.0689374
0.778     0.0691137
0.779     0.0693012
0.78     0.0693689
0.781     0.0690524
0.782     0.0689007
0.783     0.0687836
0.784     0.0689351
0.785     0.0688777
0.786     0.0688324
0.787     0.0687379
0.788     0.0686032
0.789     0.0685249
0.79     0.0684924
0.791     0.0684774
0.792     0.0682872
0.793     0.0680728
0.794     0.067914
0.795     0.0680304
0.796     0.068235
0.797     0.0682497
0.798     0.0679551
0.799     0.0677158
0.8     0.0676022
0.801     0.0677581
0.802     0.0679989
0.803     0.0680024
0.804     0.067792
0.805     0.0674162
0.806     0.067303
0.807     0.0674
0.808     0.0677288
0.809     0.0677214
0.81     0.0673804
0.811     0.0670557
0.812     0.066757
0.813     0.0669544
0.814     0.0671443
0.815     0.067258
0.816     0.0671713
0.817     0.0668843
0.818     0.0665918
0.819     0.0666732
0.82     0.0668566
0.821     0.06696
0.822     0.0668537
0.823     0.0665788
0.824     0.0665691
0.825     0.0663947
0.826     0.0665313
0.827     0.0665667
0.828     0.0665016
0.829     0.0661818
0.83     0.0661343
0.831     0.0660483
0.832     0.0662281
0.833     0.0660397
0.834     0.0658059
0.835     0.0656639
0.836     0.0657606
0.837     0.065895
0.838     0.0658982
0.839     0.0657504
0.84     0.0654515
0.841     0.0654106
0.842     0.0653477
0.843     0.0657411
0.844     0.065809
0.845     0.0655825
0.846     0.0652214
0.847     0.0650666
0.848     0.0650548
0.849     0.0654234
0.85     0.0654884
0.851     0.0652511
0.852     0.064918
0.853     0.0647016
0.854     0.0646166
0.855     0.0648528
0.856     0.0651067
0.857     0.0649348
0.858     0.0646381
0.859     0.0643638
0.86     0.0643783
0.861     0.0646037
0.862     0.0645827
0.863     0.0645964
0.864     0.0643313
0.865     0.0642188
0.866     0.0642155
0.867     0.0642
0.868     0.0643434
0.869     0.0641781
0.87     0.0639413
0.871     0.0639508
0.872     0.0638823
0.873     0.0639605
0.874     0.0637623
0.875     0.063708
0.876     0.0634589
0.877     0.063572
0.878     0.0636861
0.879     0.063701
0.88     0.06358
0.881     0.0632955
0.882     0.0631428
0.883     0.063123
0.884     0.0634429
0.885     0.0635464
0.886     0.0632935
0.887     0.063052
0.888     0.0628009
0.889     0.0627984
0.89     0.0629207
0.891     0.0630851
0.892     0.0630236
0.893     0.0626692
0.894     0.0624244
0.895     0.0623938
0.896     0.0626053
0.897     0.0627085
0.898     0.0627254
0.899     0.0624373
0.9     0.0622005
0.901     0.0619971
0.902     0.0622933
0.903     0.0623252
0.904     0.0623703
0.905     0.0622476
0.906     0.0620446
0.907     0.0620051
0.908     0.0619837
0.909     0.0620569
0.91     0.0619688
0.911     0.0618172
0.912     0.0617005
0.913     0.0616908
0.914     0.061654
0.915     0.0617683
0.916     0.0616327
0.917     0.0613401
0.918     0.0612899
0.919     0.0613974
0.92     0.0615624
0.921     0.061535
0.922     0.0613357
0.923     0.0611112
0.924     0.0611261
0.925     0.0611444
0.926     0.0613596
0.927     0.0614503
0.928     0.0611055
0.929     0.060798
0.93     0.060706
0.931     0.0608312
0.932     0.0611846
0.933     0.0611895
0.934     0.0607898
0.935     0.0605331
0.936     0.0603974
0.937     0.0605607
0.938     0.0607981
0.939     0.0609347
0.94     0.0606809
0.941     0.0603866
0.942     0.0601804
0.943     0.0604257
0.944     0.0605917
0.945     0.0607071
0.946     0.0605619
0.947     0.0603731
0.948     0.0601909
0.949     0.0602692
0.95     0.0603473
0.951     0.0603406
0.952     0.0602841
0.953     0.0600939
0.954     0.0600637
0.955     0.0600695
0.956     0.0602074
0.957     0.0600976
0.958     0.0599114
0.959     0.0597937
0.96     0.0598975
0.961     0.059966
0.962     0.0599807
0.963     0.0598771
0.964     0.0596067
0.965     0.059582
0.966     0.0598014
0.967     0.0599068
0.968     0.0599528
0.969     0.0597239
0.97     0.0594983
0.971     0.0593223
0.972     0.0595406
0.973     0.0597574
0.974     0.0599132
0.975     0.0596764
0.976     0.059477
0.977     0.0592992
0.978     0.0593442
0.979     0.0595882
0.98     0.0596453
0.981     0.0595368
0.982     0.0593555
0.983     0.0591408
0.984     0.0591638
0.985     0.0593997
0.986     0.0596056
0.987     0.0594786
0.988     0.0593353
0.989     0.0591621
0.99     0.0592077
0.991     0.0592992
0.992     0.0594392
0.993     0.0593773
0.994     0.0592524
0.995     0.0590874
0.996     0.0592997
0.997     0.0592585
0.998     0.0591895
0.999     0.0590767
1     0.0590215
1.001     0.0589922
1.002     0.0592226
1.003     0.0592281
1.004     0.0591968
1.005     0.059095
1.006     0.0589274
1.007     0.0591663
1.008     0.0592814
1.009     0.0592998
1.01     0.0593318
1.011     0.0591016
1.012     0.0588539
1.013     0.0589818
1.014     0.0592871
1.015     0.0592907
1.016     0.0593511
1.017     0.0590499
1.018     0.0588255
1.019     0.0588329
1.02     0.0590238
1.021     0.0593239
1.022     0.0591564
1.023     0.0589686
1.024     0.0587569
1.025     0.0588026
1.026     0.0589017
1.027     0.0591007
1.028     0.0590934
1.029     0.0589359
1.03     0.0587462
1.031     0.0587597
1.032     0.058742
1.033     0.0590771
1.034     0.0589885
1.035     0.0588592
1.036     0.0587586
1.037     0.058741
1.038     0.0587714
1.039     0.0588059
1.04     0.0586045
1.041     0.0585608
1.042     0.0585842
1.043     0.0586587
1.044     0.0587657
1.045     0.0587042
1.046     0.0585299
1.047     0.0585065
1.048     0.0584618
1.049     0.0585998
1.05     0.0587374
1.051     0.0586964
1.052     0.0585425
1.053     0.0583068
1.054     0.0583738
1.055     0.0585623
1.056     0.0586476
1.057     0.0587035
1.058     0.058254
1.059     0.0581188
1.06     0.058023
1.061     0.0582678
1.062     0.0583639
1.063     0.058553
1.064     0.0582091
1.065     0.0580897
1.066     0.0579467
1.067     0.0581137
1.068     0.0582567
1.069     0.0583889
1.07     0.0582077
1.071     0.0580428
1.072     0.0579804
1.073     0.0580478
1.074     0.0581813
1.075     0.0581234
1.076     0.0581163
1.077     0.0579839
1.078     0.0579179
1.079     0.0579759
1.08     0.0580735
1.081     0.0579633
1.082     0.0578667
1.083     0.057702
1.084     0.0578831
1.085     0.057896
1.086     0.0578855
1.087     0.0578651
1.088     0.0576405
1.089     0.0577464
1.09     0.0577925
1.091     0.0579922
1.092     0.0579454
1.093     0.0578096
1.094     0.0575522
1.095     0.0575825
1.096     0.0577377
1.097     0.0579693
1.098     0.0579238
1.099     0.057833
1.1     0.0574822
1.101     0.05746
1.102     0.0575431
1.103     0.0577856
1.104     0.0579403
1.105     0.0576697
1.106     0.0575187
1.107     0.0573403
1.108     0.0574748
1.109     0.0576652
1.11     0.0578255
1.111     0.0577241
1.112     0.0575414
1.113     0.0573496
1.114     0.0575754
1.115     0.0577009
1.116     0.0576961
1.117     0.0576425
1.118     0.0575101
1.119     0.0573253
1.12     0.0573904
1.121     0.0574901
1.122     0.0575
1.123     0.0574497
1.124     0.0573697
1.125     0.0573423
1.126     0.0574258
1.127     0.057433
1.128     0.0573821
1.129     0.0573016
1.13     0.0571802
1.131     0.0573981
1.132     0.0575081
1.133     0.0575264
1.134     0.0573484
1.135     0.0572497
1.136     0.0571974
1.137     0.0573587
1.138     0.0576044
1.139     0.0575823
1.14     0.0574435
1.141     0.0571685
1.142     0.0571199
1.143     0.0572726
1.144     0.0573552
1.145     0.0575304
1.146     0.0574153
1.147     0.057077
1.148     0.0570409
1.149     0.0570621
1.15     0.0572854
1.151     0.0574383
1.152     0.0574735
1.153     0.0572576
1.154     0.0571913
1.155     0.0572336
1.156     0.0573135
1.157     0.0574355
1.158     0.0574571
1.159     0.0573286
1.16     0.0572059
1.161     0.0573028
1.162     0.0573
1.163     0.0573384
1.164     0.0572761
1.165     0.0572109
1.166     0.0572251
1.167     0.0571496
1.168     0.0572597
1.169     0.0572798
1.17     0.0572813
1.171     0.0571267
1.172     0.0572335
1.173     0.057388
1.174     0.0575127
1.175     0.0574072
1.176     0.0572486
1.177     0.0571186
1.178     0.0572033
1.179     0.0574044
1.18     0.0575042
1.181     0.0573914
1.182     0.057206
1.183     0.0569732
1.184     0.057081
1.185     0.0572287
1.186     0.0573209
1.187     0.0574319
1.188     0.0570591
1.189     0.0568633
1.19     0.0569402
1.191     0.0571139
1.192     0.057237
1.193     0.0573289
1.194     0.0571788
1.195     0.0570295
1.196     0.0569914
1.197     0.0571185
1.198     0.057145
1.199     0.0571843
1.2     0.0571603
1.201     0.0568898
1.202     0.0569173
1.203     0.0570363
1.204     0.057003
1.205     0.0568926
1.206     0.0568345
1.207     0.0567783
1.208     0.056679
1.209     0.0568391
1.21     0.0568561
1.211     0.0568179
1.212     0.0566642
1.213     0.0565929
1.214     0.0567053
1.215     0.0567829
1.216     0.0568283
1.217     0.0565542
1.218     0.0564534
1.219     0.0564382
1.22     0.0565384
1.221     0.0566769
1.222     0.0567555
1.223     0.0565005
1.224     0.0562251
1.225     0.056095
1.226     0.05634
1.227     0.0563915
1.228     0.0563861
1.229     0.0562368
1.23     0.0560598
1.231     0.0559826
1.232     0.0561108
1.233     0.0562768
1.234     0.0564036
1.235     0.0562249
1.236     0.0560817
1.237     0.0558872
1.238     0.0560688
1.239     0.0560197
1.24     0.0562075
1.241     0.0560776
1.242     0.0559259
1.243     0.0557975
1.244     0.0558934
1.245     0.0558324
1.246     0.055823
1.247     0.0557358
1.248     0.0556653
1.249     0.0556926
1.25     0.0556773
1.251     0.0557031
1.252     0.0555869
1.253     0.0555489
1.254     0.0555282
1.255     0.0555498
1.256     0.0556196
1.257     0.0555876
1.258     0.0554936
1.259     0.055308
1.26     0.055279
1.261     0.0554332
1.262     0.0554964
1.263     0.0554884
1.264     0.0552285
1.265     0.0549954
1.266     0.0549563
1.267     0.0549868
1.268     0.0551509
1.269     0.0551205
1.27     0.055112
1.271     0.0548671
1.272     0.0547524
1.273     0.0547633
1.274     0.0550203
1.275     0.055083
1.276     0.0549741
1.277     0.0547099
1.278     0.0546828
1.279     0.0546843
1.28     0.0547624
1.281     0.0547534
1.282     0.0546665
1.283     0.0545702
1.284     0.054437
1.285     0.0543925
1.286     0.0544249
1.287     0.0544027
1.288     0.0543629
1.289     0.0542637
1.29     0.0541262
1.291     0.0541853
1.292     0.0542207
1.293     0.0543457
1.294     0.054055
1.295     0.0541571
1.296     0.0540712
1.297     0.0540945
1.298     0.0541234
1.299     0.0540419
1.3     0.0539489
1.301     0.0539327
1.302     0.0538908
1.303     0.0539776
1.304     0.0540246
1.305     0.0539031
1.306     0.0536899
1.307     0.0535326
1.308     0.0536165
1.309     0.0537328
1.31     0.053847
1.311     0.0538235
1.312     0.0535569
1.313     0.053476
1.314     0.0535278
1.315     0.0537145
1.316     0.0537769
1.317     0.0537408
1.318     0.0535784
1.319     0.0533874
1.32     0.0533687
1.321     0.0534845
1.322     0.0536293
1.323     0.0535691
1.324     0.0534101
1.325     0.053265
1.326     0.0532467
1.327     0.053285
1.328     0.0533265
1.329     0.053274
1.33     0.0532515
1.331     0.0531427
1.332     0.0532176
1.333     0.0533039
1.334     0.0531938
1.335     0.0532135
1.336     0.053094
1.337     0.0531062
1.338     0.0530997
1.339     0.0532827
1.34     0.0531811
1.341     0.0531192
1.342     0.0530069
1.343     0.0530284
1.344     0.0530882
1.345     0.0533069
1.346     0.0531578
1.347     0.0529253
1.348     0.0528524
1.349     0.0528922
1.35     0.0529956
1.351     0.0531035
1.352     0.0530697
1.353     0.0529995
1.354     0.0528746
1.355     0.05282
1.356     0.0529244
1.357     0.0530802
1.358     0.0531101
1.359     0.0530216
1.36     0.0529142
1.361     0.0528227
1.362     0.0529293
1.363     0.0529331
1.364     0.0529416
1.365     0.0529847
1.366     0.0527071
1.367     0.0526459
1.368     0.0527757
1.369     0.0528287
1.37     0.0529455
1.371     0.0527247
1.372     0.0527163
1.373     0.0527123
1.374     0.0527846
1.375     0.0527966
1.376     0.0527722
1.377     0.0527432
1.378     0.0526768
1.379     0.0528203
1.38     0.0528261
1.381     0.0528963
1.382     0.0527419
1.383     0.0527088
1.384     0.052585
1.385     0.0527849
1.386     0.052723
1.387     0.0527788
1.388     0.0526237
1.389     0.0525408
1.39     0.052549
1.391     0.0526547
1.392     0.05284
1.393     0.0528351
1.394     0.0527646
1.395     0.0524892
1.396     0.052563
1.397     0.0526145
1.398     0.0527578
1.399     0.0527628
1.4     0.0527823
1.401     0.0526236
1.402     0.0524241
1.403     0.052734
1.404     0.052829
1.405     0.0527957
1.406     0.0526901
1.407     0.0525772
1.408     0.0525482
1.409     0.0525295
1.41     0.0526309
1.411     0.0526074
1.412     0.0525656
1.413     0.0526106
1.414     0.052565
1.415     0.0525033
1.416     0.052622
1.417     0.0526347
1.418     0.0525239
1.419     0.0526742
1.42     0.0525825
1.421     0.0526912
1.422     0.0527469
1.423     0.0525881
1.424     0.052519
1.425     0.0525103
1.426     0.0526159
1.427     0.0525996
1.428     0.0526296
1.429     0.0525992
1.43     0.0523952
1.431     0.0524093
1.432     0.0525578
1.433     0.0526019
1.434     0.0526109
1.435     0.0526009
1.436     0.0524258
1.437     0.0523256
1.438     0.0524876
1.439     0.0526944
1.44     0.0526773
1.441     0.0527514
1.442     0.0524639
1.443     0.0525401
1.444     0.0525164
1.445     0.0525495
1.446     0.0526428
1.447     0.0525679
1.448     0.0525318
1.449     0.0523965
1.45     0.0523269
1.451     0.0524772
1.452     0.0524775
1.453     0.0524792
1.454     0.052456
1.455     0.0524002
1.456     0.0524492
1.457     0.0524087
1.458     0.0524738
1.459     0.0524232
1.46     0.0524226
1.461     0.0523861
1.462     0.0525292
1.463     0.0525475
1.464     0.05246
1.465     0.0524141
1.466     0.0523061
1.467     0.0523617
1.468     0.0524753
1.469     0.0525152
1.47     0.0524176
1.471     0.0522377
1.472     0.052367
1.473     0.0523379
1.474     0.0523475
1.475     0.0524469
1.476     0.0524109
1.477     0.0522289
1.478     0.0520873
1.479     0.0520627
1.48     0.0522209
1.481     0.0523302
1.482     0.0523407
1.483     0.0522887
1.484     0.0520255
1.485     0.0521307
1.486     0.0521834
1.487     0.0522956
1.488     0.0522521
1.489     0.0521479
1.49     0.0520502
1.491     0.052041
1.492     0.0520482
1.493     0.052327
1.494     0.0522486
1.495     0.0520832
1.496     0.0520923
1.497     0.0520698
1.498     0.0521399
1.499     0.052116
1.5     0.0521613
1.501     0.0521094
1.502     0.0520404
1.503     0.0520858
1.504     0.0521549
1.505     0.052162
1.506     0.0520467
1.507     0.0520863
1.508     0.0520471
1.509     0.0521562
1.51     0.0521638
1.511     0.052113
1.512     0.0520544
1.513     0.0520179
1.514     0.0519
1.515     0.0521119
1.516     0.0520976
1.517     0.052048
1.518     0.051926
1.519     0.0518526
1.52     0.0519292
1.521     0.0520422
1.522     0.0521542
1.523     0.0520742
1.524     0.0519879
1.525     0.0518443
1.526     0.0518014
1.527     0.0519309
1.528     0.0520424
1.529     0.0521088
1.53     0.0519976
1.531     0.0519349
1.532     0.0518664
1.533     0.0518961
1.534     0.0519705
1.535     0.0520018
1.536     0.051857
1.537     0.0518522
1.538     0.0517609
1.539     0.0517949
1.54     0.0518545
1.541     0.0519384
1.542     0.0517667
1.543     0.0517735
1.544     0.0518125
1.545     0.0518939
1.546     0.0518148
1.547     0.0517811
1.548     0.0517628
1.549     0.0516819
1.55     0.0518368
1.551     0.0519263
1.552     0.0519068
1.553     0.051778
1.554     0.051697
1.555     0.0516408
1.556     0.0516745
1.557     0.0518373
1.558     0.0518416
1.559     0.0516795
1.56     0.0516312
1.561     0.051635
1.562     0.0516938
1.563     0.0518018
1.564     0.0518885
1.565     0.0517092
1.566     0.0516725
1.567     0.0517006
1.568     0.0516616
1.569     0.0517543
1.57     0.0519024
1.571     0.0518336
1.572     0.0517604
1.573     0.0516072
1.574     0.0517245
1.575     0.0517059
1.576     0.0517369
1.577     0.0516744
1.578     0.0516571
1.579     0.0516416
1.58     0.0516246
1.581     0.051692
1.582     0.0516535
1.583     0.0516313
1.584     0.0516388
1.585     0.0515924
1.586     0.0517927
1.587     0.0517343
1.588     0.051733
1.589     0.0517912
1.59     0.051661
1.591     0.0517418
1.592     0.0517272
1.593     0.0518205
1.594     0.0517303
1.595     0.0516422
1.596     0.0516392
1.597     0.0516132
1.598     0.0518213
1.599     0.0517652
1.6     0.0516569
1.601     0.0516805
1.602     0.05147
1.603     0.0515996
1.604     0.0516776
1.605     0.0517081
1.606     0.0516952
1.607     0.0515529
1.608     0.0515422
1.609     0.0515672
1.61     0.0518017
1.611     0.051832
1.612     0.0518027
1.613     0.0516482
1.614     0.0515626
1.615     0.0516481
1.616     0.0517455
1.617     0.0517426
1.618     0.0517325
1.619     0.0516496
1.62     0.0515963
1.621     0.0516337
1.622     0.0517441
1.623     0.0516627
1.624     0.0516571
1.625     0.0516819
1.626     0.0515717
1.627     0.0516722
1.628     0.0518334
1.629     0.0517086
1.63     0.0517617
1.631     0.0516727
1.632     0.0517176
1.633     0.0518111
1.634     0.0518024
1.635     0.0517405
1.636     0.0516562
1.637     0.0514743
1.638     0.0516645
1.639     0.0516788
1.64     0.0517536
1.641     0.051746
1.642     0.0516671
1.643     0.0515319
1.644     0.0515442
1.645     0.0517284
1.646     0.0517667
1.647     0.0517669
1.648     0.0517196
1.649     0.0515312
1.65     0.0516288
1.651     0.0517385
1.652     0.0518823
1.653     0.0518534
1.654     0.0517068
1.655     0.0516325
1.656     0.0515408
1.657     0.0516683
1.658     0.0518027
1.659     0.0518191
1.66     0.0517443
1.661     0.0515738
1.662     0.0515846
1.663     0.0517071
1.664     0.0516729
1.665     0.0517327
1.666     0.0517219
1.667     0.0516455
1.668     0.0518043
1.669     0.0517156
1.67     0.0517119
1.671     0.0516965
1.672     0.0516695
1.673     0.0517569
1.674     0.0516982
1.675     0.051796
1.676     0.0516967
1.677     0.051658
1.678     0.0515278
1.679     0.0515549
1.68     0.0515362
1.681     0.0516407
1.682     0.051681
1.683     0.051449
1.684     0.0513608
1.685     0.0515048
1.686     0.0514841
1.687     0.0516035
1.688     0.0516276
1.689     0.0514701
1.69     0.0514776
1.691     0.0515187
1.692     0.0515558
1.693     0.0515765
1.694     0.0515146
1.695     0.0514581
1.696     0.0513318
1.697     0.0513483
1.698     0.0513793
1.699     0.0514661
1.7     0.0514327
1.701     0.0513723
1.702     0.0511822
1.703     0.0513156
1.704     0.0511911
1.705     0.0512189
1.706     0.0512115
1.707     0.0512774
1.708     0.0511985
1.709     0.0513064
1.71     0.0511826
1.711     0.0513302
1.712     0.0512395
1.713     0.0511369
1.714     0.0510985
1.715     0.0510875
1.716     0.0512312
1.717     0.0510029
1.718     0.0510302
1.719     0.0509029
1.72     0.0509
1.721     0.050966
1.722     0.0510155
1.723     0.0509517
1.724     0.0508346
1.725     0.0507769
1.726     0.0506922
1.727     0.0508304
1.728     0.0508581
1.729     0.0509748
1.73     0.050899
1.731     0.0507741
1.732     0.0507228
1.733     0.0506877
1.734     0.0508853
1.735     0.0509144
1.736     0.0508707
1.737     0.0508266
1.738     0.0507157
1.739     0.05075
1.74     0.0506716
1.741     0.0507975
1.742     0.050706
1.743     0.0505842
1.744     0.0505698
1.745     0.050578
1.746     0.0505373
1.747     0.0506628
1.748     0.0506477
1.749     0.0505883
1.75     0.050598
1.751     0.0506764
1.752     0.050751
1.753     0.0506991
1.754     0.0506277
1.755     0.0505598
1.756     0.0505197
1.757     0.0505857
1.758     0.0505553
1.759     0.0505506
1.76     0.0504658
1.761     0.0504363
1.762     0.0504291
1.763     0.0504751
1.764     0.050508
1.765     0.0504605
1.766     0.0503487
1.767     0.0503075
1.768     0.050412
1.769     0.0505724
1.77     0.0507201
1.771     0.0506869
1.772     0.0505154
1.773     0.0504249
1.774     0.050523
1.775     0.0504926
1.776     0.0506806
1.777     0.0505745
1.778     0.0505408
1.779     0.0504689
1.78     0.0504841
1.781     0.0504816
1.782     0.0504896
1.783     0.0505137
1.784     0.0503958
1.785     0.0504338
1.786     0.0503107
1.787     0.0504207
1.788     0.050493
1.789     0.0506131
1.79     0.0505006
1.791     0.0505534
1.792     0.0505886
1.793     0.0506243
1.794     0.0505073
1.795     0.0505279
1.796     0.0506032
1.797     0.0505548
1.798     0.0506345
1.799     0.0505969
1.8     0.0506295
1.801     0.0504679
1.802     0.0504519
1.803     0.0504051
1.804     0.0505756
1.805     0.0506155
1.806     0.0506418
1.807     0.0505644
1.808     0.0504923
1.809     0.0506161
1.81     0.0507265
1.811     0.0507942
1.812     0.0507747
1.813     0.0506323
1.814     0.0506029
1.815     0.0506887
1.816     0.0507309
1.817     0.0508667
1.818     0.0508668
1.819     0.0507495
1.82     0.0506935
1.821     0.0505585
1.822     0.0506535
1.823     0.0507302
1.824     0.0507039
1.825     0.0506591
1.826     0.0506111
1.827     0.0506048
1.828     0.0507343
1.829     0.0507569
1.83     0.0508023
1.831     0.0508283
1.832     0.0507506
1.833     0.0508316
1.834     0.0509275
1.835     0.0508303
1.836     0.0507953
1.837     0.0508526
1.838     0.0509612
1.839     0.0508815
1.84     0.0509803
1.841     0.0509184
1.842     0.0508392
1.843     0.0507918
1.844     0.0507818
1.845     0.0508892
1.846     0.0508506
1.847     0.0509641
1.848     0.0508443
1.849     0.0508225
1.85     0.0508278
1.851     0.0508577
1.852     0.0510307
1.853     0.050938
1.854     0.0508877
1.855     0.050789
1.856     0.0507894
1.857     0.0508938
1.858     0.0510105
1.859     0.0510495
1.86     0.0509278
1.861     0.0508829
1.862     0.0507803
1.863     0.0508161
1.864     0.0509159
1.865     0.0509133
1.866     0.050937
1.867     0.0508301
1.868     0.050904
1.869     0.0509581
1.87     0.0510131
1.871     0.0509947
1.872     0.0510179
1.873     0.0509556
1.874     0.0509267
1.875     0.0509478
1.876     0.0509712
1.877     0.0510321
1.878     0.0509208
1.879     0.0510485
1.88     0.0509756
1.881     0.0510623
1.882     0.0509194
1.883     0.0509553
1.884     0.0508835
1.885     0.0509082
1.886     0.0509042
1.887     0.0509854
1.888     0.050893
1.889     0.0509424
1.89     0.0509051
1.891     0.0508258
1.892     0.0508201
1.893     0.050893
1.894     0.0510281
1.895     0.0510184
1.896     0.0509153
1.897     0.050847
1.898     0.0509234
1.899     0.0511133
1.9     0.0509815
1.901     0.0511007
1.902     0.0508137
1.903     0.050791
1.904     0.0508051
1.905     0.050824
1.906     0.0510074
1.907     0.0510291
1.908     0.050957
1.909     0.0508966
1.91     0.0508757
1.911     0.0509575
1.912     0.0510421
1.913     0.0509778
1.914     0.0510252
1.915     0.0509617
1.916     0.0510396
1.917     0.0509541
1.918     0.0510714
1.919     0.0509343
1.92     0.0509397
1.921     0.0509947
1.922     0.0509217
1.923     0.0509448
1.924     0.0509342
1.925     0.0508976
1.926     0.0508556
1.927     0.0508655
1.928     0.0510029
1.929     0.051045
1.93     0.0509398
1.931     0.0508659
1.932     0.0508787
1.933     0.0509475
1.934     0.0510142
1.935     0.0510079
1.936     0.0510133
1.937     0.0509487
1.938     0.0508807
1.939     0.0509578
1.94     0.0510548
1.941     0.0510403
1.942     0.050965
1.943     0.0509643
1.944     0.0509206
1.945     0.0509623
1.946     0.0510241
1.947     0.0511387
1.948     0.0511988
1.949     0.0510949
1.95     0.0510659
1.951     0.0509937
1.952     0.0511082
1.953     0.0511891
1.954     0.0511868
1.955     0.0511293
1.956     0.0511457
1.957     0.0511159
1.958     0.0512194
1.959     0.0512326
1.96     0.0512485
1.961     0.0512012
1.962     0.0511657
1.963     0.0511772
1.964     0.0512561
1.965     0.0511299
1.966     0.0511386
1.967     0.0511072
1.968     0.0512206
1.969     0.0513395
1.97     0.0513009
1.971     0.0512283
1.972     0.0512373
1.973     0.0511905
1.974     0.0512238
1.975     0.0513336
1.976     0.0514018
1.977     0.0514317
1.978     0.0513695
1.979     0.0513271
1.98     0.051241
1.981     0.051366
1.982     0.0515428
1.983     0.0514199
1.984     0.0513901
1.985     0.051286
1.986     0.0512981
1.987     0.0513268
1.988     0.0515081
1.989     0.0514218
1.99     0.0514599
1.991     0.0514185
1.992     0.0512395
1.993     0.0513702
1.994     0.0514238
1.995     0.0514473
1.996     0.0514226
1.997     0.0514458
1.998     0.0514661
1.999     0.0514745
2     0.0514831
1
Don`t Show mark
Exponential decrease
0.0503075
0.472774
1000
0.001
160
9
Automatic fit
Reference is zero
Graph
0.0503075
0.472774
0
Measured value
0.001
2
0
Time (sec)
