# Supplementary material for: Lactone Enolates of Isochroman-3-ones and 2-Coumaranones: Quantification of Their Nucleophilicity in DMSO and Conjugate Additions to Chalcones
Source: J Org Chem. 2024 Apr 30;89(10):6915–28. doi: 10.1021/acs.joc.4c00277 (PMC11110064; doi:10.1021/acs.joc.4c00277)
Supplement: Supplementary file 2 — jo4c00277_si_002.zip [file jo4c00277_si_002.zip › 4+6d 3-isochro-15-crown-5_NaH_OMe-OMe/3-isochro_15-crown-5_NaH_OMeOMe_10eq.txt]

ProDataTSV

Title: 

Remarks:
#User: SX User
#HV (Absorbance channel): 434.021
#Samples per point: 80
#Sample period: 12.5 us
#Temperature: 19.97 C
#Cell type: Stopped Flow
#Pathlength: 10
Time Stamp : 2023/04/12 13:58:34
The data was saved to file : C:\Users\SX User\Documents\My Data\Yilan Wang\3-isochro-15-crown-5_NaH_OMe-OMe\3-isochro_15-crown-5_NaH_OMe-OMe_10eq.txt.


Last Modified: Wed Apr 12 13:59:27 2023 by unknown.

Options:

History: 
User : SX User

Version : SX v.4.5.0.9 Build : Aug 18 2015 12:03:04

DataStore created and initialized for data acquisition.

Time Stamp : Wed Apr 12 13:57:52 2023


----------------------------------------------------


User : SX User

Version : SX v.4.5.0.9 Build : Aug 18 2015 12:03:04

Averaged Traces : 

\..0

\..1

\..2

\..3

\..4

New line :  \..Average::0

Time Stamp : Wed Apr 12 13:58:29 2023


----------------------------------------------------


User : SX User

Version : SX v.4.5.0.9 Build : Aug 18 2015 12:03:04

DataStore created and initialized for data acquisition.

Time Stamp : Wed Apr 12 13:58:34 2023


----------------------------------------------------


Available Dimensions:	2
Time	2000 time points over 2s,linear,oversampled,external trigger,pressure hold in operation
Repeat	1 repeats in set., -iter option selected

Available Properties: 	1
Absorbance	

Data:


Absorbance
Time	Repeat
	5	
0.001	0.470063
0.002	0.472774
0.003	0.468861
0.004	0.462384
0.005	0.456401
0.006	0.453051
0.007	0.450742
0.008	0.447433
0.009	0.443892
0.01	0.441188
0.011	0.438807
0.012	0.436118
0.013	0.433032
0.014	0.429886
0.015	0.426906
0.016	0.424011
0.017	0.42181
0.018	0.420147
0.019	0.418228
0.02	0.415776
0.021	0.412636
0.022	0.41
0.023	0.408168
0.024	0.406746
0.025	0.405049
0.026	0.402708
0.027	0.399422
0.028	0.396707
0.029	0.394797
0.03	0.393688
0.031	0.39211
0.032	0.38978
0.033	0.38715
0.034	0.38509
0.035	0.383279
0.036	0.381794
0.037	0.380132
0.038	0.378116
0.039	0.375828
0.04	0.374082
0.041	0.372858
0.042	0.371363
0.043	0.369318
0.044	0.366895
0.045	0.364802
0.046	0.363654
0.047	0.362722
0.048	0.361103
0.049	0.358861
0.05	0.356384
0.051	0.35457
0.052	0.35381
0.053	0.353142
0.054	0.351494
0.055	0.348899
0.056	0.346463
0.057	0.345044
0.058	0.344319
0.059	0.343796
0.06	0.342287
0.061	0.340071
0.062	0.337803
0.063	0.336392
0.064	0.335947
0.065	0.335015
0.066	0.333654
0.067	0.331413
0.068	0.329347
0.069	0.328049
0.07	0.327301
0.071	0.326417
0.072	0.325024
0.073	0.323213
0.074	0.321496
0.075	0.320296
0.076	0.319472
0.077	0.318365
0.078	0.316724
0.079	0.315186
0.08	0.313832
0.081	0.313021
0.082	0.312323
0.083	0.311156
0.084	0.309419
0.085	0.307732
0.086	0.306273
0.087	0.305621
0.088	0.3051
0.089	0.304013
0.09	0.302115
0.091	0.300071
0.092	0.298796
0.093	0.298289
0.094	0.29781
0.095	0.29694
0.096	0.294998
0.097	0.293099
0.098	0.291674
0.099	0.291197
0.1	0.291019
0.101	0.290227
0.102	0.28848
0.103	0.286486
0.104	0.284953
0.105	0.284532
0.106	0.2843
0.107	0.283363
0.108	0.281818
0.109	0.279953
0.11	0.278697
0.111	0.278134
0.112	0.277578
0.113	0.276492
0.114	0.275062
0.115	0.273502
0.116	0.272588
0.117	0.272172
0.118	0.271331
0.119	0.270028
0.12	0.268498
0.121	0.267295
0.122	0.26687
0.123	0.266527
0.124	0.265612
0.125	0.264008
0.126	0.262201
0.127	0.261351
0.128	0.260941
0.129	0.260686
0.13	0.259812
0.131	0.25821
0.132	0.256431
0.133	0.255382
0.134	0.255129
0.135	0.254994
0.136	0.254252
0.137	0.252643
0.138	0.251097
0.139	0.249818
0.14	0.249516
0.141	0.249516
0.142	0.248907
0.143	0.247544
0.144	0.24607
0.145	0.245005
0.146	0.244381
0.147	0.244085
0.148	0.243457
0.149	0.242504
0.15	0.241093
0.151	0.239935
0.152	0.239159
0.153	0.238702
0.154	0.23813
0.155	0.237125
0.156	0.236159
0.157	0.235231
0.158	0.234396
0.159	0.233934
0.16	0.233174
0.161	0.232207
0.162	0.231381
0.163	0.230588
0.164	0.230128
0.165	0.229423
0.166	0.228531
0.167	0.227285
0.168	0.226314
0.169	0.225673
0.17	0.225568
0.171	0.224982
0.172	0.224162
0.173	0.22255
0.174	0.221232
0.175	0.220614
0.176	0.220656
0.177	0.220598
0.178	0.219639
0.179	0.218164
0.18	0.216722
0.181	0.216058
0.182	0.216158
0.183	0.216295
0.184	0.215423
0.185	0.213994
0.186	0.212506
0.187	0.211705
0.188	0.211794
0.189	0.211813
0.19	0.211179
0.191	0.209737
0.192	0.208367
0.193	0.207576
0.194	0.2073
0.195	0.207311
0.196	0.206616
0.197	0.205356
0.198	0.204363
0.199	0.203838
0.2	0.203557
0.201	0.203142
0.202	0.202336
0.203	0.201393
0.204	0.200544
0.205	0.200414
0.206	0.200201
0.207	0.199559
0.208	0.198355
0.209	0.19734
0.21	0.196719
0.211	0.196719
0.212	0.196742
0.213	0.195671
0.214	0.19452
0.215	0.193206
0.216	0.192762
0.217	0.192918
0.218	0.193086
0.219	0.1924
0.22	0.191193
0.221	0.189873
0.222	0.18944
0.223	0.189615
0.224	0.189648
0.225	0.189053
0.226	0.188111
0.227	0.186841
0.228	0.18633
0.229	0.186135
0.23	0.186196
0.231	0.185749
0.232	0.184841
0.233	0.183769
0.234	0.183014
0.235	0.182806
0.236	0.18262
0.237	0.182212
0.238	0.181533
0.239	0.180669
0.24	0.180093
0.241	0.179725
0.242	0.179539
0.243	0.178945
0.244	0.178257
0.245	0.177524
0.246	0.177258
0.247	0.17699
0.248	0.176555
0.249	0.175828
0.25	0.175031
0.251	0.174424
0.252	0.174153
0.253	0.174008
0.254	0.173495
0.255	0.172733
0.256	0.171538
0.257	0.170959
0.258	0.170734
0.259	0.170817
0.26	0.170868
0.261	0.169774
0.262	0.168687
0.263	0.167814
0.264	0.16768
0.265	0.167986
0.266	0.167863
0.267	0.167161
0.268	0.165877
0.269	0.165006
0.27	0.164632
0.271	0.164986
0.272	0.16499
0.273	0.164291
0.274	0.163167
0.275	0.162273
0.276	0.161903
0.277	0.161946
0.278	0.161966
0.279	0.161262
0.28	0.160323
0.281	0.159736
0.282	0.159464
0.283	0.159399
0.284	0.159097
0.285	0.158433
0.286	0.157657
0.287	0.157297
0.288	0.157179
0.289	0.157021
0.29	0.156464
0.291	0.155586
0.292	0.154916
0.293	0.154533
0.294	0.154742
0.295	0.15458
0.296	0.153816
0.297	0.152667
0.298	0.152037
0.299	0.15193
0.3	0.15213
0.301	0.152107
0.302	0.151464
0.303	0.150317
0.304	0.149437
0.305	0.149374
0.306	0.149723
0.307	0.149846
0.308	0.149251
0.309	0.14818
0.31	0.147356
0.311	0.14702
0.312	0.147273
0.313	0.147218
0.314	0.146671
0.315	0.145881
0.316	0.144983
0.317	0.14457
0.318	0.144629
0.319	0.144698
0.32	0.144268
0.321	0.143593
0.322	0.143142
0.323	0.142602
0.324	0.142571
0.325	0.142232
0.326	0.141757
0.327	0.14131
0.328	0.14107
0.329	0.140788
0.33	0.140662
0.331	0.140298
0.332	0.139599
0.333	0.138979
0.334	0.138777
0.335	0.138726
0.336	0.138514
0.337	0.138202
0.338	0.137375
0.339	0.136718
0.34	0.136392
0.341	0.136561
0.342	0.136688
0.343	0.136245
0.344	0.13547
0.345	0.134673
0.346	0.13431
0.347	0.134488
0.348	0.13485
0.349	0.13456
0.35	0.133899
0.351	0.132964
0.352	0.132527
0.353	0.132587
0.354	0.132846
0.355	0.132812
0.356	0.13217
0.357	0.131234
0.358	0.130755
0.359	0.130834
0.36	0.13101
0.361	0.130987
0.362	0.130462
0.363	0.129805
0.364	0.12923
0.365	0.129262
0.366	0.129308
0.367	0.129184
0.368	0.128696
0.369	0.128151
0.37	0.127986
0.371	0.127938
0.372	0.127812
0.373	0.127414
0.374	0.126684
0.375	0.126354
0.376	0.12631
0.377	0.126616
0.378	0.126332
0.379	0.125779
0.38	0.124975
0.381	0.124666
0.382	0.124723
0.383	0.125021
0.384	0.124937
0.385	0.124276
0.386	0.123311
0.387	0.122903
0.388	0.123192
0.389	0.123597
0.39	0.12371
0.391	0.122868
0.392	0.122042
0.393	0.121678
0.394	0.12158
0.395	0.12206
0.396	0.121887
0.397	0.121367
0.398	0.120675
0.399	0.120126
0.4	0.120214
0.401	0.120287
0.402	0.120274
0.403	0.119881
0.404	0.119291
0.405	0.118864
0.406	0.118787
0.407	0.118821
0.408	0.118571
0.409	0.118271
0.41	0.11788
0.411	0.117822
0.412	0.117663
0.413	0.117611
0.414	0.117078
0.415	0.116689
0.416	0.11636
0.417	0.116369
0.418	0.116344
0.419	0.116314
0.42	0.115834
0.421	0.115108
0.422	0.114821
0.423	0.114839
0.424	0.115036
0.425	0.115059
0.426	0.114681
0.427	0.113862
0.428	0.113472
0.429	0.113378
0.43	0.113834
0.431	0.113894
0.432	0.113559
0.433	0.112845
0.434	0.112225
0.435	0.112113
0.436	0.112463
0.437	0.112636
0.438	0.112362
0.439	0.111828
0.44	0.111206
0.441	0.110844
0.442	0.11113
0.443	0.111149
0.444	0.111018
0.445	0.110504
0.446	0.110048
0.447	0.109852
0.448	0.109986
0.449	0.109923
0.45	0.109757
0.451	0.10931
0.452	0.108937
0.453	0.108909
0.454	0.108876
0.455	0.108767
0.456	0.108316
0.457	0.107866
0.458	0.107826
0.459	0.107823
0.46	0.108001
0.461	0.107601
0.462	0.107047
0.463	0.106449
0.464	0.106312
0.465	0.106516
0.466	0.106683
0.467	0.106483
0.468	0.105769
0.469	0.105207
0.47	0.104975
0.471	0.105363
0.472	0.105686
0.473	0.105488
0.474	0.104699
0.475	0.103997
0.476	0.103867
0.477	0.104078
0.478	0.104502
0.479	0.104359
0.48	0.103682
0.481	0.102983
0.482	0.10259
0.483	0.102846
0.484	0.102928
0.485	0.102891
0.486	0.102416
0.487	0.101894
0.488	0.10159
0.489	0.101869
0.49	0.101779
0.491	0.101535
0.492	0.101256
0.493	0.100784
0.494	0.100805
0.495	0.10072
0.496	0.100807
0.497	0.100324
0.498	0.0999066
0.499	0.0998136
0.5	0.0998974
0.501	0.099836
0.502	0.0996673
0.503	0.0993012
0.504	0.0986226
0.505	0.0986288
0.506	0.0988446
0.507	0.0989285
0.508	0.0987287
0.509	0.0982895
0.51	0.0976908
0.511	0.0974767
0.512	0.097574
0.513	0.0980152
0.514	0.0980424
0.515	0.0975274
0.516	0.0969454
0.517	0.0965553
0.518	0.0966047
0.519	0.0970316
0.52	0.0970515
0.521	0.0966714
0.522	0.096022
0.523	0.0956306
0.524	0.0956183
0.525	0.0958859
0.526	0.0958575
0.527	0.0956549
0.528	0.0951362
0.529	0.0947929
0.53	0.0948396
0.531	0.0950144
0.532	0.0950185
0.533	0.0947262
0.534	0.0944892
0.535	0.0942167
0.536	0.09424
0.537	0.0942435
0.538	0.0941273
0.539	0.0938423
0.54	0.0935227
0.541	0.093386
0.542	0.0935867
0.543	0.0935753
0.544	0.093231
0.545	0.0926977
0.546	0.0924898
0.547	0.0924857
0.548	0.092743
0.549	0.0929207
0.55	0.0925401
0.551	0.0918679
0.552	0.0915999
0.553	0.0915127
0.554	0.0920249
0.555	0.0921592
0.556	0.0920215
0.557	0.0913267
0.558	0.0910205
0.559	0.0909879
0.56	0.0913056
0.561	0.0915188
0.562	0.0912725
0.563	0.0906458
0.564	0.0901513
0.565	0.0901119
0.566	0.0904483
0.567	0.0905528
0.568	0.0903728
0.569	0.0899874
0.57	0.0896483
0.571	0.0895537
0.572	0.0897064
0.573	0.0896777
0.574	0.089551
0.575	0.0893095
0.576	0.0890958
0.577	0.0890805
0.578	0.0892355
0.579	0.0890789
0.58	0.0888911
0.581	0.0885015
0.582	0.0884371
0.583	0.0885383
0.584	0.0885795
0.585	0.0883331
0.586	0.0878768
0.587	0.0876887
0.588	0.0875826
0.589	0.0877512
0.59	0.0879013
0.591	0.0876089
0.592	0.0870378
0.593	0.0867459
0.594	0.0867409
0.595	0.0870592
0.596	0.0873282
0.597	0.0871408
0.598	0.0866057
0.599	0.0861435
0.6	0.0860413
0.601	0.0862706
0.602	0.0864872
0.603	0.0863785
0.604	0.0859048
0.605	0.0853788
0.606	0.085169
0.607	0.0853596
0.608	0.085473
0.609	0.0853777
0.61	0.0850605
0.611	0.0847699
0.612	0.0842976
0.613	0.0843818
0.614	0.0845677
0.615	0.084466
0.616	0.0843456
0.617	0.0840084
0.618	0.0838949
0.619	0.0838214
0.62	0.0838527
0.621	0.0835903
0.622	0.0832955
0.623	0.0831803
0.624	0.0829845
0.625	0.0831671
0.626	0.0828428
0.627	0.0827076
0.628	0.082305
0.629	0.0820663
0.63	0.0822715
0.631	0.0822672
0.632	0.0821306
0.633	0.081685
0.634	0.0814358
0.635	0.0812241
0.636	0.0814074
0.637	0.0817118
0.638	0.0816386
0.639	0.0812211
0.64	0.0806523
0.641	0.0804215
0.642	0.0805665
0.643	0.0808071
0.644	0.0809325
0.645	0.0804637
0.646	0.0799834
0.647	0.07962
0.648	0.0796765
0.649	0.0799526
0.65	0.0800098
0.651	0.0795302
0.652	0.0791731
0.653	0.0788873
0.654	0.0789265
0.655	0.0791797
0.656	0.0792006
0.657	0.0789456
0.658	0.0787466
0.659	0.0785166
0.66	0.0786025
0.661	0.0787212
0.662	0.0784813
0.663	0.0781787
0.664	0.0779273
0.665	0.0779378
0.666	0.0780498
0.667	0.0779985
0.668	0.0776607
0.669	0.0773003
0.67	0.0771383
0.671	0.0772857
0.672	0.0774394
0.673	0.0773591
0.674	0.0769932
0.675	0.0765725
0.676	0.0763883
0.677	0.076547
0.678	0.0768841
0.679	0.0769335
0.68	0.0766828
0.681	0.076171
0.682	0.0760234
0.683	0.0760458
0.684	0.0761878
0.685	0.0763895
0.686	0.0759976
0.687	0.0756297
0.688	0.0752066
0.689	0.0751655
0.69	0.0755135
0.691	0.0755432
0.692	0.0754002
0.693	0.0750915
0.694	0.0747551
0.695	0.0747482
0.696	0.0750062
0.697	0.0750475
0.698	0.0749796
0.699	0.07466
0.7	0.0745004
0.701	0.0744645
0.702	0.0744489
0.703	0.0744587
0.704	0.0741732
0.705	0.0741618
0.706	0.0740099
0.707	0.0740208
0.708	0.0741068
0.709	0.0738972
0.71	0.0735821
0.711	0.0734046
0.712	0.073475
0.713	0.0736694
0.714	0.0736496
0.715	0.073474
0.716	0.0731918
0.717	0.0729652
0.718	0.0730537
0.719	0.0733401
0.72	0.0734465
0.721	0.0733264
0.722	0.0729488
0.723	0.0726231
0.724	0.0725809
0.725	0.0729618
0.726	0.0730301
0.727	0.0730308
0.728	0.0726214
0.729	0.0721995
0.73	0.0721211
0.731	0.0722432
0.732	0.0725852
0.733	0.0724739
0.734	0.0722304
0.735	0.0719209
0.736	0.07179
0.737	0.0720164
0.738	0.0721575
0.739	0.0721699
0.74	0.071955
0.741	0.0717322
0.742	0.0716977
0.743	0.0717973
0.744	0.071864
0.745	0.0716589
0.746	0.071444
0.747	0.0713372
0.748	0.0713234
0.749	0.0713104
0.75	0.0712628
0.751	0.0709822
0.752	0.0707693
0.753	0.0707876
0.754	0.0709421
0.755	0.0710685
0.756	0.070971
0.757	0.070688
0.758	0.0703911
0.759	0.0704318
0.76	0.0705146
0.761	0.0708882
0.762	0.0708312
0.763	0.070379
0.764	0.0699757
0.765	0.0699659
0.766	0.0701859
0.767	0.0704083
0.768	0.0703147
0.769	0.0699539
0.77	0.0695791
0.771	0.069419
0.772	0.069486
0.773	0.0697629
0.774	0.0698107
0.775	0.0693745
0.776	0.0691808
0.777	0.0689374
0.778	0.0691137
0.779	0.0693012
0.78	0.0693689
0.781	0.0690524
0.782	0.0689007
0.783	0.0687836
0.784	0.0689351
0.785	0.0688777
0.786	0.0688324
0.787	0.0687379
0.788	0.0686032
0.789	0.0685249
0.79	0.0684924
0.791	0.0684774
0.792	0.0682872
0.793	0.0680728
0.794	0.067914
0.795	0.0680304
0.796	0.068235
0.797	0.0682497
0.798	0.0679551
0.799	0.0677158
0.8	0.0676022
0.801	0.0677581
0.802	0.0679989
0.803	0.0680024
0.804	0.067792
0.805	0.0674162
0.806	0.067303
0.807	0.0674
0.808	0.0677288
0.809	0.0677214
0.81	0.0673804
0.811	0.0670557
0.812	0.066757
0.813	0.0669544
0.814	0.0671443
0.815	0.067258
0.816	0.0671713
0.817	0.0668843
0.818	0.0665918
0.819	0.0666732
0.82	0.0668566
0.821	0.06696
0.822	0.0668537
0.823	0.0665788
0.824	0.0665691
0.825	0.0663947
0.826	0.0665313
0.827	0.0665667
0.828	0.0665016
0.829	0.0661818
0.83	0.0661343
0.831	0.0660483
0.832	0.0662281
0.833	0.0660397
0.834	0.0658059
0.835	0.0656639
0.836	0.0657606
0.837	0.065895
0.838	0.0658982
0.839	0.0657504
0.84	0.0654515
0.841	0.0654106
0.842	0.0653477
0.843	0.0657411
0.844	0.065809
0.845	0.0655825
0.846	0.0652214
0.847	0.0650666
0.848	0.0650548
0.849	0.0654234
0.85	0.0654884
0.851	0.0652511
0.852	0.064918
0.853	0.0647016
0.854	0.0646166
0.855	0.0648528
0.856	0.0651067
0.857	0.0649348
0.858	0.0646381
0.859	0.0643638
0.86	0.0643783
0.861	0.0646037
0.862	0.0645827
0.863	0.0645964
0.864	0.0643313
0.865	0.0642188
0.866	0.0642155
0.867	0.0642
0.868	0.0643434
0.869	0.0641781
0.87	0.0639413
0.871	0.0639508
0.872	0.0638823
0.873	0.0639605
0.874	0.0637623
0.875	0.063708
0.876	0.0634589
0.877	0.063572
0.878	0.0636861
0.879	0.063701
0.88	0.06358
0.881	0.0632955
0.882	0.0631428
0.883	0.063123
0.884	0.0634429
0.885	0.0635464
0.886	0.0632935
0.887	0.063052
0.888	0.0628009
0.889	0.0627984
0.89	0.0629207
0.891	0.0630851
0.892	0.0630236
0.893	0.0626692
0.894	0.0624244
0.895	0.0623938
0.896	0.0626053
0.897	0.0627085
0.898	0.0627254
0.899	0.0624373
0.9	0.0622005
0.901	0.0619971
0.902	0.0622933
0.903	0.0623252
0.904	0.0623703
0.905	0.0622476
0.906	0.0620446
0.907	0.0620051
0.908	0.0619837
0.909	0.0620569
0.91	0.0619688
0.911	0.0618172
0.912	0.0617005
0.913	0.0616908
0.914	0.061654
0.915	0.0617683
0.916	0.0616327
0.917	0.0613401
0.918	0.0612899
0.919	0.0613974
0.92	0.0615624
0.921	0.061535
0.922	0.0613357
0.923	0.0611112
0.924	0.0611261
0.925	0.0611444
0.926	0.0613596
0.927	0.0614503
0.928	0.0611055
0.929	0.060798
0.93	0.060706
0.931	0.0608312
0.932	0.0611846
0.933	0.0611895
0.934	0.0607898
0.935	0.0605331
0.936	0.0603974
0.937	0.0605607
0.938	0.0607981
0.939	0.0609347
0.94	0.0606809
0.941	0.0603866
0.942	0.0601804
0.943	0.0604257
0.944	0.0605917
0.945	0.0607071
0.946	0.0605619
0.947	0.0603731
0.948	0.0601909
0.949	0.0602692
0.95	0.0603473
0.951	0.0603406
0.952	0.0602841
0.953	0.0600939
0.954	0.0600637
0.955	0.0600695
0.956	0.0602074
0.957	0.0600976
0.958	0.0599114
0.959	0.0597937
0.96	0.0598975
0.961	0.059966
0.962	0.0599807
0.963	0.0598771
0.964	0.0596067
0.965	0.059582
0.966	0.0598014
0.967	0.0599068
0.968	0.0599528
0.969	0.0597239
0.97	0.0594983
0.971	0.0593223
0.972	0.0595406
0.973	0.0597574
0.974	0.0599132
0.975	0.0596764
0.976	0.059477
0.977	0.0592992
0.978	0.0593442
0.979	0.0595882
0.98	0.0596453
0.981	0.0595368
0.982	0.0593555
0.983	0.0591408
0.984	0.0591638
0.985	0.0593997
0.986	0.0596056
0.987	0.0594786
0.988	0.0593353
0.989	0.0591621
0.99	0.0592077
0.991	0.0592992
0.992	0.0594392
0.993	0.0593773
0.994	0.0592524
0.995	0.0590874
0.996	0.0592997
0.997	0.0592585
0.998	0.0591895
0.999	0.0590767
1	0.0590215
1.001	0.0589922
1.002	0.0592226
1.003	0.0592281
1.004	0.0591968
1.005	0.059095
1.006	0.0589274
1.007	0.0591663
1.008	0.0592814
1.009	0.0592998
1.01	0.0593318
1.011	0.0591016
1.012	0.0588539
1.013	0.0589818
1.014	0.0592871
1.015	0.0592907
1.016	0.0593511
1.017	0.0590499
1.018	0.0588255
1.019	0.0588329
1.02	0.0590238
1.021	0.0593239
1.022	0.0591564
1.023	0.0589686
1.024	0.0587569
1.025	0.0588026
1.026	0.0589017
1.027	0.0591007
1.028	0.0590934
1.029	0.0589359
1.03	0.0587462
1.031	0.0587597
1.032	0.058742
1.033	0.0590771
1.034	0.0589885
1.035	0.0588592
1.036	0.0587586
1.037	0.058741
1.038	0.0587714
1.039	0.0588059
1.04	0.0586045
1.041	0.0585608
1.042	0.0585842
1.043	0.0586587
1.044	0.0587657
1.045	0.0587042
1.046	0.0585299
1.047	0.0585065
1.048	0.0584618
1.049	0.0585998
1.05	0.0587374
1.051	0.0586964
1.052	0.0585425
1.053	0.0583068
1.054	0.0583738
1.055	0.0585623
1.056	0.0586476
1.057	0.0587035
1.058	0.058254
1.059	0.0581188
1.06	0.058023
1.061	0.0582678
1.062	0.0583639
1.063	0.058553
1.064	0.0582091
1.065	0.0580897
1.066	0.0579467
1.067	0.0581137
1.068	0.0582567
1.069	0.0583889
1.07	0.0582077
1.071	0.0580428
1.072	0.0579804
1.073	0.0580478
1.074	0.0581813
1.075	0.0581234
1.076	0.0581163
1.077	0.0579839
1.078	0.0579179
1.079	0.0579759
1.08	0.0580735
1.081	0.0579633
1.082	0.0578667
1.083	0.057702
1.084	0.0578831
1.085	0.057896
1.086	0.0578855
1.087	0.0578651
1.088	0.0576405
1.089	0.0577464
1.09	0.0577925
1.091	0.0579922
1.092	0.0579454
1.093	0.0578096
1.094	0.0575522
1.095	0.0575825
1.096	0.0577377
1.097	0.0579693
1.098	0.0579238
1.099	0.057833
1.1	0.0574822
1.101	0.05746
1.102	0.0575431
1.103	0.0577856
1.104	0.0579403
1.105	0.0576697
1.106	0.0575187
1.107	0.0573403
1.108	0.0574748
1.109	0.0576652
1.11	0.0578255
1.111	0.0577241
1.112	0.0575414
1.113	0.0573496
1.114	0.0575754
1.115	0.0577009
1.116	0.0576961
1.117	0.0576425
1.118	0.0575101
1.119	0.0573253
1.12	0.0573904
1.121	0.0574901
1.122	0.0575
1.123	0.0574497
1.124	0.0573697
1.125	0.0573423
1.126	0.0574258
1.127	0.057433
1.128	0.0573821
1.129	0.0573016
1.13	0.0571802
1.131	0.0573981
1.132	0.0575081
1.133	0.0575264
1.134	0.0573484
1.135	0.0572497
1.136	0.0571974
1.137	0.0573587
1.138	0.0576044
1.139	0.0575823
1.14	0.0574435
1.141	0.0571685
1.142	0.0571199
1.143	0.0572726
1.144	0.0573552
1.145	0.0575304
1.146	0.0574153
1.147	0.057077
1.148	0.0570409
1.149	0.0570621
1.15	0.0572854
1.151	0.0574383
1.152	0.0574735
1.153	0.0572576
1.154	0.0571913
1.155	0.0572336
1.156	0.0573135
1.157	0.0574355
1.158	0.0574571
1.159	0.0573286
1.16	0.0572059
1.161	0.0573028
1.162	0.0573
1.163	0.0573384
1.164	0.0572761
1.165	0.0572109
1.166	0.0572251
1.167	0.0571496
1.168	0.0572597
1.169	0.0572798
1.17	0.0572813
1.171	0.0571267
1.172	0.0572335
1.173	0.057388
1.174	0.0575127
1.175	0.0574072
1.176	0.0572486
1.177	0.0571186
1.178	0.0572033
1.179	0.0574044
1.18	0.0575042
1.181	0.0573914
1.182	0.057206
1.183	0.0569732
1.184	0.057081
1.185	0.0572287
1.186	0.0573209
1.187	0.0574319
1.188	0.0570591
1.189	0.0568633
1.19	0.0569402
1.191	0.0571139
1.192	0.057237
1.193	0.0573289
1.194	0.0571788
1.195	0.0570295
1.196	0.0569914
1.197	0.0571185
1.198	0.057145
1.199	0.0571843
1.2	0.0571603
1.201	0.0568898
1.202	0.0569173
1.203	0.0570363
1.204	0.057003
1.205	0.0568926
1.206	0.0568345
1.207	0.0567783
1.208	0.056679
1.209	0.0568391
1.21	0.0568561
1.211	0.0568179
1.212	0.0566642
1.213	0.0565929
1.214	0.0567053
1.215	0.0567829
1.216	0.0568283
1.217	0.0565542
1.218	0.0564534
1.219	0.0564382
1.22	0.0565384
1.221	0.0566769
1.222	0.0567555
1.223	0.0565005
1.224	0.0562251
1.225	0.056095
1.226	0.05634
1.227	0.0563915
1.228	0.0563861
1.229	0.0562368
1.23	0.0560598
1.231	0.0559826
1.232	0.0561108
1.233	0.0562768
1.234	0.0564036
1.235	0.0562249
1.236	0.0560817
1.237	0.0558872
1.238	0.0560688
1.239	0.0560197
1.24	0.0562075
1.241	0.0560776
1.242	0.0559259
1.243	0.0557975
1.244	0.0558934
1.245	0.0558324
1.246	0.055823
1.247	0.0557358
1.248	0.0556653
1.249	0.0556926
1.25	0.0556773
1.251	0.0557031
1.252	0.0555869
1.253	0.0555489
1.254	0.0555282
1.255	0.0555498
1.256	0.0556196
1.257	0.0555876
1.258	0.0554936
1.259	0.055308
1.26	0.055279
1.261	0.0554332
1.262	0.0554964
1.263	0.0554884
1.264	0.0552285
1.265	0.0549954
1.266	0.0549563
1.267	0.0549868
1.268	0.0551509
1.269	0.0551205
1.27	0.055112
1.271	0.0548671
1.272	0.0547524
1.273	0.0547633
1.274	0.0550203
1.275	0.055083
1.276	0.0549741
1.277	0.0547099
1.278	0.0546828
1.279	0.0546843
1.28	0.0547624
1.281	0.0547534
1.282	0.0546665
1.283	0.0545702
1.284	0.054437
1.285	0.0543925
1.286	0.0544249
1.287	0.0544027
1.288	0.0543629
1.289	0.0542637
1.29	0.0541262
1.291	0.0541853
1.292	0.0542207
1.293	0.0543457
1.294	0.054055
1.295	0.0541571
1.296	0.0540712
1.297	0.0540945
1.298	0.0541234
1.299	0.0540419
1.3	0.0539489
1.301	0.0539327
1.302	0.0538908
1.303	0.0539776
1.304	0.0540246
1.305	0.0539031
1.306	0.0536899
1.307	0.0535326
1.308	0.0536165
1.309	0.0537328
1.31	0.053847
1.311	0.0538235
1.312	0.0535569
1.313	0.053476
1.314	0.0535278
1.315	0.0537145
1.316	0.0537769
1.317	0.0537408
1.318	0.0535784
1.319	0.0533874
1.32	0.0533687
1.321	0.0534845
1.322	0.0536293
1.323	0.0535691
1.324	0.0534101
1.325	0.053265
1.326	0.0532467
1.327	0.053285
1.328	0.0533265
1.329	0.053274
1.33	0.0532515
1.331	0.0531427
1.332	0.0532176
1.333	0.0533039
1.334	0.0531938
1.335	0.0532135
1.336	0.053094
1.337	0.0531062
1.338	0.0530997
1.339	0.0532827
1.34	0.0531811
1.341	0.0531192
1.342	0.0530069
1.343	0.0530284
1.344	0.0530882
1.345	0.0533069
1.346	0.0531578
1.347	0.0529253
1.348	0.0528524
1.349	0.0528922
1.35	0.0529956
1.351	0.0531035
1.352	0.0530697
1.353	0.0529995
1.354	0.0528746
1.355	0.05282
1.356	0.0529244
1.357	0.0530802
1.358	0.0531101
1.359	0.0530216
1.36	0.0529142
1.361	0.0528227
1.362	0.0529293
1.363	0.0529331
1.364	0.0529416
1.365	0.0529847
1.366	0.0527071
1.367	0.0526459
1.368	0.0527757
1.369	0.0528287
1.37	0.0529455
1.371	0.0527247
1.372	0.0527163
1.373	0.0527123
1.374	0.0527846
1.375	0.0527966
1.376	0.0527722
1.377	0.0527432
1.378	0.0526768
1.379	0.0528203
1.38	0.0528261
1.381	0.0528963
1.382	0.0527419
1.383	0.0527088
1.384	0.052585
1.385	0.0527849
1.386	0.052723
1.387	0.0527788
1.388	0.0526237
1.389	0.0525408
1.39	0.052549
1.391	0.0526547
1.392	0.05284
1.393	0.0528351
1.394	0.0527646
1.395	0.0524892
1.396	0.052563
1.397	0.0526145
1.398	0.0527578
1.399	0.0527628
1.4	0.0527823
1.401	0.0526236
1.402	0.0524241
1.403	0.052734
1.404	0.052829
1.405	0.0527957
1.406	0.0526901
1.407	0.0525772
1.408	0.0525482
1.409	0.0525295
1.41	0.0526309
1.411	0.0526074
1.412	0.0525656
1.413	0.0526106
1.414	0.052565
1.415	0.0525033
1.416	0.052622
1.417	0.0526347
1.418	0.0525239
1.419	0.0526742
1.42	0.0525825
1.421	0.0526912
1.422	0.0527469
1.423	0.0525881
1.424	0.052519
1.425	0.0525103
1.426	0.0526159
1.427	0.0525996
1.428	0.0526296
1.429	0.0525992
1.43	0.0523952
1.431	0.0524093
1.432	0.0525578
1.433	0.0526019
1.434	0.0526109
1.435	0.0526009
1.436	0.0524258
1.437	0.0523256
1.438	0.0524876
1.439	0.0526944
1.44	0.0526773
1.441	0.0527514
1.442	0.0524639
1.443	0.0525401
1.444	0.0525164
1.445	0.0525495
1.446	0.0526428
1.447	0.0525679
1.448	0.0525318
1.449	0.0523965
1.45	0.0523269
1.451	0.0524772
1.452	0.0524775
1.453	0.0524792
1.454	0.052456
1.455	0.0524002
1.456	0.0524492
1.457	0.0524087
1.458	0.0524738
1.459	0.0524232
1.46	0.0524226
1.461	0.0523861
1.462	0.0525292
1.463	0.0525475
1.464	0.05246
1.465	0.0524141
1.466	0.0523061
1.467	0.0523617
1.468	0.0524753
1.469	0.0525152
1.47	0.0524176
1.471	0.0522377
1.472	0.052367
1.473	0.0523379
1.474	0.0523475
1.475	0.0524469
1.476	0.0524109
1.477	0.0522289
1.478	0.0520873
1.479	0.0520627
1.48	0.0522209
1.481	0.0523302
1.482	0.0523407
1.483	0.0522887
1.484	0.0520255
1.485	0.0521307
1.486	0.0521834
1.487	0.0522956
1.488	0.0522521
1.489	0.0521479
1.49	0.0520502
1.491	0.052041
1.492	0.0520482
1.493	0.052327
1.494	0.0522486
1.495	0.0520832
1.496	0.0520923
1.497	0.0520698
1.498	0.0521399
1.499	0.052116
1.5	0.0521613
1.501	0.0521094
1.502	0.0520404
1.503	0.0520858
1.504	0.0521549
1.505	0.052162
1.506	0.0520467
1.507	0.0520863
1.508	0.0520471
1.509	0.0521562
1.51	0.0521638
1.511	0.052113
1.512	0.0520544
1.513	0.0520179
1.514	0.0519
1.515	0.0521119
1.516	0.0520976
1.517	0.052048
1.518	0.051926
1.519	0.0518526
1.52	0.0519292
1.521	0.0520422
1.522	0.0521542
1.523	0.0520742
1.524	0.0519879
1.525	0.0518443
1.526	0.0518014
1.527	0.0519309
1.528	0.0520424
1.529	0.0521088
1.53	0.0519976
1.531	0.0519349
1.532	0.0518664
1.533	0.0518961
1.534	0.0519705
1.535	0.0520018
1.536	0.051857
1.537	0.0518522
1.538	0.0517609
1.539	0.0517949
1.54	0.0518545
1.541	0.0519384
1.542	0.0517667
1.543	0.0517735
1.544	0.0518125
1.545	0.0518939
1.546	0.0518148
1.547	0.0517811
1.548	0.0517628
1.549	0.0516819
1.55	0.0518368
1.551	0.0519263
1.552	0.0519068
1.553	0.051778
1.554	0.051697
1.555	0.0516408
1.556	0.0516745
1.557	0.0518373
1.558	0.0518416
1.559	0.0516795
1.56	0.0516312
1.561	0.051635
1.562	0.0516938
1.563	0.0518018
1.564	0.0518885
1.565	0.0517092
1.566	0.0516725
1.567	0.0517006
1.568	0.0516616
1.569	0.0517543
1.57	0.0519024
1.571	0.0518336
1.572	0.0517604
1.573	0.0516072
1.574	0.0517245
1.575	0.0517059
1.576	0.0517369
1.577	0.0516744
1.578	0.0516571
1.579	0.0516416
1.58	0.0516246
1.581	0.051692
1.582	0.0516535
1.583	0.0516313
1.584	0.0516388
1.585	0.0515924
1.586	0.0517927
1.587	0.0517343
1.588	0.051733
1.589	0.0517912
1.59	0.051661
1.591	0.0517418
1.592	0.0517272
1.593	0.0518205
1.594	0.0517303
1.595	0.0516422
1.596	0.0516392
1.597	0.0516132
1.598	0.0518213
1.599	0.0517652
1.6	0.0516569
1.601	0.0516805
1.602	0.05147
1.603	0.0515996
1.604	0.0516776
1.605	0.0517081
1.606	0.0516952
1.607	0.0515529
1.608	0.0515422
1.609	0.0515672
1.61	0.0518017
1.611	0.051832
1.612	0.0518027
1.613	0.0516482
1.614	0.0515626
1.615	0.0516481
1.616	0.0517455
1.617	0.0517426
1.618	0.0517325
1.619	0.0516496
1.62	0.0515963
1.621	0.0516337
1.622	0.0517441
1.623	0.0516627
1.624	0.0516571
1.625	0.0516819
1.626	0.0515717
1.627	0.0516722
1.628	0.0518334
1.629	0.0517086
1.63	0.0517617
1.631	0.0516727
1.632	0.0517176
1.633	0.0518111
1.634	0.0518024
1.635	0.0517405
1.636	0.0516562
1.637	0.0514743
1.638	0.0516645
1.639	0.0516788
1.64	0.0517536
1.641	0.051746
1.642	0.0516671
1.643	0.0515319
1.644	0.0515442
1.645	0.0517284
1.646	0.0517667
1.647	0.0517669
1.648	0.0517196
1.649	0.0515312
1.65	0.0516288
1.651	0.0517385
1.652	0.0518823
1.653	0.0518534
1.654	0.0517068
1.655	0.0516325
1.656	0.0515408
1.657	0.0516683
1.658	0.0518027
1.659	0.0518191
1.66	0.0517443
1.661	0.0515738
1.662	0.0515846
1.663	0.0517071
1.664	0.0516729
1.665	0.0517327
1.666	0.0517219
1.667	0.0516455
1.668	0.0518043
1.669	0.0517156
1.67	0.0517119
1.671	0.0516965
1.672	0.0516695
1.673	0.0517569
1.674	0.0516982
1.675	0.051796
1.676	0.0516967
1.677	0.051658
1.678	0.0515278
1.679	0.0515549
1.68	0.0515362
1.681	0.0516407
1.682	0.051681
1.683	0.051449
1.684	0.0513608
1.685	0.0515048
1.686	0.0514841
1.687	0.0516035
1.688	0.0516276
1.689	0.0514701
1.69	0.0514776
1.691	0.0515187
1.692	0.0515558
1.693	0.0515765
1.694	0.0515146
1.695	0.0514581
1.696	0.0513318
1.697	0.0513483
1.698	0.0513793
1.699	0.0514661
1.7	0.0514327
1.701	0.0513723
1.702	0.0511822
1.703	0.0513156
1.704	0.0511911
1.705	0.0512189
1.706	0.0512115
1.707	0.0512774
1.708	0.0511985
1.709	0.0513064
1.71	0.0511826
1.711	0.0513302
1.712	0.0512395
1.713	0.0511369
1.714	0.0510985
1.715	0.0510875
1.716	0.0512312
1.717	0.0510029
1.718	0.0510302
1.719	0.0509029
1.72	0.0509
1.721	0.050966
1.722	0.0510155
1.723	0.0509517
1.724	0.0508346
1.725	0.0507769
1.726	0.0506922
1.727	0.0508304
1.728	0.0508581
1.729	0.0509748
1.73	0.050899
1.731	0.0507741
1.732	0.0507228
1.733	0.0506877
1.734	0.0508853
1.735	0.0509144
1.736	0.0508707
1.737	0.0508266
1.738	0.0507157
1.739	0.05075
1.74	0.0506716
1.741	0.0507975
1.742	0.050706
1.743	0.0505842
1.744	0.0505698
1.745	0.050578
1.746	0.0505373
1.747	0.0506628
1.748	0.0506477
1.749	0.0505883
1.75	0.050598
1.751	0.0506764
1.752	0.050751
1.753	0.0506991
1.754	0.0506277
1.755	0.0505598
1.756	0.0505197
1.757	0.0505857
1.758	0.0505553
1.759	0.0505506
1.76	0.0504658
1.761	0.0504363
1.762	0.0504291
1.763	0.0504751
1.764	0.050508
1.765	0.0504605
1.766	0.0503487
1.767	0.0503075
1.768	0.050412
1.769	0.0505724
1.77	0.0507201
1.771	0.0506869
1.772	0.0505154
1.773	0.0504249
1.774	0.050523
1.775	0.0504926
1.776	0.0506806
1.777	0.0505745
1.778	0.0505408
1.779	0.0504689
1.78	0.0504841
1.781	0.0504816
1.782	0.0504896
1.783	0.0505137
1.784	0.0503958
1.785	0.0504338
1.786	0.0503107
1.787	0.0504207
1.788	0.050493
1.789	0.0506131
1.79	0.0505006
1.791	0.0505534
1.792	0.0505886
1.793	0.0506243
1.794	0.0505073
1.795	0.0505279
1.796	0.0506032
1.797	0.0505548
1.798	0.0506345
1.799	0.0505969
1.8	0.0506295
1.801	0.0504679
1.802	0.0504519
1.803	0.0504051
1.804	0.0505756
1.805	0.0506155
1.806	0.0506418
1.807	0.0505644
1.808	0.0504923
1.809	0.0506161
1.81	0.0507265
1.811	0.0507942
1.812	0.0507747
1.813	0.0506323
1.814	0.0506029
1.815	0.0506887
1.816	0.0507309
1.817	0.0508667
1.818	0.0508668
1.819	0.0507495
1.82	0.0506935
1.821	0.0505585
1.822	0.0506535
1.823	0.0507302
1.824	0.0507039
1.825	0.0506591
1.826	0.0506111
1.827	0.0506048
1.828	0.0507343
1.829	0.0507569
1.83	0.0508023
1.831	0.0508283
1.832	0.0507506
1.833	0.0508316
1.834	0.0509275
1.835	0.0508303
1.836	0.0507953
1.837	0.0508526
1.838	0.0509612
1.839	0.0508815
1.84	0.0509803
1.841	0.0509184
1.842	0.0508392
1.843	0.0507918
1.844	0.0507818
1.845	0.0508892
1.846	0.0508506
1.847	0.0509641
1.848	0.0508443
1.849	0.0508225
1.85	0.0508278
1.851	0.0508577
1.852	0.0510307
1.853	0.050938
1.854	0.0508877
1.855	0.050789
1.856	0.0507894
1.857	0.0508938
1.858	0.0510105
1.859	0.0510495
1.86	0.0509278
1.861	0.0508829
1.862	0.0507803
1.863	0.0508161
1.864	0.0509159
1.865	0.0509133
1.866	0.050937
1.867	0.0508301
1.868	0.050904
1.869	0.0509581
1.87	0.0510131
1.871	0.0509947
1.872	0.0510179
1.873	0.0509556
1.874	0.0509267
1.875	0.0509478
1.876	0.0509712
1.877	0.0510321
1.878	0.0509208
1.879	0.0510485
1.88	0.0509756
1.881	0.0510623
1.882	0.0509194
1.883	0.0509553
1.884	0.0508835
1.885	0.0509082
1.886	0.0509042
1.887	0.0509854
1.888	0.050893
1.889	0.0509424
1.89	0.0509051
1.891	0.0508258
1.892	0.0508201
1.893	0.050893
1.894	0.0510281
1.895	0.0510184
1.896	0.0509153
1.897	0.050847
1.898	0.0509234
1.899	0.0511133
1.9	0.0509815
1.901	0.0511007
1.902	0.0508137
1.903	0.050791
1.904	0.0508051
1.905	0.050824
1.906	0.0510074
1.907	0.0510291
1.908	0.050957
1.909	0.0508966
1.91	0.0508757
1.911	0.0509575
1.912	0.0510421
1.913	0.0509778
1.914	0.0510252
1.915	0.0509617
1.916	0.0510396
1.917	0.0509541
1.918	0.0510714
1.919	0.0509343
1.92	0.0509397
1.921	0.0509947
1.922	0.0509217
1.923	0.0509448
1.924	0.0509342
1.925	0.0508976
1.926	0.0508556
1.927	0.0508655
1.928	0.0510029
1.929	0.051045
1.93	0.0509398
1.931	0.0508659
1.932	0.0508787
1.933	0.0509475
1.934	0.0510142
1.935	0.0510079
1.936	0.0510133
1.937	0.0509487
1.938	0.0508807
1.939	0.0509578
1.94	0.0510548
1.941	0.0510403
1.942	0.050965
1.943	0.0509643
1.944	0.0509206
1.945	0.0509623
1.946	0.0510241
1.947	0.0511387
1.948	0.0511988
1.949	0.0510949
1.95	0.0510659
1.951	0.0509937
1.952	0.0511082
1.953	0.0511891
1.954	0.0511868
1.955	0.0511293
1.956	0.0511457
1.957	0.0511159
1.958	0.0512194
1.959	0.0512326
1.96	0.0512485
1.961	0.0512012
1.962	0.0511657
1.963	0.0511772
1.964	0.0512561
1.965	0.0511299
1.966	0.0511386
1.967	0.0511072
1.968	0.0512206
1.969	0.0513395
1.97	0.0513009
1.971	0.0512283
1.972	0.0512373
1.973	0.0511905
1.974	0.0512238
1.975	0.0513336
1.976	0.0514018
1.977	0.0514317
1.978	0.0513695
1.979	0.0513271
1.98	0.051241
1.981	0.051366
1.982	0.0515428
1.983	0.0514199
1.984	0.0513901
1.985	0.051286
1.986	0.0512981
1.987	0.0513268
1.988	0.0515081
1.989	0.0514218
1.99	0.0514599
1.991	0.0514185
1.992	0.0512395
1.993	0.0513702
1.994	0.0514238
1.995	0.0514473
1.996	0.0514226
1.997	0.0514458
1.998	0.0514661
1.999	0.0514745
2	0.0514831
