# Supplementary material for: Lactone Enolates of Isochroman-3-ones and 2-Coumaranones: Quantification of Their Nucleophilicity in DMSO and Conjugate Additions to Chalcones
Source: J Org Chem. 2024 Apr 30;89(10):6915–28. doi: 10.1021/acs.joc.4c00277 (PMC11110064; doi:10.1021/acs.joc.4c00277)
Supplement: Supplementary file 2 — jo4c00277_si_002.zip [file jo4c00277_si_002.zip › 4+6d 3-isochro-15-crown-5_NaH_OMe-OMe/3-isochro_15-crown-5_NaH_OMe-OMe_30eq.exp]

*********************************************************
*   File written by ExpoFit V 1.3 (2007 by Dr. Kempf)   *
*********************************************************

Date = 12/04/2023 14:38:06
3-isochro_15-crown-5_NaH_OMe-OMe_30eq.txt
12/04/2023 14:11:54
Universal ASCII - file data
2000
0.000125     0.471291
0.00025     0.472068
0.000375     0.473322
0.0005     0.473255
0.000625     0.475003
0.00075     0.475101
0.000875     0.473428
0.001     0.473442
0.001125     0.471806
0.00125     0.470486
0.001375     0.469813
0.0015     0.469225
0.001625     0.468121
0.00175     0.466303
0.001875     0.464671
0.002     0.463302
0.002125     0.460856
0.00225     0.458306
0.002375     0.455588
0.0025     0.452506
0.002625     0.449616
0.00275     0.447279
0.002875     0.444264
0.003     0.440841
0.003125     0.438817
0.00325     0.435558
0.003375     0.432794
0.0035     0.430093
0.003625     0.427428
0.00375     0.424832
0.003875     0.421843
0.004     0.42043
0.004125     0.417239
0.00425     0.415453
0.004375     0.413015
0.0045     0.411143
0.004625     0.409294
0.00475     0.407284
0.004875     0.405341
0.005     0.403429
0.005125     0.401841
0.00525     0.40028
0.005375     0.398627
0.0055     0.397065
0.005625     0.395552
0.00575     0.394135
0.005875     0.392292
0.006     0.390601
0.006125     0.389537
0.00625     0.3876
0.006375     0.386701
0.0065     0.384411
0.006625     0.382983
0.00675     0.381503
0.006875     0.379933
0.007     0.378231
0.007125     0.376917
0.00725     0.375187
0.007375     0.373728
0.0075     0.37202
0.007625     0.369968
0.00775     0.368856
0.007875     0.366979
0.008     0.365506
0.008125     0.364008
0.00825     0.362366
0.008375     0.361028
0.0085     0.359476
0.008625     0.358517
0.00875     0.356365
0.008875     0.355338
0.009     0.354066
0.009125     0.352989
0.00925     0.351413
0.009375     0.350384
0.0095     0.349187
0.009625     0.347967
0.00975     0.346258
0.009875     0.345198
0.01     0.343651
0.010125     0.342235
0.01025     0.341045
0.010375     0.339351
0.0105     0.338398
0.010625     0.337396
0.01075     0.335972
0.010875     0.334267
0.011     0.333495
0.011125     0.33208
0.01125     0.330812
0.011375     0.329218
0.0115     0.328019
0.011625     0.326805
0.01175     0.325648
0.011875     0.324652
0.012     0.323476
0.012125     0.321928
0.01225     0.320737
0.012375     0.319463
0.0125     0.318433
0.012625     0.31676
0.01275     0.315836
0.012875     0.314672
0.013     0.31379
0.013125     0.312267
0.01325     0.311056
0.013375     0.310132
0.0135     0.308564
0.013625     0.307367
0.01375     0.306403
0.013875     0.305313
0.014     0.3043
0.014125     0.303574
0.01425     0.302234
0.014375     0.300553
0.0145     0.299574
0.014625     0.298771
0.01475     0.297184
0.014875     0.296235
0.015     0.295178
0.015125     0.294468
0.01525     0.293103
0.015375     0.292043
0.0155     0.291217
0.015625     0.289906
0.01575     0.288812
0.015875     0.288008
0.016     0.286936
0.016125     0.286082
0.01625     0.28513
0.016375     0.284136
0.0165     0.282988
0.016625     0.282144
0.01675     0.281319
0.016875     0.280235
0.017     0.279351
0.017125     0.278586
0.01725     0.277534
0.017375     0.276967
0.0175     0.27615
0.017625     0.27488
0.01775     0.274039
0.017875     0.273739
0.018     0.272791
0.018125     0.271642
0.01825     0.270922
0.018375     0.269959
0.0185     0.269412
0.018625     0.268625
0.01875     0.267561
0.018875     0.267112
0.019     0.265705
0.019125     0.264699
0.01925     0.264924
0.019375     0.263458
0.0195     0.262343
0.019625     0.261188
0.01975     0.260525
0.019875     0.259284
0.02     0.258465
0.020125     0.25756
0.02025     0.256536
0.020375     0.255865
0.0205     0.254544
0.020625     0.253504
0.02075     0.252981
0.020875     0.252071
0.021     0.251172
0.021125     0.250356
0.02125     0.249193
0.021375     0.248593
0.0215     0.247633
0.021625     0.247094
0.02175     0.246378
0.021875     0.245373
0.022     0.24494
0.022125     0.243878
0.02225     0.24388
0.022375     0.243188
0.0225     0.242203
0.022625     0.241364
0.02275     0.240729
0.022875     0.24005
0.023     0.239462
0.023125     0.23861
0.02325     0.238347
0.023375     0.237833
0.0235     0.237184
0.023625     0.236693
0.02375     0.235883
0.023875     0.235192
0.024     0.234647
0.024125     0.234195
0.02425     0.233062
0.024375     0.23265
0.0245     0.231929
0.024625     0.231361
0.02475     0.230665
0.024875     0.230264
0.025     0.22952
0.025125     0.228437
0.02525     0.227657
0.025375     0.227119
0.0255     0.226433
0.025625     0.22556
0.02575     0.224924
0.025875     0.224073
0.026     0.223245
0.026125     0.222515
0.02625     0.221393
0.026375     0.221087
0.0265     0.220494
0.026625     0.219647
0.02675     0.218442
0.026875     0.21784
0.027     0.216973
0.027125     0.216228
0.02725     0.215443
0.027375     0.21501
0.0275     0.214345
0.027625     0.214018
0.02775     0.21327
0.027875     0.212614
0.028     0.211819
0.028125     0.2113
0.02825     0.210869
0.028375     0.210335
0.0285     0.209917
0.028625     0.209539
0.02875     0.209243
0.028875     0.208544
0.029     0.207992
0.029125     0.207631
0.02925     0.207212
0.029375     0.206838
0.0295     0.206408
0.029625     0.20577
0.02975     0.20546
0.029875     0.204733
0.03     0.204758
0.030125     0.204159
0.03025     0.203764
0.030375     0.202733
0.0305     0.202786
0.030625     0.201997
0.03075     0.201416
0.030875     0.201217
0.031     0.200676
0.031125     0.199982
0.03125     0.199171
0.031375     0.198778
0.0315     0.19812
0.031625     0.197279
0.03175     0.196918
0.031875     0.196349
0.032     0.196117
0.032125     0.195357
0.03225     0.19469
0.032375     0.19395
0.0325     0.19342
0.032625     0.192956
0.03275     0.192616
0.032875     0.192122
0.033     0.191422
0.033125     0.190729
0.03325     0.190291
0.033375     0.189903
0.0335     0.189304
0.033625     0.189048
0.03375     0.188453
0.033875     0.187882
0.034     0.187449
0.034125     0.186888
0.03425     0.186462
0.034375     0.186445
0.0345     0.185382
0.034625     0.185101
0.03475     0.184929
0.034875     0.184627
0.035     0.183775
0.035125     0.183798
0.03525     0.183377
0.035375     0.182759
0.0355     0.182843
0.035625     0.18248
0.03575     0.181635
0.035875     0.181518
0.036     0.18085
0.036125     0.180792
0.03625     0.180576
0.036375     0.179875
0.0365     0.179574
0.036625     0.179211
0.03675     0.178914
0.036875     0.178366
0.037     0.178113
0.037125     0.177829
0.03725     0.177204
0.037375     0.176774
0.0375     0.176259
0.037625     0.17584
0.03775     0.17511
0.037875     0.175133
0.038     0.174395
0.038125     0.173793
0.03825     0.173745
0.038375     0.173307
0.0385     0.172605
0.038625     0.172455
0.03875     0.171654
0.038875     0.171359
0.039     0.171094
0.039125     0.170591
0.03925     0.170172
0.039375     0.169832
0.0395     0.169782
0.039625     0.169349
0.03975     0.168774
0.039875     0.168482
0.04     0.168161
0.040125     0.168146
0.04025     0.167635
0.040375     0.167451
0.0405     0.167366
0.040625     0.16724
0.04075     0.166828
0.040875     0.16646
0.041     0.166211
0.041125     0.16589
0.04125     0.16529
0.041375     0.16551
0.0415     0.164852
0.041625     0.164764
0.04175     0.16438
0.041875     0.164269
0.042     0.163695
0.042125     0.163143
0.04225     0.162824
0.042375     0.162453
0.0425     0.162374
0.042625     0.161661
0.04275     0.161617
0.042875     0.161144
0.043     0.160736
0.043125     0.160056
0.04325     0.159627
0.043375     0.159451
0.0435     0.158846
0.043625     0.158286
0.04375     0.157887
0.043875     0.157778
0.044     0.157638
0.044125     0.157217
0.04425     0.156518
0.044375     0.156267
0.0445     0.156084
0.044625     0.155825
0.04475     0.155478
0.044875     0.155457
0.045     0.155024
0.045125     0.154726
0.04525     0.154485
0.045375     0.154319
0.0455     0.15431
0.045625     0.153985
0.04575     0.154044
0.045875     0.154095
0.046     0.153476
0.046125     0.153379
0.04625     0.153288
0.046375     0.153287
0.0465     0.152798
0.046625     0.152682
0.04675     0.152246
0.046875     0.151948
0.047     0.15181
0.047125     0.151542
0.04725     0.151022
0.047375     0.151074
0.0475     0.150462
0.047625     0.150495
0.04775     0.150073
0.047875     0.149605
0.048     0.149434
0.048125     0.149305
0.04825     0.148914
0.048375     0.148578
0.0485     0.148197
0.048625     0.147965
0.04875     0.14753
0.048875     0.146868
0.049     0.146388
0.049125     0.146246
0.04925     0.145538
0.049375     0.145488
0.0495     0.145251
0.049625     0.144674
0.04975     0.144367
0.049875     0.144437
0.05     0.143798
0.050125     0.143828
0.05025     0.143433
0.050375     0.14291
0.0505     0.143457
0.050625     0.143283
0.05075     0.142849
0.050875     0.142862
0.051     0.142494
0.051125     0.142583
0.05125     0.142342
0.051375     0.141974
0.0515     0.14232
0.051625     0.142219
0.05175     0.141803
0.051875     0.141639
0.052     0.141518
0.052125     0.141693
0.05225     0.141323
0.052375     0.141395
0.0525     0.141028
0.052625     0.141096
0.05275     0.141178
0.052875     0.140776
0.053     0.140485
0.053125     0.14018
0.05325     0.139989
0.053375     0.139744
0.0535     0.13983
0.053625     0.139243
0.05375     0.138767
0.053875     0.138793
0.054     0.138004
0.054125     0.138
0.05425     0.137592
0.054375     0.137035
0.0545     0.136368
0.054625     0.136225
0.05475     0.136081
0.054875     0.135679
0.055     0.135671
0.055125     0.135224
0.05525     0.134938
0.055375     0.134759
0.0555     0.134252
0.055625     0.134237
0.05575     0.133965
0.055875     0.133605
0.056     0.13368
0.056125     0.133445
0.05625     0.133289
0.056375     0.132929
0.0565     0.132868
0.056625     0.132478
0.05675     0.132502
0.056875     0.132848
0.057     0.132521
0.057125     0.13215
0.05725     0.132139
0.057375     0.132573
0.0575     0.132543
0.057625     0.132335
0.05775     0.132202
0.057875     0.132361
0.058     0.132393
0.058125     0.132263
0.05825     0.132402
0.058375     0.131961
0.0585     0.132091
0.058625     0.13188
0.05875     0.131704
0.058875     0.131634
0.059     0.131566
0.059125     0.13137
0.05925     0.130919
0.059375     0.130663
0.0595     0.130477
0.059625     0.130218
0.05975     0.130079
0.059875     0.129868
0.06     0.12971
0.060125     0.129088
0.06025     0.12932
0.060375     0.12932
0.0605     0.128586
0.060625     0.128102
0.06075     0.128152
0.060875     0.127924
0.061     0.127629
0.061125     0.127205
0.06125     0.127431
0.061375     0.126625
0.0615     0.126536
0.061625     0.126561
0.06175     0.126149
0.061875     0.126156
0.062     0.125944
0.062125     0.125736
0.06225     0.125544
0.062375     0.125388
0.0625     0.125516
0.062625     0.125479
0.06275     0.12552
0.062875     0.125428
0.063     0.125139
0.063125     0.125588
0.06325     0.124989
0.063375     0.125483
0.0635     0.12515
0.063625     0.125231
0.06375     0.125268
0.063875     0.125102
0.064     0.125172
0.064125     0.125053
0.06425     0.124917
0.064375     0.124986
0.0645     0.124706
0.064625     0.124802
0.06475     0.124561
0.064875     0.124749
0.065     0.124431
0.065125     0.124563
0.06525     0.124009
0.065375     0.123849
0.0655     0.124044
0.065625     0.124019
0.06575     0.122974
0.065875     0.123241
0.066     0.123157
0.066125     0.122777
0.06625     0.122532
0.066375     0.122176
0.0665     0.122017
0.066625     0.12169
0.06675     0.121507
0.066875     0.121438
0.067     0.121448
0.067125     0.12118
0.06725     0.120708
0.067375     0.120585
0.0675     0.120545
0.067625     0.120381
0.06775     0.120372
0.067875     0.120059
0.068     0.12012
0.068125     0.119886
0.06825     0.119447
0.068375     0.119519
0.0685     0.119626
0.068625     0.119287
0.06875     0.119484
0.068875     0.119415
0.069     0.119438
0.069125     0.11948
0.06925     0.119313
0.069375     0.119419
0.0695     0.119221
0.069625     0.119342
0.06975     0.119337
0.069875     0.11939
0.07     0.119245
0.070125     0.119165
0.07025     0.11894
0.070375     0.119165
0.0705     0.119082
0.070625     0.119102
0.07075     0.118768
0.070875     0.118449
0.071     0.118713
0.071125     0.118424
0.07125     0.118663
0.071375     0.118197
0.0715     0.118077
0.071625     0.118025
0.07175     0.117913
0.071875     0.117502
0.072     0.11783
0.072125     0.11723
0.07225     0.116875
0.072375     0.116963
0.0725     0.116835
0.072625     0.116867
0.07275     0.116503
0.072875     0.116556
0.073     0.116525
0.073125     0.116053
0.07325     0.11623
0.073375     0.115874
0.0735     0.11583
0.073625     0.115655
0.07375     0.115715
0.073875     0.115318
0.074     0.115422
0.074125     0.115285
0.07425     0.11501
0.074375     0.115254
0.0745     0.115471
0.074625     0.115326
0.07475     0.115224
0.074875     0.114982
0.075     0.11505
0.075125     0.114907
0.07525     0.114961
0.075375     0.115013
0.0755     0.11516
0.075625     0.115147
0.07575     0.114929
0.075875     0.11512
0.076     0.114892
0.076125     0.115062
0.07625     0.114628
0.076375     0.114801
0.0765     0.114564
0.076625     0.114324
0.07675     0.11441
0.076875     0.114365
0.077     0.114237
0.077125     0.114128
0.07725     0.113804
0.077375     0.11389
0.0775     0.113562
0.077625     0.113356
0.07775     0.113442
0.077875     0.113178
0.078     0.1131
0.078125     0.113362
0.07825     0.112973
0.078375     0.112537
0.0785     0.112839
0.078625     0.112689
0.07875     0.112747
0.078875     0.112593
0.079     0.112398
0.079125     0.11221
0.07925     0.11218
0.079375     0.112018
0.0795     0.111974
0.079625     0.111995
0.07975     0.112077
0.079875     0.112045
0.08     0.111958
0.080125     0.111998
0.08025     0.111829
0.080375     0.112481
0.0805     0.112186
0.080625     0.11187
0.08075     0.111944
0.080875     0.11195
0.081     0.112288
0.081125     0.112245
0.08125     0.112055
0.081375     0.111776
0.0815     0.111817
0.081625     0.111882
0.08175     0.111825
0.081875     0.11186
0.082     0.111742
0.082125     0.111683
0.08225     0.111781
0.082375     0.111694
0.0825     0.111604
0.082625     0.111391
0.08275     0.11104
0.082875     0.11107
0.083     0.11099
0.083125     0.111
0.08325     0.1106
0.083375     0.110832
0.0835     0.110698
0.083625     0.110669
0.08375     0.110344
0.083875     0.110458
0.084     0.10994
0.084125     0.110109
0.08425     0.109807
0.084375     0.109616
0.0845     0.109545
0.084625     0.109599
0.08475     0.109528
0.084875     0.109337
0.085     0.109111
0.085125     0.109481
0.08525     0.109314
0.085375     0.109273
0.0855     0.109122
0.085625     0.108858
0.08575     0.109057
0.085875     0.109115
0.086     0.109144
0.086125     0.109162
0.08625     0.109036
0.086375     0.108945
0.0865     0.10897
0.086625     0.109005
0.08675     0.109197
0.086875     0.109348
0.087     0.109482
0.087125     0.10926
0.08725     0.108978
0.087375     0.109286
0.0875     0.109325
0.087625     0.109158
0.08775     0.109232
0.087875     0.109392
0.088     0.109208
0.088125     0.109402
0.08825     0.109248
0.088375     0.109211
0.0885     0.109213
0.088625     0.108784
0.08875     0.108647
0.088875     0.10881
0.089     0.10903
0.089125     0.108561
0.08925     0.10849
0.089375     0.108153
0.0895     0.108013
0.089625     0.107879
0.08975     0.107615
0.089875     0.107615
0.09     0.107563
0.090125     0.1074
0.09025     0.107021
0.090375     0.10685
0.0905     0.106646
0.090625     0.106928
0.09075     0.106692
0.090875     0.106545
0.091     0.106393
0.091125     0.106492
0.09125     0.105982
0.091375     0.10614
0.0915     0.106055
0.091625     0.106169
0.09175     0.106113
0.091875     0.106291
0.092     0.106166
0.092125     0.106008
0.09225     0.106155
0.092375     0.106165
0.0925     0.1065
0.092625     0.106506
0.09275     0.106978
0.092875     0.106558
0.093     0.106826
0.093125     0.106731
0.09325     0.106865
0.093375     0.106973
0.0935     0.107124
0.093625     0.107281
0.09375     0.107099
0.093875     0.107027
0.094     0.107262
0.094125     0.106941
0.09425     0.107253
0.094375     0.106826
0.0945     0.107119
0.094625     0.107006
0.09475     0.107125
0.094875     0.106684
0.095     0.106958
0.095125     0.106676
0.09525     0.106595
0.095375     0.106149
0.0955     0.106122
0.095625     0.105833
0.09575     0.105893
0.095875     0.105604
0.096     0.105337
0.096125     0.105258
0.09625     0.105283
0.096375     0.10487
0.0965     0.105071
0.096625     0.104758
0.09675     0.104771
0.096875     0.104602
0.097     0.104638
0.097125     0.104578
0.09725     0.104213
0.097375     0.104479
0.0975     0.104298
0.097625     0.104479
0.09775     0.10429
0.097875     0.104361
0.098     0.104662
0.098125     0.104247
0.09825     0.104401
0.098375     0.104662
0.0985     0.104706
0.098625     0.10493
0.09875     0.104829
0.098875     0.105268
0.099     0.105147
0.099125     0.105496
0.09925     0.105431
0.099375     0.105583
0.0995     0.105604
0.099625     0.105578
0.09975     0.105581
0.099875     0.105765
0.1     0.105861
0.100125     0.105622
0.10025     0.105822
0.100375     0.105739
0.1005     0.105896
0.100625     0.105411
0.10075     0.105423
0.100875     0.105311
0.101     0.105323
0.101125     0.105484
0.10125     0.105059
0.101375     0.105035
0.1015     0.104863
0.101625     0.104266
0.10175     0.104537
0.101875     0.104594
0.102     0.104121
0.102125     0.104026
0.10225     0.103935
0.102375     0.103729
0.1025     0.103615
0.102625     0.103276
0.10275     0.103537
0.102875     0.10339
0.103     0.10351
0.103125     0.103355
0.10325     0.103026
0.103375     0.10321
0.1035     0.103123
0.103625     0.10311
0.10375     0.102872
0.103875     0.102732
0.104     0.103113
0.104125     0.103384
0.10425     0.103364
0.104375     0.103403
0.1045     0.103523
0.104625     0.103479
0.10475     0.103442
0.104875     0.103798
0.105     0.103753
0.105125     0.103996
0.10525     0.103984
0.105375     0.10409
0.1055     0.103986
0.105625     0.103899
0.10575     0.104216
0.105875     0.104042
0.106     0.104471
0.106125     0.103956
0.10625     0.104608
0.106375     0.104265
0.1065     0.104342
0.106625     0.104366
0.10675     0.103798
0.106875     0.103807
0.107     0.103856
0.107125     0.103648
0.10725     0.103613
0.107375     0.103657
0.1075     0.10314
0.107625     0.103347
0.10775     0.102942
0.107875     0.103129
0.108     0.102875
0.108125     0.102752
0.10825     0.102619
0.108375     0.102721
0.1085     0.10231
0.108625     0.102539
0.10875     0.102206
0.108875     0.102141
0.109     0.10193
0.109125     0.101896
0.10925     0.101811
0.109375     0.101939
0.1095     0.10195
0.109625     0.102009
0.10975     0.101763
0.109875     0.102003
0.11     0.102106
0.110125     0.102161
0.11025     0.102134
0.110375     0.102148
0.1105     0.102362
0.110625     0.102237
0.11075     0.102188
0.110875     0.102479
0.111     0.10262
0.111125     0.102627
0.11125     0.102613
0.111375     0.102817
0.1115     0.103147
0.111625     0.102577
0.11175     0.102705
0.111875     0.102767
0.112     0.102734
0.112125     0.102645
0.11225     0.102727
0.112375     0.102659
0.1125     0.102293
0.112625     0.102518
0.11275     0.102555
0.112875     0.102429
0.113     0.10246
0.113125     0.102352
0.11325     0.102557
0.113375     0.102142
0.1135     0.101943
0.113625     0.101504
0.11375     0.101647
0.113875     0.101661
0.114     0.101664
0.114125     0.101547
0.11425     0.101287
0.114375     0.101211
0.1145     0.1012
0.114625     0.101526
0.11475     0.101155
0.114875     0.101017
0.115     0.101209
0.115125     0.101165
0.11525     0.101185
0.115375     0.101356
0.1155     0.101129
0.115625     0.101171
0.11575     0.101448
0.115875     0.101255
0.116     0.101607
0.116125     0.101499
0.11625     0.101361
0.116375     0.101858
0.1165     0.101828
0.116625     0.101616
0.11675     0.101981
0.116875     0.101905
0.117     0.10191
0.117125     0.101746
0.11725     0.101889
0.117375     0.102033
0.1175     0.102018
0.117625     0.101952
0.11775     0.101662
0.117875     0.101765
0.118     0.101717
0.118125     0.101688
0.11825     0.101555
0.118375     0.101567
0.1185     0.101575
0.118625     0.10167
0.11875     0.101397
0.118875     0.101299
0.119     0.101075
0.119125     0.101045
0.11925     0.10094
0.119375     0.100693
0.1195     0.10093
0.119625     0.100546
0.11975     0.100483
0.119875     0.100662
0.12     0.100538
0.120125     0.100395
0.12025     0.100518
0.120375     0.100462
0.1205     0.100378
0.120625     0.100585
0.12075     0.100688
0.120875     0.100534
0.121     0.100882
0.121125     0.100848
0.12125     0.100658
0.121375     0.10092
0.1215     0.100387
0.121625     0.100917
0.12175     0.100867
0.121875     0.100703
0.122     0.100829
0.122125     0.100899
0.12225     0.101095
0.122375     0.101126
0.1225     0.101446
0.122625     0.101483
0.12275     0.101401
0.122875     0.101435
0.123     0.100957
0.123125     0.101416
0.12325     0.101328
0.123375     0.101326
0.1235     0.101075
0.123625     0.101319
0.12375     0.101132
0.123875     0.101088
0.124     0.100663
0.124125     0.100935
0.12425     0.100911
0.124375     0.100469
0.1245     0.100193
0.124625     0.100555
0.12475     0.10021
0.124875     0.100208
0.125     0.0998668
0.125125     0.09982
0.12525     0.100136
0.125375     0.100216
0.1255     0.0997445
0.125625     0.099571
0.12575     0.0996087
0.125875     0.0994531
0.126     0.0996261
0.126125     0.0994601
0.12625     0.0994027
0.126375     0.0992696
0.1265     0.0994153
0.126625     0.0995148
0.12675     0.0995936
0.126875     0.099605
0.127     0.0995362
0.127125     0.0995479
0.12725     0.0998872
0.127375     0.0998736
0.1275     0.099965
0.127625     0.0998651
0.12775     0.100229
0.127875     0.100319
0.128     0.100431
0.128125     0.100438
0.12825     0.100259
0.128375     0.100405
0.1285     0.10067
0.128625     0.10061
0.12875     0.100969
0.128875     0.100869
0.129     0.100783
0.129125     0.100928
0.12925     0.10096
0.129375     0.100851
0.1295     0.100839
0.129625     0.100837
0.12975     0.100609
0.129875     0.100642
0.13     0.100498
0.130125     0.100293
0.13025     0.100246
0.130375     0.0999547
0.1305     0.0999268
0.130625     0.0998052
0.13075     0.0995965
0.130875     0.0994449
0.131     0.0992861
0.131125     0.0991471
0.13125     0.0990343
0.131375     0.0991998
0.1315     0.0988789
0.131625     0.0990615
0.13175     0.0989744
0.131875     0.0989731
0.132     0.0987466
0.132125     0.0986654
0.13225     0.0986147
0.132375     0.0988495
0.1325     0.0989995
0.132625     0.0987692
0.13275     0.0987325
0.132875     0.0987646
0.133     0.0989626
0.133125     0.098964
0.13325     0.0989931
0.133375     0.0991959
0.1335     0.0992782
0.133625     0.0992236
0.13375     0.099614
0.133875     0.0994276
0.134     0.0997453
0.134125     0.0997934
0.13425     0.0999784
0.134375     0.100037
0.1345     0.100006
0.134625     0.100225
0.13475     0.100163
0.134875     0.100259
0.135     0.0999742
0.135125     0.100436
0.13525     0.100139
0.135375     0.0998734
0.1355     0.100275
0.135625     0.10023
0.13575     0.100011
0.135875     0.100197
0.136     0.0998886
0.136125     0.0996993
0.13625     0.0997275
0.136375     0.0999306
0.1365     0.0996362
0.136625     0.0997327
0.13675     0.0992702
0.136875     0.0991512
0.137     0.0987933
0.137125     0.0990498
0.13725     0.0987138
0.137375     0.0985801
0.1375     0.0984984
0.137625     0.0984201
0.13775     0.098421
0.137875     0.0982404
0.138     0.098492
0.138125     0.098357
0.13825     0.098107
0.138375     0.0980006
0.1385     0.0981699
0.138625     0.0983565
0.13875     0.0981226
0.138875     0.0986843
0.139     0.0983187
0.139125     0.0985469
0.13925     0.0983914
0.139375     0.0984784
0.1395     0.0985257
0.139625     0.0986211
0.13975     0.0987535
0.139875     0.098892
0.14     0.0987615
0.140125     0.0991333
0.14025     0.0989564
0.140375     0.0993893
0.1405     0.0993139
0.140625     0.0995892
0.14075     0.0997098
0.140875     0.0996933
0.141     0.0997417
0.141125     0.0998174
0.14125     0.0997296
0.141375     0.0996306
0.1415     0.0998672
0.141625     0.0997162
0.14175     0.0993171
0.141875     0.0993896
0.142     0.0992418
0.142125     0.0996381
0.14225     0.0996499
0.142375     0.0994003
0.1425     0.0995384
0.142625     0.0993208
0.14275     0.099271
0.142875     0.0991729
0.143     0.0991346
0.143125     0.0990705
0.14325     0.0989163
0.143375     0.0985964
0.1435     0.0988771
0.143625     0.098531
0.14375     0.0981622
0.143875     0.0983933
0.144     0.0980674
0.144125     0.0983806
0.14425     0.0982935
0.144375     0.0983623
0.1445     0.098047
0.144625     0.098254
0.14475     0.0982625
0.144875     0.0983302
0.145     0.0982779
0.145125     0.0983338
0.14525     0.0984097
0.145375     0.0985111
0.1455     0.098093
0.145625     0.0983551
0.14575     0.0981732
0.145875     0.0986404
0.146     0.0986297
0.146125     0.0987436
0.14625     0.0988584
0.146375     0.0988292
0.1465     0.0990467
0.146625     0.0991049
0.14675     0.0990582
0.146875     0.0991815
0.147     0.0990876
0.147125     0.0989536
0.14725     0.0992702
0.147375     0.0991388
0.1475     0.0991283
0.147625     0.0991722
0.14775     0.0991457
0.147875     0.0991066
0.148     0.0986899
0.148125     0.0988244
0.14825     0.0990813
0.148375     0.0991929
0.1485     0.0990093
0.148625     0.0990243
0.14875     0.0987534
0.148875     0.0988511
0.149     0.0984181
0.149125     0.0988975
0.14925     0.0985285
0.149375     0.0985257
0.1495     0.0983892
0.149625     0.098147
0.14975     0.0983781
0.149875     0.0981671
0.15     0.0981767
0.150125     0.098052
0.15025     0.0981277
0.150375     0.0979095
0.1505     0.0981899
0.150625     0.0980375
0.15075     0.0979694
0.150875     0.0978952
0.151     0.0981342
0.151125     0.0977647
0.15125     0.0979891
0.151375     0.0978914
0.1515     0.0981913
0.151625     0.0981333
0.15175     0.0982091
0.151875     0.0981366
0.152     0.0982106
0.152125     0.0980687
0.15225     0.0979623
0.152375     0.0981876
0.1525     0.0986372
0.152625     0.0983586
0.15275     0.0982723
0.152875     0.0985133
0.153     0.0985065
0.153125     0.09831
0.15325     0.0984778
0.153375     0.0985131
0.1535     0.0988003
0.153625     0.0986788
0.15375     0.0984602
0.153875     0.0983553
0.154     0.0985106
0.154125     0.0986461
0.15425     0.0985674
0.154375     0.0985564
0.1545     0.0982692
0.154625     0.0984379
0.15475     0.0984745
0.154875     0.0981
0.155     0.098399
0.155125     0.0979103
0.15525     0.0982088
0.155375     0.0980307
0.1555     0.0983921
0.155625     0.0985604
0.15575     0.0980173
0.155875     0.0981996
0.156     0.0982902
0.156125     0.0981965
0.15625     0.098192
0.156375     0.0982694
0.1565     0.0977608
0.156625     0.0978688
0.15675     0.097907
0.156875     0.0979041
0.157     0.0979539
0.157125     0.0978161
0.15725     0.0979258
0.157375     0.0978709
0.1575     0.0981941
0.157625     0.0980051
0.15775     0.0978573
0.157875     0.0980244
0.158     0.0981818
0.158125     0.0979464
0.15825     0.0982388
0.158375     0.0984383
0.1585     0.0980074
0.158625     0.097983
0.15875     0.0985077
0.158875     0.0979842
0.159     0.0984331
0.159125     0.0982805
0.15925     0.0982339
0.159375     0.0981925
0.1595     0.0982001
0.159625     0.0985616
0.15975     0.0980828
0.159875     0.0981816
0.16     0.0981906
0.160125     0.0980775
0.16025     0.0981484
0.160375     0.0980546
0.1605     0.0984423
0.160625     0.0980011
0.16075     0.0979538
0.160875     0.0982402
0.161     0.0976714
0.161125     0.0977153
0.16125     0.0980547
0.161375     0.0981528
0.1615     0.0979849
0.161625     0.0978006
0.16175     0.0979256
0.161875     0.0980326
0.162     0.0979137
0.162125     0.0979068
0.16225     0.0978503
0.162375     0.0979228
0.1625     0.0980914
0.162625     0.0980025
0.16275     0.0978276
0.162875     0.0979726
0.163     0.097752
0.163125     0.0982934
0.16325     0.0979749
0.163375     0.0982087
0.1635     0.0981153
0.163625     0.0982137
0.16375     0.0986057
0.163875     0.0984632
0.164     0.098432
0.164125     0.0980188
0.16425     0.0984272
0.164375     0.0984822
0.1645     0.0983465
0.164625     0.0980542
0.16475     0.0984499
0.164875     0.0985768
0.165     0.0983456
0.165125     0.0984601
0.16525     0.098156
0.165375     0.0982087
0.1655     0.0983256
0.165625     0.0980455
0.16575     0.0978909
0.165875     0.0979168
0.166     0.0984007
0.166125     0.0979368
0.16625     0.0980456
0.166375     0.0977832
0.1665     0.0979083
0.166625     0.0976057
0.16675     0.0974257
0.166875     0.0975349
0.167     0.0974592
0.167125     0.0976361
0.16725     0.0975938
0.167375     0.0973294
0.1675     0.0972443
0.167625     0.0970985
0.16775     0.0973011
0.167875     0.0973773
0.168     0.0972555
0.168125     0.0977075
0.16825     0.0974325
0.168375     0.0975972
0.1685     0.0977482
0.168625     0.0972525
0.16875     0.0973506
0.168875     0.0978177
0.169     0.0974673
0.169125     0.0979409
0.16925     0.0978589
0.169375     0.0979664
0.1695     0.0979858
0.169625     0.0978244
0.16975     0.0978695
0.169875     0.0980623
0.17     0.0981441
0.170125     0.0980937
0.17025     0.0982866
0.170375     0.0986639
0.1705     0.0987112
0.170625     0.0984432
0.17075     0.0985337
0.170875     0.0985727
0.171     0.0983336
0.171125     0.0984745
0.17125     0.0982409
0.171375     0.0983313
0.1715     0.0979733
0.171625     0.0980311
0.17175     0.0981365
0.171875     0.0981261
0.172     0.0981598
0.172125     0.0978063
0.17225     0.0976516
0.172375     0.0974854
0.1725     0.0975429
0.172625     0.0972452
0.17275     0.0974772
0.172875     0.097291
0.173     0.0971532
0.173125     0.0972122
0.17325     0.0970408
0.173375     0.0968013
0.1735     0.0968461
0.173625     0.0967309
0.17375     0.0966123
0.173875     0.0968993
0.174     0.09691
0.174125     0.0966225
0.17425     0.0966775
0.174375     0.0971133
0.1745     0.0968537
0.174625     0.0967743
0.17475     0.0971469
0.174875     0.0972374
0.175     0.0971798
0.175125     0.0972513
0.17525     0.0974083
0.175375     0.0973464
0.1755     0.0978187
0.175625     0.0977742
0.17575     0.0977873
0.175875     0.0977764
0.176     0.097852
0.176125     0.0981703
0.17625     0.0984266
0.176375     0.0985347
0.1765     0.0984369
0.176625     0.0982795
0.17675     0.0979897
0.176875     0.0984762
0.177     0.0984852
0.177125     0.0984835
0.17725     0.0983415
0.177375     0.0983739
0.1775     0.0980495
0.177625     0.0981507
0.17775     0.0982226
0.177875     0.0979328
0.178     0.0977735
0.178125     0.0977565
0.17825     0.0975355
0.178375     0.0975777
0.1785     0.0972607
0.178625     0.0973065
0.17875     0.0971442
0.178875     0.0970474
0.179     0.0967709
0.179125     0.0967174
0.17925     0.0966703
0.179375     0.0966369
0.1795     0.0964392
0.179625     0.0964595
0.17975     0.0964679
0.179875     0.0962731
0.18     0.0963237
0.180125     0.0963371
0.18025     0.0964013
0.180375     0.0964852
0.1805     0.0964196
0.180625     0.096552
0.18075     0.0970671
0.180875     0.0968532
0.181     0.0967775
0.181125     0.0967838
0.18125     0.0968985
0.181375     0.0971316
0.1815     0.0971224
0.181625     0.0973286
0.18175     0.0975955
0.181875     0.0978498
0.182     0.0976498
0.182125     0.0980918
0.18225     0.0981613
0.182375     0.0983191
0.1825     0.0982683
0.182625     0.0982699
0.18275     0.0983998
0.182875     0.0983117
0.183     0.098549
0.183125     0.0983936
0.18325     0.0985708
0.183375     0.0981179
0.1835     0.0981197
0.183625     0.0984356
0.18375     0.0981484
0.183875     0.0980304
0.184     0.0979701
0.184125     0.0978009
0.18425     0.097336
0.184375     0.0974607
0.1845     0.0972759
0.184625     0.0973276
0.18475     0.0968733
0.184875     0.0970117
0.185     0.0966671
0.185125     0.0966608
0.18525     0.0967503
0.185375     0.096691
0.1855     0.0962421
0.185625     0.096095
0.18575     0.0963594
0.185875     0.0962872
0.186     0.0959548
0.186125     0.0963484
0.18625     0.0962412
0.186375     0.0962471
0.1865     0.0962448
0.186625     0.0963595
0.18675     0.0964593
0.186875     0.0961939
0.187     0.0962496
0.187125     0.0963695
0.18725     0.0965722
0.187375     0.097081
0.1875     0.096893
0.187625     0.0970831
0.18775     0.0972839
0.187875     0.097307
0.188     0.0977055
0.188125     0.0976169
0.18825     0.0975207
0.188375     0.0978061
0.1885     0.0977611
0.188625     0.0977508
0.18875     0.0976095
0.188875     0.0977779
0.189     0.0978769
0.189125     0.0977255
0.18925     0.0977774
0.189375     0.0978659
0.1895     0.0977849
0.189625     0.0976089
0.18975     0.0980878
0.189875     0.0977373
0.19     0.0975993
0.190125     0.0978579
0.19025     0.0972035
0.190375     0.0970626
0.1905     0.0969943
0.190625     0.0971202
0.19075     0.0969389
0.190875     0.0969131
0.191     0.096625
0.191125     0.0966056
0.19125     0.0964274
0.191375     0.0963711
0.1915     0.09604
0.191625     0.0961833
0.19175     0.09594
0.191875     0.096142
0.192     0.0961217
0.192125     0.0964078
0.19225     0.0959871
0.192375     0.0963246
0.1925     0.0959038
0.192625     0.0960689
0.19275     0.0960697
0.192875     0.0963072
0.193     0.0957076
0.193125     0.0963189
0.19325     0.0964633
0.193375     0.0965917
0.1935     0.0966331
0.193625     0.096714
0.19375     0.0968518
0.193875     0.0969707
0.194     0.0972347
0.194125     0.0970188
0.19425     0.0974324
0.194375     0.0971466
0.1945     0.0973769
0.194625     0.0971304
0.19475     0.0972422
0.194875     0.0972887
0.195     0.0971699
0.195125     0.0973701
0.19525     0.0969579
0.195375     0.097272
0.1955     0.0971826
0.195625     0.09709
0.19575     0.097151
0.195875     0.0969698
0.196     0.0968973
0.196125     0.096986
0.19625     0.0967027
0.196375     0.0966656
0.1965     0.0966101
0.196625     0.0962708
0.19675     0.0962324
0.196875     0.0965552
0.197     0.0963772
0.197125     0.0963443
0.19725     0.096218
0.197375     0.0961159
0.1975     0.0959546
0.197625     0.0959285
0.19775     0.0961847
0.197875     0.0961524
0.198     0.0959183
0.198125     0.0959657
0.19825     0.096078
0.198375     0.0962775
0.1985     0.0962426
0.198625     0.0961863
0.19875     0.096183
0.198875     0.0961252
0.199     0.0964402
0.199125     0.0963998
0.19925     0.0967322
0.199375     0.0967183
0.1995     0.0968116
0.199625     0.0966477
0.19975     0.0971492
0.199875     0.0967011
0.2     0.0970434
0.200125     0.0967391
0.20025     0.0968211
0.200375     0.0965845
0.2005     0.0969297
0.200625     0.0969668
0.20075     0.0969391
0.200875     0.0969409
0.201     0.0970276
0.201125     0.0968046
0.20125     0.0970693
0.201375     0.0972125
0.2015     0.0965878
0.201625     0.0967754
0.20175     0.0966445
0.201875     0.096554
0.202     0.0964299
0.202125     0.0959492
0.20225     0.0964692
0.202375     0.0964114
0.2025     0.096315
0.202625     0.0963461
0.20275     0.0961608
0.202875     0.0962533
0.203     0.0961891
0.203125     0.0962549
0.20325     0.0961877
0.203375     0.0959404
0.2035     0.096084
0.203625     0.0961981
0.20375     0.0962888
0.203875     0.0963963
0.204     0.0966039
0.204125     0.0965207
0.20425     0.0962142
0.204375     0.0961689
0.2045     0.0965227
0.204625     0.09652
0.20475     0.0966135
0.204875     0.096297
0.205     0.0967001
0.205125     0.0969556
0.20525     0.0967011
0.205375     0.0969239
0.2055     0.0972654
0.205625     0.0968678
0.20575     0.0971821
0.205875     0.0970853
0.206     0.0971254
0.206125     0.0970387
0.20625     0.0969697
0.206375     0.0969812
0.2065     0.096885
0.206625     0.0968304
0.20675     0.0965116
0.206875     0.0965738
0.207     0.0963571
0.207125     0.0967569
0.20725     0.0966795
0.207375     0.0963014
0.2075     0.0964007
0.207625     0.096429
0.20775     0.096232
0.207875     0.0963013
0.208     0.0963137
0.208125     0.0959909
0.20825     0.0959046
0.208375     0.0957699
0.2085     0.0957147
0.208625     0.0956779
0.20875     0.0956981
0.208875     0.095835
0.209     0.0958302
0.209125     0.0958459
0.20925     0.0957386
0.209375     0.0960141
0.2095     0.0957517
0.209625     0.0958893
0.20975     0.0956945
0.209875     0.0960904
0.21     0.0962567
0.210125     0.0961543
0.21025     0.0961512
0.210375     0.0963156
0.2105     0.0964288
0.210625     0.0964675
0.21075     0.0965048
0.210875     0.0967186
0.211     0.0964707
0.211125     0.0966491
0.21125     0.0966894
0.211375     0.0967787
0.2115     0.096943
0.211625     0.0969161
0.21175     0.0968929
0.211875     0.0970189
0.212     0.0970339
0.212125     0.0968747
0.21225     0.096832
0.212375     0.0967609
0.2125     0.0971734
0.212625     0.096806
0.21275     0.0969492
0.212875     0.0967487
0.213     0.0966924
0.213125     0.0968163
0.21325     0.0962486
0.213375     0.0961887
0.2135     0.0959508
0.213625     0.0959322
0.21375     0.0958333
0.213875     0.0956815
0.214     0.0958569
0.214125     0.0955587
0.21425     0.0953563
0.214375     0.0953424
0.2145     0.095364
0.214625     0.0956382
0.21475     0.0953057
0.214875     0.0955257
0.215     0.0954956
0.215125     0.0953808
0.21525     0.0952712
0.215375     0.0955311
0.2155     0.0953274
0.215625     0.0954902
0.21575     0.0954748
0.215875     0.0953627
0.216     0.095624
0.216125     0.0955471
0.21625     0.0961094
0.216375     0.0962081
0.2165     0.0959942
0.216625     0.0961983
0.21675     0.0958512
0.216875     0.0963314
0.217     0.0966444
0.217125     0.0963985
0.21725     0.0966087
0.217375     0.096608
0.2175     0.0968609
0.217625     0.0969808
0.21775     0.0968156
0.217875     0.0968287
0.218     0.096575
0.218125     0.0968434
0.21825     0.0970298
0.218375     0.0968369
0.2185     0.0967738
0.218625     0.0968799
0.21875     0.0969741
0.218875     0.0965144
0.219     0.0963448
0.219125     0.0965421
0.21925     0.0963211
0.219375     0.0960796
0.2195     0.0961293
0.219625     0.0957041
0.21975     0.0960147
0.219875     0.0956456
0.22     0.0956466
0.220125     0.0956292
0.22025     0.0956403
0.220375     0.0954649
0.2205     0.0952819
0.220625     0.0950165
0.22075     0.0953669
0.220875     0.0950841
0.221     0.0951767
0.221125     0.0952387
0.22125     0.0952168
0.221375     0.0951084
0.2215     0.0950723
0.221625     0.0953336
0.22175     0.0952183
0.221875     0.0954408
0.222     0.0952106
0.222125     0.0956899
0.22225     0.0956799
0.222375     0.095835
0.2225     0.09576
0.222625     0.0958673
0.22275     0.0960542
0.222875     0.0962223
0.223     0.0961372
0.223125     0.096306
0.22325     0.0965061
0.223375     0.0966644
0.2235     0.0963683
0.223625     0.0964314
0.22375     0.0965992
0.223875     0.0967421
0.224     0.0963655
0.224125     0.0965185
0.22425     0.0967585
0.224375     0.0965717
0.2245     0.0967117
0.224625     0.0968118
0.22475     0.0966295
0.224875     0.0963754
0.225     0.0964677
0.225125     0.0963345
0.22525     0.0966348
0.225375     0.096431
0.2255     0.0964475
0.225625     0.0961324
0.22575     0.0963162
0.225875     0.0958512
0.226     0.095533
0.226125     0.0959582
0.22625     0.0955185
0.226375     0.0957932
0.2265     0.0956202
0.226625     0.0955989
0.22675     0.0950582
0.226875     0.0953632
0.227     0.0952078
0.227125     0.0951032
0.22725     0.0950102
0.227375     0.0952783
0.2275     0.0952757
0.227625     0.0952124
0.22775     0.0953858
0.227875     0.095183
0.228     0.0956037
0.228125     0.0953143
0.22825     0.0956372
0.228375     0.0957081
0.2285     0.095683
0.228625     0.0957296
0.22875     0.0961837
0.228875     0.0956671
0.229     0.0959263
0.229125     0.095911
0.22925     0.0962139
0.229375     0.0962424
0.2295     0.0962361
0.229625     0.0960928
0.22975     0.0961245
0.229875     0.096291
0.23     0.0962201
0.230125     0.0963818
0.23025     0.0961039
0.230375     0.0965397
0.2305     0.0965459
0.230625     0.0964922
0.23075     0.0966627
0.230875     0.0964651
0.231     0.096317
0.231125     0.0965379
0.23125     0.0962801
0.231375     0.095834
0.2315     0.096132
0.231625     0.0957467
0.23175     0.096109
0.231875     0.0957835
0.232     0.0959115
0.232125     0.0958725
0.23225     0.095685
0.232375     0.0956065
0.2325     0.0956846
0.232625     0.0956648
0.23275     0.0954333
0.232875     0.0955897
0.233     0.095456
0.233125     0.0956469
0.23325     0.0951687
0.233375     0.0951677
0.2335     0.0953641
0.233625     0.0951871
0.23375     0.0952961
0.233875     0.0955584
0.234     0.0955244
0.234125     0.095348
0.23425     0.0955615
0.234375     0.0956677
0.2345     0.0955425
0.234625     0.0956997
0.23475     0.0954837
0.234875     0.0957093
0.235     0.0956371
0.235125     0.0958562
0.23525     0.0955745
0.235375     0.0958387
0.2355     0.0957595
0.235625     0.0959076
0.23575     0.0958397
0.235875     0.0960356
0.236     0.0962493
0.236125     0.0960852
0.23625     0.0960063
0.236375     0.0959421
0.2365     0.0961046
0.236625     0.0960199
0.23675     0.0958374
0.236875     0.0960812
0.237     0.0962208
0.237125     0.0958609
0.23725     0.0958775
0.237375     0.0956116
0.2375     0.0959166
0.237625     0.0958457
0.23775     0.0958541
0.237875     0.0954481
0.238     0.0956153
0.238125     0.0955497
0.23825     0.0955026
0.238375     0.0957107
0.2385     0.0957624
0.238625     0.095642
0.23875     0.0953436
0.238875     0.0956926
0.239     0.0958026
0.239125     0.0956534
0.23925     0.0954247
0.239375     0.0954792
0.2395     0.0954969
0.239625     0.0954253
0.23975     0.0955215
0.239875     0.0958122
0.24     0.095721
0.240125     0.0955119
0.24025     0.0956075
0.240375     0.0953111
0.2405     0.0956925
0.240625     0.0955345
0.24075     0.0954554
0.240875     0.0958337
0.241     0.0959099
0.241125     0.0956295
0.24125     0.0960856
0.241375     0.0958324
0.2415     0.0959333
0.241625     0.0956485
0.24175     0.0954936
0.241875     0.0955586
0.242     0.0959244
0.242125     0.0957576
0.24225     0.0956301
0.242375     0.0958568
0.2425     0.095828
0.242625     0.0959165
0.24275     0.096018
0.242875     0.0958461
0.243     0.0956489
0.243125     0.0959508
0.24325     0.0956574
0.243375     0.0956359
0.2435     0.0956682
0.243625     0.0956469
0.24375     0.0956831
0.243875     0.0955238
0.244     0.095669
0.244125     0.0957168
0.24425     0.095718
0.244375     0.0956134
0.2445     0.0956324
0.244625     0.0956239
0.24475     0.0957303
0.244875     0.0953734
0.245     0.0955331
0.245125     0.0959668
0.24525     0.0956405
0.245375     0.0959182
0.2455     0.0955857
0.245625     0.0957822
0.24575     0.0954757
0.245875     0.0957021
0.246     0.0959198
0.246125     0.0958076
0.24625     0.0958781
0.246375     0.0954963
0.2465     0.0958629
0.246625     0.0958707
0.24675     0.0957028
0.246875     0.095619
0.247     0.095921
0.247125     0.096254
0.24725     0.0959885
0.247375     0.0962904
0.2475     0.0961129
0.247625     0.0958505
0.24775     0.0959089
0.247875     0.0959238
0.248     0.0956531
0.248125     0.0957923
0.24825     0.0959675
0.248375     0.0956495
0.2485     0.0955501
0.248625     0.0954291
0.24875     0.0959015
0.248875     0.095474
0.249     0.0956043
0.249125     0.0952759
0.24925     0.0953849
0.249375     0.0955824
0.2495     0.0955309
0.249625     0.0953917
0.24975     0.0953091
0.249875     0.0953076
0.25     0.0951592
1
Don`t Show mark
Exponential decrease
0.0950102
0.475101
1000
0.001
276
28
Automatic fit
Reference is zero
Graph
0.0950102
0.475101
0
Measured value
0.000125
0.25
0
Time (sec)
