# Supplementary material for: Lactone Enolates of Isochroman-3-ones and 2-Coumaranones: Quantification of Their Nucleophilicity in DMSO and Conjugate Additions to Chalcones
Source: J Org Chem. 2024 Apr 30;89(10):6915–28. doi: 10.1021/acs.joc.4c00277 (PMC11110064; doi:10.1021/acs.joc.4c00277)
Supplement: Supplementary file 2 — jo4c00277_si_002.zip [file jo4c00277_si_002.zip › 4+6d 3-isochro-15-crown-5_NaH_OMe-OMe/3-isochro_15-crown-5_NaH_OMe-OMe_30eq.txt]

ProDataTSV

Title: 

Remarks:
#User: SX User
#HV (Absorbance channel): 434.021
#Samples per point: 10
#Sample period: 12.5 us
#Temperature: 20.02 C
#Cell type: Stopped Flow
#Pathlength: 10
Time Stamp : 2023/04/12 14:11:42
The data was saved to file : C:\Users\SX User\Documents\My Data\Yilan Wang\3-isochro-15-crown-5_NaH_OMe-OMe\3-isochro_15-crown-5_NaH_OMe-OMe_30eq.txt.


Last Modified: Wed Apr 12 14:11:53 2023 by unknown.

Options:

History: 
User : SX User

Version : SX v.4.5.0.9 Build : Aug 18 2015 12:03:04

DataStore created and initialized for data acquisition.

Time Stamp : Wed Apr 12 14:10:28 2023


----------------------------------------------------


User : SX User

Version : SX v.4.5.0.9 Build : Aug 18 2015 12:03:04

Traces Removed :

\..0

Time Stamp : Wed Apr 12 14:11:15 2023


----------------------------------------------------


User : SX User

Version : SX v.4.5.0.9 Build : Aug 18 2015 12:03:04

Traces Removed :

\..1

Time Stamp : Wed Apr 12 14:11:17 2023


----------------------------------------------------


User : SX User

Version : SX v.4.5.0.9 Build : Aug 18 2015 12:03:04

Averaged Traces : 

\..2

\..3

\..4

New line :  \..Average::0

Time Stamp : Wed Apr 12 14:11:21 2023


----------------------------------------------------


User : SX User

Version : SX v.4.5.0.9 Build : Aug 18 2015 12:03:04

DataStore created and initialized for data acquisition.

Time Stamp : Wed Apr 12 14:11:42 2023


----------------------------------------------------


Available Dimensions:	2
Time	2000 time points over 0.25s,linear,oversampled,external trigger,pressure hold in operation
Repeat	1 repeats in set., -iter option selected

Available Properties: 	1
Absorbance	

Data:


Absorbance
Time	Repeat
	5	
0.000125	0.471291
0.00025	0.472068
0.000375	0.473322
0.0005	0.473255
0.000625	0.475003
0.00075	0.475101
0.000875	0.473428
0.001	0.473442
0.001125	0.471806
0.00125	0.470486
0.001375	0.469813
0.0015	0.469225
0.001625	0.468121
0.00175	0.466303
0.001875	0.464671
0.002	0.463302
0.002125	0.460856
0.00225	0.458306
0.002375	0.455588
0.0025	0.452506
0.002625	0.449616
0.00275	0.447279
0.002875	0.444264
0.003	0.440841
0.003125	0.438817
0.00325	0.435558
0.003375	0.432794
0.0035	0.430093
0.003625	0.427428
0.00375	0.424832
0.003875	0.421843
0.004	0.42043
0.004125	0.417239
0.00425	0.415453
0.004375	0.413015
0.0045	0.411143
0.004625	0.409294
0.00475	0.407284
0.004875	0.405341
0.005	0.403429
0.005125	0.401841
0.00525	0.40028
0.005375	0.398627
0.0055	0.397065
0.005625	0.395552
0.00575	0.394135
0.005875	0.392292
0.006	0.390601
0.006125	0.389537
0.00625	0.3876
0.006375	0.386701
0.0065	0.384411
0.006625	0.382983
0.00675	0.381503
0.006875	0.379933
0.007	0.378231
0.007125	0.376917
0.00725	0.375187
0.007375	0.373728
0.0075	0.37202
0.007625	0.369968
0.00775	0.368856
0.007875	0.366979
0.008	0.365506
0.008125	0.364008
0.00825	0.362366
0.008375	0.361028
0.0085	0.359476
0.008625	0.358517
0.00875	0.356365
0.008875	0.355338
0.009	0.354066
0.009125	0.352989
0.00925	0.351413
0.009375	0.350384
0.0095	0.349187
0.009625	0.347967
0.00975	0.346258
0.009875	0.345198
0.01	0.343651
0.010125	0.342235
0.01025	0.341045
0.010375	0.339351
0.0105	0.338398
0.010625	0.337396
0.01075	0.335972
0.010875	0.334267
0.011	0.333495
0.011125	0.33208
0.01125	0.330812
0.011375	0.329218
0.0115	0.328019
0.011625	0.326805
0.01175	0.325648
0.011875	0.324652
0.012	0.323476
0.012125	0.321928
0.01225	0.320737
0.012375	0.319463
0.0125	0.318433
0.012625	0.31676
0.01275	0.315836
0.012875	0.314672
0.013	0.31379
0.013125	0.312267
0.01325	0.311056
0.013375	0.310132
0.0135	0.308564
0.013625	0.307367
0.01375	0.306403
0.013875	0.305313
0.014	0.3043
0.014125	0.303574
0.01425	0.302234
0.014375	0.300553
0.0145	0.299574
0.014625	0.298771
0.01475	0.297184
0.014875	0.296235
0.015	0.295178
0.015125	0.294468
0.01525	0.293103
0.015375	0.292043
0.0155	0.291217
0.015625	0.289906
0.01575	0.288812
0.015875	0.288008
0.016	0.286936
0.016125	0.286082
0.01625	0.28513
0.016375	0.284136
0.0165	0.282988
0.016625	0.282144
0.01675	0.281319
0.016875	0.280235
0.017	0.279351
0.017125	0.278586
0.01725	0.277534
0.017375	0.276967
0.0175	0.27615
0.017625	0.27488
0.01775	0.274039
0.017875	0.273739
0.018	0.272791
0.018125	0.271642
0.01825	0.270922
0.018375	0.269959
0.0185	0.269412
0.018625	0.268625
0.01875	0.267561
0.018875	0.267112
0.019	0.265705
0.019125	0.264699
0.01925	0.264924
0.019375	0.263458
0.0195	0.262343
0.019625	0.261188
0.01975	0.260525
0.019875	0.259284
0.02	0.258465
0.020125	0.25756
0.02025	0.256536
0.020375	0.255865
0.0205	0.254544
0.020625	0.253504
0.02075	0.252981
0.020875	0.252071
0.021	0.251172
0.021125	0.250356
0.02125	0.249193
0.021375	0.248593
0.0215	0.247633
0.021625	0.247094
0.02175	0.246378
0.021875	0.245373
0.022	0.24494
0.022125	0.243878
0.02225	0.24388
0.022375	0.243188
0.0225	0.242203
0.022625	0.241364
0.02275	0.240729
0.022875	0.24005
0.023	0.239462
0.023125	0.23861
0.02325	0.238347
0.023375	0.237833
0.0235	0.237184
0.023625	0.236693
0.02375	0.235883
0.023875	0.235192
0.024	0.234647
0.024125	0.234195
0.02425	0.233062
0.024375	0.23265
0.0245	0.231929
0.024625	0.231361
0.02475	0.230665
0.024875	0.230264
0.025	0.22952
0.025125	0.228437
0.02525	0.227657
0.025375	0.227119
0.0255	0.226433
0.025625	0.22556
0.02575	0.224924
0.025875	0.224073
0.026	0.223245
0.026125	0.222515
0.02625	0.221393
0.026375	0.221087
0.0265	0.220494
0.026625	0.219647
0.02675	0.218442
0.026875	0.21784
0.027	0.216973
0.027125	0.216228
0.02725	0.215443
0.027375	0.21501
0.0275	0.214345
0.027625	0.214018
0.02775	0.21327
0.027875	0.212614
0.028	0.211819
0.028125	0.2113
0.02825	0.210869
0.028375	0.210335
0.0285	0.209917
0.028625	0.209539
0.02875	0.209243
0.028875	0.208544
0.029	0.207992
0.029125	0.207631
0.02925	0.207212
0.029375	0.206838
0.0295	0.206408
0.029625	0.20577
0.02975	0.20546
0.029875	0.204733
0.03	0.204758
0.030125	0.204159
0.03025	0.203764
0.030375	0.202733
0.0305	0.202786
0.030625	0.201997
0.03075	0.201416
0.030875	0.201217
0.031	0.200676
0.031125	0.199982
0.03125	0.199171
0.031375	0.198778
0.0315	0.19812
0.031625	0.197279
0.03175	0.196918
0.031875	0.196349
0.032	0.196117
0.032125	0.195357
0.03225	0.19469
0.032375	0.19395
0.0325	0.19342
0.032625	0.192956
0.03275	0.192616
0.032875	0.192122
0.033	0.191422
0.033125	0.190729
0.03325	0.190291
0.033375	0.189903
0.0335	0.189304
0.033625	0.189048
0.03375	0.188453
0.033875	0.187882
0.034	0.187449
0.034125	0.186888
0.03425	0.186462
0.034375	0.186445
0.0345	0.185382
0.034625	0.185101
0.03475	0.184929
0.034875	0.184627
0.035	0.183775
0.035125	0.183798
0.03525	0.183377
0.035375	0.182759
0.0355	0.182843
0.035625	0.18248
0.03575	0.181635
0.035875	0.181518
0.036	0.18085
0.036125	0.180792
0.03625	0.180576
0.036375	0.179875
0.0365	0.179574
0.036625	0.179211
0.03675	0.178914
0.036875	0.178366
0.037	0.178113
0.037125	0.177829
0.03725	0.177204
0.037375	0.176774
0.0375	0.176259
0.037625	0.17584
0.03775	0.17511
0.037875	0.175133
0.038	0.174395
0.038125	0.173793
0.03825	0.173745
0.038375	0.173307
0.0385	0.172605
0.038625	0.172455
0.03875	0.171654
0.038875	0.171359
0.039	0.171094
0.039125	0.170591
0.03925	0.170172
0.039375	0.169832
0.0395	0.169782
0.039625	0.169349
0.03975	0.168774
0.039875	0.168482
0.04	0.168161
0.040125	0.168146
0.04025	0.167635
0.040375	0.167451
0.0405	0.167366
0.040625	0.16724
0.04075	0.166828
0.040875	0.16646
0.041	0.166211
0.041125	0.16589
0.04125	0.16529
0.041375	0.16551
0.0415	0.164852
0.041625	0.164764
0.04175	0.16438
0.041875	0.164269
0.042	0.163695
0.042125	0.163143
0.04225	0.162824
0.042375	0.162453
0.0425	0.162374
0.042625	0.161661
0.04275	0.161617
0.042875	0.161144
0.043	0.160736
0.043125	0.160056
0.04325	0.159627
0.043375	0.159451
0.0435	0.158846
0.043625	0.158286
0.04375	0.157887
0.043875	0.157778
0.044	0.157638
0.044125	0.157217
0.04425	0.156518
0.044375	0.156267
0.0445	0.156084
0.044625	0.155825
0.04475	0.155478
0.044875	0.155457
0.045	0.155024
0.045125	0.154726
0.04525	0.154485
0.045375	0.154319
0.0455	0.15431
0.045625	0.153985
0.04575	0.154044
0.045875	0.154095
0.046	0.153476
0.046125	0.153379
0.04625	0.153288
0.046375	0.153287
0.0465	0.152798
0.046625	0.152682
0.04675	0.152246
0.046875	0.151948
0.047	0.15181
0.047125	0.151542
0.04725	0.151022
0.047375	0.151074
0.0475	0.150462
0.047625	0.150495
0.04775	0.150073
0.047875	0.149605
0.048	0.149434
0.048125	0.149305
0.04825	0.148914
0.048375	0.148578
0.0485	0.148197
0.048625	0.147965
0.04875	0.14753
0.048875	0.146868
0.049	0.146388
0.049125	0.146246
0.04925	0.145538
0.049375	0.145488
0.0495	0.145251
0.049625	0.144674
0.04975	0.144367
0.049875	0.144437
0.05	0.143798
0.050125	0.143828
0.05025	0.143433
0.050375	0.14291
0.0505	0.143457
0.050625	0.143283
0.05075	0.142849
0.050875	0.142862
0.051	0.142494
0.051125	0.142583
0.05125	0.142342
0.051375	0.141974
0.0515	0.14232
0.051625	0.142219
0.05175	0.141803
0.051875	0.141639
0.052	0.141518
0.052125	0.141693
0.05225	0.141323
0.052375	0.141395
0.0525	0.141028
0.052625	0.141096
0.05275	0.141178
0.052875	0.140776
0.053	0.140485
0.053125	0.14018
0.05325	0.139989
0.053375	0.139744
0.0535	0.13983
0.053625	0.139243
0.05375	0.138767
0.053875	0.138793
0.054	0.138004
0.054125	0.138
0.05425	0.137592
0.054375	0.137035
0.0545	0.136368
0.054625	0.136225
0.05475	0.136081
0.054875	0.135679
0.055	0.135671
0.055125	0.135224
0.05525	0.134938
0.055375	0.134759
0.0555	0.134252
0.055625	0.134237
0.05575	0.133965
0.055875	0.133605
0.056	0.13368
0.056125	0.133445
0.05625	0.133289
0.056375	0.132929
0.0565	0.132868
0.056625	0.132478
0.05675	0.132502
0.056875	0.132848
0.057	0.132521
0.057125	0.13215
0.05725	0.132139
0.057375	0.132573
0.0575	0.132543
0.057625	0.132335
0.05775	0.132202
0.057875	0.132361
0.058	0.132393
0.058125	0.132263
0.05825	0.132402
0.058375	0.131961
0.0585	0.132091
0.058625	0.13188
0.05875	0.131704
0.058875	0.131634
0.059	0.131566
0.059125	0.13137
0.05925	0.130919
0.059375	0.130663
0.0595	0.130477
0.059625	0.130218
0.05975	0.130079
0.059875	0.129868
0.06	0.12971
0.060125	0.129088
0.06025	0.12932
0.060375	0.12932
0.0605	0.128586
0.060625	0.128102
0.06075	0.128152
0.060875	0.127924
0.061	0.127629
0.061125	0.127205
0.06125	0.127431
0.061375	0.126625
0.0615	0.126536
0.061625	0.126561
0.06175	0.126149
0.061875	0.126156
0.062	0.125944
0.062125	0.125736
0.06225	0.125544
0.062375	0.125388
0.0625	0.125516
0.062625	0.125479
0.06275	0.12552
0.062875	0.125428
0.063	0.125139
0.063125	0.125588
0.06325	0.124989
0.063375	0.125483
0.0635	0.12515
0.063625	0.125231
0.06375	0.125268
0.063875	0.125102
0.064	0.125172
0.064125	0.125053
0.06425	0.124917
0.064375	0.124986
0.0645	0.124706
0.064625	0.124802
0.06475	0.124561
0.064875	0.124749
0.065	0.124431
0.065125	0.124563
0.06525	0.124009
0.065375	0.123849
0.0655	0.124044
0.065625	0.124019
0.06575	0.122974
0.065875	0.123241
0.066	0.123157
0.066125	0.122777
0.06625	0.122532
0.066375	0.122176
0.0665	0.122017
0.066625	0.12169
0.06675	0.121507
0.066875	0.121438
0.067	0.121448
0.067125	0.12118
0.06725	0.120708
0.067375	0.120585
0.0675	0.120545
0.067625	0.120381
0.06775	0.120372
0.067875	0.120059
0.068	0.12012
0.068125	0.119886
0.06825	0.119447
0.068375	0.119519
0.0685	0.119626
0.068625	0.119287
0.06875	0.119484
0.068875	0.119415
0.069	0.119438
0.069125	0.11948
0.06925	0.119313
0.069375	0.119419
0.0695	0.119221
0.069625	0.119342
0.06975	0.119337
0.069875	0.11939
0.07	0.119245
0.070125	0.119165
0.07025	0.11894
0.070375	0.119165
0.0705	0.119082
0.070625	0.119102
0.07075	0.118768
0.070875	0.118449
0.071	0.118713
0.071125	0.118424
0.07125	0.118663
0.071375	0.118197
0.0715	0.118077
0.071625	0.118025
0.07175	0.117913
0.071875	0.117502
0.072	0.11783
0.072125	0.11723
0.07225	0.116875
0.072375	0.116963
0.0725	0.116835
0.072625	0.116867
0.07275	0.116503
0.072875	0.116556
0.073	0.116525
0.073125	0.116053
0.07325	0.11623
0.073375	0.115874
0.0735	0.11583
0.073625	0.115655
0.07375	0.115715
0.073875	0.115318
0.074	0.115422
0.074125	0.115285
0.07425	0.11501
0.074375	0.115254
0.0745	0.115471
0.074625	0.115326
0.07475	0.115224
0.074875	0.114982
0.075	0.11505
0.075125	0.114907
0.07525	0.114961
0.075375	0.115013
0.0755	0.11516
0.075625	0.115147
0.07575	0.114929
0.075875	0.11512
0.076	0.114892
0.076125	0.115062
0.07625	0.114628
0.076375	0.114801
0.0765	0.114564
0.076625	0.114324
0.07675	0.11441
0.076875	0.114365
0.077	0.114237
0.077125	0.114128
0.07725	0.113804
0.077375	0.11389
0.0775	0.113562
0.077625	0.113356
0.07775	0.113442
0.077875	0.113178
0.078	0.1131
0.078125	0.113362
0.07825	0.112973
0.078375	0.112537
0.0785	0.112839
0.078625	0.112689
0.07875	0.112747
0.078875	0.112593
0.079	0.112398
0.079125	0.11221
0.07925	0.11218
0.079375	0.112018
0.0795	0.111974
0.079625	0.111995
0.07975	0.112077
0.079875	0.112045
0.08	0.111958
0.080125	0.111998
0.08025	0.111829
0.080375	0.112481
0.0805	0.112186
0.080625	0.11187
0.08075	0.111944
0.080875	0.11195
0.081	0.112288
0.081125	0.112245
0.08125	0.112055
0.081375	0.111776
0.0815	0.111817
0.081625	0.111882
0.08175	0.111825
0.081875	0.11186
0.082	0.111742
0.082125	0.111683
0.08225	0.111781
0.082375	0.111694
0.0825	0.111604
0.082625	0.111391
0.08275	0.11104
0.082875	0.11107
0.083	0.11099
0.083125	0.111
0.08325	0.1106
0.083375	0.110832
0.0835	0.110698
0.083625	0.110669
0.08375	0.110344
0.083875	0.110458
0.084	0.10994
0.084125	0.110109
0.08425	0.109807
0.084375	0.109616
0.0845	0.109545
0.084625	0.109599
0.08475	0.109528
0.084875	0.109337
0.085	0.109111
0.085125	0.109481
0.08525	0.109314
0.085375	0.109273
0.0855	0.109122
0.085625	0.108858
0.08575	0.109057
0.085875	0.109115
0.086	0.109144
0.086125	0.109162
0.08625	0.109036
0.086375	0.108945
0.0865	0.10897
0.086625	0.109005
0.08675	0.109197
0.086875	0.109348
0.087	0.109482
0.087125	0.10926
0.08725	0.108978
0.087375	0.109286
0.0875	0.109325
0.087625	0.109158
0.08775	0.109232
0.087875	0.109392
0.088	0.109208
0.088125	0.109402
0.08825	0.109248
0.088375	0.109211
0.0885	0.109213
0.088625	0.108784
0.08875	0.108647
0.088875	0.10881
0.089	0.10903
0.089125	0.108561
0.08925	0.10849
0.089375	0.108153
0.0895	0.108013
0.089625	0.107879
0.08975	0.107615
0.089875	0.107615
0.09	0.107563
0.090125	0.1074
0.09025	0.107021
0.090375	0.10685
0.0905	0.106646
0.090625	0.106928
0.09075	0.106692
0.090875	0.106545
0.091	0.106393
0.091125	0.106492
0.09125	0.105982
0.091375	0.10614
0.0915	0.106055
0.091625	0.106169
0.09175	0.106113
0.091875	0.106291
0.092	0.106166
0.092125	0.106008
0.09225	0.106155
0.092375	0.106165
0.0925	0.1065
0.092625	0.106506
0.09275	0.106978
0.092875	0.106558
0.093	0.106826
0.093125	0.106731
0.09325	0.106865
0.093375	0.106973
0.0935	0.107124
0.093625	0.107281
0.09375	0.107099
0.093875	0.107027
0.094	0.107262
0.094125	0.106941
0.09425	0.107253
0.094375	0.106826
0.0945	0.107119
0.094625	0.107006
0.09475	0.107125
0.094875	0.106684
0.095	0.106958
0.095125	0.106676
0.09525	0.106595
0.095375	0.106149
0.0955	0.106122
0.095625	0.105833
0.09575	0.105893
0.095875	0.105604
0.096	0.105337
0.096125	0.105258
0.09625	0.105283
0.096375	0.10487
0.0965	0.105071
0.096625	0.104758
0.09675	0.104771
0.096875	0.104602
0.097	0.104638
0.097125	0.104578
0.09725	0.104213
0.097375	0.104479
0.0975	0.104298
0.097625	0.104479
0.09775	0.10429
0.097875	0.104361
0.098	0.104662
0.098125	0.104247
0.09825	0.104401
0.098375	0.104662
0.0985	0.104706
0.098625	0.10493
0.09875	0.104829
0.098875	0.105268
0.099	0.105147
0.099125	0.105496
0.09925	0.105431
0.099375	0.105583
0.0995	0.105604
0.099625	0.105578
0.09975	0.105581
0.099875	0.105765
0.1	0.105861
0.100125	0.105622
0.10025	0.105822
0.100375	0.105739
0.1005	0.105896
0.100625	0.105411
0.10075	0.105423
0.100875	0.105311
0.101	0.105323
0.101125	0.105484
0.10125	0.105059
0.101375	0.105035
0.1015	0.104863
0.101625	0.104266
0.10175	0.104537
0.101875	0.104594
0.102	0.104121
0.102125	0.104026
0.10225	0.103935
0.102375	0.103729
0.1025	0.103615
0.102625	0.103276
0.10275	0.103537
0.102875	0.10339
0.103	0.10351
0.103125	0.103355
0.10325	0.103026
0.103375	0.10321
0.1035	0.103123
0.103625	0.10311
0.10375	0.102872
0.103875	0.102732
0.104	0.103113
0.104125	0.103384
0.10425	0.103364
0.104375	0.103403
0.1045	0.103523
0.104625	0.103479
0.10475	0.103442
0.104875	0.103798
0.105	0.103753
0.105125	0.103996
0.10525	0.103984
0.105375	0.10409
0.1055	0.103986
0.105625	0.103899
0.10575	0.104216
0.105875	0.104042
0.106	0.104471
0.106125	0.103956
0.10625	0.104608
0.106375	0.104265
0.1065	0.104342
0.106625	0.104366
0.10675	0.103798
0.106875	0.103807
0.107	0.103856
0.107125	0.103648
0.10725	0.103613
0.107375	0.103657
0.1075	0.10314
0.107625	0.103347
0.10775	0.102942
0.107875	0.103129
0.108	0.102875
0.108125	0.102752
0.10825	0.102619
0.108375	0.102721
0.1085	0.10231
0.108625	0.102539
0.10875	0.102206
0.108875	0.102141
0.109	0.10193
0.109125	0.101896
0.10925	0.101811
0.109375	0.101939
0.1095	0.10195
0.109625	0.102009
0.10975	0.101763
0.109875	0.102003
0.11	0.102106
0.110125	0.102161
0.11025	0.102134
0.110375	0.102148
0.1105	0.102362
0.110625	0.102237
0.11075	0.102188
0.110875	0.102479
0.111	0.10262
0.111125	0.102627
0.11125	0.102613
0.111375	0.102817
0.1115	0.103147
0.111625	0.102577
0.11175	0.102705
0.111875	0.102767
0.112	0.102734
0.112125	0.102645
0.11225	0.102727
0.112375	0.102659
0.1125	0.102293
0.112625	0.102518
0.11275	0.102555
0.112875	0.102429
0.113	0.10246
0.113125	0.102352
0.11325	0.102557
0.113375	0.102142
0.1135	0.101943
0.113625	0.101504
0.11375	0.101647
0.113875	0.101661
0.114	0.101664
0.114125	0.101547
0.11425	0.101287
0.114375	0.101211
0.1145	0.1012
0.114625	0.101526
0.11475	0.101155
0.114875	0.101017
0.115	0.101209
0.115125	0.101165
0.11525	0.101185
0.115375	0.101356
0.1155	0.101129
0.115625	0.101171
0.11575	0.101448
0.115875	0.101255
0.116	0.101607
0.116125	0.101499
0.11625	0.101361
0.116375	0.101858
0.1165	0.101828
0.116625	0.101616
0.11675	0.101981
0.116875	0.101905
0.117	0.10191
0.117125	0.101746
0.11725	0.101889
0.117375	0.102033
0.1175	0.102018
0.117625	0.101952
0.11775	0.101662
0.117875	0.101765
0.118	0.101717
0.118125	0.101688
0.11825	0.101555
0.118375	0.101567
0.1185	0.101575
0.118625	0.10167
0.11875	0.101397
0.118875	0.101299
0.119	0.101075
0.119125	0.101045
0.11925	0.10094
0.119375	0.100693
0.1195	0.10093
0.119625	0.100546
0.11975	0.100483
0.119875	0.100662
0.12	0.100538
0.120125	0.100395
0.12025	0.100518
0.120375	0.100462
0.1205	0.100378
0.120625	0.100585
0.12075	0.100688
0.120875	0.100534
0.121	0.100882
0.121125	0.100848
0.12125	0.100658
0.121375	0.10092
0.1215	0.100387
0.121625	0.100917
0.12175	0.100867
0.121875	0.100703
0.122	0.100829
0.122125	0.100899
0.12225	0.101095
0.122375	0.101126
0.1225	0.101446
0.122625	0.101483
0.12275	0.101401
0.122875	0.101435
0.123	0.100957
0.123125	0.101416
0.12325	0.101328
0.123375	0.101326
0.1235	0.101075
0.123625	0.101319
0.12375	0.101132
0.123875	0.101088
0.124	0.100663
0.124125	0.100935
0.12425	0.100911
0.124375	0.100469
0.1245	0.100193
0.124625	0.100555
0.12475	0.10021
0.124875	0.100208
0.125	0.0998668
0.125125	0.09982
0.12525	0.100136
0.125375	0.100216
0.1255	0.0997445
0.125625	0.099571
0.12575	0.0996087
0.125875	0.0994531
0.126	0.0996261
0.126125	0.0994601
0.12625	0.0994027
0.126375	0.0992696
0.1265	0.0994153
0.126625	0.0995148
0.12675	0.0995936
0.126875	0.099605
0.127	0.0995362
0.127125	0.0995479
0.12725	0.0998872
0.127375	0.0998736
0.1275	0.099965
0.127625	0.0998651
0.12775	0.100229
0.127875	0.100319
0.128	0.100431
0.128125	0.100438
0.12825	0.100259
0.128375	0.100405
0.1285	0.10067
0.128625	0.10061
0.12875	0.100969
0.128875	0.100869
0.129	0.100783
0.129125	0.100928
0.12925	0.10096
0.129375	0.100851
0.1295	0.100839
0.129625	0.100837
0.12975	0.100609
0.129875	0.100642
0.13	0.100498
0.130125	0.100293
0.13025	0.100246
0.130375	0.0999547
0.1305	0.0999268
0.130625	0.0998052
0.13075	0.0995965
0.130875	0.0994449
0.131	0.0992861
0.131125	0.0991471
0.13125	0.0990343
0.131375	0.0991998
0.1315	0.0988789
0.131625	0.0990615
0.13175	0.0989744
0.131875	0.0989731
0.132	0.0987466
0.132125	0.0986654
0.13225	0.0986147
0.132375	0.0988495
0.1325	0.0989995
0.132625	0.0987692
0.13275	0.0987325
0.132875	0.0987646
0.133	0.0989626
0.133125	0.098964
0.13325	0.0989931
0.133375	0.0991959
0.1335	0.0992782
0.133625	0.0992236
0.13375	0.099614
0.133875	0.0994276
0.134	0.0997453
0.134125	0.0997934
0.13425	0.0999784
0.134375	0.100037
0.1345	0.100006
0.134625	0.100225
0.13475	0.100163
0.134875	0.100259
0.135	0.0999742
0.135125	0.100436
0.13525	0.100139
0.135375	0.0998734
0.1355	0.100275
0.135625	0.10023
0.13575	0.100011
0.135875	0.100197
0.136	0.0998886
0.136125	0.0996993
0.13625	0.0997275
0.136375	0.0999306
0.1365	0.0996362
0.136625	0.0997327
0.13675	0.0992702
0.136875	0.0991512
0.137	0.0987933
0.137125	0.0990498
0.13725	0.0987138
0.137375	0.0985801
0.1375	0.0984984
0.137625	0.0984201
0.13775	0.098421
0.137875	0.0982404
0.138	0.098492
0.138125	0.098357
0.13825	0.098107
0.138375	0.0980006
0.1385	0.0981699
0.138625	0.0983565
0.13875	0.0981226
0.138875	0.0986843
0.139	0.0983187
0.139125	0.0985469
0.13925	0.0983914
0.139375	0.0984784
0.1395	0.0985257
0.139625	0.0986211
0.13975	0.0987535
0.139875	0.098892
0.14	0.0987615
0.140125	0.0991333
0.14025	0.0989564
0.140375	0.0993893
0.1405	0.0993139
0.140625	0.0995892
0.14075	0.0997098
0.140875	0.0996933
0.141	0.0997417
0.141125	0.0998174
0.14125	0.0997296
0.141375	0.0996306
0.1415	0.0998672
0.141625	0.0997162
0.14175	0.0993171
0.141875	0.0993896
0.142	0.0992418
0.142125	0.0996381
0.14225	0.0996499
0.142375	0.0994003
0.1425	0.0995384
0.142625	0.0993208
0.14275	0.099271
0.142875	0.0991729
0.143	0.0991346
0.143125	0.0990705
0.14325	0.0989163
0.143375	0.0985964
0.1435	0.0988771
0.143625	0.098531
0.14375	0.0981622
0.143875	0.0983933
0.144	0.0980674
0.144125	0.0983806
0.14425	0.0982935
0.144375	0.0983623
0.1445	0.098047
0.144625	0.098254
0.14475	0.0982625
0.144875	0.0983302
0.145	0.0982779
0.145125	0.0983338
0.14525	0.0984097
0.145375	0.0985111
0.1455	0.098093
0.145625	0.0983551
0.14575	0.0981732
0.145875	0.0986404
0.146	0.0986297
0.146125	0.0987436
0.14625	0.0988584
0.146375	0.0988292
0.1465	0.0990467
0.146625	0.0991049
0.14675	0.0990582
0.146875	0.0991815
0.147	0.0990876
0.147125	0.0989536
0.14725	0.0992702
0.147375	0.0991388
0.1475	0.0991283
0.147625	0.0991722
0.14775	0.0991457
0.147875	0.0991066
0.148	0.0986899
0.148125	0.0988244
0.14825	0.0990813
0.148375	0.0991929
0.1485	0.0990093
0.148625	0.0990243
0.14875	0.0987534
0.148875	0.0988511
0.149	0.0984181
0.149125	0.0988975
0.14925	0.0985285
0.149375	0.0985257
0.1495	0.0983892
0.149625	0.098147
0.14975	0.0983781
0.149875	0.0981671
0.15	0.0981767
0.150125	0.098052
0.15025	0.0981277
0.150375	0.0979095
0.1505	0.0981899
0.150625	0.0980375
0.15075	0.0979694
0.150875	0.0978952
0.151	0.0981342
0.151125	0.0977647
0.15125	0.0979891
0.151375	0.0978914
0.1515	0.0981913
0.151625	0.0981333
0.15175	0.0982091
0.151875	0.0981366
0.152	0.0982106
0.152125	0.0980687
0.15225	0.0979623
0.152375	0.0981876
0.1525	0.0986372
0.152625	0.0983586
0.15275	0.0982723
0.152875	0.0985133
0.153	0.0985065
0.153125	0.09831
0.15325	0.0984778
0.153375	0.0985131
0.1535	0.0988003
0.153625	0.0986788
0.15375	0.0984602
0.153875	0.0983553
0.154	0.0985106
0.154125	0.0986461
0.15425	0.0985674
0.154375	0.0985564
0.1545	0.0982692
0.154625	0.0984379
0.15475	0.0984745
0.154875	0.0981
0.155	0.098399
0.155125	0.0979103
0.15525	0.0982088
0.155375	0.0980307
0.1555	0.0983921
0.155625	0.0985604
0.15575	0.0980173
0.155875	0.0981996
0.156	0.0982902
0.156125	0.0981965
0.15625	0.098192
0.156375	0.0982694
0.1565	0.0977608
0.156625	0.0978688
0.15675	0.097907
0.156875	0.0979041
0.157	0.0979539
0.157125	0.0978161
0.15725	0.0979258
0.157375	0.0978709
0.1575	0.0981941
0.157625	0.0980051
0.15775	0.0978573
0.157875	0.0980244
0.158	0.0981818
0.158125	0.0979464
0.15825	0.0982388
0.158375	0.0984383
0.1585	0.0980074
0.158625	0.097983
0.15875	0.0985077
0.158875	0.0979842
0.159	0.0984331
0.159125	0.0982805
0.15925	0.0982339
0.159375	0.0981925
0.1595	0.0982001
0.159625	0.0985616
0.15975	0.0980828
0.159875	0.0981816
0.16	0.0981906
0.160125	0.0980775
0.16025	0.0981484
0.160375	0.0980546
0.1605	0.0984423
0.160625	0.0980011
0.16075	0.0979538
0.160875	0.0982402
0.161	0.0976714
0.161125	0.0977153
0.16125	0.0980547
0.161375	0.0981528
0.1615	0.0979849
0.161625	0.0978006
0.16175	0.0979256
0.161875	0.0980326
0.162	0.0979137
0.162125	0.0979068
0.16225	0.0978503
0.162375	0.0979228
0.1625	0.0980914
0.162625	0.0980025
0.16275	0.0978276
0.162875	0.0979726
0.163	0.097752
0.163125	0.0982934
0.16325	0.0979749
0.163375	0.0982087
0.1635	0.0981153
0.163625	0.0982137
0.16375	0.0986057
0.163875	0.0984632
0.164	0.098432
0.164125	0.0980188
0.16425	0.0984272
0.164375	0.0984822
0.1645	0.0983465
0.164625	0.0980542
0.16475	0.0984499
0.164875	0.0985768
0.165	0.0983456
0.165125	0.0984601
0.16525	0.098156
0.165375	0.0982087
0.1655	0.0983256
0.165625	0.0980455
0.16575	0.0978909
0.165875	0.0979168
0.166	0.0984007
0.166125	0.0979368
0.16625	0.0980456
0.166375	0.0977832
0.1665	0.0979083
0.166625	0.0976057
0.16675	0.0974257
0.166875	0.0975349
0.167	0.0974592
0.167125	0.0976361
0.16725	0.0975938
0.167375	0.0973294
0.1675	0.0972443
0.167625	0.0970985
0.16775	0.0973011
0.167875	0.0973773
0.168	0.0972555
0.168125	0.0977075
0.16825	0.0974325
0.168375	0.0975972
0.1685	0.0977482
0.168625	0.0972525
0.16875	0.0973506
0.168875	0.0978177
0.169	0.0974673
0.169125	0.0979409
0.16925	0.0978589
0.169375	0.0979664
0.1695	0.0979858
0.169625	0.0978244
0.16975	0.0978695
0.169875	0.0980623
0.17	0.0981441
0.170125	0.0980937
0.17025	0.0982866
0.170375	0.0986639
0.1705	0.0987112
0.170625	0.0984432
0.17075	0.0985337
0.170875	0.0985727
0.171	0.0983336
0.171125	0.0984745
0.17125	0.0982409
0.171375	0.0983313
0.1715	0.0979733
0.171625	0.0980311
0.17175	0.0981365
0.171875	0.0981261
0.172	0.0981598
0.172125	0.0978063
0.17225	0.0976516
0.172375	0.0974854
0.1725	0.0975429
0.172625	0.0972452
0.17275	0.0974772
0.172875	0.097291
0.173	0.0971532
0.173125	0.0972122
0.17325	0.0970408
0.173375	0.0968013
0.1735	0.0968461
0.173625	0.0967309
0.17375	0.0966123
0.173875	0.0968993
0.174	0.09691
0.174125	0.0966225
0.17425	0.0966775
0.174375	0.0971133
0.1745	0.0968537
0.174625	0.0967743
0.17475	0.0971469
0.174875	0.0972374
0.175	0.0971798
0.175125	0.0972513
0.17525	0.0974083
0.175375	0.0973464
0.1755	0.0978187
0.175625	0.0977742
0.17575	0.0977873
0.175875	0.0977764
0.176	0.097852
0.176125	0.0981703
0.17625	0.0984266
0.176375	0.0985347
0.1765	0.0984369
0.176625	0.0982795
0.17675	0.0979897
0.176875	0.0984762
0.177	0.0984852
0.177125	0.0984835
0.17725	0.0983415
0.177375	0.0983739
0.1775	0.0980495
0.177625	0.0981507
0.17775	0.0982226
0.177875	0.0979328
0.178	0.0977735
0.178125	0.0977565
0.17825	0.0975355
0.178375	0.0975777
0.1785	0.0972607
0.178625	0.0973065
0.17875	0.0971442
0.178875	0.0970474
0.179	0.0967709
0.179125	0.0967174
0.17925	0.0966703
0.179375	0.0966369
0.1795	0.0964392
0.179625	0.0964595
0.17975	0.0964679
0.179875	0.0962731
0.18	0.0963237
0.180125	0.0963371
0.18025	0.0964013
0.180375	0.0964852
0.1805	0.0964196
0.180625	0.096552
0.18075	0.0970671
0.180875	0.0968532
0.181	0.0967775
0.181125	0.0967838
0.18125	0.0968985
0.181375	0.0971316
0.1815	0.0971224
0.181625	0.0973286
0.18175	0.0975955
0.181875	0.0978498
0.182	0.0976498
0.182125	0.0980918
0.18225	0.0981613
0.182375	0.0983191
0.1825	0.0982683
0.182625	0.0982699
0.18275	0.0983998
0.182875	0.0983117
0.183	0.098549
0.183125	0.0983936
0.18325	0.0985708
0.183375	0.0981179
0.1835	0.0981197
0.183625	0.0984356
0.18375	0.0981484
0.183875	0.0980304
0.184	0.0979701
0.184125	0.0978009
0.18425	0.097336
0.184375	0.0974607
0.1845	0.0972759
0.184625	0.0973276
0.18475	0.0968733
0.184875	0.0970117
0.185	0.0966671
0.185125	0.0966608
0.18525	0.0967503
0.185375	0.096691
0.1855	0.0962421
0.185625	0.096095
0.18575	0.0963594
0.185875	0.0962872
0.186	0.0959548
0.186125	0.0963484
0.18625	0.0962412
0.186375	0.0962471
0.1865	0.0962448
0.186625	0.0963595
0.18675	0.0964593
0.186875	0.0961939
0.187	0.0962496
0.187125	0.0963695
0.18725	0.0965722
0.187375	0.097081
0.1875	0.096893
0.187625	0.0970831
0.18775	0.0972839
0.187875	0.097307
0.188	0.0977055
0.188125	0.0976169
0.18825	0.0975207
0.188375	0.0978061
0.1885	0.0977611
0.188625	0.0977508
0.18875	0.0976095
0.188875	0.0977779
0.189	0.0978769
0.189125	0.0977255
0.18925	0.0977774
0.189375	0.0978659
0.1895	0.0977849
0.189625	0.0976089
0.18975	0.0980878
0.189875	0.0977373
0.19	0.0975993
0.190125	0.0978579
0.19025	0.0972035
0.190375	0.0970626
0.1905	0.0969943
0.190625	0.0971202
0.19075	0.0969389
0.190875	0.0969131
0.191	0.096625
0.191125	0.0966056
0.19125	0.0964274
0.191375	0.0963711
0.1915	0.09604
0.191625	0.0961833
0.19175	0.09594
0.191875	0.096142
0.192	0.0961217
0.192125	0.0964078
0.19225	0.0959871
0.192375	0.0963246
0.1925	0.0959038
0.192625	0.0960689
0.19275	0.0960697
0.192875	0.0963072
0.193	0.0957076
0.193125	0.0963189
0.19325	0.0964633
0.193375	0.0965917
0.1935	0.0966331
0.193625	0.096714
0.19375	0.0968518
0.193875	0.0969707
0.194	0.0972347
0.194125	0.0970188
0.19425	0.0974324
0.194375	0.0971466
0.1945	0.0973769
0.194625	0.0971304
0.19475	0.0972422
0.194875	0.0972887
0.195	0.0971699
0.195125	0.0973701
0.19525	0.0969579
0.195375	0.097272
0.1955	0.0971826
0.195625	0.09709
0.19575	0.097151
0.195875	0.0969698
0.196	0.0968973
0.196125	0.096986
0.19625	0.0967027
0.196375	0.0966656
0.1965	0.0966101
0.196625	0.0962708
0.19675	0.0962324
0.196875	0.0965552
0.197	0.0963772
0.197125	0.0963443
0.19725	0.096218
0.197375	0.0961159
0.1975	0.0959546
0.197625	0.0959285
0.19775	0.0961847
0.197875	0.0961524
0.198	0.0959183
0.198125	0.0959657
0.19825	0.096078
0.198375	0.0962775
0.1985	0.0962426
0.198625	0.0961863
0.19875	0.096183
0.198875	0.0961252
0.199	0.0964402
0.199125	0.0963998
0.19925	0.0967322
0.199375	0.0967183
0.1995	0.0968116
0.199625	0.0966477
0.19975	0.0971492
0.199875	0.0967011
0.2	0.0970434
0.200125	0.0967391
0.20025	0.0968211
0.200375	0.0965845
0.2005	0.0969297
0.200625	0.0969668
0.20075	0.0969391
0.200875	0.0969409
0.201	0.0970276
0.201125	0.0968046
0.20125	0.0970693
0.201375	0.0972125
0.2015	0.0965878
0.201625	0.0967754
0.20175	0.0966445
0.201875	0.096554
0.202	0.0964299
0.202125	0.0959492
0.20225	0.0964692
0.202375	0.0964114
0.2025	0.096315
0.202625	0.0963461
0.20275	0.0961608
0.202875	0.0962533
0.203	0.0961891
0.203125	0.0962549
0.20325	0.0961877
0.203375	0.0959404
0.2035	0.096084
0.203625	0.0961981
0.20375	0.0962888
0.203875	0.0963963
0.204	0.0966039
0.204125	0.0965207
0.20425	0.0962142
0.204375	0.0961689
0.2045	0.0965227
0.204625	0.09652
0.20475	0.0966135
0.204875	0.096297
0.205	0.0967001
0.205125	0.0969556
0.20525	0.0967011
0.205375	0.0969239
0.2055	0.0972654
0.205625	0.0968678
0.20575	0.0971821
0.205875	0.0970853
0.206	0.0971254
0.206125	0.0970387
0.20625	0.0969697
0.206375	0.0969812
0.2065	0.096885
0.206625	0.0968304
0.20675	0.0965116
0.206875	0.0965738
0.207	0.0963571
0.207125	0.0967569
0.20725	0.0966795
0.207375	0.0963014
0.2075	0.0964007
0.207625	0.096429
0.20775	0.096232
0.207875	0.0963013
0.208	0.0963137
0.208125	0.0959909
0.20825	0.0959046
0.208375	0.0957699
0.2085	0.0957147
0.208625	0.0956779
0.20875	0.0956981
0.208875	0.095835
0.209	0.0958302
0.209125	0.0958459
0.20925	0.0957386
0.209375	0.0960141
0.2095	0.0957517
0.209625	0.0958893
0.20975	0.0956945
0.209875	0.0960904
0.21	0.0962567
0.210125	0.0961543
0.21025	0.0961512
0.210375	0.0963156
0.2105	0.0964288
0.210625	0.0964675
0.21075	0.0965048
0.210875	0.0967186
0.211	0.0964707
0.211125	0.0966491
0.21125	0.0966894
0.211375	0.0967787
0.2115	0.096943
0.211625	0.0969161
0.21175	0.0968929
0.211875	0.0970189
0.212	0.0970339
0.212125	0.0968747
0.21225	0.096832
0.212375	0.0967609
0.2125	0.0971734
0.212625	0.096806
0.21275	0.0969492
0.212875	0.0967487
0.213	0.0966924
0.213125	0.0968163
0.21325	0.0962486
0.213375	0.0961887
0.2135	0.0959508
0.213625	0.0959322
0.21375	0.0958333
0.213875	0.0956815
0.214	0.0958569
0.214125	0.0955587
0.21425	0.0953563
0.214375	0.0953424
0.2145	0.095364
0.214625	0.0956382
0.21475	0.0953057
0.214875	0.0955257
0.215	0.0954956
0.215125	0.0953808
0.21525	0.0952712
0.215375	0.0955311
0.2155	0.0953274
0.215625	0.0954902
0.21575	0.0954748
0.215875	0.0953627
0.216	0.095624
0.216125	0.0955471
0.21625	0.0961094
0.216375	0.0962081
0.2165	0.0959942
0.216625	0.0961983
0.21675	0.0958512
0.216875	0.0963314
0.217	0.0966444
0.217125	0.0963985
0.21725	0.0966087
0.217375	0.096608
0.2175	0.0968609
0.217625	0.0969808
0.21775	0.0968156
0.217875	0.0968287
0.218	0.096575
0.218125	0.0968434
0.21825	0.0970298
0.218375	0.0968369
0.2185	0.0967738
0.218625	0.0968799
0.21875	0.0969741
0.218875	0.0965144
0.219	0.0963448
0.219125	0.0965421
0.21925	0.0963211
0.219375	0.0960796
0.2195	0.0961293
0.219625	0.0957041
0.21975	0.0960147
0.219875	0.0956456
0.22	0.0956466
0.220125	0.0956292
0.22025	0.0956403
0.220375	0.0954649
0.2205	0.0952819
0.220625	0.0950165
0.22075	0.0953669
0.220875	0.0950841
0.221	0.0951767
0.221125	0.0952387
0.22125	0.0952168
0.221375	0.0951084
0.2215	0.0950723
0.221625	0.0953336
0.22175	0.0952183
0.221875	0.0954408
0.222	0.0952106
0.222125	0.0956899
0.22225	0.0956799
0.222375	0.095835
0.2225	0.09576
0.222625	0.0958673
0.22275	0.0960542
0.222875	0.0962223
0.223	0.0961372
0.223125	0.096306
0.22325	0.0965061
0.223375	0.0966644
0.2235	0.0963683
0.223625	0.0964314
0.22375	0.0965992
0.223875	0.0967421
0.224	0.0963655
0.224125	0.0965185
0.22425	0.0967585
0.224375	0.0965717
0.2245	0.0967117
0.224625	0.0968118
0.22475	0.0966295
0.224875	0.0963754
0.225	0.0964677
0.225125	0.0963345
0.22525	0.0966348
0.225375	0.096431
0.2255	0.0964475
0.225625	0.0961324
0.22575	0.0963162
0.225875	0.0958512
0.226	0.095533
0.226125	0.0959582
0.22625	0.0955185
0.226375	0.0957932
0.2265	0.0956202
0.226625	0.0955989
0.22675	0.0950582
0.226875	0.0953632
0.227	0.0952078
0.227125	0.0951032
0.22725	0.0950102
0.227375	0.0952783
0.2275	0.0952757
0.227625	0.0952124
0.22775	0.0953858
0.227875	0.095183
0.228	0.0956037
0.228125	0.0953143
0.22825	0.0956372
0.228375	0.0957081
0.2285	0.095683
0.228625	0.0957296
0.22875	0.0961837
0.228875	0.0956671
0.229	0.0959263
0.229125	0.095911
0.22925	0.0962139
0.229375	0.0962424
0.2295	0.0962361
0.229625	0.0960928
0.22975	0.0961245
0.229875	0.096291
0.23	0.0962201
0.230125	0.0963818
0.23025	0.0961039
0.230375	0.0965397
0.2305	0.0965459
0.230625	0.0964922
0.23075	0.0966627
0.230875	0.0964651
0.231	0.096317
0.231125	0.0965379
0.23125	0.0962801
0.231375	0.095834
0.2315	0.096132
0.231625	0.0957467
0.23175	0.096109
0.231875	0.0957835
0.232	0.0959115
0.232125	0.0958725
0.23225	0.095685
0.232375	0.0956065
0.2325	0.0956846
0.232625	0.0956648
0.23275	0.0954333
0.232875	0.0955897
0.233	0.095456
0.233125	0.0956469
0.23325	0.0951687
0.233375	0.0951677
0.2335	0.0953641
0.233625	0.0951871
0.23375	0.0952961
0.233875	0.0955584
0.234	0.0955244
0.234125	0.095348
0.23425	0.0955615
0.234375	0.0956677
0.2345	0.0955425
0.234625	0.0956997
0.23475	0.0954837
0.234875	0.0957093
0.235	0.0956371
0.235125	0.0958562
0.23525	0.0955745
0.235375	0.0958387
0.2355	0.0957595
0.235625	0.0959076
0.23575	0.0958397
0.235875	0.0960356
0.236	0.0962493
0.236125	0.0960852
0.23625	0.0960063
0.236375	0.0959421
0.2365	0.0961046
0.236625	0.0960199
0.23675	0.0958374
0.236875	0.0960812
0.237	0.0962208
0.237125	0.0958609
0.23725	0.0958775
0.237375	0.0956116
0.2375	0.0959166
0.237625	0.0958457
0.23775	0.0958541
0.237875	0.0954481
0.238	0.0956153
0.238125	0.0955497
0.23825	0.0955026
0.238375	0.0957107
0.2385	0.0957624
0.238625	0.095642
0.23875	0.0953436
0.238875	0.0956926
0.239	0.0958026
0.239125	0.0956534
0.23925	0.0954247
0.239375	0.0954792
0.2395	0.0954969
0.239625	0.0954253
0.23975	0.0955215
0.239875	0.0958122
0.24	0.095721
0.240125	0.0955119
0.24025	0.0956075
0.240375	0.0953111
0.2405	0.0956925
0.240625	0.0955345
0.24075	0.0954554
0.240875	0.0958337
0.241	0.0959099
0.241125	0.0956295
0.24125	0.0960856
0.241375	0.0958324
0.2415	0.0959333
0.241625	0.0956485
0.24175	0.0954936
0.241875	0.0955586
0.242	0.0959244
0.242125	0.0957576
0.24225	0.0956301
0.242375	0.0958568
0.2425	0.095828
0.242625	0.0959165
0.24275	0.096018
0.242875	0.0958461
0.243	0.0956489
0.243125	0.0959508
0.24325	0.0956574
0.243375	0.0956359
0.2435	0.0956682
0.243625	0.0956469
0.24375	0.0956831
0.243875	0.0955238
0.244	0.095669
0.244125	0.0957168
0.24425	0.095718
0.244375	0.0956134
0.2445	0.0956324
0.244625	0.0956239
0.24475	0.0957303
0.244875	0.0953734
0.245	0.0955331
0.245125	0.0959668
0.24525	0.0956405
0.245375	0.0959182
0.2455	0.0955857
0.245625	0.0957822
0.24575	0.0954757
0.245875	0.0957021
0.246	0.0959198
0.246125	0.0958076
0.24625	0.0958781
0.246375	0.0954963
0.2465	0.0958629
0.246625	0.0958707
0.24675	0.0957028
0.246875	0.095619
0.247	0.095921
0.247125	0.096254
0.24725	0.0959885
0.247375	0.0962904
0.2475	0.0961129
0.247625	0.0958505
0.24775	0.0959089
0.247875	0.0959238
0.248	0.0956531
0.248125	0.0957923
0.24825	0.0959675
0.248375	0.0956495
0.2485	0.0955501
0.248625	0.0954291
0.24875	0.0959015
0.248875	0.095474
0.249	0.0956043
0.249125	0.0952759
0.24925	0.0953849
0.249375	0.0955824
0.2495	0.0955309
0.249625	0.0953917
0.24975	0.0953091
0.249875	0.0953076
0.25	0.0951592
