# Supplementary material for: Lactone Enolates of Isochroman-3-ones and 2-Coumaranones: Quantification of Their Nucleophilicity in DMSO and Conjugate Additions to Chalcones
Source: J Org Chem. 2024 Apr 30;89(10):6915–28. doi: 10.1021/acs.joc.4c00277 (PMC11110064; doi:10.1021/acs.joc.4c00277)
Supplement: Supplementary file 2 — jo4c00277_si_002.zip [file jo4c00277_si_002.zip › 4+6d 3-isochro-15-crown-5_NaH_OMe-OMe/3-isochro_NaH_OMe-OMe_20eq.exp]

*********************************************************
*   File written by ExpoFit V 1.3 (2007 by Dr. Kempf)   *
*********************************************************

Date = 12/04/2023 14:36:31
3-isochro_NaH_OMe-OMe_20eq.txt
12/04/2023 14:03:32
Universal ASCII - file data
2000
0.0002     0.471275
0.0004     0.473311
0.0006     0.474779
0.0008     0.47624
0.001     0.47567
0.0012     0.475707
0.0014     0.475539
0.0016     0.47413
0.0018     0.4717
0.002     0.469756
0.0022     0.467013
0.0024     0.463738
0.0026     0.459802
0.0028     0.456045
0.003     0.452294
0.0032     0.448429
0.0034     0.444688
0.0036     0.440999
0.0038     0.437399
0.004     0.43416
0.0042     0.431171
0.0044     0.428221
0.0046     0.425395
0.0048     0.423055
0.005     0.420869
0.0052     0.418597
0.0054     0.41679
0.0056     0.414617
0.0058     0.412898
0.006     0.411103
0.0062     0.409138
0.0064     0.407204
0.0066     0.405416
0.0068     0.403486
0.007     0.401461
0.0072     0.399463
0.0074     0.397661
0.0076     0.395556
0.0078     0.393372
0.008     0.390985
0.0082     0.389089
0.0084     0.38712
0.0086     0.385156
0.0088     0.383233
0.009     0.381395
0.0092     0.379801
0.0094     0.378076
0.0096     0.376355
0.0098     0.374554
0.01     0.37295
0.0102     0.371356
0.0104     0.369558
0.0106     0.367771
0.0108     0.366555
0.011     0.364392
0.0112     0.362993
0.0114     0.361008
0.0116     0.359462
0.0118     0.35776
0.012     0.355968
0.0122     0.354608
0.0124     0.352624
0.0126     0.351387
0.0128     0.349792
0.013     0.348007
0.0132     0.346098
0.0134     0.344786
0.0136     0.343154
0.0138     0.34141
0.014     0.340094
0.0142     0.338122
0.0144     0.336641
0.0146     0.335053
0.0148     0.333404
0.015     0.331992
0.0152     0.330334
0.0154     0.328863
0.0156     0.32763
0.0158     0.326406
0.016     0.32481
0.0162     0.32332
0.0164     0.32218
0.0166     0.320896
0.0168     0.319742
0.017     0.318331
0.0172     0.317207
0.0174     0.316035
0.0176     0.314785
0.0178     0.313608
0.018     0.31248
0.0182     0.311327
0.0184     0.310111
0.0186     0.30898
0.0188     0.307737
0.019     0.306462
0.0192     0.30503
0.0194     0.303848
0.0196     0.30238
0.0198     0.301087
0.02     0.299404
0.0202     0.29828
0.0204     0.296802
0.0206     0.295426
0.0208     0.294149
0.021     0.292689
0.0212     0.291487
0.0214     0.29031
0.0216     0.289098
0.0218     0.287977
0.022     0.287087
0.0222     0.285823
0.0224     0.284892
0.0226     0.284082
0.0228     0.282961
0.023     0.282103
0.0232     0.281053
0.0234     0.280129
0.0236     0.279218
0.0238     0.278352
0.024     0.277352
0.0242     0.276245
0.0244     0.27558
0.0246     0.274236
0.0248     0.273389
0.025     0.272186
0.0252     0.271253
0.0254     0.27014
0.0256     0.268867
0.0258     0.267577
0.026     0.266494
0.0262     0.265466
0.0264     0.264051
0.0266     0.263041
0.0268     0.261818
0.027     0.260527
0.0272     0.259226
0.0274     0.258378
0.0276     0.257118
0.0278     0.256269
0.028     0.255289
0.0282     0.254526
0.0284     0.253716
0.0286     0.252956
0.0288     0.252259
0.029     0.251541
0.0292     0.250586
0.0294     0.250128
0.0296     0.249371
0.0298     0.248612
0.03     0.247978
0.0302     0.247143
0.0304     0.246369
0.0306     0.245508
0.0308     0.244517
0.031     0.243492
0.0312     0.2427
0.0314     0.241853
0.0316     0.240848
0.0318     0.239941
0.032     0.23864
0.0322     0.237974
0.0324     0.236804
0.0326     0.235965
0.0328     0.234952
0.033     0.234128
0.0332     0.233406
0.0334     0.232535
0.0336     0.231652
0.0338     0.230942
0.034     0.230107
0.0342     0.229236
0.0344     0.228602
0.0346     0.227824
0.0348     0.22708
0.035     0.226117
0.0352     0.225387
0.0354     0.224888
0.0356     0.224242
0.0358     0.223743
0.036     0.223119
0.0362     0.222371
0.0364     0.221741
0.0366     0.22121
0.0368     0.22023
0.037     0.219466
0.0372     0.218701
0.0374     0.218196
0.0376     0.217301
0.0378     0.2163
0.038     0.215315
0.0382     0.214797
0.0384     0.214031
0.0386     0.213191
0.0388     0.212445
0.039     0.211605
0.0392     0.211082
0.0394     0.21048
0.0396     0.209686
0.0398     0.209249
0.04     0.208414
0.0402     0.208137
0.0404     0.207695
0.0406     0.206967
0.0408     0.206553
0.041     0.206123
0.0412     0.205449
0.0414     0.20498
0.0416     0.204249
0.0418     0.203579
0.042     0.202783
0.0422     0.202245
0.0424     0.201431
0.0426     0.200743
0.0428     0.199969
0.043     0.199176
0.0432     0.198501
0.0434     0.19773
0.0436     0.19704
0.0438     0.196248
0.044     0.195568
0.0442     0.195046
0.0444     0.194135
0.0446     0.193681
0.0448     0.193193
0.045     0.192758
0.0452     0.192418
0.0454     0.191866
0.0456     0.191444
0.0458     0.191
0.046     0.19053
0.0462     0.190351
0.0464     0.189715
0.0466     0.189609
0.0468     0.189118
0.047     0.188505
0.0472     0.187871
0.0474     0.187394
0.0476     0.18671
0.0478     0.186235
0.048     0.185538
0.0482     0.184947
0.0484     0.184231
0.0486     0.183656
0.0488     0.18298
0.049     0.182061
0.0492     0.181293
0.0494     0.181029
0.0496     0.18029
0.0498     0.179706
0.05     0.179224
0.0502     0.178639
0.0504     0.178189
0.0506     0.177495
0.0508     0.177428
0.051     0.177054
0.0512     0.176649
0.0514     0.176204
0.0516     0.176155
0.0518     0.17586
0.052     0.175725
0.0522     0.1753
0.0524     0.174931
0.0526     0.174815
0.0528     0.174196
0.053     0.173859
0.0532     0.173522
0.0534     0.173028
0.0536     0.172318
0.0538     0.171826
0.054     0.171122
0.0542     0.170491
0.0544     0.169669
0.0546     0.169085
0.0548     0.16845
0.055     0.167676
0.0552     0.167196
0.0554     0.166423
0.0556     0.165774
0.0558     0.165337
0.056     0.164967
0.0562     0.164659
0.0564     0.164135
0.0566     0.163905
0.0568     0.163566
0.057     0.163282
0.0572     0.16316
0.0574     0.163049
0.0576     0.162783
0.0578     0.162579
0.058     0.16222
0.0582     0.162324
0.0584     0.162094
0.0586     0.161694
0.0588     0.161393
0.059     0.16093
0.0592     0.160654
0.0594     0.16012
0.0596     0.15976
0.0598     0.159181
0.06     0.158655
0.0602     0.158044
0.0604     0.157688
0.0606     0.15708
0.0608     0.156442
0.061     0.155902
0.0612     0.155432
0.0614     0.154736
0.0616     0.1544
0.0618     0.153929
0.062     0.153505
0.0622     0.153317
0.0624     0.15301
0.0626     0.152631
0.0628     0.15263
0.063     0.152262
0.0632     0.152315
0.0634     0.152103
0.0636     0.15205
0.0638     0.151749
0.064     0.151309
0.0642     0.151401
0.0644     0.151179
0.0646     0.151147
0.0648     0.150616
0.065     0.150392
0.0652     0.150136
0.0654     0.149598
0.0656     0.149235
0.0658     0.148651
0.066     0.14835
0.0662     0.147803
0.0664     0.147341
0.0666     0.146806
0.0668     0.146275
0.067     0.145959
0.0672     0.145372
0.0674     0.14527
0.0676     0.144861
0.0678     0.144302
0.068     0.144089
0.0682     0.143777
0.0684     0.143522
0.0686     0.143109
0.0688     0.14314
0.069     0.142845
0.0692     0.142718
0.0694     0.142515
0.0696     0.142492
0.0698     0.142506
0.07     0.141963
0.0702     0.141865
0.0704     0.141693
0.0706     0.141526
0.0708     0.141211
0.071     0.141076
0.0712     0.140866
0.0714     0.140326
0.0716     0.139961
0.0718     0.139783
0.072     0.139327
0.0722     0.138932
0.0724     0.13842
0.0726     0.138266
0.0728     0.137697
0.073     0.137215
0.0732     0.136898
0.0734     0.136745
0.0736     0.136437
0.0738     0.136188
0.074     0.136054
0.0742     0.135862
0.0744     0.135533
0.0746     0.135493
0.0748     0.135231
0.075     0.13521
0.0752     0.134927
0.0754     0.134876
0.0756     0.13469
0.0758     0.134477
0.076     0.134366
0.0762     0.134037
0.0764     0.133707
0.0766     0.13355
0.0768     0.133394
0.077     0.133117
0.0772     0.132756
0.0774     0.13228
0.0776     0.131985
0.0778     0.131784
0.078     0.131386
0.0782     0.131039
0.0784     0.13083
0.0786     0.130627
0.0788     0.130444
0.079     0.130022
0.0792     0.129813
0.0794     0.129596
0.0796     0.129388
0.0798     0.129151
0.08     0.128995
0.0802     0.128975
0.0804     0.128903
0.0806     0.129044
0.0808     0.128555
0.081     0.128532
0.0812     0.128425
0.0814     0.128485
0.0816     0.128069
0.0818     0.127903
0.082     0.127843
0.0822     0.127648
0.0824     0.12751
0.0826     0.127302
0.0828     0.126945
0.083     0.126581
0.0832     0.126229
0.0834     0.126069
0.0836     0.125673
0.0838     0.12537
0.084     0.125064
0.0842     0.124753
0.0844     0.124475
0.0846     0.124164
0.0848     0.12382
0.085     0.123698
0.0852     0.123389
0.0854     0.12319
0.0856     0.123218
0.0858     0.123142
0.086     0.122994
0.0862     0.122839
0.0864     0.122873
0.0866     0.122568
0.0868     0.122679
0.087     0.122671
0.0872     0.122698
0.0874     0.12245
0.0876     0.122489
0.0878     0.122387
0.088     0.122311
0.0882     0.121993
0.0884     0.121975
0.0886     0.121666
0.0888     0.121604
0.089     0.120991
0.0892     0.121053
0.0894     0.120719
0.0896     0.120239
0.0898     0.120104
0.09     0.119448
0.0902     0.119249
0.0904     0.118893
0.0906     0.11879
0.0908     0.11832
0.091     0.118128
0.0912     0.117895
0.0914     0.117707
0.0916     0.117477
0.0918     0.117342
0.092     0.117283
0.0922     0.117259
0.0924     0.117216
0.0926     0.117268
0.0928     0.117514
0.093     0.117516
0.0932     0.117657
0.0934     0.117532
0.0936     0.117433
0.0938     0.117352
0.094     0.117502
0.0942     0.117225
0.0944     0.116973
0.0946     0.117056
0.0948     0.116613
0.095     0.116499
0.0952     0.116049
0.0954     0.116016
0.0956     0.115372
0.0958     0.115109
0.096     0.114945
0.0962     0.114487
0.0964     0.114272
0.0966     0.113899
0.0968     0.113526
0.097     0.113364
0.0972     0.113209
0.0974     0.113117
0.0976     0.113018
0.0978     0.112813
0.098     0.112733
0.0982     0.112851
0.0984     0.112752
0.0986     0.112733
0.0988     0.112992
0.099     0.113064
0.0992     0.113064
0.0994     0.113124
0.0996     0.113007
0.0998     0.113192
0.1     0.113123
0.1002     0.113041
0.1004     0.112893
0.1006     0.112835
0.1008     0.112639
0.101     0.112047
0.1012     0.112114
0.1014     0.111878
0.1016     0.111556
0.1018     0.111147
0.102     0.110926
0.1022     0.110453
0.1024     0.11033
0.1026     0.10997
0.1028     0.109725
0.103     0.109512
0.1032     0.109254
0.1034     0.10917
0.1036     0.109042
0.1038     0.109111
0.104     0.108872
0.1042     0.108833
0.1044     0.108571
0.1046     0.10887
0.1048     0.108986
0.105     0.108986
0.1052     0.109208
0.1054     0.109033
0.1056     0.10934
0.1058     0.109123
0.106     0.10916
0.1062     0.109188
0.1064     0.108972
0.1066     0.108696
0.1068     0.108727
0.107     0.108551
0.1072     0.108323
0.1074     0.108226
0.1076     0.107844
0.1078     0.107737
0.108     0.107349
0.1082     0.107032
0.1084     0.106718
0.1086     0.106614
0.1088     0.106386
0.109     0.106202
0.1092     0.106044
0.1094     0.105904
0.1096     0.105933
0.1098     0.105912
0.11     0.10587
0.1102     0.10582
0.1104     0.105972
0.1106     0.105752
0.1108     0.105933
0.111     0.105853
0.1112     0.105851
0.1114     0.105924
0.1116     0.10592
0.1118     0.105935
0.112     0.105787
0.1122     0.105785
0.1124     0.105542
0.1126     0.10531
0.1128     0.1053
0.113     0.105005
0.1132     0.104784
0.1134     0.104661
0.1136     0.104481
0.1138     0.104188
0.114     0.104156
0.1142     0.103979
0.1144     0.103736
0.1146     0.103411
0.1148     0.103329
0.115     0.103349
0.1152     0.103318
0.1154     0.103048
0.1156     0.103141
0.1158     0.10333
0.116     0.103294
0.1162     0.103335
0.1164     0.103272
0.1166     0.103237
0.1168     0.103231
0.117     0.103233
0.1172     0.103233
0.1174     0.103343
0.1176     0.103152
0.1178     0.102987
0.118     0.102942
0.1182     0.102694
0.1184     0.102549
0.1186     0.102552
0.1188     0.102222
0.119     0.102161
0.1192     0.101903
0.1194     0.101471
0.1196     0.101578
0.1198     0.101239
0.12     0.101165
0.1202     0.100865
0.1204     0.100968
0.1206     0.100869
0.1208     0.100942
0.121     0.101046
0.1212     0.100885
0.1214     0.100915
0.1216     0.10091
0.1218     0.101057
0.122     0.101084
0.1222     0.100989
0.1224     0.101136
0.1226     0.101279
0.1228     0.10102
0.123     0.101063
0.1232     0.101174
0.1234     0.101064
0.1236     0.100812
0.1238     0.100605
0.124     0.100557
0.1242     0.10049
0.1244     0.100068
0.1246     0.10009
0.1248     0.0997149
0.125     0.099378
0.1252     0.0991914
0.1254     0.0989544
0.1256     0.0988408
0.1258     0.0987352
0.126     0.0985865
0.1262     0.0985482
0.1264     0.0984274
0.1266     0.0986925
0.1268     0.0985834
0.127     0.0988102
0.1272     0.0987961
0.1274     0.0987327
0.1276     0.098921
0.1278     0.0989591
0.128     0.0990455
0.1282     0.0992897
0.1284     0.0993076
0.1286     0.0993334
0.1288     0.0992519
0.129     0.0993477
0.1292     0.099303
0.1294     0.0990242
0.1296     0.0990155
0.1298     0.0989257
0.13     0.0988499
0.1302     0.098709
0.1304     0.0985438
0.1306     0.0982237
0.1308     0.0980008
0.131     0.0977069
0.1312     0.097374
0.1314     0.0971143
0.1316     0.096831
0.1318     0.0967608
0.132     0.0966955
0.1322     0.0965964
0.1324     0.0965421
0.1326     0.096516
0.1328     0.0966888
0.133     0.0966114
0.1332     0.0967362
0.1334     0.0968346
0.1336     0.0969304
0.1338     0.0970959
0.134     0.0971673
0.1342     0.0971401
0.1344     0.0975534
0.1346     0.0974994
0.1348     0.0976372
0.135     0.0977754
0.1352     0.0975641
0.1354     0.0975854
0.1356     0.0973372
0.1358     0.0973057
0.136     0.0971607
0.1362     0.0970934
0.1364     0.0967791
0.1366     0.0964624
0.1368     0.0963985
0.137     0.0961735
0.1372     0.0958665
0.1374     0.0957234
0.1376     0.0955717
0.1378     0.0953412
0.138     0.0950862
0.1382     0.0951384
0.1384     0.0951407
0.1386     0.0947894
0.1388     0.0947831
0.139     0.0950229
0.1392     0.0950027
0.1394     0.0950418
0.1396     0.0950979
0.1398     0.0955367
0.14     0.0954373
0.1402     0.0956132
0.1404     0.0956439
0.1406     0.0957245
0.1408     0.0959823
0.141     0.0960346
0.1412     0.0960343
0.1414     0.0958771
0.1416     0.0958084
0.1418     0.0957081
0.142     0.0958366
0.1422     0.0957
0.1424     0.0954001
0.1426     0.0953494
0.1428     0.0950969
0.143     0.0948768
0.1432     0.0946518
0.1434     0.0945771
0.1436     0.0944593
0.1438     0.0941883
0.144     0.0941492
0.1442     0.0940787
0.1444     0.0939926
0.1446     0.0939605
0.1448     0.0940344
0.145     0.0938491
0.1452     0.0938491
0.1454     0.0936825
0.1456     0.0938147
0.1458     0.0938351
0.146     0.0938948
0.1462     0.0939724
0.1464     0.0941205
0.1466     0.0942644
0.1468     0.0944405
0.147     0.0944284
0.1472     0.0943694
0.1474     0.094388
0.1476     0.0944466
0.1478     0.0943221
0.148     0.0942813
0.1482     0.0941026
0.1484     0.0941717
0.1486     0.0940021
0.1488     0.0940376
0.149     0.0938816
0.1492     0.0937582
0.1494     0.0934666
0.1496     0.0934639
0.1498     0.0933652
0.15     0.0931773
0.1502     0.0931759
0.1504     0.0929525
0.1506     0.0928832
0.1508     0.09296
0.151     0.0929003
0.1512     0.0929576
0.1514     0.092721
0.1516     0.09276
0.1518     0.0927956
0.152     0.0928675
0.1522     0.0928733
0.1524     0.0929915
0.1526     0.0931226
0.1528     0.0930269
0.153     0.0931199
0.1532     0.0930579
0.1534     0.0930626
0.1536     0.0931355
0.1538     0.0930746
0.154     0.0929348
0.1542     0.0929436
0.1544     0.0927821
0.1546     0.0928339
0.1548     0.0926762
0.155     0.0926545
0.1552     0.0924178
0.1554     0.0923363
0.1556     0.0923755
0.1558     0.0922365
0.156     0.0922617
0.1562     0.0922312
0.1564     0.0921109
0.1566     0.0921179
0.1568     0.0921462
0.157     0.0920203
0.1572     0.0921158
0.1574     0.0919912
0.1576     0.0919161
0.1578     0.091923
0.158     0.0921373
0.1582     0.0921358
0.1584     0.0921498
0.1586     0.0919935
0.1588     0.0922599
0.159     0.0921179
0.1592     0.0918491
0.1594     0.0921254
0.1596     0.0920681
0.1598     0.0917917
0.16     0.0917413
0.1602     0.0919327
0.1604     0.0915757
0.1606     0.0916164
0.1608     0.0914782
0.161     0.0914814
0.1612     0.0914796
0.1614     0.0914764
0.1616     0.0912012
0.1618     0.0911996
0.162     0.0911608
0.1622     0.0913453
0.1624     0.0914156
0.1626     0.0912498
0.1628     0.0911782
0.163     0.0913443
0.1632     0.0912311
0.1634     0.0915039
0.1636     0.0913291
0.1638     0.091496
0.164     0.0915252
0.1642     0.0914831
0.1644     0.0914948
0.1646     0.0916585
0.1648     0.091556
0.165     0.0914984
0.1652     0.0914102
0.1654     0.091319
0.1656     0.0911542
0.1658     0.0911328
0.166     0.0912612
0.1662     0.0909669
0.1664     0.0908123
0.1666     0.0907458
0.1668     0.0905313
0.167     0.0904169
0.1672     0.0900471
0.1674     0.0902064
0.1676     0.0902431
0.1678     0.0900947
0.168     0.0902431
0.1682     0.0903578
0.1684     0.0900187
0.1686     0.0900603
0.1688     0.0903288
0.169     0.0904529
0.1692     0.0903487
0.1694     0.0905882
0.1696     0.0906982
0.1698     0.0906194
0.17     0.0909117
0.1702     0.090972
0.1704     0.090944
0.1706     0.091046
0.1708     0.090909
0.171     0.0909337
0.1712     0.0908543
0.1714     0.0908542
0.1716     0.0907133
0.1718     0.0905931
0.172     0.0905117
0.1722     0.0904509
0.1724     0.0900597
0.1726     0.0898297
0.1728     0.0897385
0.173     0.0894683
0.1732     0.0892717
0.1734     0.0891446
0.1736     0.0890341
0.1738     0.0890768
0.174     0.0889524
0.1742     0.0890401
0.1744     0.0891344
0.1746     0.0889847
0.1748     0.0892282
0.175     0.0892743
0.1752     0.0893649
0.1754     0.0895564
0.1756     0.0898308
0.1758     0.0899716
0.176     0.090081
0.1762     0.0903296
0.1764     0.0903665
0.1766     0.0903462
0.1768     0.0905934
0.177     0.0903926
0.1772     0.0904054
0.1774     0.090417
0.1776     0.0902035
0.1778     0.0900151
0.178     0.0898773
0.1782     0.0898186
0.1784     0.0895476
0.1786     0.0894444
0.1788     0.0888829
0.179     0.0889207
0.1792     0.0889864
0.1794     0.0885755
0.1796     0.0883141
0.1798     0.0884085
0.18     0.0882993
0.1802     0.088187
0.1804     0.0881518
0.1806     0.0883247
0.1808     0.0885733
0.181     0.0886258
0.1812     0.0887966
0.1814     0.0889051
0.1816     0.0890615
0.1818     0.0892669
0.182     0.0896434
0.1822     0.089587
0.1824     0.0895272
0.1826     0.0898123
0.1828     0.0898224
0.183     0.0896827
0.1832     0.0899302
0.1834     0.0898927
0.1836     0.0898192
0.1838     0.0896598
0.184     0.0893997
0.1842     0.0891156
0.1844     0.0889923
0.1846     0.088689
0.1848     0.0885929
0.185     0.0884075
0.1852     0.0883194
0.1854     0.0881144
0.1856     0.0878843
0.1858     0.0877008
0.186     0.0877019
0.1862     0.0876989
0.1864     0.087723
0.1866     0.0877354
0.1868     0.0878129
0.187     0.0877918
0.1872     0.0881455
0.1874     0.0883155
0.1876     0.0882852
0.1878     0.0885425
0.188     0.088812
0.1882     0.0890128
0.1884     0.0890076
0.1886     0.0891273
0.1888     0.0890951
0.189     0.0893198
0.1892     0.0892728
0.1894     0.0890792
0.1896     0.0891204
0.1898     0.089022
0.19     0.0889187
0.1902     0.0885605
0.1904     0.0885176
0.1906     0.0882781
0.1908     0.0882474
0.191     0.0880709
0.1912     0.0879128
0.1914     0.0877396
0.1916     0.0875634
0.1918     0.087566
0.192     0.0875008
0.1922     0.0873451
0.1924     0.0874462
0.1926     0.0876692
0.1928     0.0876074
0.193     0.0876114
0.1932     0.0879005
0.1934     0.0879596
0.1936     0.0879584
0.1938     0.0880506
0.194     0.0882569
0.1942     0.0882586
0.1944     0.0882651
0.1946     0.0884608
0.1948     0.0886296
0.195     0.0884678
0.1952     0.0882918
0.1954     0.0885563
0.1956     0.0883888
0.1958     0.0882386
0.196     0.0882106
0.1962     0.0879631
0.1964     0.0879496
0.1966     0.0877803
0.1968     0.0876561
0.197     0.0874407
0.1972     0.0873639
0.1974     0.0870484
0.1976     0.0873072
0.1978     0.0874396
0.198     0.0871952
0.1982     0.0872407
0.1984     0.0872871
0.1986     0.0874214
0.1988     0.0875582
0.199     0.0874692
0.1992     0.0876315
0.1994     0.0876934
0.1996     0.0876868
0.1998     0.0880446
0.2     0.0881311
0.2002     0.0880931
0.2004     0.0878873
0.2006     0.0879874
0.2008     0.0879099
0.201     0.0879608
0.2012     0.0878392
0.2014     0.0878579
0.2016     0.0877617
0.2018     0.087558
0.202     0.0874859
0.2022     0.087441
0.2024     0.0872467
0.2026     0.0871448
0.2028     0.087163
0.203     0.0870256
0.2032     0.0869369
0.2034     0.0868897
0.2036     0.0867829
0.2038     0.087128
0.204     0.0871247
0.2042     0.0871188
0.2044     0.087344
0.2046     0.0872877
0.2048     0.0874049
0.205     0.0874621
0.2052     0.0877961
0.2054     0.0878026
0.2056     0.0878009
0.2058     0.087929
0.206     0.0879675
0.2062     0.0879246
0.2064     0.0878075
0.2066     0.0877461
0.2068     0.0875836
0.207     0.0873949
0.2072     0.087386
0.2074     0.0875453
0.2076     0.0872591
0.2078     0.087076
0.208     0.0868779
0.2082     0.0869751
0.2084     0.0868401
0.2086     0.0866957
0.2088     0.086479
0.209     0.0864319
0.2092     0.0865872
0.2094     0.0865959
0.2096     0.0864058
0.2098     0.0868788
0.21     0.0867524
0.2102     0.0869845
0.2104     0.0872131
0.2106     0.0873841
0.2108     0.0873898
0.211     0.0877158
0.2112     0.0875975
0.2114     0.0877888
0.2116     0.0879025
0.2118     0.088005
0.212     0.0877928
0.2122     0.087882
0.2124     0.087848
0.2126     0.0876249
0.2128     0.0875707
0.213     0.0874097
0.2132     0.0873982
0.2134     0.0872974
0.2136     0.0869249
0.2138     0.0867938
0.214     0.0867017
0.2142     0.0865328
0.2144     0.086315
0.2146     0.086222
0.2148     0.0860457
0.215     0.0860531
0.2152     0.0862525
0.2154     0.0862144
0.2156     0.0862312
0.2158     0.0862832
0.216     0.0864353
0.2162     0.0867798
0.2164     0.0869738
0.2166     0.0869262
0.2168     0.0871205
0.217     0.0871874
0.2172     0.0875371
0.2174     0.087564
0.2176     0.0876992
0.2178     0.0876412
0.218     0.0876075
0.2182     0.0877928
0.2184     0.0877295
0.2186     0.0879235
0.2188     0.0874266
0.219     0.0874365
0.2192     0.0874006
0.2194     0.0872584
0.2196     0.0869504
0.2198     0.0866505
0.22     0.0865222
0.2202     0.0863335
0.2204     0.0862111
0.2206     0.0860862
0.2208     0.0860928
0.221     0.0859218
0.2212     0.0861088
0.2214     0.085997
0.2216     0.0860034
0.2218     0.086155
0.222     0.0862048
0.2222     0.0862006
0.2224     0.0865584
0.2226     0.0866197
0.2228     0.0868807
0.223     0.0870993
0.2232     0.0872579
0.2234     0.0872228
0.2236     0.0873832
0.2238     0.0871793
0.224     0.0875182
0.2242     0.0872922
0.2244     0.0873035
0.2246     0.0875161
0.2248     0.0874587
0.225     0.0871883
0.2252     0.0871418
0.2254     0.0870019
0.2256     0.0868771
0.2258     0.0868471
0.226     0.0868377
0.2262     0.0864756
0.2264     0.0863327
0.2266     0.0862643
0.2268     0.0861211
0.227     0.0862283
0.2272     0.0862189
0.2274     0.0862758
0.2276     0.0861601
0.2278     0.0861304
0.228     0.0862813
0.2282     0.0865263
0.2284     0.0863881
0.2286     0.0864792
0.2288     0.0866078
0.229     0.0867571
0.2292     0.0868382
0.2294     0.0870761
0.2296     0.0872742
0.2298     0.0869565
0.23     0.0872843
0.2302     0.0874118
0.2304     0.0873344
0.2306     0.0871899
0.2308     0.0872656
0.231     0.0870727
0.2312     0.0869362
0.2314     0.0869507
0.2316     0.0870059
0.2318     0.086879
0.232     0.0866461
0.2322     0.0866498
0.2324     0.0865574
0.2326     0.0862311
0.2328     0.0863978
0.233     0.0863277
0.2332     0.0863856
0.2334     0.0861934
0.2336     0.0862635
0.2338     0.0861691
0.234     0.0861898
0.2342     0.0862643
0.2344     0.0862818
0.2346     0.0863989
0.2348     0.0863127
0.235     0.0866686
0.2352     0.0866516
0.2354     0.0866157
0.2356     0.0867454
0.2358     0.0866868
0.236     0.0867929
0.2362     0.0868304
0.2364     0.0868973
0.2366     0.0868719
0.2368     0.0869128
0.237     0.0867697
0.2372     0.0867789
0.2374     0.0865896
0.2376     0.0865449
0.2378     0.0866649
0.238     0.0863777
0.2382     0.0865787
0.2384     0.0864595
0.2386     0.0863703
0.2388     0.0863824
0.239     0.0863513
0.2392     0.0862073
0.2394     0.0861781
0.2396     0.0863848
0.2398     0.0863189
0.24     0.0862987
0.2402     0.0863438
0.2404     0.0863834
0.2406     0.0864822
0.2408     0.0866257
0.241     0.0865863
0.2412     0.0864891
0.2414     0.0865966
0.2416     0.0865752
0.2418     0.0865755
0.242     0.0865171
0.2422     0.0866325
0.2424     0.0865199
0.2426     0.0864849
0.2428     0.0864162
0.243     0.0865088
0.2432     0.0864191
0.2434     0.0864656
0.2436     0.0862664
0.2438     0.0864331
0.244     0.0864751
0.2442     0.0862742
0.2444     0.0862343
0.2446     0.0862124
0.2448     0.0861972
0.245     0.086343
0.2452     0.0861256
0.2454     0.0864837
0.2456     0.086564
0.2458     0.0864371
0.246     0.0865625
0.2462     0.0864392
0.2464     0.0865017
0.2466     0.0866659
0.2468     0.0864956
0.247     0.0867833
0.2472     0.0867789
0.2474     0.086688
0.2476     0.0867547
0.2478     0.0867574
0.248     0.0866107
0.2482     0.0865898
0.2484     0.086696
0.2486     0.086402
0.2488     0.0863609
0.249     0.0865646
0.2492     0.0862708
0.2494     0.0862136
0.2496     0.0861466
0.2498     0.0860935
0.25     0.08596
0.2502     0.0859964
0.2504     0.0860647
0.2506     0.0859861
0.2508     0.0860225
0.251     0.0861354
0.2512     0.086338
0.2514     0.0863249
0.2516     0.0861243
0.2518     0.0861889
0.252     0.0865207
0.2522     0.0864294
0.2524     0.0866028
0.2526     0.0869235
0.2528     0.0867465
0.253     0.0867594
0.2532     0.0867353
0.2534     0.0867905
0.2536     0.0869222
0.2538     0.0869055
0.254     0.0866538
0.2542     0.0867856
0.2544     0.0867453
0.2546     0.0865521
0.2548     0.0865093
0.255     0.0863581
0.2552     0.0863196
0.2554     0.0859144
0.2556     0.0858936
0.2558     0.0857903
0.256     0.0858065
0.2562     0.085681
0.2564     0.0857936
0.2566     0.0856306
0.2568     0.0856584
0.257     0.0857232
0.2572     0.0857906
0.2574     0.0858199
0.2576     0.0860693
0.2578     0.0860835
0.258     0.0863267
0.2582     0.0866223
0.2584     0.0865733
0.2586     0.0865004
0.2588     0.0867145
0.259     0.0866742
0.2592     0.0869571
0.2594     0.0869031
0.2596     0.0868778
0.2598     0.0870822
0.26     0.0869187
0.2602     0.0869217
0.2604     0.0865844
0.2606     0.0866406
0.2608     0.0865467
0.261     0.0863312
0.2612     0.0862782
0.2614     0.086118
0.2616     0.0859212
0.2618     0.0857305
0.262     0.085729
0.2622     0.0854519
0.2624     0.0854583
0.2626     0.0852784
0.2628     0.0854998
0.263     0.0855607
0.2632     0.0856887
0.2634     0.0856325
0.2636     0.0856658
0.2638     0.0856534
0.264     0.0858368
0.2642     0.0862014
0.2644     0.0862637
0.2646     0.0863384
0.2648     0.0865174
0.265     0.0865901
0.2652     0.0868424
0.2654     0.0868128
0.2656     0.0869796
0.2658     0.0870233
0.266     0.0870096
0.2662     0.0867466
0.2664     0.0869622
0.2666     0.0868135
0.2668     0.0867004
0.267     0.086463
0.2672     0.0864941
0.2674     0.0863561
0.2676     0.0861466
0.2678     0.0859344
0.268     0.0860011
0.2682     0.0857673
0.2684     0.0855179
0.2686     0.0855279
0.2688     0.0854186
0.269     0.0854753
0.2692     0.0856009
0.2694     0.0855411
0.2696     0.0856884
0.2698     0.0856506
0.27     0.0859415
0.2702     0.0861036
0.2704     0.0861225
0.2706     0.0863013
0.2708     0.0866036
0.271     0.0866059
0.2712     0.0868436
0.2714     0.0868171
0.2716     0.0869195
0.2718     0.0870837
0.272     0.0870828
0.2722     0.0869075
0.2724     0.0868319
0.2726     0.0866528
0.2728     0.0866955
0.273     0.0866848
0.2732     0.0864107
0.2734     0.0863815
0.2736     0.0862103
0.2738     0.0860052
0.274     0.0860044
0.2742     0.0857725
0.2744     0.0858605
0.2746     0.0856966
0.2748     0.085714
0.275     0.0856827
0.2752     0.0856912
0.2754     0.085771
0.2756     0.0858296
0.2758     0.0859093
0.276     0.0861271
0.2762     0.0860586
0.2764     0.0863464
0.2766     0.0863331
0.2768     0.0865714
0.277     0.0864832
0.2772     0.0866764
0.2774     0.0869611
0.2776     0.0870164
0.2778     0.0868316
0.278     0.0869324
0.2782     0.0868996
0.2784     0.0867876
0.2786     0.0867142
0.2788     0.0866246
0.279     0.0864905
0.2792     0.0865266
0.2794     0.0862449
0.2796     0.0862155
0.2798     0.0860797
0.28     0.0863035
0.2802     0.0860965
0.2804     0.0861669
0.2806     0.0860214
0.2808     0.0860398
0.281     0.0859641
0.2812     0.0860837
0.2814     0.0862462
0.2816     0.0861969
0.2818     0.0861453
0.282     0.086344
0.2822     0.0863703
0.2824     0.0864651
0.2826     0.0867554
0.2828     0.0869198
0.283     0.0867947
0.2832     0.0868695
0.2834     0.0866663
0.2836     0.0868253
0.2838     0.0866646
0.284     0.0867931
0.2842     0.0867524
0.2844     0.0865358
0.2846     0.0865641
0.2848     0.0864215
0.285     0.0865065
0.2852     0.0863278
0.2854     0.086192
0.2856     0.0862188
0.2858     0.0860887
0.286     0.0861049
0.2862     0.0864133
0.2864     0.08632
0.2866     0.0861135
0.2868     0.0862748
0.287     0.0862252
0.2872     0.0865683
0.2874     0.0865572
0.2876     0.0866807
0.2878     0.0865693
0.288     0.0868857
0.2882     0.0868548
0.2884     0.0868739
0.2886     0.0871047
0.2888     0.0870572
0.289     0.0870437
0.2892     0.0869453
0.2894     0.0868827
0.2896     0.0870855
0.2898     0.0869897
0.29     0.0868119
0.2902     0.0867832
0.2904     0.0865168
0.2906     0.0865636
0.2908     0.0862525
0.291     0.0861769
0.2912     0.0862421
0.2914     0.0863251
0.2916     0.0861166
0.2918     0.086101
0.292     0.0862336
0.2922     0.086274
0.2924     0.086293
0.2926     0.0862653
0.2928     0.0863354
0.293     0.0865986
0.2932     0.0865918
0.2934     0.086825
0.2936     0.087081
0.2938     0.0868531
0.294     0.0870307
0.2942     0.0872149
0.2944     0.0872621
0.2946     0.0873603
0.2948     0.0874135
0.295     0.0872744
0.2952     0.087169
0.2954     0.0871526
0.2956     0.0869868
0.2958     0.0871902
0.296     0.0870168
0.2962     0.0868923
0.2964     0.0865002
0.2966     0.0863917
0.2968     0.0861942
0.297     0.0861005
0.2972     0.086163
0.2974     0.0860556
0.2976     0.086003
0.2978     0.0861457
0.298     0.0859405
0.2982     0.0860014
0.2984     0.0862729
0.2986     0.0863788
0.2988     0.0863777
0.299     0.0863357
0.2992     0.0864588
0.2994     0.0868291
0.2996     0.0868003
0.2998     0.0871968
0.3     0.0872974
0.3002     0.0872338
0.3004     0.0872786
0.3006     0.0874704
0.3008     0.0874306
0.301     0.0874525
0.3012     0.0874091
0.3014     0.0873754
0.3016     0.0873256
0.3018     0.0869997
0.302     0.0868985
0.3022     0.0866956
0.3024     0.0866272
0.3026     0.0865415
0.3028     0.0863764
0.303     0.086061
0.3032     0.0862388
0.3034     0.0862388
0.3036     0.0861858
0.3038     0.0859721
0.304     0.0860025
0.3042     0.0860304
0.3044     0.0860483
0.3046     0.0862953
0.3048     0.0863414
0.305     0.0865551
0.3052     0.0866337
0.3054     0.0868244
0.3056     0.0870159
0.3058     0.0870801
0.306     0.0874082
0.3062     0.0873162
0.3064     0.0874191
0.3066     0.0875692
0.3068     0.0875898
0.307     0.0873212
0.3072     0.0876405
0.3074     0.08744
0.3076     0.0874637
0.3078     0.0873656
0.308     0.0872595
0.3082     0.0871314
0.3084     0.0868717
0.3086     0.0867991
0.3088     0.0867453
0.309     0.0867546
0.3092     0.0864891
0.3094     0.0863367
0.3096     0.0862347
0.3098     0.0861024
0.31     0.0861297
0.3102     0.0862591
0.3104     0.0861748
0.3106     0.0864717
0.3108     0.0864747
0.311     0.0866329
0.3112     0.0865798
0.3114     0.086857
0.3116     0.0869995
0.3118     0.0870813
0.312     0.0869906
0.3122     0.0871101
0.3124     0.0872073
0.3126     0.0874355
0.3128     0.0875188
0.313     0.0873921
0.3132     0.0875211
0.3134     0.0874937
0.3136     0.0872863
0.3138     0.0874233
0.314     0.0871551
0.3142     0.0869892
0.3144     0.0868926
0.3146     0.0869638
0.3148     0.0870327
0.315     0.0867332
0.3152     0.0865814
0.3154     0.0866847
0.3156     0.0864785
0.3158     0.0865671
0.316     0.0864773
0.3162     0.0863579
0.3164     0.0865112
0.3166     0.0865956
0.3168     0.0867156
0.317     0.0866815
0.3172     0.0867449
0.3174     0.0870633
0.3176     0.0869013
0.3178     0.0871215
0.318     0.0871087
0.3182     0.0871326
0.3184     0.0871971
0.3186     0.0871972
0.3188     0.0873292
0.319     0.0872602
0.3192     0.0872614
0.3194     0.0874256
0.3196     0.0872864
0.3198     0.0872318
0.32     0.0871518
0.3202     0.0871376
0.3204     0.087097
0.3206     0.0871062
0.3208     0.0867924
0.321     0.0867745
0.3212     0.0866713
0.3214     0.0867543
0.3216     0.0868362
0.3218     0.0868558
0.322     0.0866169
0.3222     0.0866854
0.3224     0.0868364
0.3226     0.0868767
0.3228     0.0867541
0.323     0.086817
0.3232     0.0868476
0.3234     0.0869453
0.3236     0.0871462
0.3238     0.0869047
0.324     0.0871101
0.3242     0.0869663
0.3244     0.0870883
0.3246     0.0870832
0.3248     0.0871317
0.325     0.0871937
0.3252     0.0869745
0.3254     0.0872192
0.3256     0.0871464
0.3258     0.0869223
0.326     0.0870268
0.3262     0.0869621
0.3264     0.0870835
0.3266     0.086836
0.3268     0.0869266
0.327     0.0868214
0.3272     0.0867935
0.3274     0.0868156
0.3276     0.0868912
0.3278     0.0867884
0.328     0.0870565
0.3282     0.0871329
0.3284     0.0868684
0.3286     0.0870237
0.3288     0.0872213
0.329     0.087245
0.3292     0.0873126
0.3294     0.087342
0.3296     0.0870881
0.3298     0.087271
0.33     0.0873362
0.3302     0.0872442
0.3304     0.0871331
0.3306     0.0872754
0.3308     0.0870539
0.331     0.0871249
0.3312     0.0871267
0.3314     0.0871718
0.3316     0.0869998
0.3318     0.0869496
0.332     0.0868159
0.3322     0.0869946
0.3324     0.0869491
0.3326     0.0867855
0.3328     0.0866604
0.333     0.0866893
0.3332     0.0866756
0.3334     0.0865871
0.3336     0.0866807
0.3338     0.086801
0.334     0.0868178
0.3342     0.0868143
0.3344     0.0868349
0.3346     0.0872351
0.3348     0.0871472
0.335     0.0873221
0.3352     0.0873154
0.3354     0.0874854
0.3356     0.0875676
0.3358     0.0874733
0.336     0.0874114
0.3362     0.0874795
0.3364     0.0874726
0.3366     0.0874258
0.3368     0.0872544
0.337     0.0871557
0.3372     0.0870594
0.3374     0.0870207
0.3376     0.0870133
0.3378     0.0869801
0.338     0.0867589
0.3382     0.086692
0.3384     0.0868292
0.3386     0.0864846
0.3388     0.0866068
0.339     0.0866053
0.3392     0.0864978
0.3394     0.0867172
0.3396     0.0865196
0.3398     0.0867176
0.34     0.0866313
0.3402     0.0867308
0.3404     0.0868709
0.3406     0.0869615
0.3408     0.0871369
0.341     0.0871644
0.3412     0.0872008
0.3414     0.0874491
0.3416     0.0872837
0.3418     0.0873369
0.342     0.0874059
0.3422     0.0875412
0.3424     0.0875209
0.3426     0.0873272
0.3428     0.0873484
0.343     0.0874237
0.3432     0.0873952
0.3434     0.0871665
0.3436     0.0870982
0.3438     0.0868947
0.344     0.0868558
0.3442     0.0867642
0.3444     0.0866213
0.3446     0.0864937
0.3448     0.0864253
0.345     0.0863068
0.3452     0.0863577
0.3454     0.0863225
0.3456     0.0865081
0.3458     0.0864253
0.346     0.0865927
0.3462     0.0864802
0.3464     0.0869016
0.3466     0.0867828
0.3468     0.0870703
0.347     0.08711
0.3472     0.0869837
0.3474     0.0871958
0.3476     0.0874157
0.3478     0.087597
0.348     0.0874862
0.3482     0.0875994
0.3484     0.0875948
0.3486     0.0877601
0.3488     0.0876082
0.349     0.0874201
0.3492     0.0875854
0.3494     0.0875135
0.3496     0.0872043
0.3498     0.0870919
0.35     0.0866879
0.3502     0.0867813
0.3504     0.0866712
0.3506     0.0863848
0.3508     0.0865097
0.351     0.086324
0.3512     0.0862386
0.3514     0.0862869
0.3516     0.0864493
0.3518     0.0864664
0.352     0.0864444
0.3522     0.0863411
0.3524     0.0865401
0.3526     0.0866993
0.3528     0.0866654
0.353     0.0868267
0.3532     0.0869877
0.3534     0.0872426
0.3536     0.0872927
0.3538     0.0873418
0.354     0.0873693
0.3542     0.0872197
0.3544     0.0876515
0.3546     0.0874749
0.3548     0.0874178
0.355     0.0876466
0.3552     0.0872323
0.3554     0.0874546
0.3556     0.0871195
0.3558     0.0871072
0.356     0.087026
0.3562     0.0867274
0.3564     0.086594
0.3566     0.0867626
0.3568     0.0865326
0.357     0.0867402
0.3572     0.0864446
0.3574     0.0863269
0.3576     0.0864539
0.3578     0.0864203
0.358     0.0864957
0.3582     0.0863018
0.3584     0.0865319
0.3586     0.0866467
0.3588     0.0868343
0.359     0.0868395
0.3592     0.0867425
0.3594     0.0868072
0.3596     0.087027
0.3598     0.0870165
0.36     0.0872516
0.3602     0.0872571
0.3604     0.0872448
0.3606     0.087293
0.3608     0.0871544
0.361     0.0872366
0.3612     0.0871212
0.3614     0.0872024
0.3616     0.087039
0.3618     0.0869232
0.362     0.0868607
0.3622     0.086676
0.3624     0.0865275
0.3626     0.0865218
0.3628     0.0864924
0.363     0.0865865
0.3632     0.086381
0.3634     0.0864351
0.3636     0.0863934
0.3638     0.0866029
0.364     0.0863024
0.3642     0.0865803
0.3644     0.0865
0.3646     0.0865442
0.3648     0.086723
0.365     0.0867827
0.3652     0.0868086
0.3654     0.0869621
0.3656     0.0870351
0.3658     0.0869869
0.366     0.0869281
0.3662     0.0870944
0.3664     0.0869056
0.3666     0.0870748
0.3668     0.0870918
0.367     0.0868898
0.3672     0.0871395
0.3674     0.0869438
0.3676     0.0868746
0.3678     0.0868644
0.368     0.0865865
0.3682     0.0863155
0.3684     0.0865145
0.3686     0.0865853
0.3688     0.0866661
0.369     0.0866818
0.3692     0.0865254
0.3694     0.0864904
0.3696     0.0865914
0.3698     0.0865577
0.37     0.0865201
0.3702     0.0867699
0.3704     0.0867082
0.3706     0.0868912
0.3708     0.087067
0.371     0.0869299
0.3712     0.0872085
0.3714     0.0871485
0.3716     0.0869878
0.3718     0.0871429
0.372     0.0871283
0.3722     0.0870064
0.3724     0.0870379
0.3726     0.0871424
0.3728     0.086841
0.373     0.0867006
0.3732     0.0865551
0.3734     0.0865091
0.3736     0.0864578
0.3738     0.0861918
0.374     0.0862738
0.3742     0.0864367
0.3744     0.0861105
0.3746     0.0863778
0.3748     0.0864883
0.375     0.0864441
0.3752     0.0864602
0.3754     0.0865107
0.3756     0.0866328
0.3758     0.0866534
0.376     0.08697
0.3762     0.0868465
0.3764     0.0871067
0.3766     0.0871932
0.3768     0.0870419
0.377     0.0872208
0.3772     0.0872372
0.3774     0.0871975
0.3776     0.0872605
0.3778     0.0873011
0.378     0.087153
0.3782     0.0873222
0.3784     0.0870668
0.3786     0.0868585
0.3788     0.0865108
0.379     0.0866204
0.3792     0.0867264
0.3794     0.0865918
0.3796     0.0864371
0.3798     0.0863913
0.38     0.0861662
0.3802     0.086218
0.3804     0.0861676
0.3806     0.086184
0.3808     0.0861711
0.381     0.0862767
0.3812     0.0861383
0.3814     0.0862286
0.3816     0.0866705
0.3818     0.0866832
0.382     0.0866572
0.3822     0.0869409
0.3824     0.0869339
0.3826     0.0870361
0.3828     0.0873175
0.383     0.0873596
0.3832     0.0872606
0.3834     0.0871734
0.3836     0.0872
0.3838     0.0873334
0.384     0.0871787
0.3842     0.0871266
0.3844     0.0871752
0.3846     0.0871157
0.3848     0.0869389
0.385     0.0865976
0.3852     0.0866789
0.3854     0.0864173
0.3856     0.0862343
0.3858     0.0861394
0.386     0.0861902
0.3862     0.0860937
0.3864     0.0860146
0.3866     0.086121
0.3868     0.0860768
0.387     0.0860241
0.3872     0.0860568
0.3874     0.0861132
0.3876     0.0863064
0.3878     0.0863433
0.388     0.086587
0.3882     0.0868636
0.3884     0.0869871
0.3886     0.0871353
0.3888     0.0870793
0.389     0.0871451
0.3892     0.0872563
0.3894     0.0873401
0.3896     0.0873885
0.3898     0.0873796
0.39     0.0872024
0.3902     0.0873158
0.3904     0.0871051
0.3906     0.0868915
0.3908     0.087127
0.391     0.0868133
0.3912     0.0865226
0.3914     0.0866354
0.3916     0.0863772
0.3918     0.0862622
0.392     0.0860932
0.3922     0.0860633
0.3924     0.086231
0.3926     0.0860401
0.3928     0.0860463
0.393     0.0859762
0.3932     0.0861995
0.3934     0.086242
0.3936     0.0863345
0.3938     0.0863177
0.394     0.0866079
0.3942     0.0865401
0.3944     0.0868555
0.3946     0.0868919
0.3948     0.0868262
0.395     0.0868999
0.3952     0.0870707
0.3954     0.087203
0.3956     0.0870063
0.3958     0.0872735
0.396     0.0872035
0.3962     0.0870265
0.3964     0.0869947
0.3966     0.0869553
0.3968     0.0868457
0.397     0.0867
0.3972     0.0867148
0.3974     0.0865919
0.3976     0.0867
0.3978     0.086297
0.398     0.0862353
0.3982     0.0861446
0.3984     0.0859918
0.3986     0.0858324
0.3988     0.0860971
0.399     0.08603
0.3992     0.08617
0.3994     0.0862102
0.3996     0.0863383
0.3998     0.0865558
0.4     0.0863442
1
Don`t Show mark
Exponential decrease
0.0852784
0.47624
1000
0.001
213
18
Automatic fit
Reference is zero
Graph
0.0852784
0.47624
0
Measured value
0.0002
0.4
0
Time (sec)
