# Supplementary material for: Lactone Enolates of Isochroman-3-ones and 2-Coumaranones: Quantification of Their Nucleophilicity in DMSO and Conjugate Additions to Chalcones
Source: J Org Chem. 2024 Apr 30;89(10):6915–28. doi: 10.1021/acs.joc.4c00277 (PMC11110064; doi:10.1021/acs.joc.4c00277)
Supplement: Supplementary file 2 — jo4c00277_si_002.zip [file jo4c00277_si_002.zip › 4+6d 3-isochro-15-crown-5_NaH_OMe-OMe/3-isochro_NaH_OMe-OMe_20eq.txt]

ProDataTSV

Title: 

Remarks:
#User: SX User
#HV (Absorbance channel): 434.021
#Samples per point: 16
#Sample period: 12.5 us
#Temperature: 19.97 C
#Cell type: Stopped Flow
#Pathlength: 10
Time Stamp : 2023/04/12 14:03:20
The data was saved to file : C:\Users\SX User\Documents\My Data\Yilan Wang\3-isochro-15-crown-5_NaH_OMe-OMe\3-isochro_15-crown-5_NaH_OMe-OMe_20eq.txt.


Last Modified: Wed Apr 12 14:03:30 2023 by unknown.

Options:

History: 
User : SX User

Version : SX v.4.5.0.9 Build : Aug 18 2015 12:03:04

DataStore created and initialized for data acquisition.

Time Stamp : Wed Apr 12 14:02:42 2023


----------------------------------------------------


User : SX User

Version : SX v.4.5.0.9 Build : Aug 18 2015 12:03:04

Averaged Traces : 

\..0

\..1

\..2

\..3

\..4

New line :  \..Average::0

Time Stamp : Wed Apr 12 14:03:14 2023


----------------------------------------------------


User : SX User

Version : SX v.4.5.0.9 Build : Aug 18 2015 12:03:04

DataStore created and initialized for data acquisition.

Time Stamp : Wed Apr 12 14:03:20 2023


----------------------------------------------------


Available Dimensions:	2
Time	2000 time points over 0.4s,linear,oversampled,external trigger,pressure hold in operation
Repeat	1 repeats in set., -iter option selected

Available Properties: 	1
Absorbance	

Data:


Absorbance
Time	Repeat
	5	
0.0002	0.471275
0.0004	0.473311
0.0006	0.474779
0.0008	0.47624
0.001	0.47567
0.0012	0.475707
0.0014	0.475539
0.0016	0.47413
0.0018	0.4717
0.002	0.469756
0.0022	0.467013
0.0024	0.463738
0.0026	0.459802
0.0028	0.456045
0.003	0.452294
0.0032	0.448429
0.0034	0.444688
0.0036	0.440999
0.0038	0.437399
0.004	0.43416
0.0042	0.431171
0.0044	0.428221
0.0046	0.425395
0.0048	0.423055
0.005	0.420869
0.0052	0.418597
0.0054	0.41679
0.0056	0.414617
0.0058	0.412898
0.006	0.411103
0.0062	0.409138
0.0064	0.407204
0.0066	0.405416
0.0068	0.403486
0.007	0.401461
0.0072	0.399463
0.0074	0.397661
0.0076	0.395556
0.0078	0.393372
0.008	0.390985
0.0082	0.389089
0.0084	0.38712
0.0086	0.385156
0.0088	0.383233
0.009	0.381395
0.0092	0.379801
0.0094	0.378076
0.0096	0.376355
0.0098	0.374554
0.01	0.37295
0.0102	0.371356
0.0104	0.369558
0.0106	0.367771
0.0108	0.366555
0.011	0.364392
0.0112	0.362993
0.0114	0.361008
0.0116	0.359462
0.0118	0.35776
0.012	0.355968
0.0122	0.354608
0.0124	0.352624
0.0126	0.351387
0.0128	0.349792
0.013	0.348007
0.0132	0.346098
0.0134	0.344786
0.0136	0.343154
0.0138	0.34141
0.014	0.340094
0.0142	0.338122
0.0144	0.336641
0.0146	0.335053
0.0148	0.333404
0.015	0.331992
0.0152	0.330334
0.0154	0.328863
0.0156	0.32763
0.0158	0.326406
0.016	0.32481
0.0162	0.32332
0.0164	0.32218
0.0166	0.320896
0.0168	0.319742
0.017	0.318331
0.0172	0.317207
0.0174	0.316035
0.0176	0.314785
0.0178	0.313608
0.018	0.31248
0.0182	0.311327
0.0184	0.310111
0.0186	0.30898
0.0188	0.307737
0.019	0.306462
0.0192	0.30503
0.0194	0.303848
0.0196	0.30238
0.0198	0.301087
0.02	0.299404
0.0202	0.29828
0.0204	0.296802
0.0206	0.295426
0.0208	0.294149
0.021	0.292689
0.0212	0.291487
0.0214	0.29031
0.0216	0.289098
0.0218	0.287977
0.022	0.287087
0.0222	0.285823
0.0224	0.284892
0.0226	0.284082
0.0228	0.282961
0.023	0.282103
0.0232	0.281053
0.0234	0.280129
0.0236	0.279218
0.0238	0.278352
0.024	0.277352
0.0242	0.276245
0.0244	0.27558
0.0246	0.274236
0.0248	0.273389
0.025	0.272186
0.0252	0.271253
0.0254	0.27014
0.0256	0.268867
0.0258	0.267577
0.026	0.266494
0.0262	0.265466
0.0264	0.264051
0.0266	0.263041
0.0268	0.261818
0.027	0.260527
0.0272	0.259226
0.0274	0.258378
0.0276	0.257118
0.0278	0.256269
0.028	0.255289
0.0282	0.254526
0.0284	0.253716
0.0286	0.252956
0.0288	0.252259
0.029	0.251541
0.0292	0.250586
0.0294	0.250128
0.0296	0.249371
0.0298	0.248612
0.03	0.247978
0.0302	0.247143
0.0304	0.246369
0.0306	0.245508
0.0308	0.244517
0.031	0.243492
0.0312	0.2427
0.0314	0.241853
0.0316	0.240848
0.0318	0.239941
0.032	0.23864
0.0322	0.237974
0.0324	0.236804
0.0326	0.235965
0.0328	0.234952
0.033	0.234128
0.0332	0.233406
0.0334	0.232535
0.0336	0.231652
0.0338	0.230942
0.034	0.230107
0.0342	0.229236
0.0344	0.228602
0.0346	0.227824
0.0348	0.22708
0.035	0.226117
0.0352	0.225387
0.0354	0.224888
0.0356	0.224242
0.0358	0.223743
0.036	0.223119
0.0362	0.222371
0.0364	0.221741
0.0366	0.22121
0.0368	0.22023
0.037	0.219466
0.0372	0.218701
0.0374	0.218196
0.0376	0.217301
0.0378	0.2163
0.038	0.215315
0.0382	0.214797
0.0384	0.214031
0.0386	0.213191
0.0388	0.212445
0.039	0.211605
0.0392	0.211082
0.0394	0.21048
0.0396	0.209686
0.0398	0.209249
0.04	0.208414
0.0402	0.208137
0.0404	0.207695
0.0406	0.206967
0.0408	0.206553
0.041	0.206123
0.0412	0.205449
0.0414	0.20498
0.0416	0.204249
0.0418	0.203579
0.042	0.202783
0.0422	0.202245
0.0424	0.201431
0.0426	0.200743
0.0428	0.199969
0.043	0.199176
0.0432	0.198501
0.0434	0.19773
0.0436	0.19704
0.0438	0.196248
0.044	0.195568
0.0442	0.195046
0.0444	0.194135
0.0446	0.193681
0.0448	0.193193
0.045	0.192758
0.0452	0.192418
0.0454	0.191866
0.0456	0.191444
0.0458	0.191
0.046	0.19053
0.0462	0.190351
0.0464	0.189715
0.0466	0.189609
0.0468	0.189118
0.047	0.188505
0.0472	0.187871
0.0474	0.187394
0.0476	0.18671
0.0478	0.186235
0.048	0.185538
0.0482	0.184947
0.0484	0.184231
0.0486	0.183656
0.0488	0.18298
0.049	0.182061
0.0492	0.181293
0.0494	0.181029
0.0496	0.18029
0.0498	0.179706
0.05	0.179224
0.0502	0.178639
0.0504	0.178189
0.0506	0.177495
0.0508	0.177428
0.051	0.177054
0.0512	0.176649
0.0514	0.176204
0.0516	0.176155
0.0518	0.17586
0.052	0.175725
0.0522	0.1753
0.0524	0.174931
0.0526	0.174815
0.0528	0.174196
0.053	0.173859
0.0532	0.173522
0.0534	0.173028
0.0536	0.172318
0.0538	0.171826
0.054	0.171122
0.0542	0.170491
0.0544	0.169669
0.0546	0.169085
0.0548	0.16845
0.055	0.167676
0.0552	0.167196
0.0554	0.166423
0.0556	0.165774
0.0558	0.165337
0.056	0.164967
0.0562	0.164659
0.0564	0.164135
0.0566	0.163905
0.0568	0.163566
0.057	0.163282
0.0572	0.16316
0.0574	0.163049
0.0576	0.162783
0.0578	0.162579
0.058	0.16222
0.0582	0.162324
0.0584	0.162094
0.0586	0.161694
0.0588	0.161393
0.059	0.16093
0.0592	0.160654
0.0594	0.16012
0.0596	0.15976
0.0598	0.159181
0.06	0.158655
0.0602	0.158044
0.0604	0.157688
0.0606	0.15708
0.0608	0.156442
0.061	0.155902
0.0612	0.155432
0.0614	0.154736
0.0616	0.1544
0.0618	0.153929
0.062	0.153505
0.0622	0.153317
0.0624	0.15301
0.0626	0.152631
0.0628	0.15263
0.063	0.152262
0.0632	0.152315
0.0634	0.152103
0.0636	0.15205
0.0638	0.151749
0.064	0.151309
0.0642	0.151401
0.0644	0.151179
0.0646	0.151147
0.0648	0.150616
0.065	0.150392
0.0652	0.150136
0.0654	0.149598
0.0656	0.149235
0.0658	0.148651
0.066	0.14835
0.0662	0.147803
0.0664	0.147341
0.0666	0.146806
0.0668	0.146275
0.067	0.145959
0.0672	0.145372
0.0674	0.14527
0.0676	0.144861
0.0678	0.144302
0.068	0.144089
0.0682	0.143777
0.0684	0.143522
0.0686	0.143109
0.0688	0.14314
0.069	0.142845
0.0692	0.142718
0.0694	0.142515
0.0696	0.142492
0.0698	0.142506
0.07	0.141963
0.0702	0.141865
0.0704	0.141693
0.0706	0.141526
0.0708	0.141211
0.071	0.141076
0.0712	0.140866
0.0714	0.140326
0.0716	0.139961
0.0718	0.139783
0.072	0.139327
0.0722	0.138932
0.0724	0.13842
0.0726	0.138266
0.0728	0.137697
0.073	0.137215
0.0732	0.136898
0.0734	0.136745
0.0736	0.136437
0.0738	0.136188
0.074	0.136054
0.0742	0.135862
0.0744	0.135533
0.0746	0.135493
0.0748	0.135231
0.075	0.13521
0.0752	0.134927
0.0754	0.134876
0.0756	0.13469
0.0758	0.134477
0.076	0.134366
0.0762	0.134037
0.0764	0.133707
0.0766	0.13355
0.0768	0.133394
0.077	0.133117
0.0772	0.132756
0.0774	0.13228
0.0776	0.131985
0.0778	0.131784
0.078	0.131386
0.0782	0.131039
0.0784	0.13083
0.0786	0.130627
0.0788	0.130444
0.079	0.130022
0.0792	0.129813
0.0794	0.129596
0.0796	0.129388
0.0798	0.129151
0.08	0.128995
0.0802	0.128975
0.0804	0.128903
0.0806	0.129044
0.0808	0.128555
0.081	0.128532
0.0812	0.128425
0.0814	0.128485
0.0816	0.128069
0.0818	0.127903
0.082	0.127843
0.0822	0.127648
0.0824	0.12751
0.0826	0.127302
0.0828	0.126945
0.083	0.126581
0.0832	0.126229
0.0834	0.126069
0.0836	0.125673
0.0838	0.12537
0.084	0.125064
0.0842	0.124753
0.0844	0.124475
0.0846	0.124164
0.0848	0.12382
0.085	0.123698
0.0852	0.123389
0.0854	0.12319
0.0856	0.123218
0.0858	0.123142
0.086	0.122994
0.0862	0.122839
0.0864	0.122873
0.0866	0.122568
0.0868	0.122679
0.087	0.122671
0.0872	0.122698
0.0874	0.12245
0.0876	0.122489
0.0878	0.122387
0.088	0.122311
0.0882	0.121993
0.0884	0.121975
0.0886	0.121666
0.0888	0.121604
0.089	0.120991
0.0892	0.121053
0.0894	0.120719
0.0896	0.120239
0.0898	0.120104
0.09	0.119448
0.0902	0.119249
0.0904	0.118893
0.0906	0.11879
0.0908	0.11832
0.091	0.118128
0.0912	0.117895
0.0914	0.117707
0.0916	0.117477
0.0918	0.117342
0.092	0.117283
0.0922	0.117259
0.0924	0.117216
0.0926	0.117268
0.0928	0.117514
0.093	0.117516
0.0932	0.117657
0.0934	0.117532
0.0936	0.117433
0.0938	0.117352
0.094	0.117502
0.0942	0.117225
0.0944	0.116973
0.0946	0.117056
0.0948	0.116613
0.095	0.116499
0.0952	0.116049
0.0954	0.116016
0.0956	0.115372
0.0958	0.115109
0.096	0.114945
0.0962	0.114487
0.0964	0.114272
0.0966	0.113899
0.0968	0.113526
0.097	0.113364
0.0972	0.113209
0.0974	0.113117
0.0976	0.113018
0.0978	0.112813
0.098	0.112733
0.0982	0.112851
0.0984	0.112752
0.0986	0.112733
0.0988	0.112992
0.099	0.113064
0.0992	0.113064
0.0994	0.113124
0.0996	0.113007
0.0998	0.113192
0.1	0.113123
0.1002	0.113041
0.1004	0.112893
0.1006	0.112835
0.1008	0.112639
0.101	0.112047
0.1012	0.112114
0.1014	0.111878
0.1016	0.111556
0.1018	0.111147
0.102	0.110926
0.1022	0.110453
0.1024	0.11033
0.1026	0.10997
0.1028	0.109725
0.103	0.109512
0.1032	0.109254
0.1034	0.10917
0.1036	0.109042
0.1038	0.109111
0.104	0.108872
0.1042	0.108833
0.1044	0.108571
0.1046	0.10887
0.1048	0.108986
0.105	0.108986
0.1052	0.109208
0.1054	0.109033
0.1056	0.10934
0.1058	0.109123
0.106	0.10916
0.1062	0.109188
0.1064	0.108972
0.1066	0.108696
0.1068	0.108727
0.107	0.108551
0.1072	0.108323
0.1074	0.108226
0.1076	0.107844
0.1078	0.107737
0.108	0.107349
0.1082	0.107032
0.1084	0.106718
0.1086	0.106614
0.1088	0.106386
0.109	0.106202
0.1092	0.106044
0.1094	0.105904
0.1096	0.105933
0.1098	0.105912
0.11	0.10587
0.1102	0.10582
0.1104	0.105972
0.1106	0.105752
0.1108	0.105933
0.111	0.105853
0.1112	0.105851
0.1114	0.105924
0.1116	0.10592
0.1118	0.105935
0.112	0.105787
0.1122	0.105785
0.1124	0.105542
0.1126	0.10531
0.1128	0.1053
0.113	0.105005
0.1132	0.104784
0.1134	0.104661
0.1136	0.104481
0.1138	0.104188
0.114	0.104156
0.1142	0.103979
0.1144	0.103736
0.1146	0.103411
0.1148	0.103329
0.115	0.103349
0.1152	0.103318
0.1154	0.103048
0.1156	0.103141
0.1158	0.10333
0.116	0.103294
0.1162	0.103335
0.1164	0.103272
0.1166	0.103237
0.1168	0.103231
0.117	0.103233
0.1172	0.103233
0.1174	0.103343
0.1176	0.103152
0.1178	0.102987
0.118	0.102942
0.1182	0.102694
0.1184	0.102549
0.1186	0.102552
0.1188	0.102222
0.119	0.102161
0.1192	0.101903
0.1194	0.101471
0.1196	0.101578
0.1198	0.101239
0.12	0.101165
0.1202	0.100865
0.1204	0.100968
0.1206	0.100869
0.1208	0.100942
0.121	0.101046
0.1212	0.100885
0.1214	0.100915
0.1216	0.10091
0.1218	0.101057
0.122	0.101084
0.1222	0.100989
0.1224	0.101136
0.1226	0.101279
0.1228	0.10102
0.123	0.101063
0.1232	0.101174
0.1234	0.101064
0.1236	0.100812
0.1238	0.100605
0.124	0.100557
0.1242	0.10049
0.1244	0.100068
0.1246	0.10009
0.1248	0.0997149
0.125	0.099378
0.1252	0.0991914
0.1254	0.0989544
0.1256	0.0988408
0.1258	0.0987352
0.126	0.0985865
0.1262	0.0985482
0.1264	0.0984274
0.1266	0.0986925
0.1268	0.0985834
0.127	0.0988102
0.1272	0.0987961
0.1274	0.0987327
0.1276	0.098921
0.1278	0.0989591
0.128	0.0990455
0.1282	0.0992897
0.1284	0.0993076
0.1286	0.0993334
0.1288	0.0992519
0.129	0.0993477
0.1292	0.099303
0.1294	0.0990242
0.1296	0.0990155
0.1298	0.0989257
0.13	0.0988499
0.1302	0.098709
0.1304	0.0985438
0.1306	0.0982237
0.1308	0.0980008
0.131	0.0977069
0.1312	0.097374
0.1314	0.0971143
0.1316	0.096831
0.1318	0.0967608
0.132	0.0966955
0.1322	0.0965964
0.1324	0.0965421
0.1326	0.096516
0.1328	0.0966888
0.133	0.0966114
0.1332	0.0967362
0.1334	0.0968346
0.1336	0.0969304
0.1338	0.0970959
0.134	0.0971673
0.1342	0.0971401
0.1344	0.0975534
0.1346	0.0974994
0.1348	0.0976372
0.135	0.0977754
0.1352	0.0975641
0.1354	0.0975854
0.1356	0.0973372
0.1358	0.0973057
0.136	0.0971607
0.1362	0.0970934
0.1364	0.0967791
0.1366	0.0964624
0.1368	0.0963985
0.137	0.0961735
0.1372	0.0958665
0.1374	0.0957234
0.1376	0.0955717
0.1378	0.0953412
0.138	0.0950862
0.1382	0.0951384
0.1384	0.0951407
0.1386	0.0947894
0.1388	0.0947831
0.139	0.0950229
0.1392	0.0950027
0.1394	0.0950418
0.1396	0.0950979
0.1398	0.0955367
0.14	0.0954373
0.1402	0.0956132
0.1404	0.0956439
0.1406	0.0957245
0.1408	0.0959823
0.141	0.0960346
0.1412	0.0960343
0.1414	0.0958771
0.1416	0.0958084
0.1418	0.0957081
0.142	0.0958366
0.1422	0.0957
0.1424	0.0954001
0.1426	0.0953494
0.1428	0.0950969
0.143	0.0948768
0.1432	0.0946518
0.1434	0.0945771
0.1436	0.0944593
0.1438	0.0941883
0.144	0.0941492
0.1442	0.0940787
0.1444	0.0939926
0.1446	0.0939605
0.1448	0.0940344
0.145	0.0938491
0.1452	0.0938491
0.1454	0.0936825
0.1456	0.0938147
0.1458	0.0938351
0.146	0.0938948
0.1462	0.0939724
0.1464	0.0941205
0.1466	0.0942644
0.1468	0.0944405
0.147	0.0944284
0.1472	0.0943694
0.1474	0.094388
0.1476	0.0944466
0.1478	0.0943221
0.148	0.0942813
0.1482	0.0941026
0.1484	0.0941717
0.1486	0.0940021
0.1488	0.0940376
0.149	0.0938816
0.1492	0.0937582
0.1494	0.0934666
0.1496	0.0934639
0.1498	0.0933652
0.15	0.0931773
0.1502	0.0931759
0.1504	0.0929525
0.1506	0.0928832
0.1508	0.09296
0.151	0.0929003
0.1512	0.0929576
0.1514	0.092721
0.1516	0.09276
0.1518	0.0927956
0.152	0.0928675
0.1522	0.0928733
0.1524	0.0929915
0.1526	0.0931226
0.1528	0.0930269
0.153	0.0931199
0.1532	0.0930579
0.1534	0.0930626
0.1536	0.0931355
0.1538	0.0930746
0.154	0.0929348
0.1542	0.0929436
0.1544	0.0927821
0.1546	0.0928339
0.1548	0.0926762
0.155	0.0926545
0.1552	0.0924178
0.1554	0.0923363
0.1556	0.0923755
0.1558	0.0922365
0.156	0.0922617
0.1562	0.0922312
0.1564	0.0921109
0.1566	0.0921179
0.1568	0.0921462
0.157	0.0920203
0.1572	0.0921158
0.1574	0.0919912
0.1576	0.0919161
0.1578	0.091923
0.158	0.0921373
0.1582	0.0921358
0.1584	0.0921498
0.1586	0.0919935
0.1588	0.0922599
0.159	0.0921179
0.1592	0.0918491
0.1594	0.0921254
0.1596	0.0920681
0.1598	0.0917917
0.16	0.0917413
0.1602	0.0919327
0.1604	0.0915757
0.1606	0.0916164
0.1608	0.0914782
0.161	0.0914814
0.1612	0.0914796
0.1614	0.0914764
0.1616	0.0912012
0.1618	0.0911996
0.162	0.0911608
0.1622	0.0913453
0.1624	0.0914156
0.1626	0.0912498
0.1628	0.0911782
0.163	0.0913443
0.1632	0.0912311
0.1634	0.0915039
0.1636	0.0913291
0.1638	0.091496
0.164	0.0915252
0.1642	0.0914831
0.1644	0.0914948
0.1646	0.0916585
0.1648	0.091556
0.165	0.0914984
0.1652	0.0914102
0.1654	0.091319
0.1656	0.0911542
0.1658	0.0911328
0.166	0.0912612
0.1662	0.0909669
0.1664	0.0908123
0.1666	0.0907458
0.1668	0.0905313
0.167	0.0904169
0.1672	0.0900471
0.1674	0.0902064
0.1676	0.0902431
0.1678	0.0900947
0.168	0.0902431
0.1682	0.0903578
0.1684	0.0900187
0.1686	0.0900603
0.1688	0.0903288
0.169	0.0904529
0.1692	0.0903487
0.1694	0.0905882
0.1696	0.0906982
0.1698	0.0906194
0.17	0.0909117
0.1702	0.090972
0.1704	0.090944
0.1706	0.091046
0.1708	0.090909
0.171	0.0909337
0.1712	0.0908543
0.1714	0.0908542
0.1716	0.0907133
0.1718	0.0905931
0.172	0.0905117
0.1722	0.0904509
0.1724	0.0900597
0.1726	0.0898297
0.1728	0.0897385
0.173	0.0894683
0.1732	0.0892717
0.1734	0.0891446
0.1736	0.0890341
0.1738	0.0890768
0.174	0.0889524
0.1742	0.0890401
0.1744	0.0891344
0.1746	0.0889847
0.1748	0.0892282
0.175	0.0892743
0.1752	0.0893649
0.1754	0.0895564
0.1756	0.0898308
0.1758	0.0899716
0.176	0.090081
0.1762	0.0903296
0.1764	0.0903665
0.1766	0.0903462
0.1768	0.0905934
0.177	0.0903926
0.1772	0.0904054
0.1774	0.090417
0.1776	0.0902035
0.1778	0.0900151
0.178	0.0898773
0.1782	0.0898186
0.1784	0.0895476
0.1786	0.0894444
0.1788	0.0888829
0.179	0.0889207
0.1792	0.0889864
0.1794	0.0885755
0.1796	0.0883141
0.1798	0.0884085
0.18	0.0882993
0.1802	0.088187
0.1804	0.0881518
0.1806	0.0883247
0.1808	0.0885733
0.181	0.0886258
0.1812	0.0887966
0.1814	0.0889051
0.1816	0.0890615
0.1818	0.0892669
0.182	0.0896434
0.1822	0.089587
0.1824	0.0895272
0.1826	0.0898123
0.1828	0.0898224
0.183	0.0896827
0.1832	0.0899302
0.1834	0.0898927
0.1836	0.0898192
0.1838	0.0896598
0.184	0.0893997
0.1842	0.0891156
0.1844	0.0889923
0.1846	0.088689
0.1848	0.0885929
0.185	0.0884075
0.1852	0.0883194
0.1854	0.0881144
0.1856	0.0878843
0.1858	0.0877008
0.186	0.0877019
0.1862	0.0876989
0.1864	0.087723
0.1866	0.0877354
0.1868	0.0878129
0.187	0.0877918
0.1872	0.0881455
0.1874	0.0883155
0.1876	0.0882852
0.1878	0.0885425
0.188	0.088812
0.1882	0.0890128
0.1884	0.0890076
0.1886	0.0891273
0.1888	0.0890951
0.189	0.0893198
0.1892	0.0892728
0.1894	0.0890792
0.1896	0.0891204
0.1898	0.089022
0.19	0.0889187
0.1902	0.0885605
0.1904	0.0885176
0.1906	0.0882781
0.1908	0.0882474
0.191	0.0880709
0.1912	0.0879128
0.1914	0.0877396
0.1916	0.0875634
0.1918	0.087566
0.192	0.0875008
0.1922	0.0873451
0.1924	0.0874462
0.1926	0.0876692
0.1928	0.0876074
0.193	0.0876114
0.1932	0.0879005
0.1934	0.0879596
0.1936	0.0879584
0.1938	0.0880506
0.194	0.0882569
0.1942	0.0882586
0.1944	0.0882651
0.1946	0.0884608
0.1948	0.0886296
0.195	0.0884678
0.1952	0.0882918
0.1954	0.0885563
0.1956	0.0883888
0.1958	0.0882386
0.196	0.0882106
0.1962	0.0879631
0.1964	0.0879496
0.1966	0.0877803
0.1968	0.0876561
0.197	0.0874407
0.1972	0.0873639
0.1974	0.0870484
0.1976	0.0873072
0.1978	0.0874396
0.198	0.0871952
0.1982	0.0872407
0.1984	0.0872871
0.1986	0.0874214
0.1988	0.0875582
0.199	0.0874692
0.1992	0.0876315
0.1994	0.0876934
0.1996	0.0876868
0.1998	0.0880446
0.2	0.0881311
0.2002	0.0880931
0.2004	0.0878873
0.2006	0.0879874
0.2008	0.0879099
0.201	0.0879608
0.2012	0.0878392
0.2014	0.0878579
0.2016	0.0877617
0.2018	0.087558
0.202	0.0874859
0.2022	0.087441
0.2024	0.0872467
0.2026	0.0871448
0.2028	0.087163
0.203	0.0870256
0.2032	0.0869369
0.2034	0.0868897
0.2036	0.0867829
0.2038	0.087128
0.204	0.0871247
0.2042	0.0871188
0.2044	0.087344
0.2046	0.0872877
0.2048	0.0874049
0.205	0.0874621
0.2052	0.0877961
0.2054	0.0878026
0.2056	0.0878009
0.2058	0.087929
0.206	0.0879675
0.2062	0.0879246
0.2064	0.0878075
0.2066	0.0877461
0.2068	0.0875836
0.207	0.0873949
0.2072	0.087386
0.2074	0.0875453
0.2076	0.0872591
0.2078	0.087076
0.208	0.0868779
0.2082	0.0869751
0.2084	0.0868401
0.2086	0.0866957
0.2088	0.086479
0.209	0.0864319
0.2092	0.0865872
0.2094	0.0865959
0.2096	0.0864058
0.2098	0.0868788
0.21	0.0867524
0.2102	0.0869845
0.2104	0.0872131
0.2106	0.0873841
0.2108	0.0873898
0.211	0.0877158
0.2112	0.0875975
0.2114	0.0877888
0.2116	0.0879025
0.2118	0.088005
0.212	0.0877928
0.2122	0.087882
0.2124	0.087848
0.2126	0.0876249
0.2128	0.0875707
0.213	0.0874097
0.2132	0.0873982
0.2134	0.0872974
0.2136	0.0869249
0.2138	0.0867938
0.214	0.0867017
0.2142	0.0865328
0.2144	0.086315
0.2146	0.086222
0.2148	0.0860457
0.215	0.0860531
0.2152	0.0862525
0.2154	0.0862144
0.2156	0.0862312
0.2158	0.0862832
0.216	0.0864353
0.2162	0.0867798
0.2164	0.0869738
0.2166	0.0869262
0.2168	0.0871205
0.217	0.0871874
0.2172	0.0875371
0.2174	0.087564
0.2176	0.0876992
0.2178	0.0876412
0.218	0.0876075
0.2182	0.0877928
0.2184	0.0877295
0.2186	0.0879235
0.2188	0.0874266
0.219	0.0874365
0.2192	0.0874006
0.2194	0.0872584
0.2196	0.0869504
0.2198	0.0866505
0.22	0.0865222
0.2202	0.0863335
0.2204	0.0862111
0.2206	0.0860862
0.2208	0.0860928
0.221	0.0859218
0.2212	0.0861088
0.2214	0.085997
0.2216	0.0860034
0.2218	0.086155
0.222	0.0862048
0.2222	0.0862006
0.2224	0.0865584
0.2226	0.0866197
0.2228	0.0868807
0.223	0.0870993
0.2232	0.0872579
0.2234	0.0872228
0.2236	0.0873832
0.2238	0.0871793
0.224	0.0875182
0.2242	0.0872922
0.2244	0.0873035
0.2246	0.0875161
0.2248	0.0874587
0.225	0.0871883
0.2252	0.0871418
0.2254	0.0870019
0.2256	0.0868771
0.2258	0.0868471
0.226	0.0868377
0.2262	0.0864756
0.2264	0.0863327
0.2266	0.0862643
0.2268	0.0861211
0.227	0.0862283
0.2272	0.0862189
0.2274	0.0862758
0.2276	0.0861601
0.2278	0.0861304
0.228	0.0862813
0.2282	0.0865263
0.2284	0.0863881
0.2286	0.0864792
0.2288	0.0866078
0.229	0.0867571
0.2292	0.0868382
0.2294	0.0870761
0.2296	0.0872742
0.2298	0.0869565
0.23	0.0872843
0.2302	0.0874118
0.2304	0.0873344
0.2306	0.0871899
0.2308	0.0872656
0.231	0.0870727
0.2312	0.0869362
0.2314	0.0869507
0.2316	0.0870059
0.2318	0.086879
0.232	0.0866461
0.2322	0.0866498
0.2324	0.0865574
0.2326	0.0862311
0.2328	0.0863978
0.233	0.0863277
0.2332	0.0863856
0.2334	0.0861934
0.2336	0.0862635
0.2338	0.0861691
0.234	0.0861898
0.2342	0.0862643
0.2344	0.0862818
0.2346	0.0863989
0.2348	0.0863127
0.235	0.0866686
0.2352	0.0866516
0.2354	0.0866157
0.2356	0.0867454
0.2358	0.0866868
0.236	0.0867929
0.2362	0.0868304
0.2364	0.0868973
0.2366	0.0868719
0.2368	0.0869128
0.237	0.0867697
0.2372	0.0867789
0.2374	0.0865896
0.2376	0.0865449
0.2378	0.0866649
0.238	0.0863777
0.2382	0.0865787
0.2384	0.0864595
0.2386	0.0863703
0.2388	0.0863824
0.239	0.0863513
0.2392	0.0862073
0.2394	0.0861781
0.2396	0.0863848
0.2398	0.0863189
0.24	0.0862987
0.2402	0.0863438
0.2404	0.0863834
0.2406	0.0864822
0.2408	0.0866257
0.241	0.0865863
0.2412	0.0864891
0.2414	0.0865966
0.2416	0.0865752
0.2418	0.0865755
0.242	0.0865171
0.2422	0.0866325
0.2424	0.0865199
0.2426	0.0864849
0.2428	0.0864162
0.243	0.0865088
0.2432	0.0864191
0.2434	0.0864656
0.2436	0.0862664
0.2438	0.0864331
0.244	0.0864751
0.2442	0.0862742
0.2444	0.0862343
0.2446	0.0862124
0.2448	0.0861972
0.245	0.086343
0.2452	0.0861256
0.2454	0.0864837
0.2456	0.086564
0.2458	0.0864371
0.246	0.0865625
0.2462	0.0864392
0.2464	0.0865017
0.2466	0.0866659
0.2468	0.0864956
0.247	0.0867833
0.2472	0.0867789
0.2474	0.086688
0.2476	0.0867547
0.2478	0.0867574
0.248	0.0866107
0.2482	0.0865898
0.2484	0.086696
0.2486	0.086402
0.2488	0.0863609
0.249	0.0865646
0.2492	0.0862708
0.2494	0.0862136
0.2496	0.0861466
0.2498	0.0860935
0.25	0.08596
0.2502	0.0859964
0.2504	0.0860647
0.2506	0.0859861
0.2508	0.0860225
0.251	0.0861354
0.2512	0.086338
0.2514	0.0863249
0.2516	0.0861243
0.2518	0.0861889
0.252	0.0865207
0.2522	0.0864294
0.2524	0.0866028
0.2526	0.0869235
0.2528	0.0867465
0.253	0.0867594
0.2532	0.0867353
0.2534	0.0867905
0.2536	0.0869222
0.2538	0.0869055
0.254	0.0866538
0.2542	0.0867856
0.2544	0.0867453
0.2546	0.0865521
0.2548	0.0865093
0.255	0.0863581
0.2552	0.0863196
0.2554	0.0859144
0.2556	0.0858936
0.2558	0.0857903
0.256	0.0858065
0.2562	0.085681
0.2564	0.0857936
0.2566	0.0856306
0.2568	0.0856584
0.257	0.0857232
0.2572	0.0857906
0.2574	0.0858199
0.2576	0.0860693
0.2578	0.0860835
0.258	0.0863267
0.2582	0.0866223
0.2584	0.0865733
0.2586	0.0865004
0.2588	0.0867145
0.259	0.0866742
0.2592	0.0869571
0.2594	0.0869031
0.2596	0.0868778
0.2598	0.0870822
0.26	0.0869187
0.2602	0.0869217
0.2604	0.0865844
0.2606	0.0866406
0.2608	0.0865467
0.261	0.0863312
0.2612	0.0862782
0.2614	0.086118
0.2616	0.0859212
0.2618	0.0857305
0.262	0.085729
0.2622	0.0854519
0.2624	0.0854583
0.2626	0.0852784
0.2628	0.0854998
0.263	0.0855607
0.2632	0.0856887
0.2634	0.0856325
0.2636	0.0856658
0.2638	0.0856534
0.264	0.0858368
0.2642	0.0862014
0.2644	0.0862637
0.2646	0.0863384
0.2648	0.0865174
0.265	0.0865901
0.2652	0.0868424
0.2654	0.0868128
0.2656	0.0869796
0.2658	0.0870233
0.266	0.0870096
0.2662	0.0867466
0.2664	0.0869622
0.2666	0.0868135
0.2668	0.0867004
0.267	0.086463
0.2672	0.0864941
0.2674	0.0863561
0.2676	0.0861466
0.2678	0.0859344
0.268	0.0860011
0.2682	0.0857673
0.2684	0.0855179
0.2686	0.0855279
0.2688	0.0854186
0.269	0.0854753
0.2692	0.0856009
0.2694	0.0855411
0.2696	0.0856884
0.2698	0.0856506
0.27	0.0859415
0.2702	0.0861036
0.2704	0.0861225
0.2706	0.0863013
0.2708	0.0866036
0.271	0.0866059
0.2712	0.0868436
0.2714	0.0868171
0.2716	0.0869195
0.2718	0.0870837
0.272	0.0870828
0.2722	0.0869075
0.2724	0.0868319
0.2726	0.0866528
0.2728	0.0866955
0.273	0.0866848
0.2732	0.0864107
0.2734	0.0863815
0.2736	0.0862103
0.2738	0.0860052
0.274	0.0860044
0.2742	0.0857725
0.2744	0.0858605
0.2746	0.0856966
0.2748	0.085714
0.275	0.0856827
0.2752	0.0856912
0.2754	0.085771
0.2756	0.0858296
0.2758	0.0859093
0.276	0.0861271
0.2762	0.0860586
0.2764	0.0863464
0.2766	0.0863331
0.2768	0.0865714
0.277	0.0864832
0.2772	0.0866764
0.2774	0.0869611
0.2776	0.0870164
0.2778	0.0868316
0.278	0.0869324
0.2782	0.0868996
0.2784	0.0867876
0.2786	0.0867142
0.2788	0.0866246
0.279	0.0864905
0.2792	0.0865266
0.2794	0.0862449
0.2796	0.0862155
0.2798	0.0860797
0.28	0.0863035
0.2802	0.0860965
0.2804	0.0861669
0.2806	0.0860214
0.2808	0.0860398
0.281	0.0859641
0.2812	0.0860837
0.2814	0.0862462
0.2816	0.0861969
0.2818	0.0861453
0.282	0.086344
0.2822	0.0863703
0.2824	0.0864651
0.2826	0.0867554
0.2828	0.0869198
0.283	0.0867947
0.2832	0.0868695
0.2834	0.0866663
0.2836	0.0868253
0.2838	0.0866646
0.284	0.0867931
0.2842	0.0867524
0.2844	0.0865358
0.2846	0.0865641
0.2848	0.0864215
0.285	0.0865065
0.2852	0.0863278
0.2854	0.086192
0.2856	0.0862188
0.2858	0.0860887
0.286	0.0861049
0.2862	0.0864133
0.2864	0.08632
0.2866	0.0861135
0.2868	0.0862748
0.287	0.0862252
0.2872	0.0865683
0.2874	0.0865572
0.2876	0.0866807
0.2878	0.0865693
0.288	0.0868857
0.2882	0.0868548
0.2884	0.0868739
0.2886	0.0871047
0.2888	0.0870572
0.289	0.0870437
0.2892	0.0869453
0.2894	0.0868827
0.2896	0.0870855
0.2898	0.0869897
0.29	0.0868119
0.2902	0.0867832
0.2904	0.0865168
0.2906	0.0865636
0.2908	0.0862525
0.291	0.0861769
0.2912	0.0862421
0.2914	0.0863251
0.2916	0.0861166
0.2918	0.086101
0.292	0.0862336
0.2922	0.086274
0.2924	0.086293
0.2926	0.0862653
0.2928	0.0863354
0.293	0.0865986
0.2932	0.0865918
0.2934	0.086825
0.2936	0.087081
0.2938	0.0868531
0.294	0.0870307
0.2942	0.0872149
0.2944	0.0872621
0.2946	0.0873603
0.2948	0.0874135
0.295	0.0872744
0.2952	0.087169
0.2954	0.0871526
0.2956	0.0869868
0.2958	0.0871902
0.296	0.0870168
0.2962	0.0868923
0.2964	0.0865002
0.2966	0.0863917
0.2968	0.0861942
0.297	0.0861005
0.2972	0.086163
0.2974	0.0860556
0.2976	0.086003
0.2978	0.0861457
0.298	0.0859405
0.2982	0.0860014
0.2984	0.0862729
0.2986	0.0863788
0.2988	0.0863777
0.299	0.0863357
0.2992	0.0864588
0.2994	0.0868291
0.2996	0.0868003
0.2998	0.0871968
0.3	0.0872974
0.3002	0.0872338
0.3004	0.0872786
0.3006	0.0874704
0.3008	0.0874306
0.301	0.0874525
0.3012	0.0874091
0.3014	0.0873754
0.3016	0.0873256
0.3018	0.0869997
0.302	0.0868985
0.3022	0.0866956
0.3024	0.0866272
0.3026	0.0865415
0.3028	0.0863764
0.303	0.086061
0.3032	0.0862388
0.3034	0.0862388
0.3036	0.0861858
0.3038	0.0859721
0.304	0.0860025
0.3042	0.0860304
0.3044	0.0860483
0.3046	0.0862953
0.3048	0.0863414
0.305	0.0865551
0.3052	0.0866337
0.3054	0.0868244
0.3056	0.0870159
0.3058	0.0870801
0.306	0.0874082
0.3062	0.0873162
0.3064	0.0874191
0.3066	0.0875692
0.3068	0.0875898
0.307	0.0873212
0.3072	0.0876405
0.3074	0.08744
0.3076	0.0874637
0.3078	0.0873656
0.308	0.0872595
0.3082	0.0871314
0.3084	0.0868717
0.3086	0.0867991
0.3088	0.0867453
0.309	0.0867546
0.3092	0.0864891
0.3094	0.0863367
0.3096	0.0862347
0.3098	0.0861024
0.31	0.0861297
0.3102	0.0862591
0.3104	0.0861748
0.3106	0.0864717
0.3108	0.0864747
0.311	0.0866329
0.3112	0.0865798
0.3114	0.086857
0.3116	0.0869995
0.3118	0.0870813
0.312	0.0869906
0.3122	0.0871101
0.3124	0.0872073
0.3126	0.0874355
0.3128	0.0875188
0.313	0.0873921
0.3132	0.0875211
0.3134	0.0874937
0.3136	0.0872863
0.3138	0.0874233
0.314	0.0871551
0.3142	0.0869892
0.3144	0.0868926
0.3146	0.0869638
0.3148	0.0870327
0.315	0.0867332
0.3152	0.0865814
0.3154	0.0866847
0.3156	0.0864785
0.3158	0.0865671
0.316	0.0864773
0.3162	0.0863579
0.3164	0.0865112
0.3166	0.0865956
0.3168	0.0867156
0.317	0.0866815
0.3172	0.0867449
0.3174	0.0870633
0.3176	0.0869013
0.3178	0.0871215
0.318	0.0871087
0.3182	0.0871326
0.3184	0.0871971
0.3186	0.0871972
0.3188	0.0873292
0.319	0.0872602
0.3192	0.0872614
0.3194	0.0874256
0.3196	0.0872864
0.3198	0.0872318
0.32	0.0871518
0.3202	0.0871376
0.3204	0.087097
0.3206	0.0871062
0.3208	0.0867924
0.321	0.0867745
0.3212	0.0866713
0.3214	0.0867543
0.3216	0.0868362
0.3218	0.0868558
0.322	0.0866169
0.3222	0.0866854
0.3224	0.0868364
0.3226	0.0868767
0.3228	0.0867541
0.323	0.086817
0.3232	0.0868476
0.3234	0.0869453
0.3236	0.0871462
0.3238	0.0869047
0.324	0.0871101
0.3242	0.0869663
0.3244	0.0870883
0.3246	0.0870832
0.3248	0.0871317
0.325	0.0871937
0.3252	0.0869745
0.3254	0.0872192
0.3256	0.0871464
0.3258	0.0869223
0.326	0.0870268
0.3262	0.0869621
0.3264	0.0870835
0.3266	0.086836
0.3268	0.0869266
0.327	0.0868214
0.3272	0.0867935
0.3274	0.0868156
0.3276	0.0868912
0.3278	0.0867884
0.328	0.0870565
0.3282	0.0871329
0.3284	0.0868684
0.3286	0.0870237
0.3288	0.0872213
0.329	0.087245
0.3292	0.0873126
0.3294	0.087342
0.3296	0.0870881
0.3298	0.087271
0.33	0.0873362
0.3302	0.0872442
0.3304	0.0871331
0.3306	0.0872754
0.3308	0.0870539
0.331	0.0871249
0.3312	0.0871267
0.3314	0.0871718
0.3316	0.0869998
0.3318	0.0869496
0.332	0.0868159
0.3322	0.0869946
0.3324	0.0869491
0.3326	0.0867855
0.3328	0.0866604
0.333	0.0866893
0.3332	0.0866756
0.3334	0.0865871
0.3336	0.0866807
0.3338	0.086801
0.334	0.0868178
0.3342	0.0868143
0.3344	0.0868349
0.3346	0.0872351
0.3348	0.0871472
0.335	0.0873221
0.3352	0.0873154
0.3354	0.0874854
0.3356	0.0875676
0.3358	0.0874733
0.336	0.0874114
0.3362	0.0874795
0.3364	0.0874726
0.3366	0.0874258
0.3368	0.0872544
0.337	0.0871557
0.3372	0.0870594
0.3374	0.0870207
0.3376	0.0870133
0.3378	0.0869801
0.338	0.0867589
0.3382	0.086692
0.3384	0.0868292
0.3386	0.0864846
0.3388	0.0866068
0.339	0.0866053
0.3392	0.0864978
0.3394	0.0867172
0.3396	0.0865196
0.3398	0.0867176
0.34	0.0866313
0.3402	0.0867308
0.3404	0.0868709
0.3406	0.0869615
0.3408	0.0871369
0.341	0.0871644
0.3412	0.0872008
0.3414	0.0874491
0.3416	0.0872837
0.3418	0.0873369
0.342	0.0874059
0.3422	0.0875412
0.3424	0.0875209
0.3426	0.0873272
0.3428	0.0873484
0.343	0.0874237
0.3432	0.0873952
0.3434	0.0871665
0.3436	0.0870982
0.3438	0.0868947
0.344	0.0868558
0.3442	0.0867642
0.3444	0.0866213
0.3446	0.0864937
0.3448	0.0864253
0.345	0.0863068
0.3452	0.0863577
0.3454	0.0863225
0.3456	0.0865081
0.3458	0.0864253
0.346	0.0865927
0.3462	0.0864802
0.3464	0.0869016
0.3466	0.0867828
0.3468	0.0870703
0.347	0.08711
0.3472	0.0869837
0.3474	0.0871958
0.3476	0.0874157
0.3478	0.087597
0.348	0.0874862
0.3482	0.0875994
0.3484	0.0875948
0.3486	0.0877601
0.3488	0.0876082
0.349	0.0874201
0.3492	0.0875854
0.3494	0.0875135
0.3496	0.0872043
0.3498	0.0870919
0.35	0.0866879
0.3502	0.0867813
0.3504	0.0866712
0.3506	0.0863848
0.3508	0.0865097
0.351	0.086324
0.3512	0.0862386
0.3514	0.0862869
0.3516	0.0864493
0.3518	0.0864664
0.352	0.0864444
0.3522	0.0863411
0.3524	0.0865401
0.3526	0.0866993
0.3528	0.0866654
0.353	0.0868267
0.3532	0.0869877
0.3534	0.0872426
0.3536	0.0872927
0.3538	0.0873418
0.354	0.0873693
0.3542	0.0872197
0.3544	0.0876515
0.3546	0.0874749
0.3548	0.0874178
0.355	0.0876466
0.3552	0.0872323
0.3554	0.0874546
0.3556	0.0871195
0.3558	0.0871072
0.356	0.087026
0.3562	0.0867274
0.3564	0.086594
0.3566	0.0867626
0.3568	0.0865326
0.357	0.0867402
0.3572	0.0864446
0.3574	0.0863269
0.3576	0.0864539
0.3578	0.0864203
0.358	0.0864957
0.3582	0.0863018
0.3584	0.0865319
0.3586	0.0866467
0.3588	0.0868343
0.359	0.0868395
0.3592	0.0867425
0.3594	0.0868072
0.3596	0.087027
0.3598	0.0870165
0.36	0.0872516
0.3602	0.0872571
0.3604	0.0872448
0.3606	0.087293
0.3608	0.0871544
0.361	0.0872366
0.3612	0.0871212
0.3614	0.0872024
0.3616	0.087039
0.3618	0.0869232
0.362	0.0868607
0.3622	0.086676
0.3624	0.0865275
0.3626	0.0865218
0.3628	0.0864924
0.363	0.0865865
0.3632	0.086381
0.3634	0.0864351
0.3636	0.0863934
0.3638	0.0866029
0.364	0.0863024
0.3642	0.0865803
0.3644	0.0865
0.3646	0.0865442
0.3648	0.086723
0.365	0.0867827
0.3652	0.0868086
0.3654	0.0869621
0.3656	0.0870351
0.3658	0.0869869
0.366	0.0869281
0.3662	0.0870944
0.3664	0.0869056
0.3666	0.0870748
0.3668	0.0870918
0.367	0.0868898
0.3672	0.0871395
0.3674	0.0869438
0.3676	0.0868746
0.3678	0.0868644
0.368	0.0865865
0.3682	0.0863155
0.3684	0.0865145
0.3686	0.0865853
0.3688	0.0866661
0.369	0.0866818
0.3692	0.0865254
0.3694	0.0864904
0.3696	0.0865914
0.3698	0.0865577
0.37	0.0865201
0.3702	0.0867699
0.3704	0.0867082
0.3706	0.0868912
0.3708	0.087067
0.371	0.0869299
0.3712	0.0872085
0.3714	0.0871485
0.3716	0.0869878
0.3718	0.0871429
0.372	0.0871283
0.3722	0.0870064
0.3724	0.0870379
0.3726	0.0871424
0.3728	0.086841
0.373	0.0867006
0.3732	0.0865551
0.3734	0.0865091
0.3736	0.0864578
0.3738	0.0861918
0.374	0.0862738
0.3742	0.0864367
0.3744	0.0861105
0.3746	0.0863778
0.3748	0.0864883
0.375	0.0864441
0.3752	0.0864602
0.3754	0.0865107
0.3756	0.0866328
0.3758	0.0866534
0.376	0.08697
0.3762	0.0868465
0.3764	0.0871067
0.3766	0.0871932
0.3768	0.0870419
0.377	0.0872208
0.3772	0.0872372
0.3774	0.0871975
0.3776	0.0872605
0.3778	0.0873011
0.378	0.087153
0.3782	0.0873222
0.3784	0.0870668
0.3786	0.0868585
0.3788	0.0865108
0.379	0.0866204
0.3792	0.0867264
0.3794	0.0865918
0.3796	0.0864371
0.3798	0.0863913
0.38	0.0861662
0.3802	0.086218
0.3804	0.0861676
0.3806	0.086184
0.3808	0.0861711
0.381	0.0862767
0.3812	0.0861383
0.3814	0.0862286
0.3816	0.0866705
0.3818	0.0866832
0.382	0.0866572
0.3822	0.0869409
0.3824	0.0869339
0.3826	0.0870361
0.3828	0.0873175
0.383	0.0873596
0.3832	0.0872606
0.3834	0.0871734
0.3836	0.0872
0.3838	0.0873334
0.384	0.0871787
0.3842	0.0871266
0.3844	0.0871752
0.3846	0.0871157
0.3848	0.0869389
0.385	0.0865976
0.3852	0.0866789
0.3854	0.0864173
0.3856	0.0862343
0.3858	0.0861394
0.386	0.0861902
0.3862	0.0860937
0.3864	0.0860146
0.3866	0.086121
0.3868	0.0860768
0.387	0.0860241
0.3872	0.0860568
0.3874	0.0861132
0.3876	0.0863064
0.3878	0.0863433
0.388	0.086587
0.3882	0.0868636
0.3884	0.0869871
0.3886	0.0871353
0.3888	0.0870793
0.389	0.0871451
0.3892	0.0872563
0.3894	0.0873401
0.3896	0.0873885
0.3898	0.0873796
0.39	0.0872024
0.3902	0.0873158
0.3904	0.0871051
0.3906	0.0868915
0.3908	0.087127
0.391	0.0868133
0.3912	0.0865226
0.3914	0.0866354
0.3916	0.0863772
0.3918	0.0862622
0.392	0.0860932
0.3922	0.0860633
0.3924	0.086231
0.3926	0.0860401
0.3928	0.0860463
0.393	0.0859762
0.3932	0.0861995
0.3934	0.086242
0.3936	0.0863345
0.3938	0.0863177
0.394	0.0866079
0.3942	0.0865401
0.3944	0.0868555
0.3946	0.0868919
0.3948	0.0868262
0.395	0.0868999
0.3952	0.0870707
0.3954	0.087203
0.3956	0.0870063
0.3958	0.0872735
0.396	0.0872035
0.3962	0.0870265
0.3964	0.0869947
0.3966	0.0869553
0.3968	0.0868457
0.397	0.0867
0.3972	0.0867148
0.3974	0.0865919
0.3976	0.0867
0.3978	0.086297
0.398	0.0862353
0.3982	0.0861446
0.3984	0.0859918
0.3986	0.0858324
0.3988	0.0860971
0.399	0.08603
0.3992	0.08617
0.3994	0.0862102
0.3996	0.0863383
0.3998	0.0865558
0.4	0.0863442
