# Supplementary material for: Lactone Enolates of Isochroman-3-ones and 2-Coumaranones: Quantification of Their Nucleophilicity in DMSO and Conjugate Additions to Chalcones
Source: J Org Chem. 2024 Apr 30;89(10):6915–28. doi: 10.1021/acs.joc.4c00277 (PMC11110064; doi:10.1021/acs.joc.4c00277)
Supplement: Supplementary file 2 — jo4c00277_si_002.zip [file jo4c00277_si_002.zip › 4+6d 3-isochro-15-crown-5_NaH_OMe-OMe/3-isochroNaH_OMe-OMe_40eq.exp]

*********************************************************
*   File written by ExpoFit V 1.3 (2007 by Dr. Kempf)   *
*********************************************************

Date = 12/04/2023 14:39:54
3-isochroNaH_OMe-OMe_40eq.txt
12/04/2023 14:16:22
Universal ASCII - file data
2000
7.5E-5     0.471722
0.00015     0.472362
0.000225     0.474162
0.0003     0.474527
0.000375     0.47498
0.00045     0.475626
0.000525     0.476877
0.0006     0.477273
0.000675     0.47715
0.00075     0.477643
0.000825     0.478189
0.0009     0.477988
0.000975     0.476779
0.00105     0.476886
0.001125     0.476362
0.0012     0.475049
0.001275     0.474561
0.00135     0.474408
0.001425     0.473553
0.0015     0.472347
0.001575     0.471001
0.00165     0.470283
0.001725     0.469051
0.0018     0.467623
0.001875     0.466097
0.00195     0.463828
0.002025     0.462636
0.0021     0.460178
0.002175     0.458089
0.00225     0.456275
0.002325     0.453831
0.0024     0.451389
0.002475     0.449145
0.00255     0.44685
0.002625     0.444346
0.0027     0.442229
0.002775     0.439823
0.00285     0.437457
0.002925     0.434805
0.003     0.432251
0.003075     0.430381
0.00315     0.427892
0.003225     0.425596
0.0033     0.42267
0.003375     0.4206
0.00345     0.418305
0.003525     0.416531
0.0036     0.414094
0.003675     0.411878
0.00375     0.409502
0.003825     0.40766
0.0039     0.406331
0.003975     0.403715
0.00405     0.40176
0.004125     0.39991
0.0042     0.398352
0.004275     0.396491
0.00435     0.39503
0.004425     0.3931
0.0045     0.39144
0.004575     0.389616
0.00465     0.387986
0.004725     0.386661
0.0048     0.384913
0.004875     0.383849
0.00495     0.382508
0.005025     0.380994
0.0051     0.37947
0.005175     0.378482
0.00525     0.37721
0.005325     0.375553
0.0054     0.374556
0.005475     0.373081
0.00555     0.372225
0.005625     0.3709
0.0057     0.370251
0.005775     0.368708
0.00585     0.367425
0.005925     0.366514
0.006     0.365233
0.006075     0.364405
0.00615     0.363159
0.006225     0.361814
0.0063     0.360776
0.006375     0.359696
0.00645     0.358443
0.006525     0.357205
0.0066     0.356089
0.006675     0.355123
0.00675     0.353567
0.006825     0.352487
0.0069     0.35165
0.006975     0.350179
0.00705     0.348872
0.007125     0.34776
0.0072     0.34657
0.007275     0.345438
0.00735     0.344177
0.007425     0.343087
0.0075     0.341745
0.007575     0.340547
0.00765     0.339607
0.007725     0.338168
0.0078     0.337107
0.007875     0.335759
0.00795     0.334808
0.008025     0.33382
0.0081     0.332724
0.008175     0.331505
0.00825     0.330345
0.008325     0.329349
0.0084     0.328302
0.008475     0.32726
0.00855     0.326521
0.008625     0.325106
0.0087     0.324197
0.008775     0.322844
0.00885     0.322007
0.008925     0.321063
0.009     0.320052
0.009075     0.319483
0.00915     0.318062
0.009225     0.317458
0.0093     0.316907
0.009375     0.315595
0.00945     0.314313
0.009525     0.313296
0.0096     0.312788
0.009675     0.311611
0.00975     0.310717
0.009825     0.309915
0.0099     0.308607
0.009975     0.307706
0.01005     0.307024
0.010125     0.306191
0.0102     0.305577
0.010275     0.304309
0.01035     0.303249
0.010425     0.302341
0.0105     0.301396
0.010575     0.300532
0.01065     0.300005
0.010725     0.299308
0.0108     0.298133
0.010875     0.297177
0.01095     0.296107
0.011025     0.295387
0.0111     0.294614
0.011175     0.294009
0.01125     0.293115
0.011325     0.292324
0.0114     0.291464
0.011475     0.290711
0.01155     0.289532
0.011625     0.288875
0.0117     0.287833
0.011775     0.28733
0.01185     0.286402
0.011925     0.285648
0.012     0.28438
0.012075     0.28387
0.01215     0.28311
0.012225     0.282301
0.0123     0.281676
0.012375     0.280442
0.01245     0.279753
0.012525     0.279139
0.0126     0.278384
0.012675     0.277834
0.01275     0.276739
0.012825     0.275623
0.0129     0.274984
0.012975     0.27407
0.01305     0.27356
0.013125     0.272821
0.0132     0.272011
0.013275     0.271264
0.01335     0.270287
0.013425     0.269838
0.0135     0.268437
0.013575     0.268057
0.01365     0.267293
0.013725     0.26664
0.0138     0.265366
0.013875     0.26496
0.01395     0.264072
0.014025     0.2637
0.0141     0.262498
0.014175     0.262146
0.01425     0.260983
0.014325     0.260393
0.0144     0.259618
0.014475     0.258857
0.01455     0.258045
0.014625     0.257393
0.0147     0.256598
0.014775     0.255865
0.01485     0.255043
0.014925     0.254755
0.015     0.254312
0.015075     0.253468
0.01515     0.252612
0.015225     0.25238
0.0153     0.251144
0.015375     0.250333
0.01545     0.249846
0.015525     0.249535
0.0156     0.248639
0.015675     0.248063
0.01575     0.247248
0.015825     0.246599
0.0159     0.246075
0.015975     0.245845
0.01605     0.245077
0.016125     0.244575
0.0162     0.243592
0.016275     0.243312
0.01635     0.242335
0.016425     0.242126
0.0165     0.241438
0.016575     0.241048
0.01665     0.240898
0.016725     0.239802
0.0168     0.239548
0.016875     0.238396
0.01695     0.23817
0.017025     0.237506
0.0171     0.236974
0.017175     0.236522
0.01725     0.236103
0.017325     0.235691
0.0174     0.235001
0.017475     0.234606
0.01755     0.234262
0.017625     0.233746
0.0177     0.233263
0.017775     0.233
0.01785     0.232318
0.017925     0.231407
0.018     0.231441
0.018075     0.230737
0.01815     0.230277
0.018225     0.229631
0.0183     0.22924
0.018375     0.229256
0.01845     0.228267
0.018525     0.227664
0.0186     0.227496
0.018675     0.226687
0.01875     0.226574
0.018825     0.226111
0.0189     0.22549
0.018975     0.225134
0.01905     0.224741
0.019125     0.223684
0.0192     0.223712
0.019275     0.223087
0.01935     0.222672
0.019425     0.221858
0.0195     0.22148
0.019575     0.220737
0.01965     0.220227
0.019725     0.219889
0.0198     0.219286
0.019875     0.218851
0.01995     0.218058
0.020025     0.217905
0.0201     0.217272
0.020175     0.216668
0.02025     0.216108
0.020325     0.215202
0.0204     0.215148
0.020475     0.214255
0.02055     0.213927
0.020625     0.213601
0.0207     0.213241
0.020775     0.212842
0.02085     0.212339
0.020925     0.211513
0.021     0.211083
0.021075     0.210769
0.02115     0.210113
0.021225     0.209557
0.0213     0.209321
0.021375     0.208744
0.02145     0.208329
0.021525     0.208109
0.0216     0.207356
0.021675     0.207233
0.02175     0.206987
0.021825     0.206339
0.0219     0.205883
0.021975     0.205963
0.02205     0.205331
0.022125     0.204893
0.0222     0.204546
0.022275     0.204082
0.02235     0.203833
0.022425     0.203571
0.0225     0.20309
0.022575     0.202706
0.02265     0.2029
0.022725     0.202012
0.0228     0.20148
0.022875     0.201405
0.02295     0.201288
0.023025     0.20116
0.0231     0.200636
0.023175     0.200347
0.02325     0.200223
0.023325     0.199643
0.0234     0.199263
0.023475     0.198978
0.02355     0.198765
0.023625     0.198666
0.0237     0.198243
0.023775     0.198049
0.02385     0.197509
0.023925     0.197538
0.024     0.196827
0.024075     0.196512
0.02415     0.196313
0.024225     0.196086
0.0243     0.195372
0.024375     0.195003
0.02445     0.195009
0.024525     0.194609
0.0246     0.194089
0.024675     0.193946
0.02475     0.19337
0.024825     0.193381
0.0249     0.192966
0.024975     0.192531
0.02505     0.192513
0.025125     0.192021
0.0252     0.191375
0.025275     0.190939
0.02535     0.190824
0.025425     0.190562
0.0255     0.190018
0.025575     0.189862
0.02565     0.189532
0.025725     0.18928
0.0258     0.188405
0.025875     0.188077
0.02595     0.188027
0.026025     0.187732
0.0261     0.187036
0.026175     0.186651
0.02625     0.186326
0.026325     0.186264
0.0264     0.185883
0.026475     0.185409
0.02655     0.184886
0.026625     0.184835
0.0267     0.184195
0.026775     0.183851
0.02685     0.183614
0.026925     0.183185
0.027     0.182631
0.027075     0.182212
0.02715     0.182019
0.027225     0.181742
0.0273     0.181487
0.027375     0.180857
0.02745     0.180663
0.027525     0.180559
0.0276     0.180003
0.027675     0.179585
0.02775     0.179285
0.027825     0.179129
0.0279     0.179036
0.027975     0.178487
0.02805     0.17866
0.028125     0.178198
0.0282     0.177851
0.028275     0.177659
0.02835     0.177695
0.028425     0.17708
0.0285     0.177169
0.028575     0.176944
0.02865     0.176445
0.028725     0.176428
0.0288     0.176329
0.028875     0.176176
0.02895     0.176196
0.029025     0.175973
0.0291     0.175749
0.029175     0.175262
0.02925     0.175464
0.029325     0.175216
0.0294     0.174546
0.029475     0.17479
0.02955     0.174923
0.029625     0.17461
0.0297     0.174529
0.029775     0.174339
0.02985     0.174
0.029925     0.173665
0.03     0.173499
0.030075     0.173097
0.03015     0.173303
0.030225     0.172904
0.0303     0.173068
0.030375     0.172873
0.03045     0.172413
0.030525     0.172375
0.0306     0.172066
0.030675     0.171785
0.03075     0.171617
0.030825     0.171368
0.0309     0.170877
0.030975     0.170966
0.03105     0.170821
0.031125     0.170423
0.0312     0.170335
0.031275     0.169783
0.03135     0.169558
0.031425     0.169391
0.0315     0.168894
0.031575     0.168366
0.03165     0.16853
0.031725     0.168289
0.0318     0.167883
0.031875     0.16766
0.03195     0.167623
0.032025     0.167222
0.0321     0.167003
0.032175     0.166759
0.03225     0.166669
0.032325     0.166499
0.0324     0.166034
0.032475     0.16585
0.03255     0.165293
0.032625     0.165369
0.0327     0.165382
0.032775     0.165044
0.03285     0.164569
0.032925     0.164437
0.033     0.164269
0.033075     0.16435
0.03315     0.163967
0.033225     0.163827
0.0333     0.163618
0.033375     0.163559
0.03345     0.16325
0.033525     0.163132
0.0336     0.162589
0.033675     0.16256
0.03375     0.162513
0.033825     0.162158
0.0339     0.1618
0.033975     0.161745
0.03405     0.16202
0.034125     0.16142
0.0342     0.161255
0.034275     0.161066
0.03435     0.160954
0.034425     0.160618
0.0345     0.160833
0.034575     0.160425
0.03465     0.160335
0.034725     0.160401
0.0348     0.160125
0.034875     0.159923
0.03495     0.159868
0.035025     0.159603
0.0351     0.159443
0.035175     0.159467
0.03525     0.159154
0.035325     0.159065
0.0354     0.158808
0.035475     0.158894
0.03555     0.158648
0.035625     0.158612
0.0357     0.158598
0.035775     0.15847
0.03585     0.158431
0.035925     0.158355
0.036     0.157914
0.036075     0.157826
0.03615     0.157695
0.036225     0.157381
0.0363     0.157406
0.036375     0.157424
0.03645     0.157181
0.036525     0.157066
0.0366     0.156842
0.036675     0.156662
0.03675     0.15642
0.036825     0.156534
0.0369     0.156177
0.036975     0.156216
0.03705     0.156155
0.037125     0.155734
0.0372     0.155851
0.037275     0.155499
0.03735     0.155469
0.037425     0.155259
0.0375     0.15515
0.037575     0.154929
0.03765     0.154461
0.037725     0.154254
0.0378     0.154178
0.037875     0.153812
0.03795     0.153606
0.038025     0.153226
0.0381     0.153124
0.038175     0.152966
0.03825     0.153002
0.038325     0.152969
0.0384     0.152657
0.038475     0.152514
0.03855     0.152108
0.038625     0.151823
0.0387     0.151891
0.038775     0.151913
0.03885     0.15168
0.038925     0.151622
0.039     0.151609
0.039075     0.151312
0.03915     0.151238
0.039225     0.150986
0.0393     0.150845
0.039375     0.151154
0.03945     0.150616
0.039525     0.150498
0.0396     0.15047
0.039675     0.150793
0.03975     0.150581
0.039825     0.150257
0.0399     0.15027
0.039975     0.150136
0.04005     0.150147
0.040125     0.150111
0.0402     0.149983
0.040275     0.149813
0.04035     0.149777
0.040425     0.149679
0.0405     0.149616
0.040575     0.149555
0.04065     0.149515
0.040725     0.149294
0.0408     0.149166
0.040875     0.1492
0.04095     0.149222
0.041025     0.149303
0.0411     0.149038
0.041175     0.148942
0.04125     0.1491
0.041325     0.148666
0.0414     0.148561
0.041475     0.148525
0.04155     0.148422
0.041625     0.148552
0.0417     0.14839
0.041775     0.148365
0.04185     0.147719
0.041925     0.147833
0.042     0.147671
0.042075     0.147709
0.04215     0.147379
0.042225     0.147548
0.0423     0.147171
0.042375     0.146994
0.04245     0.146895
0.042525     0.146792
0.0426     0.146647
0.042675     0.146568
0.04275     0.146198
0.042825     0.146013
0.0429     0.146087
0.042975     0.145421
0.04305     0.145814
0.043125     0.145448
0.0432     0.145329
0.043275     0.145149
0.04335     0.144785
0.043425     0.14475
0.0435     0.14452
0.043575     0.144318
0.04365     0.144396
0.043725     0.144141
0.0438     0.144153
0.043875     0.143986
0.04395     0.14376
0.044025     0.143835
0.0441     0.14353
0.044175     0.143679
0.04425     0.143646
0.044325     0.143436
0.0444     0.143044
0.044475     0.142924
0.04455     0.143142
0.044625     0.14277
0.0447     0.142758
0.044775     0.142713
0.04485     0.142808
0.044925     0.142894
0.045     0.142432
0.045075     0.142611
0.04515     0.142266
0.045225     0.142528
0.0453     0.142269
0.045375     0.142438
0.04545     0.142467
0.045525     0.142224
0.0456     0.142259
0.045675     0.142273
0.04575     0.142338
0.045825     0.142228
0.0459     0.142225
0.045975     0.142209
0.04605     0.142176
0.046125     0.142018
0.0462     0.142274
0.046275     0.142181
0.04635     0.142113
0.046425     0.142347
0.0465     0.142271
0.046575     0.14207
0.04665     0.142053
0.046725     0.142061
0.0468     0.141968
0.046875     0.141633
0.04695     0.141762
0.047025     0.141854
0.0471     0.141669
0.047175     0.141607
0.04725     0.141488
0.047325     0.14149
0.0474     0.141441
0.047475     0.141004
0.04755     0.14111
0.047625     0.14095
0.0477     0.140864
0.047775     0.140985
0.04785     0.14077
0.047925     0.140575
0.048     0.140339
0.048075     0.140158
0.04815     0.14015
0.048225     0.14032
0.0483     0.140059
0.048375     0.140048
0.04845     0.139778
0.048525     0.139602
0.0486     0.139654
0.048675     0.139167
0.04875     0.139222
0.048825     0.139119
0.0489     0.138879
0.048975     0.138946
0.04905     0.138509
0.049125     0.13848
0.0492     0.13851
0.049275     0.138259
0.04935     0.138254
0.049425     0.138132
0.0495     0.138055
0.049575     0.137786
0.04965     0.137866
0.049725     0.137636
0.0498     0.137506
0.049875     0.137318
0.04995     0.137408
0.050025     0.137482
0.0501     0.137093
0.050175     0.137163
0.05025     0.137112
0.050325     0.13709
0.0504     0.137204
0.050475     0.13653
0.05055     0.136799
0.050625     0.136576
0.0507     0.136734
0.050775     0.136689
0.05085     0.136894
0.050925     0.136849
0.051     0.136805
0.051075     0.136708
0.05115     0.136843
0.051225     0.13683
0.0513     0.137342
0.051375     0.137005
0.05145     0.13713
0.051525     0.137286
0.0516     0.136898
0.051675     0.136809
0.05175     0.136859
0.051825     0.137305
0.0519     0.137527
0.051975     0.13743
0.05205     0.137296
0.052125     0.137136
0.0522     0.136991
0.052275     0.13738
0.05235     0.137203
0.052425     0.137197
0.0525     0.137177
0.052575     0.13756
0.05265     0.137338
0.052725     0.137247
0.0528     0.137289
0.052875     0.137329
0.05295     0.137379
0.053025     0.137201
0.0531     0.13701
0.053175     0.137002
0.05325     0.136826
0.053325     0.136875
0.0534     0.136919
0.053475     0.136836
0.05355     0.136414
0.053625     0.136478
0.0537     0.136089
0.053775     0.136328
0.05385     0.135943
0.053925     0.135916
0.054     0.135723
0.054075     0.135739
0.05415     0.135677
0.054225     0.135259
0.0543     0.135424
0.054375     0.135272
0.05445     0.135133
0.054525     0.134743
0.0546     0.134376
0.054675     0.134352
0.05475     0.134588
0.054825     0.134196
0.0549     0.134399
0.054975     0.133882
0.05505     0.134013
0.055125     0.133791
0.0552     0.133793
0.055275     0.133762
0.05535     0.133561
0.055425     0.133816
0.0555     0.13332
0.055575     0.13312
0.05565     0.133108
0.055725     0.133224
0.0558     0.132932
0.055875     0.133241
0.05595     0.133134
0.056025     0.133015
0.0561     0.132584
0.056175     0.132823
0.05625     0.13282
0.056325     0.132793
0.0564     0.132813
0.056475     0.132712
0.05655     0.132748
0.056625     0.132742
0.0567     0.132658
0.056775     0.132764
0.05685     0.132727
0.056925     0.133042
0.057     0.132902
0.057075     0.133008
0.05715     0.132882
0.057225     0.133026
0.0573     0.133017
0.057375     0.133143
0.05745     0.133083
0.057525     0.133013
0.0576     0.133257
0.057675     0.133115
0.05775     0.13334
0.057825     0.133292
0.0579     0.133479
0.057975     0.133472
0.05805     0.133564
0.058125     0.133277
0.0582     0.133085
0.058275     0.133276
0.05835     0.133366
0.058425     0.133311
0.0585     0.133249
0.058575     0.133613
0.05865     0.133385
0.058725     0.133272
0.0588     0.133266
0.058875     0.133158
0.05895     0.133572
0.059025     0.133498
0.0591     0.133459
0.059175     0.133279
0.05925     0.133142
0.059325     0.132942
0.0594     0.133087
0.059475     0.13282
0.05955     0.133006
0.059625     0.132888
0.0597     0.132674
0.059775     0.13242
0.05985     0.132252
0.059925     0.13205
0.06     0.132314
0.060075     0.132219
0.06015     0.132151
0.060225     0.131814
0.0603     0.131877
0.060375     0.131912
0.06045     0.131753
0.060525     0.131295
0.0606     0.131374
0.060675     0.131247
0.06075     0.131138
0.060825     0.131075
0.0609     0.130871
0.060975     0.130965
0.06105     0.130886
0.061125     0.130658
0.0612     0.130605
0.061275     0.130475
0.06135     0.130233
0.061425     0.130496
0.0615     0.130626
0.061575     0.130334
0.06165     0.130284
0.061725     0.130181
0.0618     0.129765
0.061875     0.130233
0.06195     0.130071
0.062025     0.130175
0.0621     0.129654
0.062175     0.129841
0.06225     0.130206
0.062325     0.130118
0.0624     0.129912
0.062475     0.130093
0.06255     0.13001
0.062625     0.130271
0.0627     0.130131
0.062775     0.130243
0.06285     0.130535
0.062925     0.130235
0.063     0.130117
0.063075     0.13015
0.06315     0.130368
0.063225     0.130271
0.0633     0.130127
0.063375     0.130521
0.06345     0.130422
0.063525     0.130742
0.0636     0.130512
0.063675     0.131126
0.06375     0.13098
0.063825     0.130989
0.0639     0.130679
0.063975     0.130807
0.06405     0.130938
0.064125     0.130887
0.0642     0.131044
0.064275     0.131009
0.06435     0.130964
0.064425     0.130884
0.0645     0.130979
0.064575     0.130933
0.06465     0.130761
0.064725     0.130756
0.0648     0.130809
0.064875     0.131108
0.06495     0.131085
0.065025     0.131042
0.0651     0.130533
0.065175     0.13068
0.06525     0.130361
0.065325     0.13044
0.0654     0.130181
0.065475     0.130351
0.06555     0.130301
0.065625     0.130468
0.0657     0.130313
0.065775     0.13017
0.06585     0.130069
0.065925     0.129927
0.066     0.129901
0.066075     0.130099
0.06615     0.130048
0.066225     0.129677
0.0663     0.129549
0.066375     0.129917
0.06645     0.12951
0.066525     0.129667
0.0666     0.12943
0.066675     0.129155
0.06675     0.129086
0.066825     0.129202
0.0669     0.129397
0.066975     0.128803
0.06705     0.128705
0.067125     0.12882
0.0672     0.12867
0.067275     0.128495
0.06735     0.128511
0.067425     0.128614
0.0675     0.128406
0.067575     0.128396
0.06765     0.128302
0.067725     0.128374
0.0678     0.128283
0.067875     0.128242
0.06795     0.128259
0.068025     0.128215
0.0681     0.128425
0.068175     0.128463
0.06825     0.12825
0.068325     0.128275
0.0684     0.128336
0.068475     0.128108
0.06855     0.128082
0.068625     0.128316
0.0687     0.128369
0.068775     0.128364
0.06885     0.128294
0.068925     0.128265
0.069     0.128351
0.069075     0.128438
0.06915     0.128555
0.069225     0.128474
0.0693     0.128286
0.069375     0.128375
0.06945     0.128552
0.069525     0.128964
0.0696     0.128946
0.069675     0.129065
0.06975     0.128803
0.069825     0.128869
0.0699     0.128951
0.069975     0.128822
0.07005     0.128582
0.070125     0.129111
0.0702     0.129192
0.070275     0.129022
0.07035     0.129003
0.070425     0.129221
0.0705     0.128833
0.070575     0.129117
0.07065     0.128915
0.070725     0.128887
0.0708     0.129188
0.070875     0.128831
0.07095     0.12881
0.071025     0.128917
0.0711     0.128944
0.071175     0.128491
0.07125     0.128424
0.071325     0.128554
0.0714     0.128659
0.071475     0.128656
0.07155     0.128536
0.071625     0.128737
0.0717     0.128323
0.071775     0.12875
0.07185     0.128245
0.071925     0.128049
0.072     0.127918
0.072075     0.12803
0.07215     0.128003
0.072225     0.128005
0.0723     0.127912
0.072375     0.127868
0.07245     0.127745
0.072525     0.128033
0.0726     0.127688
0.072675     0.127833
0.07275     0.127879
0.072825     0.127519
0.0729     0.127319
0.072975     0.127506
0.07305     0.127606
0.073125     0.127453
0.0732     0.127385
0.073275     0.126962
0.07335     0.127525
0.073425     0.127421
0.0735     0.127113
0.073575     0.127202
0.07365     0.127392
0.073725     0.127149
0.0738     0.12766
0.073875     0.127316
0.07395     0.127309
0.074025     0.127652
0.0741     0.127537
0.074175     0.127737
0.07425     0.127573
0.074325     0.127358
0.0744     0.127438
0.074475     0.127381
0.07455     0.127422
0.074625     0.127665
0.0747     0.127728
0.074775     0.127385
0.07485     0.127364
0.074925     0.127521
0.075     0.127747
0.075075     0.127491
0.07515     0.127623
0.075225     0.127539
0.0753     0.127789
0.075375     0.127773
0.07545     0.128144
0.075525     0.127918
0.0756     0.127896
0.075675     0.127997
0.07575     0.128024
0.075825     0.128075
0.0759     0.127955
0.075975     0.127981
0.07605     0.127912
0.076125     0.127853
0.0762     0.127931
0.076275     0.12772
0.07635     0.128119
0.076425     0.127858
0.0765     0.127654
0.076575     0.12766
0.07665     0.127717
0.076725     0.127637
0.0768     0.127612
0.076875     0.12731
0.07695     0.127379
0.077025     0.127428
0.0771     0.127305
0.077175     0.12737
0.07725     0.127115
0.077325     0.127001
0.0774     0.127298
0.077475     0.127091
0.07755     0.127038
0.077625     0.127115
0.0777     0.126954
0.077775     0.126878
0.07785     0.126809
0.077925     0.126749
0.078     0.126849
0.078075     0.126832
0.07815     0.126572
0.078225     0.126767
0.0783     0.12685
0.078375     0.12655
0.07845     0.126614
0.078525     0.126507
0.0786     0.126373
0.078675     0.126233
0.07875     0.126229
0.078825     0.12627
0.0789     0.126328
0.078975     0.126633
0.07905     0.126017
0.079125     0.126339
0.0792     0.126421
0.079275     0.126333
0.07935     0.126257
0.079425     0.126353
0.0795     0.126478
0.079575     0.126303
0.07965     0.126209
0.079725     0.126559
0.0798     0.126431
0.079875     0.126309
0.07995     0.126494
0.080025     0.12656
0.0801     0.126568
0.080175     0.126652
0.08025     0.126609
0.080325     0.126723
0.0804     0.12658
0.080475     0.12668
0.08055     0.126965
0.080625     0.126979
0.0807     0.126992
0.080775     0.126899
0.08085     0.126996
0.080925     0.126873
0.081     0.126848
0.081075     0.126648
0.08115     0.126928
0.081225     0.127186
0.0813     0.127119
0.081375     0.126852
0.08145     0.127251
0.081525     0.127194
0.0816     0.126999
0.081675     0.127096
0.08175     0.127109
0.081825     0.127279
0.0819     0.126894
0.081975     0.127171
0.08205     0.127067
0.082125     0.126929
0.0822     0.127004
0.082275     0.126926
0.08235     0.127176
0.082425     0.126996
0.0825     0.126798
0.082575     0.126918
0.08265     0.126834
0.082725     0.126918
0.0828     0.127016
0.082875     0.126828
0.08295     0.12675
0.083025     0.126653
0.0831     0.126796
0.083175     0.126608
0.08325     0.126242
0.083325     0.126731
0.0834     0.126331
0.083475     0.126248
0.08355     0.12641
0.083625     0.126187
0.0837     0.126253
0.083775     0.126218
0.08385     0.126177
0.083925     0.12633
0.084     0.125718
0.084075     0.125944
0.08415     0.126196
0.084225     0.126086
0.0843     0.125731
0.084375     0.125612
0.08445     0.125462
0.084525     0.125573
0.0846     0.125516
0.084675     0.12565
0.08475     0.125526
0.084825     0.125718
0.0849     0.125595
0.084975     0.125359
0.08505     0.125714
0.085125     0.125387
0.0852     0.125669
0.085275     0.125636
0.08535     0.125591
0.085425     0.125637
0.0855     0.125577
0.085575     0.125606
0.08565     0.125508
0.085725     0.125623
0.0858     0.125675
0.085875     0.125998
0.08595     0.125594
0.086025     0.125719
0.0861     0.125472
0.086175     0.125742
0.08625     0.125805
0.086325     0.125519
0.0864     0.125572
0.086475     0.125961
0.08655     0.125907
0.086625     0.125658
0.0867     0.12591
0.086775     0.126516
0.08685     0.126078
0.086925     0.126233
0.087     0.126223
0.087075     0.126524
0.08715     0.12617
0.087225     0.126528
0.0873     0.126651
0.087375     0.126566
0.08745     0.126705
0.087525     0.126508
0.0876     0.1266
0.087675     0.126528
0.08775     0.126719
0.087825     0.126787
0.0879     0.126729
0.087975     0.126763
0.08805     0.126759
0.088125     0.126695
0.0882     0.126641
0.088275     0.126635
0.08835     0.126428
0.088425     0.126688
0.0885     0.126494
0.088575     0.126453
0.08865     0.126663
0.088725     0.126515
0.0888     0.126423
0.088875     0.126539
0.08895     0.126465
0.089025     0.126447
0.0891     0.126327
0.089175     0.126326
0.08925     0.126387
0.089325     0.126351
0.0894     0.125887
0.089475     0.126133
0.08955     0.125937
0.089625     0.12593
0.0897     0.125598
0.089775     0.125914
0.08985     0.125883
0.089925     0.12577
0.09     0.125334
0.090075     0.125351
0.09015     0.125309
0.090225     0.125381
0.0903     0.125069
0.090375     0.125289
0.09045     0.124853
0.090525     0.124853
0.0906     0.124887
0.090675     0.124897
0.09075     0.124956
0.090825     0.124895
0.0909     0.124799
0.090975     0.124645
0.09105     0.124613
0.091125     0.124756
0.0912     0.124817
0.091275     0.124891
0.09135     0.124877
0.091425     0.124769
0.0915     0.124993
0.091575     0.124817
0.09165     0.124574
0.091725     0.124778
0.0918     0.124665
0.091875     0.124516
0.09195     0.125101
0.092025     0.124812
0.0921     0.1249
0.092175     0.124987
0.09225     0.125257
0.092325     0.125094
0.0924     0.125232
0.092475     0.125376
0.09255     0.125518
0.092625     0.125268
0.0927     0.125531
0.092775     0.125566
0.09285     0.125766
0.092925     0.125699
0.093     0.125828
0.093075     0.126041
0.09315     0.126016
0.093225     0.126307
0.0933     0.126261
0.093375     0.126233
0.09345     0.126236
0.093525     0.126412
0.0936     0.126337
0.093675     0.126387
0.09375     0.126385
0.093825     0.126628
0.0939     0.126406
0.093975     0.126627
0.09405     0.12667
0.094125     0.126439
0.0942     0.126617
0.094275     0.126457
0.09435     0.126898
0.094425     0.126875
0.0945     0.12661
0.094575     0.126386
0.09465     0.126516
0.094725     0.126303
0.0948     0.126308
0.094875     0.126478
0.09495     0.126173
0.095025     0.126174
0.0951     0.126092
0.095175     0.126265
0.09525     0.126071
0.095325     0.126331
0.0954     0.125661
0.095475     0.12595
0.09555     0.125753
0.095625     0.125863
0.0957     0.125467
0.095775     0.125526
0.09585     0.1254
0.095925     0.124899
0.096     0.125219
0.096075     0.124958
0.09615     0.125162
0.096225     0.124847
0.0963     0.124935
0.096375     0.124809
0.09645     0.124672
0.096525     0.124917
0.0966     0.124948
0.096675     0.124689
0.09675     0.124873
0.096825     0.124764
0.0969     0.12469
0.096975     0.124541
0.09705     0.124378
0.097125     0.124537
0.0972     0.12449
0.097275     0.124224
0.09735     0.124556
0.097425     0.12445
0.0975     0.124454
0.097575     0.124383
0.09765     0.124468
0.097725     0.124491
0.0978     0.124482
0.097875     0.124583
0.09795     0.12489
0.098025     0.124671
0.0981     0.124725
0.098175     0.124849
0.09825     0.124668
0.098325     0.125037
0.0984     0.124954
0.098475     0.125343
0.09855     0.125089
0.098625     0.125167
0.0987     0.125222
0.098775     0.125137
0.09885     0.125273
0.098925     0.125162
0.099     0.125461
0.099075     0.125444
0.09915     0.125402
0.099225     0.125521
0.0993     0.125575
0.099375     0.1256
0.09945     0.125769
0.099525     0.126085
0.0996     0.126072
0.099675     0.126162
0.09975     0.125976
0.099825     0.12603
0.0999     0.126176
0.099975     0.126008
0.10005     0.126067
0.100125     0.126048
0.1002     0.126079
0.100275     0.125875
0.10035     0.126055
0.100425     0.125895
0.1005     0.125996
0.100575     0.126012
0.10065     0.12587
0.100725     0.12606
0.1008     0.125911
0.100875     0.125659
0.10095     0.125676
0.101025     0.125649
0.1011     0.125446
0.101175     0.125539
0.10125     0.125784
0.101325     0.125628
0.1014     0.125498
0.101475     0.125312
0.10155     0.125188
0.101625     0.125406
0.1017     0.125288
0.101775     0.125022
0.10185     0.124996
0.101925     0.124985
0.102     0.12487
0.102075     0.12482
0.10215     0.124564
0.102225     0.124808
0.1023     0.124586
0.102375     0.124542
0.10245     0.124617
0.102525     0.12388
0.1026     0.124379
0.102675     0.124477
0.10275     0.124206
0.102825     0.124408
0.1029     0.124107
0.102975     0.123533
0.10305     0.124057
0.103125     0.123859
0.1032     0.124095
0.103275     0.123908
0.10335     0.124263
0.103425     0.124178
0.1035     0.124234
0.103575     0.124048
0.10365     0.124082
0.103725     0.123822
0.1038     0.124141
0.103875     0.124076
0.10395     0.124252
0.104025     0.1239
0.1041     0.123851
0.104175     0.124237
0.10425     0.124355
0.104325     0.124002
0.1044     0.12453
0.104475     0.12457
0.10455     0.124466
0.104625     0.124584
0.1047     0.124589
0.104775     0.124828
0.10485     0.124654
0.104925     0.125051
0.105     0.125029
0.105075     0.125166
0.10515     0.125326
0.105225     0.125053
0.1053     0.124946
0.105375     0.125175
0.10545     0.125435
0.105525     0.125434
0.1056     0.125324
0.105675     0.125195
0.10575     0.125499
0.105825     0.125739
0.1059     0.125334
0.105975     0.125022
0.10605     0.125244
0.106125     0.125492
0.1062     0.125583
0.106275     0.125502
0.10635     0.125434
0.106425     0.12554
0.1065     0.125395
0.106575     0.125522
0.10665     0.12546
0.106725     0.125333
0.1068     0.12509
0.106875     0.125169
0.10695     0.125107
0.107025     0.125108
0.1071     0.124786
0.107175     0.125153
0.10725     0.124956
0.107325     0.12492
0.1074     0.125006
0.107475     0.124894
0.10755     0.124936
0.107625     0.125017
0.1077     0.124779
0.107775     0.124521
0.10785     0.124579
0.107925     0.124375
0.108     0.124144
0.108075     0.124415
0.10815     0.124711
0.108225     0.124367
0.1083     0.124479
0.108375     0.124184
0.10845     0.124097
0.108525     0.124007
0.1086     0.124085
0.108675     0.123934
0.10875     0.123636
0.108825     0.123815
0.1089     0.123854
0.108975     0.123988
0.10905     0.123957
0.109125     0.123531
0.1092     0.12383
0.109275     0.12364
0.10935     0.123766
0.109425     0.124031
0.1095     0.123945
0.109575     0.124264
0.10965     0.123976
0.109725     0.123907
0.1098     0.123945
0.109875     0.123871
0.10995     0.123945
0.110025     0.12399
0.1101     0.124127
0.110175     0.124003
0.11025     0.124031
0.110325     0.124148
0.1104     0.124597
0.110475     0.124273
0.11055     0.124049
0.110625     0.124494
0.1107     0.124697
0.110775     0.124483
0.11085     0.124542
0.110925     0.124669
0.111     0.124812
0.111075     0.124592
0.11115     0.124907
0.111225     0.124632
0.1113     0.124888
0.111375     0.12498
0.11145     0.124821
0.111525     0.124747
0.1116     0.124887
0.111675     0.124801
0.11175     0.124752
0.111825     0.124768
0.1119     0.124869
0.111975     0.125006
0.11205     0.124988
0.112125     0.125113
0.1122     0.124562
0.112275     0.124772
0.11235     0.124626
0.112425     0.124884
0.1125     0.124684
0.112575     0.125394
0.11265     0.124705
0.112725     0.124492
0.1128     0.124956
0.112875     0.124837
0.11295     0.124624
0.113025     0.124686
0.1131     0.124807
0.113175     0.124608
0.11325     0.124615
0.113325     0.12446
0.1134     0.124259
0.113475     0.124107
0.11355     0.124419
0.113625     0.124303
0.1137     0.123822
0.113775     0.124014
0.11385     0.124064
0.113925     0.124
0.114     0.123967
0.114075     0.123962
0.11415     0.123918
0.114225     0.123906
0.1143     0.12382
0.114375     0.123881
0.11445     0.124043
0.114525     0.123862
0.1146     0.123729
0.114675     0.123809
0.11475     0.123941
0.114825     0.124022
0.1149     0.124015
0.114975     0.123597
0.11505     0.123793
0.115125     0.124299
0.1152     0.123978
0.115275     0.123944
0.11535     0.12394
0.115425     0.124089
0.1155     0.124206
0.115575     0.123805
0.11565     0.12428
0.115725     0.12445
0.1158     0.124378
0.115875     0.124042
0.11595     0.124107
0.116025     0.124577
0.1161     0.124527
0.116175     0.124256
0.11625     0.124635
0.116325     0.124479
0.1164     0.124488
0.116475     0.124608
0.11655     0.124462
0.116625     0.124469
0.1167     0.124567
0.116775     0.124481
0.11685     0.124255
0.116925     0.124849
0.117     0.124831
0.117075     0.124802
0.11715     0.124896
0.117225     0.125052
0.1173     0.124708
0.117375     0.125164
0.11745     0.124909
0.117525     0.125115
0.1176     0.124682
0.117675     0.124749
0.11775     0.124889
0.117825     0.12476
0.1179     0.124826
0.117975     0.125324
0.11805     0.124989
0.118125     0.124703
0.1182     0.124634
0.118275     0.124479
0.11835     0.124571
0.118425     0.124297
0.1185     0.124431
0.118575     0.124337
0.11865     0.124326
0.118725     0.124159
0.1188     0.124082
0.118875     0.124453
0.11895     0.124177
0.119025     0.12414
0.1191     0.12402
0.119175     0.123997
0.11925     0.12382
0.119325     0.123622
0.1194     0.123822
0.119475     0.12373
0.11955     0.123922
0.119625     0.123821
0.1197     0.124014
0.119775     0.123833
0.11985     0.123675
0.119925     0.123787
0.12     0.123472
0.120075     0.123698
0.12015     0.123475
0.120225     0.123688
0.1203     0.123643
0.120375     0.123781
0.12045     0.123394
0.120525     0.123688
0.1206     0.123611
0.120675     0.123523
0.12075     0.123609
0.120825     0.123684
0.1209     0.123576
0.120975     0.123341
0.12105     0.123635
0.121125     0.123836
0.1212     0.123559
0.121275     0.123763
0.12135     0.123605
0.121425     0.123965
0.1215     0.123861
0.121575     0.123782
0.12165     0.124058
0.121725     0.123813
0.1218     0.123809
0.121875     0.123995
0.12195     0.12411
0.122025     0.124336
0.1221     0.124102
0.122175     0.12448
0.12225     0.124717
0.122325     0.124521
0.1224     0.12475
0.122475     0.124599
0.12255     0.124347
0.122625     0.124813
0.1227     0.124652
0.122775     0.124848
0.12285     0.124857
0.122925     0.124864
0.123     0.124656
0.123075     0.124766
0.12315     0.124682
0.123225     0.124684
0.1233     0.124683
0.123375     0.124759
0.12345     0.124753
0.123525     0.124706
0.1236     0.124315
0.123675     0.124485
0.12375     0.124438
0.123825     0.12438
0.1239     0.12439
0.123975     0.124255
0.12405     0.124196
0.124125     0.124288
0.1242     0.124424
0.124275     0.124327
0.12435     0.124408
0.124425     0.124229
0.1245     0.124005
0.124575     0.124218
0.12465     0.123741
0.124725     0.123946
0.1248     0.123812
0.124875     0.123749
0.12495     0.123794
0.125025     0.123526
0.1251     0.123619
0.125175     0.123265
0.12525     0.123651
0.125325     0.123498
0.1254     0.123163
0.125475     0.123009
0.12555     0.123257
0.125625     0.122882
0.1257     0.123009
0.125775     0.123166
0.12585     0.122902
0.125925     0.122875
0.126     0.123059
0.126075     0.122844
0.12615     0.12302
0.126225     0.122983
0.1263     0.123096
0.126375     0.123285
0.12645     0.123128
0.126525     0.123184
0.1266     0.123244
0.126675     0.122903
0.12675     0.122939
0.126825     0.123552
0.1269     0.12309
0.126975     0.12327
0.12705     0.123279
0.127125     0.123277
0.1272     0.123272
0.127275     0.123572
0.12735     0.123435
0.127425     0.123634
0.1275     0.123621
0.127575     0.123746
0.12765     0.123881
0.127725     0.123965
0.1278     0.124063
0.127875     0.123892
0.12795     0.124086
0.128025     0.124147
0.1281     0.124256
0.128175     0.124545
0.12825     0.124065
0.128325     0.124085
0.1284     0.124502
0.128475     0.124689
0.12855     0.124633
0.128625     0.124582
0.1287     0.124702
0.128775     0.124554
0.12885     0.124495
0.128925     0.124607
0.129     0.12452
0.129075     0.124747
0.12915     0.124465
0.129225     0.124509
0.1293     0.124565
0.129375     0.124576
0.12945     0.124339
0.129525     0.124738
0.1296     0.12468
0.129675     0.124599
0.12975     0.124603
0.129825     0.124952
0.1299     0.124357
0.129975     0.124502
0.13005     0.124546
0.130125     0.124457
0.1302     0.124441
0.130275     0.124087
0.13035     0.124456
0.130425     0.124002
0.1305     0.124164
0.130575     0.124046
0.13065     0.12381
0.130725     0.123568
0.1308     0.123679
0.130875     0.12359
0.13095     0.123564
0.131025     0.123471
0.1311     0.123362
0.131175     0.12321
0.13125     0.123013
0.131325     0.123058
0.1314     0.123148
0.131475     0.122981
0.13155     0.123172
0.131625     0.122963
0.1317     0.123068
0.131775     0.12307
0.13185     0.123372
0.131925     0.122733
0.132     0.122849
0.132075     0.122955
0.13215     0.123032
0.132225     0.123009
0.1323     0.122708
0.132375     0.122907
0.13245     0.122787
0.132525     0.123123
0.1326     0.123033
0.132675     0.123114
0.13275     0.123057
0.132825     0.122974
0.1329     0.123362
0.132975     0.123209
0.13305     0.123377
0.133125     0.123599
0.1332     0.123429
0.133275     0.123475
0.13335     0.123505
0.133425     0.123415
0.1335     0.123456
0.133575     0.1237
0.13365     0.124062
0.133725     0.12407
0.1338     0.123946
0.133875     0.123776
0.13395     0.124039
0.134025     0.124168
0.1341     0.124522
0.134175     0.124016
0.13425     0.124306
0.134325     0.124213
0.1344     0.124575
0.134475     0.124381
0.13455     0.124544
0.134625     0.124386
0.1347     0.124677
0.134775     0.124737
0.13485     0.124817
0.134925     0.124785
0.135     0.124871
0.135075     0.124795
0.13515     0.124885
0.135225     0.124874
0.1353     0.124777
0.135375     0.124759
0.13545     0.124592
0.135525     0.12457
0.1356     0.124795
0.135675     0.124595
0.13575     0.124548
0.135825     0.124468
0.1359     0.124574
0.135975     0.124614
0.13605     0.124766
0.136125     0.124304
0.1362     0.124324
0.136275     0.124197
0.13635     0.124506
0.136425     0.124233
0.1365     0.123898
0.136575     0.124082
0.13665     0.124155
0.136725     0.123903
0.1368     0.123938
0.136875     0.123818
0.13695     0.12382
0.137025     0.123646
0.1371     0.123808
0.137175     0.123779
0.13725     0.123556
0.137325     0.123481
0.1374     0.123201
0.137475     0.12323
0.13755     0.123313
0.137625     0.123174
0.1377     0.123262
0.137775     0.123134
0.13785     0.123013
0.137925     0.122925
0.138     0.122917
0.138075     0.122922
0.13815     0.122962
0.138225     0.12308
0.1383     0.122867
0.138375     0.123188
0.13845     0.122728
0.138525     0.122985
0.1386     0.122878
0.138675     0.123203
0.13875     0.123027
0.138825     0.122832
0.1389     0.122948
0.138975     0.123163
0.13905     0.123038
0.139125     0.122951
0.1392     0.123257
0.139275     0.12337
0.13935     0.123015
0.139425     0.123236
0.1395     0.123105
0.139575     0.123451
0.13965     0.123465
0.139725     0.123391
0.1398     0.123451
0.139875     0.123614
0.13995     0.123866
0.140025     0.123845
0.1401     0.123928
0.140175     0.124115
0.14025     0.124089
0.140325     0.123976
0.1404     0.124037
0.140475     0.123945
0.14055     0.124254
0.140625     0.124318
0.1407     0.12428
0.140775     0.124115
0.14085     0.12447
0.140925     0.124472
0.141     0.124454
0.141075     0.124349
0.14115     0.124429
0.141225     0.124526
0.1413     0.124481
0.141375     0.124398
0.14145     0.124362
0.141525     0.12452
0.1416     0.12477
0.141675     0.124205
0.14175     0.124473
0.141825     0.124605
0.1419     0.1245
0.141975     0.124334
0.14205     0.124402
0.142125     0.124286
0.1422     0.124377
0.142275     0.124233
0.14235     0.124261
0.142425     0.12442
0.1425     0.124152
0.142575     0.124052
0.14265     0.123951
0.142725     0.123944
0.1428     0.12397
0.142875     0.123773
0.14295     0.124014
0.143025     0.123891
0.1431     0.123947
0.143175     0.12338
0.14325     0.123302
0.143325     0.123511
0.1434     0.123479
0.143475     0.123255
0.14355     0.12339
0.143625     0.123192
0.1437     0.122972
0.143775     0.122994
0.14385     0.123272
0.143925     0.122744
0.144     0.123231
0.144075     0.122954
0.14415     0.123155
0.144225     0.123088
0.1443     0.123254
0.144375     0.122724
0.14445     0.12315
0.144525     0.122868
0.1446     0.123094
0.144675     0.12288
0.14475     0.122669
0.144825     0.123044
0.1449     0.122822
0.144975     0.123019
0.14505     0.123176
0.145125     0.123127
0.1452     0.122757
0.145275     0.123014
0.14535     0.12321
0.145425     0.123425
0.1455     0.122967
0.145575     0.123078
0.14565     0.123131
0.145725     0.123148
0.1458     0.123476
0.145875     0.123427
0.14595     0.123789
0.146025     0.123236
0.1461     0.123619
0.146175     0.123451
0.14625     0.123601
0.146325     0.123376
0.1464     0.12356
0.146475     0.123615
0.14655     0.123867
0.146625     0.124014
0.1467     0.123941
0.146775     0.124001
0.14685     0.123899
0.146925     0.123709
0.147     0.12384
0.147075     0.123917
0.14715     0.124255
0.147225     0.123986
0.1473     0.124203
0.147375     0.124054
0.14745     0.124049
0.147525     0.124251
0.1476     0.124201
0.147675     0.12397
0.14775     0.124204
0.147825     0.123688
0.1479     0.124192
0.147975     0.12425
0.14805     0.124198
0.148125     0.123909
0.1482     0.123974
0.148275     0.123978
0.14835     0.123915
0.148425     0.124016
0.1485     0.123861
0.148575     0.123981
0.14865     0.123891
0.148725     0.123377
0.1488     0.123946
0.148875     0.123692
0.14895     0.123645
0.149025     0.123856
0.1491     0.123597
0.149175     0.123544
0.14925     0.123698
0.149325     0.123159
0.1494     0.123512
0.149475     0.123328
0.14955     0.123379
0.149625     0.123466
0.1497     0.123408
0.149775     0.123523
0.14985     0.12337
0.149925     0.123398
0.15     0.123326
1
Don`t Show mark
Exponential decrease
0.122669
0.478189
1000
0.001
490
48
Automatic fit
Reference is zero
Graph
0.122669
0.478189
0
Measured value
7.5E-5
0.15
0
Time (sec)
