# Supplementary material for: Lactone Enolates of Isochroman-3-ones and 2-Coumaranones: Quantification of Their Nucleophilicity in DMSO and Conjugate Additions to Chalcones
Source: J Org Chem. 2024 Apr 30;89(10):6915–28. doi: 10.1021/acs.joc.4c00277 (PMC11110064; doi:10.1021/acs.joc.4c00277)
Supplement: Supplementary file 2 — jo4c00277_si_002.zip [file jo4c00277_si_002.zip › 4+6d 3-isochro-15-crown-5_NaH_OMe-OMe/3-isochroNaH_OMe-OMe_40eq.txt]

ProDataTSV

Title: 

Remarks:
#User: SX User
#HV (Absorbance channel): 434.021
#Samples per point: 6
#Sample period: 12.5 us
#Temperature: 20.02 C
#Cell type: Stopped Flow
#Pathlength: 10
Time Stamp : 2023/04/12 14:16:06
The data was saved to file : C:\Users\SX User\Documents\My Data\Yilan Wang\3-isochro-15-crown-5_NaH_OMe-OMe\3-isochro_15-crown-5_NaH_OMe-OMe_40eq.txt.


Last Modified: Wed Apr 12 14:16:20 2023 by unknown.

Options:

History: 
User : SX User

Version : SX v.4.5.0.9 Build : Aug 18 2015 12:03:04

DataStore created and initialized for data acquisition.

Time Stamp : Wed Apr 12 14:15:26 2023


----------------------------------------------------


User : SX User

Version : SX v.4.5.0.9 Build : Aug 18 2015 12:03:04

Averaged Traces : 

\..0

\..1

\..2

\..3

\..4

New line :  \..Average::0

Time Stamp : Wed Apr 12 14:16:01 2023


----------------------------------------------------


User : SX User

Version : SX v.4.5.0.9 Build : Aug 18 2015 12:03:04

DataStore created and initialized for data acquisition.

Time Stamp : Wed Apr 12 14:16:06 2023


----------------------------------------------------


Available Dimensions:	2
Time	2000 time points over 0.15s,linear,oversampled,external trigger,pressure hold in operation
Repeat	1 repeats in set., -iter option selected

Available Properties: 	1
Absorbance	

Data:


Absorbance
Time	Repeat
	5	
7.5e-005	0.471722
0.00015	0.472362
0.000225	0.474162
0.0003	0.474527
0.000375	0.47498
0.00045	0.475626
0.000525	0.476877
0.0006	0.477273
0.000675	0.47715
0.00075	0.477643
0.000825	0.478189
0.0009	0.477988
0.000975	0.476779
0.00105	0.476886
0.001125	0.476362
0.0012	0.475049
0.001275	0.474561
0.00135	0.474408
0.001425	0.473553
0.0015	0.472347
0.001575	0.471001
0.00165	0.470283
0.001725	0.469051
0.0018	0.467623
0.001875	0.466097
0.00195	0.463828
0.002025	0.462636
0.0021	0.460178
0.002175	0.458089
0.00225	0.456275
0.002325	0.453831
0.0024	0.451389
0.002475	0.449145
0.00255	0.44685
0.002625	0.444346
0.0027	0.442229
0.002775	0.439823
0.00285	0.437457
0.002925	0.434805
0.003	0.432251
0.003075	0.430381
0.00315	0.427892
0.003225	0.425596
0.0033	0.42267
0.003375	0.4206
0.00345	0.418305
0.003525	0.416531
0.0036	0.414094
0.003675	0.411878
0.00375	0.409502
0.003825	0.40766
0.0039	0.406331
0.003975	0.403715
0.00405	0.40176
0.004125	0.39991
0.0042	0.398352
0.004275	0.396491
0.00435	0.39503
0.004425	0.3931
0.0045	0.39144
0.004575	0.389616
0.00465	0.387986
0.004725	0.386661
0.0048	0.384913
0.004875	0.383849
0.00495	0.382508
0.005025	0.380994
0.0051	0.37947
0.005175	0.378482
0.00525	0.37721
0.005325	0.375553
0.0054	0.374556
0.005475	0.373081
0.00555	0.372225
0.005625	0.3709
0.0057	0.370251
0.005775	0.368708
0.00585	0.367425
0.005925	0.366514
0.006	0.365233
0.006075	0.364405
0.00615	0.363159
0.006225	0.361814
0.0063	0.360776
0.006375	0.359696
0.00645	0.358443
0.006525	0.357205
0.0066	0.356089
0.006675	0.355123
0.00675	0.353567
0.006825	0.352487
0.0069	0.35165
0.006975	0.350179
0.00705	0.348872
0.007125	0.34776
0.0072	0.34657
0.007275	0.345438
0.00735	0.344177
0.007425	0.343087
0.0075	0.341745
0.007575	0.340547
0.00765	0.339607
0.007725	0.338168
0.0078	0.337107
0.007875	0.335759
0.00795	0.334808
0.008025	0.33382
0.0081	0.332724
0.008175	0.331505
0.00825	0.330345
0.008325	0.329349
0.0084	0.328302
0.008475	0.32726
0.00855	0.326521
0.008625	0.325106
0.0087	0.324197
0.008775	0.322844
0.00885	0.322007
0.008925	0.321063
0.009	0.320052
0.009075	0.319483
0.00915	0.318062
0.009225	0.317458
0.0093	0.316907
0.009375	0.315595
0.00945	0.314313
0.009525	0.313296
0.0096	0.312788
0.009675	0.311611
0.00975	0.310717
0.009825	0.309915
0.0099	0.308607
0.009975	0.307706
0.01005	0.307024
0.010125	0.306191
0.0102	0.305577
0.010275	0.304309
0.01035	0.303249
0.010425	0.302341
0.0105	0.301396
0.010575	0.300532
0.01065	0.300005
0.010725	0.299308
0.0108	0.298133
0.010875	0.297177
0.01095	0.296107
0.011025	0.295387
0.0111	0.294614
0.011175	0.294009
0.01125	0.293115
0.011325	0.292324
0.0114	0.291464
0.011475	0.290711
0.01155	0.289532
0.011625	0.288875
0.0117	0.287833
0.011775	0.28733
0.01185	0.286402
0.011925	0.285648
0.012	0.28438
0.012075	0.28387
0.01215	0.28311
0.012225	0.282301
0.0123	0.281676
0.012375	0.280442
0.01245	0.279753
0.012525	0.279139
0.0126	0.278384
0.012675	0.277834
0.01275	0.276739
0.012825	0.275623
0.0129	0.274984
0.012975	0.27407
0.01305	0.27356
0.013125	0.272821
0.0132	0.272011
0.013275	0.271264
0.01335	0.270287
0.013425	0.269838
0.0135	0.268437
0.013575	0.268057
0.01365	0.267293
0.013725	0.26664
0.0138	0.265366
0.013875	0.26496
0.01395	0.264072
0.014025	0.2637
0.0141	0.262498
0.014175	0.262146
0.01425	0.260983
0.014325	0.260393
0.0144	0.259618
0.014475	0.258857
0.01455	0.258045
0.014625	0.257393
0.0147	0.256598
0.014775	0.255865
0.01485	0.255043
0.014925	0.254755
0.015	0.254312
0.015075	0.253468
0.01515	0.252612
0.015225	0.25238
0.0153	0.251144
0.015375	0.250333
0.01545	0.249846
0.015525	0.249535
0.0156	0.248639
0.015675	0.248063
0.01575	0.247248
0.015825	0.246599
0.0159	0.246075
0.015975	0.245845
0.01605	0.245077
0.016125	0.244575
0.0162	0.243592
0.016275	0.243312
0.01635	0.242335
0.016425	0.242126
0.0165	0.241438
0.016575	0.241048
0.01665	0.240898
0.016725	0.239802
0.0168	0.239548
0.016875	0.238396
0.01695	0.23817
0.017025	0.237506
0.0171	0.236974
0.017175	0.236522
0.01725	0.236103
0.017325	0.235691
0.0174	0.235001
0.017475	0.234606
0.01755	0.234262
0.017625	0.233746
0.0177	0.233263
0.017775	0.233
0.01785	0.232318
0.017925	0.231407
0.018	0.231441
0.018075	0.230737
0.01815	0.230277
0.018225	0.229631
0.0183	0.22924
0.018375	0.229256
0.01845	0.228267
0.018525	0.227664
0.0186	0.227496
0.018675	0.226687
0.01875	0.226574
0.018825	0.226111
0.0189	0.22549
0.018975	0.225134
0.01905	0.224741
0.019125	0.223684
0.0192	0.223712
0.019275	0.223087
0.01935	0.222672
0.019425	0.221858
0.0195	0.22148
0.019575	0.220737
0.01965	0.220227
0.019725	0.219889
0.0198	0.219286
0.019875	0.218851
0.01995	0.218058
0.020025	0.217905
0.0201	0.217272
0.020175	0.216668
0.02025	0.216108
0.020325	0.215202
0.0204	0.215148
0.020475	0.214255
0.02055	0.213927
0.020625	0.213601
0.0207	0.213241
0.020775	0.212842
0.02085	0.212339
0.020925	0.211513
0.021	0.211083
0.021075	0.210769
0.02115	0.210113
0.021225	0.209557
0.0213	0.209321
0.021375	0.208744
0.02145	0.208329
0.021525	0.208109
0.0216	0.207356
0.021675	0.207233
0.02175	0.206987
0.021825	0.206339
0.0219	0.205883
0.021975	0.205963
0.02205	0.205331
0.022125	0.204893
0.0222	0.204546
0.022275	0.204082
0.02235	0.203833
0.022425	0.203571
0.0225	0.20309
0.022575	0.202706
0.02265	0.2029
0.022725	0.202012
0.0228	0.20148
0.022875	0.201405
0.02295	0.201288
0.023025	0.20116
0.0231	0.200636
0.023175	0.200347
0.02325	0.200223
0.023325	0.199643
0.0234	0.199263
0.023475	0.198978
0.02355	0.198765
0.023625	0.198666
0.0237	0.198243
0.023775	0.198049
0.02385	0.197509
0.023925	0.197538
0.024	0.196827
0.024075	0.196512
0.02415	0.196313
0.024225	0.196086
0.0243	0.195372
0.024375	0.195003
0.02445	0.195009
0.024525	0.194609
0.0246	0.194089
0.024675	0.193946
0.02475	0.19337
0.024825	0.193381
0.0249	0.192966
0.024975	0.192531
0.02505	0.192513
0.025125	0.192021
0.0252	0.191375
0.025275	0.190939
0.02535	0.190824
0.025425	0.190562
0.0255	0.190018
0.025575	0.189862
0.02565	0.189532
0.025725	0.18928
0.0258	0.188405
0.025875	0.188077
0.02595	0.188027
0.026025	0.187732
0.0261	0.187036
0.026175	0.186651
0.02625	0.186326
0.026325	0.186264
0.0264	0.185883
0.026475	0.185409
0.02655	0.184886
0.026625	0.184835
0.0267	0.184195
0.026775	0.183851
0.02685	0.183614
0.026925	0.183185
0.027	0.182631
0.027075	0.182212
0.02715	0.182019
0.027225	0.181742
0.0273	0.181487
0.027375	0.180857
0.02745	0.180663
0.027525	0.180559
0.0276	0.180003
0.027675	0.179585
0.02775	0.179285
0.027825	0.179129
0.0279	0.179036
0.027975	0.178487
0.02805	0.17866
0.028125	0.178198
0.0282	0.177851
0.028275	0.177659
0.02835	0.177695
0.028425	0.17708
0.0285	0.177169
0.028575	0.176944
0.02865	0.176445
0.028725	0.176428
0.0288	0.176329
0.028875	0.176176
0.02895	0.176196
0.029025	0.175973
0.0291	0.175749
0.029175	0.175262
0.02925	0.175464
0.029325	0.175216
0.0294	0.174546
0.029475	0.17479
0.02955	0.174923
0.029625	0.17461
0.0297	0.174529
0.029775	0.174339
0.02985	0.174
0.029925	0.173665
0.03	0.173499
0.030075	0.173097
0.03015	0.173303
0.030225	0.172904
0.0303	0.173068
0.030375	0.172873
0.03045	0.172413
0.030525	0.172375
0.0306	0.172066
0.030675	0.171785
0.03075	0.171617
0.030825	0.171368
0.0309	0.170877
0.030975	0.170966
0.03105	0.170821
0.031125	0.170423
0.0312	0.170335
0.031275	0.169783
0.03135	0.169558
0.031425	0.169391
0.0315	0.168894
0.031575	0.168366
0.03165	0.16853
0.031725	0.168289
0.0318	0.167883
0.031875	0.16766
0.03195	0.167623
0.032025	0.167222
0.0321	0.167003
0.032175	0.166759
0.03225	0.166669
0.032325	0.166499
0.0324	0.166034
0.032475	0.16585
0.03255	0.165293
0.032625	0.165369
0.0327	0.165382
0.032775	0.165044
0.03285	0.164569
0.032925	0.164437
0.033	0.164269
0.033075	0.16435
0.03315	0.163967
0.033225	0.163827
0.0333	0.163618
0.033375	0.163559
0.03345	0.16325
0.033525	0.163132
0.0336	0.162589
0.033675	0.16256
0.03375	0.162513
0.033825	0.162158
0.0339	0.1618
0.033975	0.161745
0.03405	0.16202
0.034125	0.16142
0.0342	0.161255
0.034275	0.161066
0.03435	0.160954
0.034425	0.160618
0.0345	0.160833
0.034575	0.160425
0.03465	0.160335
0.034725	0.160401
0.0348	0.160125
0.034875	0.159923
0.03495	0.159868
0.035025	0.159603
0.0351	0.159443
0.035175	0.159467
0.03525	0.159154
0.035325	0.159065
0.0354	0.158808
0.035475	0.158894
0.03555	0.158648
0.035625	0.158612
0.0357	0.158598
0.035775	0.15847
0.03585	0.158431
0.035925	0.158355
0.036	0.157914
0.036075	0.157826
0.03615	0.157695
0.036225	0.157381
0.0363	0.157406
0.036375	0.157424
0.03645	0.157181
0.036525	0.157066
0.0366	0.156842
0.036675	0.156662
0.03675	0.15642
0.036825	0.156534
0.0369	0.156177
0.036975	0.156216
0.03705	0.156155
0.037125	0.155734
0.0372	0.155851
0.037275	0.155499
0.03735	0.155469
0.037425	0.155259
0.0375	0.15515
0.037575	0.154929
0.03765	0.154461
0.037725	0.154254
0.0378	0.154178
0.037875	0.153812
0.03795	0.153606
0.038025	0.153226
0.0381	0.153124
0.038175	0.152966
0.03825	0.153002
0.038325	0.152969
0.0384	0.152657
0.038475	0.152514
0.03855	0.152108
0.038625	0.151823
0.0387	0.151891
0.038775	0.151913
0.03885	0.15168
0.038925	0.151622
0.039	0.151609
0.039075	0.151312
0.03915	0.151238
0.039225	0.150986
0.0393	0.150845
0.039375	0.151154
0.03945	0.150616
0.039525	0.150498
0.0396	0.15047
0.039675	0.150793
0.03975	0.150581
0.039825	0.150257
0.0399	0.15027
0.039975	0.150136
0.04005	0.150147
0.040125	0.150111
0.0402	0.149983
0.040275	0.149813
0.04035	0.149777
0.040425	0.149679
0.0405	0.149616
0.040575	0.149555
0.04065	0.149515
0.040725	0.149294
0.0408	0.149166
0.040875	0.1492
0.04095	0.149222
0.041025	0.149303
0.0411	0.149038
0.041175	0.148942
0.04125	0.1491
0.041325	0.148666
0.0414	0.148561
0.041475	0.148525
0.04155	0.148422
0.041625	0.148552
0.0417	0.14839
0.041775	0.148365
0.04185	0.147719
0.041925	0.147833
0.042	0.147671
0.042075	0.147709
0.04215	0.147379
0.042225	0.147548
0.0423	0.147171
0.042375	0.146994
0.04245	0.146895
0.042525	0.146792
0.0426	0.146647
0.042675	0.146568
0.04275	0.146198
0.042825	0.146013
0.0429	0.146087
0.042975	0.145421
0.04305	0.145814
0.043125	0.145448
0.0432	0.145329
0.043275	0.145149
0.04335	0.144785
0.043425	0.14475
0.0435	0.14452
0.043575	0.144318
0.04365	0.144396
0.043725	0.144141
0.0438	0.144153
0.043875	0.143986
0.04395	0.14376
0.044025	0.143835
0.0441	0.14353
0.044175	0.143679
0.04425	0.143646
0.044325	0.143436
0.0444	0.143044
0.044475	0.142924
0.04455	0.143142
0.044625	0.14277
0.0447	0.142758
0.044775	0.142713
0.04485	0.142808
0.044925	0.142894
0.045	0.142432
0.045075	0.142611
0.04515	0.142266
0.045225	0.142528
0.0453	0.142269
0.045375	0.142438
0.04545	0.142467
0.045525	0.142224
0.0456	0.142259
0.045675	0.142273
0.04575	0.142338
0.045825	0.142228
0.0459	0.142225
0.045975	0.142209
0.04605	0.142176
0.046125	0.142018
0.0462	0.142274
0.046275	0.142181
0.04635	0.142113
0.046425	0.142347
0.0465	0.142271
0.046575	0.14207
0.04665	0.142053
0.046725	0.142061
0.0468	0.141968
0.046875	0.141633
0.04695	0.141762
0.047025	0.141854
0.0471	0.141669
0.047175	0.141607
0.04725	0.141488
0.047325	0.14149
0.0474	0.141441
0.047475	0.141004
0.04755	0.14111
0.047625	0.14095
0.0477	0.140864
0.047775	0.140985
0.04785	0.14077
0.047925	0.140575
0.048	0.140339
0.048075	0.140158
0.04815	0.14015
0.048225	0.14032
0.0483	0.140059
0.048375	0.140048
0.04845	0.139778
0.048525	0.139602
0.0486	0.139654
0.048675	0.139167
0.04875	0.139222
0.048825	0.139119
0.0489	0.138879
0.048975	0.138946
0.04905	0.138509
0.049125	0.13848
0.0492	0.13851
0.049275	0.138259
0.04935	0.138254
0.049425	0.138132
0.0495	0.138055
0.049575	0.137786
0.04965	0.137866
0.049725	0.137636
0.0498	0.137506
0.049875	0.137318
0.04995	0.137408
0.050025	0.137482
0.0501	0.137093
0.050175	0.137163
0.05025	0.137112
0.050325	0.13709
0.0504	0.137204
0.050475	0.13653
0.05055	0.136799
0.050625	0.136576
0.0507	0.136734
0.050775	0.136689
0.05085	0.136894
0.050925	0.136849
0.051	0.136805
0.051075	0.136708
0.05115	0.136843
0.051225	0.13683
0.0513	0.137342
0.051375	0.137005
0.05145	0.13713
0.051525	0.137286
0.0516	0.136898
0.051675	0.136809
0.05175	0.136859
0.051825	0.137305
0.0519	0.137527
0.051975	0.13743
0.05205	0.137296
0.052125	0.137136
0.0522	0.136991
0.052275	0.13738
0.05235	0.137203
0.052425	0.137197
0.0525	0.137177
0.052575	0.13756
0.05265	0.137338
0.052725	0.137247
0.0528	0.137289
0.052875	0.137329
0.05295	0.137379
0.053025	0.137201
0.0531	0.13701
0.053175	0.137002
0.05325	0.136826
0.053325	0.136875
0.0534	0.136919
0.053475	0.136836
0.05355	0.136414
0.053625	0.136478
0.0537	0.136089
0.053775	0.136328
0.05385	0.135943
0.053925	0.135916
0.054	0.135723
0.054075	0.135739
0.05415	0.135677
0.054225	0.135259
0.0543	0.135424
0.054375	0.135272
0.05445	0.135133
0.054525	0.134743
0.0546	0.134376
0.054675	0.134352
0.05475	0.134588
0.054825	0.134196
0.0549	0.134399
0.054975	0.133882
0.05505	0.134013
0.055125	0.133791
0.0552	0.133793
0.055275	0.133762
0.05535	0.133561
0.055425	0.133816
0.0555	0.13332
0.055575	0.13312
0.05565	0.133108
0.055725	0.133224
0.0558	0.132932
0.055875	0.133241
0.05595	0.133134
0.056025	0.133015
0.0561	0.132584
0.056175	0.132823
0.05625	0.13282
0.056325	0.132793
0.0564	0.132813
0.056475	0.132712
0.05655	0.132748
0.056625	0.132742
0.0567	0.132658
0.056775	0.132764
0.05685	0.132727
0.056925	0.133042
0.057	0.132902
0.057075	0.133008
0.05715	0.132882
0.057225	0.133026
0.0573	0.133017
0.057375	0.133143
0.05745	0.133083
0.057525	0.133013
0.0576	0.133257
0.057675	0.133115
0.05775	0.13334
0.057825	0.133292
0.0579	0.133479
0.057975	0.133472
0.05805	0.133564
0.058125	0.133277
0.0582	0.133085
0.058275	0.133276
0.05835	0.133366
0.058425	0.133311
0.0585	0.133249
0.058575	0.133613
0.05865	0.133385
0.058725	0.133272
0.0588	0.133266
0.058875	0.133158
0.05895	0.133572
0.059025	0.133498
0.0591	0.133459
0.059175	0.133279
0.05925	0.133142
0.059325	0.132942
0.0594	0.133087
0.059475	0.13282
0.05955	0.133006
0.059625	0.132888
0.0597	0.132674
0.059775	0.13242
0.05985	0.132252
0.059925	0.13205
0.06	0.132314
0.060075	0.132219
0.06015	0.132151
0.060225	0.131814
0.0603	0.131877
0.060375	0.131912
0.06045	0.131753
0.060525	0.131295
0.0606	0.131374
0.060675	0.131247
0.06075	0.131138
0.060825	0.131075
0.0609	0.130871
0.060975	0.130965
0.06105	0.130886
0.061125	0.130658
0.0612	0.130605
0.061275	0.130475
0.06135	0.130233
0.061425	0.130496
0.0615	0.130626
0.061575	0.130334
0.06165	0.130284
0.061725	0.130181
0.0618	0.129765
0.061875	0.130233
0.06195	0.130071
0.062025	0.130175
0.0621	0.129654
0.062175	0.129841
0.06225	0.130206
0.062325	0.130118
0.0624	0.129912
0.062475	0.130093
0.06255	0.13001
0.062625	0.130271
0.0627	0.130131
0.062775	0.130243
0.06285	0.130535
0.062925	0.130235
0.063	0.130117
0.063075	0.13015
0.06315	0.130368
0.063225	0.130271
0.0633	0.130127
0.063375	0.130521
0.06345	0.130422
0.063525	0.130742
0.0636	0.130512
0.063675	0.131126
0.06375	0.13098
0.063825	0.130989
0.0639	0.130679
0.063975	0.130807
0.06405	0.130938
0.064125	0.130887
0.0642	0.131044
0.064275	0.131009
0.06435	0.130964
0.064425	0.130884
0.0645	0.130979
0.064575	0.130933
0.06465	0.130761
0.064725	0.130756
0.0648	0.130809
0.064875	0.131108
0.06495	0.131085
0.065025	0.131042
0.0651	0.130533
0.065175	0.13068
0.06525	0.130361
0.065325	0.13044
0.0654	0.130181
0.065475	0.130351
0.06555	0.130301
0.065625	0.130468
0.0657	0.130313
0.065775	0.13017
0.06585	0.130069
0.065925	0.129927
0.066	0.129901
0.066075	0.130099
0.06615	0.130048
0.066225	0.129677
0.0663	0.129549
0.066375	0.129917
0.06645	0.12951
0.066525	0.129667
0.0666	0.12943
0.066675	0.129155
0.06675	0.129086
0.066825	0.129202
0.0669	0.129397
0.066975	0.128803
0.06705	0.128705
0.067125	0.12882
0.0672	0.12867
0.067275	0.128495
0.06735	0.128511
0.067425	0.128614
0.0675	0.128406
0.067575	0.128396
0.06765	0.128302
0.067725	0.128374
0.0678	0.128283
0.067875	0.128242
0.06795	0.128259
0.068025	0.128215
0.0681	0.128425
0.068175	0.128463
0.06825	0.12825
0.068325	0.128275
0.0684	0.128336
0.068475	0.128108
0.06855	0.128082
0.068625	0.128316
0.0687	0.128369
0.068775	0.128364
0.06885	0.128294
0.068925	0.128265
0.069	0.128351
0.069075	0.128438
0.06915	0.128555
0.069225	0.128474
0.0693	0.128286
0.069375	0.128375
0.06945	0.128552
0.069525	0.128964
0.0696	0.128946
0.069675	0.129065
0.06975	0.128803
0.069825	0.128869
0.0699	0.128951
0.069975	0.128822
0.07005	0.128582
0.070125	0.129111
0.0702	0.129192
0.070275	0.129022
0.07035	0.129003
0.070425	0.129221
0.0705	0.128833
0.070575	0.129117
0.07065	0.128915
0.070725	0.128887
0.0708	0.129188
0.070875	0.128831
0.07095	0.12881
0.071025	0.128917
0.0711	0.128944
0.071175	0.128491
0.07125	0.128424
0.071325	0.128554
0.0714	0.128659
0.071475	0.128656
0.07155	0.128536
0.071625	0.128737
0.0717	0.128323
0.071775	0.12875
0.07185	0.128245
0.071925	0.128049
0.072	0.127918
0.072075	0.12803
0.07215	0.128003
0.072225	0.128005
0.0723	0.127912
0.072375	0.127868
0.07245	0.127745
0.072525	0.128033
0.0726	0.127688
0.072675	0.127833
0.07275	0.127879
0.072825	0.127519
0.0729	0.127319
0.072975	0.127506
0.07305	0.127606
0.073125	0.127453
0.0732	0.127385
0.073275	0.126962
0.07335	0.127525
0.073425	0.127421
0.0735	0.127113
0.073575	0.127202
0.07365	0.127392
0.073725	0.127149
0.0738	0.12766
0.073875	0.127316
0.07395	0.127309
0.074025	0.127652
0.0741	0.127537
0.074175	0.127737
0.07425	0.127573
0.074325	0.127358
0.0744	0.127438
0.074475	0.127381
0.07455	0.127422
0.074625	0.127665
0.0747	0.127728
0.074775	0.127385
0.07485	0.127364
0.074925	0.127521
0.075	0.127747
0.075075	0.127491
0.07515	0.127623
0.075225	0.127539
0.0753	0.127789
0.075375	0.127773
0.07545	0.128144
0.075525	0.127918
0.0756	0.127896
0.075675	0.127997
0.07575	0.128024
0.075825	0.128075
0.0759	0.127955
0.075975	0.127981
0.07605	0.127912
0.076125	0.127853
0.0762	0.127931
0.076275	0.12772
0.07635	0.128119
0.076425	0.127858
0.0765	0.127654
0.076575	0.12766
0.07665	0.127717
0.076725	0.127637
0.0768	0.127612
0.076875	0.12731
0.07695	0.127379
0.077025	0.127428
0.0771	0.127305
0.077175	0.12737
0.07725	0.127115
0.077325	0.127001
0.0774	0.127298
0.077475	0.127091
0.07755	0.127038
0.077625	0.127115
0.0777	0.126954
0.077775	0.126878
0.07785	0.126809
0.077925	0.126749
0.078	0.126849
0.078075	0.126832
0.07815	0.126572
0.078225	0.126767
0.0783	0.12685
0.078375	0.12655
0.07845	0.126614
0.078525	0.126507
0.0786	0.126373
0.078675	0.126233
0.07875	0.126229
0.078825	0.12627
0.0789	0.126328
0.078975	0.126633
0.07905	0.126017
0.079125	0.126339
0.0792	0.126421
0.079275	0.126333
0.07935	0.126257
0.079425	0.126353
0.0795	0.126478
0.079575	0.126303
0.07965	0.126209
0.079725	0.126559
0.0798	0.126431
0.079875	0.126309
0.07995	0.126494
0.080025	0.12656
0.0801	0.126568
0.080175	0.126652
0.08025	0.126609
0.080325	0.126723
0.0804	0.12658
0.080475	0.12668
0.08055	0.126965
0.080625	0.126979
0.0807	0.126992
0.080775	0.126899
0.08085	0.126996
0.080925	0.126873
0.081	0.126848
0.081075	0.126648
0.08115	0.126928
0.081225	0.127186
0.0813	0.127119
0.081375	0.126852
0.08145	0.127251
0.081525	0.127194
0.0816	0.126999
0.081675	0.127096
0.08175	0.127109
0.081825	0.127279
0.0819	0.126894
0.081975	0.127171
0.08205	0.127067
0.082125	0.126929
0.0822	0.127004
0.082275	0.126926
0.08235	0.127176
0.082425	0.126996
0.0825	0.126798
0.082575	0.126918
0.08265	0.126834
0.082725	0.126918
0.0828	0.127016
0.082875	0.126828
0.08295	0.12675
0.083025	0.126653
0.0831	0.126796
0.083175	0.126608
0.08325	0.126242
0.083325	0.126731
0.0834	0.126331
0.083475	0.126248
0.08355	0.12641
0.083625	0.126187
0.0837	0.126253
0.083775	0.126218
0.08385	0.126177
0.083925	0.12633
0.084	0.125718
0.084075	0.125944
0.08415	0.126196
0.084225	0.126086
0.0843	0.125731
0.084375	0.125612
0.08445	0.125462
0.084525	0.125573
0.0846	0.125516
0.084675	0.12565
0.08475	0.125526
0.084825	0.125718
0.0849	0.125595
0.084975	0.125359
0.08505	0.125714
0.085125	0.125387
0.0852	0.125669
0.085275	0.125636
0.08535	0.125591
0.085425	0.125637
0.0855	0.125577
0.085575	0.125606
0.08565	0.125508
0.085725	0.125623
0.0858	0.125675
0.085875	0.125998
0.08595	0.125594
0.086025	0.125719
0.0861	0.125472
0.086175	0.125742
0.08625	0.125805
0.086325	0.125519
0.0864	0.125572
0.086475	0.125961
0.08655	0.125907
0.086625	0.125658
0.0867	0.12591
0.086775	0.126516
0.08685	0.126078
0.086925	0.126233
0.087	0.126223
0.087075	0.126524
0.08715	0.12617
0.087225	0.126528
0.0873	0.126651
0.087375	0.126566
0.08745	0.126705
0.087525	0.126508
0.0876	0.1266
0.087675	0.126528
0.08775	0.126719
0.087825	0.126787
0.0879	0.126729
0.087975	0.126763
0.08805	0.126759
0.088125	0.126695
0.0882	0.126641
0.088275	0.126635
0.08835	0.126428
0.088425	0.126688
0.0885	0.126494
0.088575	0.126453
0.08865	0.126663
0.088725	0.126515
0.0888	0.126423
0.088875	0.126539
0.08895	0.126465
0.089025	0.126447
0.0891	0.126327
0.089175	0.126326
0.08925	0.126387
0.089325	0.126351
0.0894	0.125887
0.089475	0.126133
0.08955	0.125937
0.089625	0.12593
0.0897	0.125598
0.089775	0.125914
0.08985	0.125883
0.089925	0.12577
0.09	0.125334
0.090075	0.125351
0.09015	0.125309
0.090225	0.125381
0.0903	0.125069
0.090375	0.125289
0.09045	0.124853
0.090525	0.124853
0.0906	0.124887
0.090675	0.124897
0.09075	0.124956
0.090825	0.124895
0.0909	0.124799
0.090975	0.124645
0.09105	0.124613
0.091125	0.124756
0.0912	0.124817
0.091275	0.124891
0.09135	0.124877
0.091425	0.124769
0.0915	0.124993
0.091575	0.124817
0.09165	0.124574
0.091725	0.124778
0.0918	0.124665
0.091875	0.124516
0.09195	0.125101
0.092025	0.124812
0.0921	0.1249
0.092175	0.124987
0.09225	0.125257
0.092325	0.125094
0.0924	0.125232
0.092475	0.125376
0.09255	0.125518
0.092625	0.125268
0.0927	0.125531
0.092775	0.125566
0.09285	0.125766
0.092925	0.125699
0.093	0.125828
0.093075	0.126041
0.09315	0.126016
0.093225	0.126307
0.0933	0.126261
0.093375	0.126233
0.09345	0.126236
0.093525	0.126412
0.0936	0.126337
0.093675	0.126387
0.09375	0.126385
0.093825	0.126628
0.0939	0.126406
0.093975	0.126627
0.09405	0.12667
0.094125	0.126439
0.0942	0.126617
0.094275	0.126457
0.09435	0.126898
0.094425	0.126875
0.0945	0.12661
0.094575	0.126386
0.09465	0.126516
0.094725	0.126303
0.0948	0.126308
0.094875	0.126478
0.09495	0.126173
0.095025	0.126174
0.0951	0.126092
0.095175	0.126265
0.09525	0.126071
0.095325	0.126331
0.0954	0.125661
0.095475	0.12595
0.09555	0.125753
0.095625	0.125863
0.0957	0.125467
0.095775	0.125526
0.09585	0.1254
0.095925	0.124899
0.096	0.125219
0.096075	0.124958
0.09615	0.125162
0.096225	0.124847
0.0963	0.124935
0.096375	0.124809
0.09645	0.124672
0.096525	0.124917
0.0966	0.124948
0.096675	0.124689
0.09675	0.124873
0.096825	0.124764
0.0969	0.12469
0.096975	0.124541
0.09705	0.124378
0.097125	0.124537
0.0972	0.12449
0.097275	0.124224
0.09735	0.124556
0.097425	0.12445
0.0975	0.124454
0.097575	0.124383
0.09765	0.124468
0.097725	0.124491
0.0978	0.124482
0.097875	0.124583
0.09795	0.12489
0.098025	0.124671
0.0981	0.124725
0.098175	0.124849
0.09825	0.124668
0.098325	0.125037
0.0984	0.124954
0.098475	0.125343
0.09855	0.125089
0.098625	0.125167
0.0987	0.125222
0.098775	0.125137
0.09885	0.125273
0.098925	0.125162
0.099	0.125461
0.099075	0.125444
0.09915	0.125402
0.099225	0.125521
0.0993	0.125575
0.099375	0.1256
0.09945	0.125769
0.099525	0.126085
0.0996	0.126072
0.099675	0.126162
0.09975	0.125976
0.099825	0.12603
0.0999	0.126176
0.099975	0.126008
0.10005	0.126067
0.100125	0.126048
0.1002	0.126079
0.100275	0.125875
0.10035	0.126055
0.100425	0.125895
0.1005	0.125996
0.100575	0.126012
0.10065	0.12587
0.100725	0.12606
0.1008	0.125911
0.100875	0.125659
0.10095	0.125676
0.101025	0.125649
0.1011	0.125446
0.101175	0.125539
0.10125	0.125784
0.101325	0.125628
0.1014	0.125498
0.101475	0.125312
0.10155	0.125188
0.101625	0.125406
0.1017	0.125288
0.101775	0.125022
0.10185	0.124996
0.101925	0.124985
0.102	0.12487
0.102075	0.12482
0.10215	0.124564
0.102225	0.124808
0.1023	0.124586
0.102375	0.124542
0.10245	0.124617
0.102525	0.12388
0.1026	0.124379
0.102675	0.124477
0.10275	0.124206
0.102825	0.124408
0.1029	0.124107
0.102975	0.123533
0.10305	0.124057
0.103125	0.123859
0.1032	0.124095
0.103275	0.123908
0.10335	0.124263
0.103425	0.124178
0.1035	0.124234
0.103575	0.124048
0.10365	0.124082
0.103725	0.123822
0.1038	0.124141
0.103875	0.124076
0.10395	0.124252
0.104025	0.1239
0.1041	0.123851
0.104175	0.124237
0.10425	0.124355
0.104325	0.124002
0.1044	0.12453
0.104475	0.12457
0.10455	0.124466
0.104625	0.124584
0.1047	0.124589
0.104775	0.124828
0.10485	0.124654
0.104925	0.125051
0.105	0.125029
0.105075	0.125166
0.10515	0.125326
0.105225	0.125053
0.1053	0.124946
0.105375	0.125175
0.10545	0.125435
0.105525	0.125434
0.1056	0.125324
0.105675	0.125195
0.10575	0.125499
0.105825	0.125739
0.1059	0.125334
0.105975	0.125022
0.10605	0.125244
0.106125	0.125492
0.1062	0.125583
0.106275	0.125502
0.10635	0.125434
0.106425	0.12554
0.1065	0.125395
0.106575	0.125522
0.10665	0.12546
0.106725	0.125333
0.1068	0.12509
0.106875	0.125169
0.10695	0.125107
0.107025	0.125108
0.1071	0.124786
0.107175	0.125153
0.10725	0.124956
0.107325	0.12492
0.1074	0.125006
0.107475	0.124894
0.10755	0.124936
0.107625	0.125017
0.1077	0.124779
0.107775	0.124521
0.10785	0.124579
0.107925	0.124375
0.108	0.124144
0.108075	0.124415
0.10815	0.124711
0.108225	0.124367
0.1083	0.124479
0.108375	0.124184
0.10845	0.124097
0.108525	0.124007
0.1086	0.124085
0.108675	0.123934
0.10875	0.123636
0.108825	0.123815
0.1089	0.123854
0.108975	0.123988
0.10905	0.123957
0.109125	0.123531
0.1092	0.12383
0.109275	0.12364
0.10935	0.123766
0.109425	0.124031
0.1095	0.123945
0.109575	0.124264
0.10965	0.123976
0.109725	0.123907
0.1098	0.123945
0.109875	0.123871
0.10995	0.123945
0.110025	0.12399
0.1101	0.124127
0.110175	0.124003
0.11025	0.124031
0.110325	0.124148
0.1104	0.124597
0.110475	0.124273
0.11055	0.124049
0.110625	0.124494
0.1107	0.124697
0.110775	0.124483
0.11085	0.124542
0.110925	0.124669
0.111	0.124812
0.111075	0.124592
0.11115	0.124907
0.111225	0.124632
0.1113	0.124888
0.111375	0.12498
0.11145	0.124821
0.111525	0.124747
0.1116	0.124887
0.111675	0.124801
0.11175	0.124752
0.111825	0.124768
0.1119	0.124869
0.111975	0.125006
0.11205	0.124988
0.112125	0.125113
0.1122	0.124562
0.112275	0.124772
0.11235	0.124626
0.112425	0.124884
0.1125	0.124684
0.112575	0.125394
0.11265	0.124705
0.112725	0.124492
0.1128	0.124956
0.112875	0.124837
0.11295	0.124624
0.113025	0.124686
0.1131	0.124807
0.113175	0.124608
0.11325	0.124615
0.113325	0.12446
0.1134	0.124259
0.113475	0.124107
0.11355	0.124419
0.113625	0.124303
0.1137	0.123822
0.113775	0.124014
0.11385	0.124064
0.113925	0.124
0.114	0.123967
0.114075	0.123962
0.11415	0.123918
0.114225	0.123906
0.1143	0.12382
0.114375	0.123881
0.11445	0.124043
0.114525	0.123862
0.1146	0.123729
0.114675	0.123809
0.11475	0.123941
0.114825	0.124022
0.1149	0.124015
0.114975	0.123597
0.11505	0.123793
0.115125	0.124299
0.1152	0.123978
0.115275	0.123944
0.11535	0.12394
0.115425	0.124089
0.1155	0.124206
0.115575	0.123805
0.11565	0.12428
0.115725	0.12445
0.1158	0.124378
0.115875	0.124042
0.11595	0.124107
0.116025	0.124577
0.1161	0.124527
0.116175	0.124256
0.11625	0.124635
0.116325	0.124479
0.1164	0.124488
0.116475	0.124608
0.11655	0.124462
0.116625	0.124469
0.1167	0.124567
0.116775	0.124481
0.11685	0.124255
0.116925	0.124849
0.117	0.124831
0.117075	0.124802
0.11715	0.124896
0.117225	0.125052
0.1173	0.124708
0.117375	0.125164
0.11745	0.124909
0.117525	0.125115
0.1176	0.124682
0.117675	0.124749
0.11775	0.124889
0.117825	0.12476
0.1179	0.124826
0.117975	0.125324
0.11805	0.124989
0.118125	0.124703
0.1182	0.124634
0.118275	0.124479
0.11835	0.124571
0.118425	0.124297
0.1185	0.124431
0.118575	0.124337
0.11865	0.124326
0.118725	0.124159
0.1188	0.124082
0.118875	0.124453
0.11895	0.124177
0.119025	0.12414
0.1191	0.12402
0.119175	0.123997
0.11925	0.12382
0.119325	0.123622
0.1194	0.123822
0.119475	0.12373
0.11955	0.123922
0.119625	0.123821
0.1197	0.124014
0.119775	0.123833
0.11985	0.123675
0.119925	0.123787
0.12	0.123472
0.120075	0.123698
0.12015	0.123475
0.120225	0.123688
0.1203	0.123643
0.120375	0.123781
0.12045	0.123394
0.120525	0.123688
0.1206	0.123611
0.120675	0.123523
0.12075	0.123609
0.120825	0.123684
0.1209	0.123576
0.120975	0.123341
0.12105	0.123635
0.121125	0.123836
0.1212	0.123559
0.121275	0.123763
0.12135	0.123605
0.121425	0.123965
0.1215	0.123861
0.121575	0.123782
0.12165	0.124058
0.121725	0.123813
0.1218	0.123809
0.121875	0.123995
0.12195	0.12411
0.122025	0.124336
0.1221	0.124102
0.122175	0.12448
0.12225	0.124717
0.122325	0.124521
0.1224	0.12475
0.122475	0.124599
0.12255	0.124347
0.122625	0.124813
0.1227	0.124652
0.122775	0.124848
0.12285	0.124857
0.122925	0.124864
0.123	0.124656
0.123075	0.124766
0.12315	0.124682
0.123225	0.124684
0.1233	0.124683
0.123375	0.124759
0.12345	0.124753
0.123525	0.124706
0.1236	0.124315
0.123675	0.124485
0.12375	0.124438
0.123825	0.12438
0.1239	0.12439
0.123975	0.124255
0.12405	0.124196
0.124125	0.124288
0.1242	0.124424
0.124275	0.124327
0.12435	0.124408
0.124425	0.124229
0.1245	0.124005
0.124575	0.124218
0.12465	0.123741
0.124725	0.123946
0.1248	0.123812
0.124875	0.123749
0.12495	0.123794
0.125025	0.123526
0.1251	0.123619
0.125175	0.123265
0.12525	0.123651
0.125325	0.123498
0.1254	0.123163
0.125475	0.123009
0.12555	0.123257
0.125625	0.122882
0.1257	0.123009
0.125775	0.123166
0.12585	0.122902
0.125925	0.122875
0.126	0.123059
0.126075	0.122844
0.12615	0.12302
0.126225	0.122983
0.1263	0.123096
0.126375	0.123285
0.12645	0.123128
0.126525	0.123184
0.1266	0.123244
0.126675	0.122903
0.12675	0.122939
0.126825	0.123552
0.1269	0.12309
0.126975	0.12327
0.12705	0.123279
0.127125	0.123277
0.1272	0.123272
0.127275	0.123572
0.12735	0.123435
0.127425	0.123634
0.1275	0.123621
0.127575	0.123746
0.12765	0.123881
0.127725	0.123965
0.1278	0.124063
0.127875	0.123892
0.12795	0.124086
0.128025	0.124147
0.1281	0.124256
0.128175	0.124545
0.12825	0.124065
0.128325	0.124085
0.1284	0.124502
0.128475	0.124689
0.12855	0.124633
0.128625	0.124582
0.1287	0.124702
0.128775	0.124554
0.12885	0.124495
0.128925	0.124607
0.129	0.12452
0.129075	0.124747
0.12915	0.124465
0.129225	0.124509
0.1293	0.124565
0.129375	0.124576
0.12945	0.124339
0.129525	0.124738
0.1296	0.12468
0.129675	0.124599
0.12975	0.124603
0.129825	0.124952
0.1299	0.124357
0.129975	0.124502
0.13005	0.124546
0.130125	0.124457
0.1302	0.124441
0.130275	0.124087
0.13035	0.124456
0.130425	0.124002
0.1305	0.124164
0.130575	0.124046
0.13065	0.12381
0.130725	0.123568
0.1308	0.123679
0.130875	0.12359
0.13095	0.123564
0.131025	0.123471
0.1311	0.123362
0.131175	0.12321
0.13125	0.123013
0.131325	0.123058
0.1314	0.123148
0.131475	0.122981
0.13155	0.123172
0.131625	0.122963
0.1317	0.123068
0.131775	0.12307
0.13185	0.123372
0.131925	0.122733
0.132	0.122849
0.132075	0.122955
0.13215	0.123032
0.132225	0.123009
0.1323	0.122708
0.132375	0.122907
0.13245	0.122787
0.132525	0.123123
0.1326	0.123033
0.132675	0.123114
0.13275	0.123057
0.132825	0.122974
0.1329	0.123362
0.132975	0.123209
0.13305	0.123377
0.133125	0.123599
0.1332	0.123429
0.133275	0.123475
0.13335	0.123505
0.133425	0.123415
0.1335	0.123456
0.133575	0.1237
0.13365	0.124062
0.133725	0.12407
0.1338	0.123946
0.133875	0.123776
0.13395	0.124039
0.134025	0.124168
0.1341	0.124522
0.134175	0.124016
0.13425	0.124306
0.134325	0.124213
0.1344	0.124575
0.134475	0.124381
0.13455	0.124544
0.134625	0.124386
0.1347	0.124677
0.134775	0.124737
0.13485	0.124817
0.134925	0.124785
0.135	0.124871
0.135075	0.124795
0.13515	0.124885
0.135225	0.124874
0.1353	0.124777
0.135375	0.124759
0.13545	0.124592
0.135525	0.12457
0.1356	0.124795
0.135675	0.124595
0.13575	0.124548
0.135825	0.124468
0.1359	0.124574
0.135975	0.124614
0.13605	0.124766
0.136125	0.124304
0.1362	0.124324
0.136275	0.124197
0.13635	0.124506
0.136425	0.124233
0.1365	0.123898
0.136575	0.124082
0.13665	0.124155
0.136725	0.123903
0.1368	0.123938
0.136875	0.123818
0.13695	0.12382
0.137025	0.123646
0.1371	0.123808
0.137175	0.123779
0.13725	0.123556
0.137325	0.123481
0.1374	0.123201
0.137475	0.12323
0.13755	0.123313
0.137625	0.123174
0.1377	0.123262
0.137775	0.123134
0.13785	0.123013
0.137925	0.122925
0.138	0.122917
0.138075	0.122922
0.13815	0.122962
0.138225	0.12308
0.1383	0.122867
0.138375	0.123188
0.13845	0.122728
0.138525	0.122985
0.1386	0.122878
0.138675	0.123203
0.13875	0.123027
0.138825	0.122832
0.1389	0.122948
0.138975	0.123163
0.13905	0.123038
0.139125	0.122951
0.1392	0.123257
0.139275	0.12337
0.13935	0.123015
0.139425	0.123236
0.1395	0.123105
0.139575	0.123451
0.13965	0.123465
0.139725	0.123391
0.1398	0.123451
0.139875	0.123614
0.13995	0.123866
0.140025	0.123845
0.1401	0.123928
0.140175	0.124115
0.14025	0.124089
0.140325	0.123976
0.1404	0.124037
0.140475	0.123945
0.14055	0.124254
0.140625	0.124318
0.1407	0.12428
0.140775	0.124115
0.14085	0.12447
0.140925	0.124472
0.141	0.124454
0.141075	0.124349
0.14115	0.124429
0.141225	0.124526
0.1413	0.124481
0.141375	0.124398
0.14145	0.124362
0.141525	0.12452
0.1416	0.12477
0.141675	0.124205
0.14175	0.124473
0.141825	0.124605
0.1419	0.1245
0.141975	0.124334
0.14205	0.124402
0.142125	0.124286
0.1422	0.124377
0.142275	0.124233
0.14235	0.124261
0.142425	0.12442
0.1425	0.124152
0.142575	0.124052
0.14265	0.123951
0.142725	0.123944
0.1428	0.12397
0.142875	0.123773
0.14295	0.124014
0.143025	0.123891
0.1431	0.123947
0.143175	0.12338
0.14325	0.123302
0.143325	0.123511
0.1434	0.123479
0.143475	0.123255
0.14355	0.12339
0.143625	0.123192
0.1437	0.122972
0.143775	0.122994
0.14385	0.123272
0.143925	0.122744
0.144	0.123231
0.144075	0.122954
0.14415	0.123155
0.144225	0.123088
0.1443	0.123254
0.144375	0.122724
0.14445	0.12315
0.144525	0.122868
0.1446	0.123094
0.144675	0.12288
0.14475	0.122669
0.144825	0.123044
0.1449	0.122822
0.144975	0.123019
0.14505	0.123176
0.145125	0.123127
0.1452	0.122757
0.145275	0.123014
0.14535	0.12321
0.145425	0.123425
0.1455	0.122967
0.145575	0.123078
0.14565	0.123131
0.145725	0.123148
0.1458	0.123476
0.145875	0.123427
0.14595	0.123789
0.146025	0.123236
0.1461	0.123619
0.146175	0.123451
0.14625	0.123601
0.146325	0.123376
0.1464	0.12356
0.146475	0.123615
0.14655	0.123867
0.146625	0.124014
0.1467	0.123941
0.146775	0.124001
0.14685	0.123899
0.146925	0.123709
0.147	0.12384
0.147075	0.123917
0.14715	0.124255
0.147225	0.123986
0.1473	0.124203
0.147375	0.124054
0.14745	0.124049
0.147525	0.124251
0.1476	0.124201
0.147675	0.12397
0.14775	0.124204
0.147825	0.123688
0.1479	0.124192
0.147975	0.12425
0.14805	0.124198
0.148125	0.123909
0.1482	0.123974
0.148275	0.123978
0.14835	0.123915
0.148425	0.124016
0.1485	0.123861
0.148575	0.123981
0.14865	0.123891
0.148725	0.123377
0.1488	0.123946
0.148875	0.123692
0.14895	0.123645
0.149025	0.123856
0.1491	0.123597
0.149175	0.123544
0.14925	0.123698
0.149325	0.123159
0.1494	0.123512
0.149475	0.123328
0.14955	0.123379
0.149625	0.123466
0.1497	0.123408
0.149775	0.123523
0.14985	0.12337
0.149925	0.123398
0.15	0.123326
