# Supplementary material for: Lactone Enolates of Isochroman-3-ones and 2-Coumaranones: Quantification of Their Nucleophilicity in DMSO and Conjugate Additions to Chalcones
Source: J Org Chem. 2024 Apr 30;89(10):6915–28. doi: 10.1021/acs.joc.4c00277 (PMC11110064; doi:10.1021/acs.joc.4c00277)
Supplement: Supplementary file 2 — jo4c00277_si_002.zip [file jo4c00277_si_002.zip › 5+6c coumaranone_dma-tBu/dma-tBu_10equicarbanion.txt]

ProDataTSV

Title: 

Remarks:
#User: SX User
#HV (Absorbance channel): 425.049
#Samples per point: 28000
#Sample period: 12.5 us
#Temperature: 19.97 C
#Cell type: Stopped Flow
#Pathlength: 10
Time Stamp : 2023/02/13 14:16:15
The data was saved to file : C:\Users\SX User\Documents\My Data\aija\5-membered-CH-Acid-dma-tBu\dma-tBu_10equicarbanion.txt.


Last Modified: Mon Feb 13 14:18:12 2023 by unknown.

Options:

History: 
User : SX User

Version : SX v.4.5.0.9 Build : Aug 18 2015 12:03:04

DataStore created and initialized for data acquisition.

Time Stamp : Mon Feb 13 14:03:56 2023


----------------------------------------------------


User : SX User

Version : SX v.4.5.0.9 Build : Aug 18 2015 12:03:04

Averaged Traces : 

\..0

\..1

New line :  \..Average::0

Time Stamp : Mon Feb 13 14:16:00 2023


----------------------------------------------------


User : SX User

Version : SX v.4.5.0.9 Build : Aug 18 2015 12:03:04

DataStore created and initialized for data acquisition.

Time Stamp : Mon Feb 13 14:16:15 2023


----------------------------------------------------


Available Dimensions:	2
Time	1000 time points over 350s,linear,oversampled,external trigger,pressure hold off (pressure released immediately)
Repeat	1 repeats in set., -iter option selected

Available Properties: 	1
Absorbance	

Data:


Absorbance
Time	Repeat
	2	
0.35	1.18906
0.7	1.18076
1.05	1.17358
1.4	1.16616
1.75	1.15978
2.1	1.15266
2.45	1.14407
2.8	1.13725
3.15	1.12954
3.5	1.12284
3.85	1.1145
4.2	1.10891
4.55	1.10198
4.9	1.09536
5.25	1.08779
5.6	1.08031
5.95	1.07336
6.3	1.06678
6.65	1.06088
7	1.05397
7.35	1.04761
7.7	1.04069
8.05	1.03301
8.4	1.02701
8.75	1.02131
9.1	1.01542
9.45	1.00874
9.8	1.00223
10.15	0.995263
10.5	0.988337
10.85	0.983852
11.2	0.977803
11.55	0.970788
11.9	0.965316
12.25	0.958934
12.6	0.953292
12.95	0.945966
13.3	0.94128
13.65	0.93486
14	0.929236
14.35	0.922963
14.7	0.917331
15.05	0.911283
15.4	0.90624
15.75	0.900684
16.1	0.895881
16.45	0.890005
16.8	0.883986
17.15	0.878281
17.5	0.872523
17.85	0.867603
18.2	0.862073
18.55	0.857299
18.9	0.851039
19.25	0.846552
19.6	0.841177
19.95	0.835309
20.3	0.830925
20.65	0.826357
21	0.82158
21.35	0.815652
21.7	0.811167
22.05	0.804643
22.4	0.801035
22.75	0.796634
23.1	0.791553
23.45	0.786182
23.8	0.782438
24.15	0.776393
24.5	0.773083
24.85	0.76679
25.2	0.763563
25.55	0.758215
25.9	0.754356
26.25	0.749841
26.6	0.745466
26.95	0.740498
27.3	0.735398
27.65	0.73181
28	0.728028
28.35	0.724199
28.7	0.719494
29.05	0.714689
29.4	0.709605
29.75	0.706419
30.1	0.701864
30.45	0.698402
30.8	0.694579
31.15	0.690696
31.5	0.686709
31.85	0.682084
32.2	0.677559
32.55	0.67438
32.9	0.67029
33.25	0.666397
33.6	0.662546
33.95	0.659537
34.3	0.653918
34.65	0.649312
35	0.647286
35.35	0.643048
35.7	0.640041
36.05	0.636009
36.4	0.633874
36.75	0.628924
37.1	0.625699
37.45	0.622291
37.8	0.618708
38.15	0.614892
38.5	0.611983
38.85	0.607416
39.2	0.603849
39.55	0.600686
39.9	0.597946
40.25	0.594863
40.6	0.590522
40.95	0.587746
41.3	0.583367
41.65	0.581856
42	0.577676
42.35	0.575111
42.7	0.571621
43.05	0.567794
43.4	0.566157
43.75	0.562279
44.1	0.5597
44.45	0.556813
44.8	0.553256
45.15	0.550199
45.5	0.547035
45.85	0.544278
46.2	0.541706
46.55	0.539209
46.9	0.535648
47.25	0.532258
47.6	0.529816
47.95	0.526639
48.3	0.524112
48.65	0.520714
49	0.518839
49.35	0.516378
49.7	0.512687
50.05	0.510583
50.4	0.507715
50.75	0.50489
51.1	0.501489
51.45	0.499651
51.8	0.496801
52.15	0.494515
52.5	0.492567
52.85	0.489112
53.2	0.48588
53.55	0.484287
53.9	0.481432
54.25	0.480191
54.6	0.476413
54.95	0.473306
55.3	0.470654
55.65	0.468384
56	0.466975
56.35	0.46494
56.7	0.462683
57.05	0.459375
57.4	0.457241
57.75	0.454411
58.1	0.452904
58.45	0.451116
58.8	0.447345
59.15	0.445013
59.5	0.443431
59.85	0.441625
60.2	0.437926
60.55	0.436885
60.9	0.434205
61.25	0.431538
61.6	0.429593
61.95	0.427935
62.3	0.424526
62.65	0.423074
63	0.421802
63.35	0.419726
63.7	0.416232
64.05	0.414201
64.4	0.412205
64.75	0.411377
65.1	0.409194
65.45	0.407236
65.8	0.40463
66.15	0.402803
66.5	0.401676
66.85	0.399539
67.2	0.397341
67.55	0.395385
67.9	0.394894
68.25	0.39166
68.6	0.391125
68.95	0.388533
69.3	0.387301
69.65	0.385349
70	0.381326
70.35	0.381255
70.7	0.379212
71.05	0.376828
71.4	0.374358
71.75	0.373574
72.1	0.37078
72.45	0.369485
72.8	0.367751
73.15	0.367032
73.5	0.364725
73.85	0.362969
74.2	0.360512
74.55	0.359431
74.9	0.35675
75.25	0.356518
75.6	0.354586
75.95	0.352841
76.3	0.350589
76.65	0.348934
77	0.347997
77.35	0.347502
77.7	0.345079
78.05	0.343151
78.4	0.341127
78.75	0.340191
79.1	0.338691
79.45	0.336848
79.8	0.336799
80.15	0.334307
80.5	0.331771
80.85	0.329916
81.2	0.32985
81.55	0.327714
81.9	0.327106
82.25	0.325186
82.6	0.323454
82.95	0.321598
83.3	0.320867
83.65	0.319718
84	0.318804
84.35	0.317281
84.7	0.315614
85.05	0.314732
85.4	0.312304
85.75	0.311991
86.1	0.310331
86.45	0.308934
86.8	0.307593
87.15	0.305797
87.5	0.304063
87.85	0.302345
88.2	0.302069
88.55	0.29964
88.9	0.297798
89.25	0.296677
89.6	0.296855
89.95	0.295441
90.3	0.294446
90.65	0.293312
91	0.291675
91.35	0.290527
91.7	0.288786
92.05	0.288314
92.4	0.287709
92.75	0.286227
93.1	0.284577
93.45	0.282838
93.8	0.280566
94.15	0.281144
94.5	0.280373
94.85	0.279238
95.2	0.277718
95.55	0.276662
95.9	0.275187
96.25	0.272759
96.6	0.273043
96.95	0.271726
97.3	0.269891
97.65	0.269567
98	0.268927
98.35	0.266524
98.7	0.266076
99.05	0.265144
99.4	0.265087
99.75	0.26356
100.1	0.263009
100.45	0.260863
100.8	0.260033
101.15	0.259367
101.5	0.257531
101.85	0.256623
102.2	0.256607
102.55	0.255431
102.9	0.254967
103.25	0.25367
103.6	0.252582
103.95	0.250791
104.3	0.250423
104.65	0.249487
105	0.246878
105.35	0.247728
105.7	0.246825
106.05	0.245749
106.4	0.244361
106.75	0.243452
107.1	0.242725
107.45	0.241474
107.8	0.240174
108.15	0.239757
108.5	0.239813
108.85	0.238467
109.2	0.237401
109.55	0.237078
109.9	0.236463
110.25	0.234992
110.6	0.233712
110.95	0.232819
111.3	0.232832
111.65	0.231039
112	0.229703
112.35	0.227795
112.7	0.228704
113.05	0.227498
113.4	0.227777
113.75	0.226919
114.1	0.224993
114.45	0.224248
114.8	0.223348
115.15	0.223324
115.5	0.222518
115.85	0.222113
116.2	0.220524
116.55	0.220304
116.9	0.218936
117.25	0.218207
117.6	0.218647
117.95	0.218528
118.3	0.217548
118.65	0.215846
119	0.21463
119.35	0.214404
119.7	0.213924
120.05	0.213562
120.4	0.212987
120.75	0.211509
121.1	0.210148
121.45	0.209988
121.8	0.210155
122.15	0.208701
122.5	0.207842
122.85	0.207142
123.2	0.207314
123.55	0.204771
123.9	0.202998
124.25	0.204008
124.6	0.203429
124.95	0.204193
125.3	0.202228
125.65	0.202039
126	0.199744
126.35	0.199747
126.7	0.198895
127.05	0.199871
127.4	0.199106
127.75	0.197477
128.1	0.196463
128.45	0.195317
128.8	0.196044
129.15	0.195977
129.5	0.194922
129.85	0.191835
130.2	0.193481
130.55	0.191963
130.9	0.192446
131.25	0.191242
131.6	0.19141
131.95	0.190814
132.3	0.18996
132.65	0.18814
133	0.188059
133.35	0.188767
133.7	0.188848
134.05	0.186221
134.4	0.186109
134.75	0.185905
135.1	0.184815
135.45	0.183105
135.8	0.182564
136.15	0.18338
136.5	0.18158
136.85	0.182312
137.2	0.179901
137.55	0.181264
137.9	0.181903
138.25	0.181749
138.6	0.18063
138.95	0.178858
139.3	0.178604
139.65	0.177668
140	0.178095
140.35	0.177223
140.7	0.177432
141.05	0.176494
141.4	0.175102
141.75	0.174341
142.1	0.174583
142.45	0.174749
142.8	0.174051
143.15	0.173045
143.5	0.172667
143.85	0.172133
144.2	0.170969
144.55	0.172028
144.9	0.172266
145.25	0.170742
145.6	0.169356
145.95	0.169454
146.3	0.169239
146.65	0.168707
147	0.1684
147.35	0.168319
147.7	0.167922
148.05	0.166455
148.4	0.166715
148.75	0.164924
149.1	0.164889
149.45	0.164402
149.8	0.165223
150.15	0.164024
150.5	0.163141
150.85	0.162859
151.2	0.162248
151.55	0.161335
151.9	0.16243
152.25	0.161773
152.6	0.161357
152.95	0.160841
153.3	0.160208
153.65	0.160316
154	0.160044
154.35	0.160046
154.7	0.157796
155.05	0.157114
155.4	0.15762
155.75	0.157465
156.1	0.157467
156.45	0.157163
156.8	0.156436
157.15	0.156418
157.5	0.155794
157.85	0.156004
158.2	0.155186
158.55	0.155179
158.9	0.154863
159.25	0.154101
159.6	0.152639
159.95	0.152735
160.3	0.152388
160.65	0.151901
161	0.152142
161.35	0.15225
161.7	0.151542
162.05	0.151525
162.4	0.150624
162.75	0.150303
163.1	0.150635
163.45	0.150083
163.8	0.148786
164.15	0.148876
164.5	0.150113
164.85	0.148745
165.2	0.148693
165.55	0.147472
165.9	0.14728
166.25	0.147406
166.6	0.146443
166.95	0.147335
167.3	0.146272
167.65	0.145624
168	0.14647
168.35	0.144983
168.7	0.144432
169.05	0.144964
169.4	0.144129
169.75	0.143454
170.1	0.143784
170.45	0.14304
170.8	0.143685
171.15	0.142436
171.5	0.142513
171.85	0.141914
172.2	0.143027
172.55	0.140965
172.9	0.14119
173.25	0.140357
173.6	0.140033
173.95	0.139763
174.3	0.138491
174.65	0.139013
175	0.139202
175.35	0.139427
175.7	0.139001
176.05	0.13828
176.4	0.137442
176.75	0.137507
177.1	0.137463
177.45	0.136624
177.8	0.137276
178.15	0.136545
178.5	0.134878
178.85	0.135654
179.2	0.134342
179.55	0.135143
179.9	0.135981
180.25	0.134647
180.6	0.134372
180.95	0.134075
181.3	0.132855
181.65	0.133705
182	0.134044
182.35	0.134542
182.7	0.133431
183.05	0.13331
183.4	0.131853
183.75	0.133249
184.1	0.131115
184.45	0.132223
184.8	0.132577
185.15	0.131034
185.5	0.131074
185.85	0.129048
186.2	0.1304
186.55	0.129955
186.9	0.131968
187.25	0.13071
187.6	0.129802
187.95	0.129091
188.3	0.128684
188.65	0.128329
189	0.12869
189.35	0.128457
189.7	0.12831
190.05	0.128055
190.4	0.127954
190.75	0.127406
191.1	0.126863
191.45	0.127652
191.8	0.127681
192.15	0.126687
192.5	0.126071
192.85	0.125487
193.2	0.126869
193.55	0.126356
193.9	0.126853
194.25	0.126025
194.6	0.124872
194.95	0.124372
195.3	0.124187
195.65	0.124475
196	0.1248
196.35	0.123706
196.7	0.123922
197.05	0.123239
197.4	0.12247
197.75	0.122601
198.1	0.122682
198.45	0.122674
198.8	0.121624
199.15	0.122092
199.5	0.121462
199.85	0.120086
200.2	0.121325
200.55	0.121481
200.9	0.121108
201.25	0.120458
201.6	0.120356
201.95	0.120867
202.3	0.120309
202.65	0.121855
203	0.121304
203.35	0.120055
203.7	0.11986
204.05	0.119914
204.4	0.119443
204.75	0.120812
205.1	0.118754
205.45	0.117609
205.8	0.118619
206.15	0.118527
206.5	0.118802
206.85	0.118587
207.2	0.119145
207.55	0.118201
207.9	0.11777
208.25	0.116874
208.6	0.117337
208.95	0.117991
209.3	0.117731
209.65	0.11698
210	0.115635
210.35	0.115698
210.7	0.116324
211.05	0.11637
211.4	0.11564
211.75	0.114756
212.1	0.115854
212.45	0.115297
212.8	0.116114
213.15	0.115017
213.5	0.115116
213.85	0.114091
214.2	0.115476
214.55	0.115674
214.9	0.114973
215.25	0.114497
215.6	0.113916
215.95	0.114108
216.3	0.1146
216.65	0.115065
217	0.114108
217.35	0.114414
217.7	0.113068
218.05	0.113417
218.4	0.113336
218.75	0.112985
219.1	0.113063
219.45	0.113292
219.8	0.112711
220.15	0.112276
220.5	0.111337
220.85	0.112953
221.2	0.112681
221.55	0.112571
221.9	0.111985
222.25	0.11079
222.6	0.111576
222.95	0.111788
223.3	0.111684
223.65	0.112002
224	0.112359
224.35	0.111777
224.7	0.110307
225.05	0.11021
225.4	0.109273
225.75	0.110534
226.1	0.110427
226.45	0.108812
226.8	0.108991
227.15	0.110021
227.5	0.110331
227.85	0.11083
228.2	0.110559
228.55	0.109327
228.9	0.108841
229.25	0.10851
229.6	0.108516
229.95	0.108904
230.3	0.109184
230.65	0.108418
231	0.108398
231.35	0.107794
231.7	0.108118
232.05	0.108627
232.4	0.109386
232.75	0.107919
233.1	0.107909
233.45	0.107526
233.8	0.107225
234.15	0.107719
234.5	0.107435
234.85	0.106881
235.2	0.107191
235.55	0.105283
235.9	0.106268
236.25	0.106566
236.6	0.104809
236.95	0.106393
237.3	0.107107
237.65	0.106493
238	0.105346
238.35	0.10541
238.7	0.106399
239.05	0.105574
239.4	0.104808
239.75	0.104943
240.1	0.103627
240.45	0.104153
240.8	0.105209
241.15	0.105938
241.5	0.10541
241.85	0.104394
242.2	0.102959
242.55	0.103947
242.9	0.104614
243.25	0.10525
243.6	0.103914
243.95	0.104054
244.3	0.104563
244.65	0.103879
245	0.10533
245.35	0.104615
245.7	0.103798
246.05	0.104065
246.4	0.103078
246.75	0.103123
247.1	0.102529
247.45	0.103743
247.8	0.103229
248.15	0.102617
248.5	0.102159
248.85	0.102283
249.2	0.101825
249.55	0.102118
249.9	0.10215
250.25	0.102918
250.6	0.102267
250.95	0.102406
251.3	0.10244
251.65	0.10123
252	0.101189
252.35	0.102355
252.7	0.102003
253.05	0.10206
253.4	0.10298
253.75	0.102585
254.1	0.100685
254.45	0.100502
254.8	0.100439
255.15	0.101997
255.5	0.101706
255.85	0.102083
256.2	0.100933
256.55	0.100537
256.9	0.0998672
257.25	0.100178
257.6	0.101037
257.95	0.10087
258.3	0.100821
258.65	0.0997089
259	0.100364
259.35	0.100444
259.7	0.10107
260.05	0.101126
260.4	0.101333
260.75	0.100658
261.1	0.0993254
261.45	0.100249
261.8	0.0997732
262.15	0.0996065
262.5	0.100324
262.85	0.101109
263.2	0.100067
263.55	0.099452
263.9	0.0996027
264.25	0.10044
264.6	0.0992975
264.95	0.100065
265.3	0.0996332
265.65	0.0995629
266	0.0988926
266.35	0.0987996
266.7	0.100084
267.05	0.100445
267.4	0.0994116
267.75	0.0996854
268.1	0.0988585
268.45	0.0990632
268.8	0.0990959
269.15	0.0996787
269.5	0.0993123
269.85	0.0983498
270.2	0.0987149
270.55	0.0968998
270.9	0.0988455
271.25	0.0984349
271.6	0.0985978
271.95	0.0984699
272.3	0.0985744
272.65	0.097074
273	0.0978615
273.35	0.0981158
273.7	0.0988244
274.05	0.0974728
274.4	0.0974155
274.75	0.0983235
275.1	0.0980473
275.45	0.0974517
275.8	0.0977291
276.15	0.0974558
276.5	0.0975561
276.85	0.0977928
277.2	0.0964976
277.55	0.0971102
277.9	0.096708
278.25	0.096085
278.6	0.0956214
278.95	0.0968325
279.3	0.097579
279.65	0.0968958
280	0.0967702
280.35	0.097328
280.7	0.0973764
281.05	0.0968577
281.4	0.0976811
281.75	0.0974729
282.1	0.0958943
282.45	0.0963485
282.8	0.0960077
283.15	0.0962913
283.5	0.097264
283.85	0.0974287
284.2	0.0970223
284.55	0.0963825
284.9	0.0958909
285.25	0.0956489
285.6	0.0953526
285.95	0.0953907
286.3	0.095982
286.65	0.0957952
287	0.0951968
287.35	0.0958783
287.7	0.0963053
288.05	0.0955148
288.4	0.095303
288.75	0.0954429
289.1	0.0944194
289.45	0.0942363
289.8	0.0944226
290.15	0.0938841
290.5	0.0948764
290.85	0.0948108
291.2	0.095228
291.55	0.0947515
291.9	0.0944364
292.25	0.0952001
292.6	0.0948151
292.95	0.0955701
293.3	0.0946068
293.65	0.0953705
294	0.0943221
294.35	0.0951839
294.7	0.0948344
295.05	0.0943528
295.4	0.094418
295.75	0.0946264
296.1	0.0958148
296.45	0.0944224
296.8	0.0937366
297.15	0.0951085
297.5	0.0949264
297.85	0.0947498
298.2	0.0944351
298.55	0.0944804
298.9	0.0953023
299.25	0.0945949
299.6	0.0949529
299.95	0.0943109
300.3	0.0936868
300.65	0.0940864
301	0.0939346
301.35	0.0940153
301.7	0.0931705
302.05	0.0926552
302.4	0.0943063
302.75	0.0942511
303.1	0.0944388
303.45	0.092755
303.8	0.0924563
304.15	0.0934573
304.5	0.093837
304.85	0.093408
305.2	0.0923528
305.55	0.0931063
305.9	0.0934306
306.25	0.0944919
306.6	0.0932267
306.95	0.0930324
307.3	0.092981
307.65	0.0933846
308	0.0936136
308.35	0.0934028
308.7	0.092078
309.05	0.092556
309.4	0.0930089
309.75	0.0923635
310.1	0.0934391
310.45	0.0935978
310.8	0.0938679
311.15	0.0932784
311.5	0.0930893
311.85	0.0913048
312.2	0.092381
312.55	0.0942992
312.9	0.0936946
313.25	0.0931583
313.6	0.0925899
313.95	0.0932329
314.3	0.0919036
314.65	0.0918873
315	0.0920508
315.35	0.091736
315.7	0.0921108
316.05	0.0933626
316.4	0.092407
316.75	0.0933407
317.1	0.0931934
317.45	0.092785
317.8	0.0921959
318.15	0.0923515
318.5	0.0917768
318.85	0.0911163
319.2	0.0919269
319.55	0.0919485
319.9	0.091457
320.25	0.0922527
320.6	0.0910303
320.95	0.0920395
321.3	0.0920661
321.65	0.0921132
322	0.0914137
322.35	0.0927522
322.7	0.091998
323.05	0.0916278
323.4	0.0918963
323.75	0.0922649
324.1	0.0909888
324.45	0.0917432
324.8	0.090792
325.15	0.092135
325.5	0.090966
325.85	0.0925478
326.2	0.0910485
326.55	0.0916052
326.9	0.0918537
327.25	0.0911205
327.6	0.0907115
327.95	0.0922867
328.3	0.0916394
328.65	0.0930509
329	0.0917454
329.35	0.0918075
329.7	0.0915634
330.05	0.0913309
330.4	0.091209
330.75	0.0921528
331.1	0.0910968
331.45	0.0914098
331.8	0.0913334
332.15	0.0909969
332.5	0.0916369
332.85	0.0911697
333.2	0.0912558
333.55	0.0910114
333.9	0.09064
334.25	0.0911486
334.6	0.0916565
334.95	0.0914104
335.3	0.0917197
335.65	0.0919386
336	0.0915829
336.35	0.0914126
336.7	0.0903441
337.05	0.0909343
337.4	0.0913433
337.75	0.0916473
338.1	0.0909188
338.45	0.09096
338.8	0.0903536
339.15	0.0912225
339.5	0.091902
339.85	0.0909261
340.2	0.0899247
340.55	0.0906832
340.9	0.089001
341.25	0.0918086
341.6	0.0908085
341.95	0.0906586
342.3	0.0904583
342.65	0.0909172
343	0.0904861
343.35	0.0903559
343.7	0.090846
344.05	0.0907905
344.4	0.0904913
344.75	0.0909106
345.1	0.0901259
345.45	0.0898733
345.8	0.0907026
346.15	0.0910117
346.5	0.0906543
346.85	0.0897633
347.2	0.0893239
347.55	0.0902381
347.9	0.0906277
348.25	0.0904334
348.6	0.0918515
348.95	0.0908997
349.3	0.0898345
349.65	0.089382
350	0.0897745
