# Supplementary material for: Lactone Enolates of Isochroman-3-ones and 2-Coumaranones: Quantification of Their Nucleophilicity in DMSO and Conjugate Additions to Chalcones
Source: J Org Chem. 2024 Apr 30;89(10):6915–28. doi: 10.1021/acs.joc.4c00277 (PMC11110064; doi:10.1021/acs.joc.4c00277)
Supplement: Supplementary file 2 — jo4c00277_si_002.zip [file jo4c00277_si_002.zip › 5+6c coumaranone_dma-tBu/dma-tBu_20equicarbanion.exp]

*********************************************************
*   File written by ExpoFit V 1.3 (2007 by Dr. Kempf)   *
*********************************************************

Date = 13/02/2023 15:06:27
dma-tBu_20equicarbanion.txt
13/02/2023 14:30:40
Universal ASCII - file data
1000
0.15     1.21482
0.3     1.20538
0.45     1.19751
0.6     1.19159
0.75     1.18422
0.9     1.17673
1.05     1.17008
1.2     1.16498
1.35     1.15642
1.5     1.15085
1.65     1.14305
1.8     1.13803
1.95     1.13126
2.1     1.12336
2.25     1.11698
2.4     1.10973
2.55     1.10385
2.7     1.09736
2.85     1.09019
3     1.08392
3.15     1.07676
3.3     1.07118
3.45     1.0635
3.6     1.05751
3.75     1.0503
3.9     1.0449
4.05     1.03891
4.2     1.03151
4.35     1.02564
4.5     1.01794
4.65     1.01326
4.8     1.00704
4.95     1.00154
5.1     0.994172
5.25     0.989739
5.4     0.983547
5.55     0.974109
5.7     0.970037
5.85     0.96307
6     0.959429
6.15     0.951974
6.3     0.946994
6.45     0.941346
6.6     0.936629
6.75     0.929521
6.9     0.923454
7.05     0.917341
7.2     0.914034
7.35     0.906173
7.5     0.901264
7.65     0.896351
7.8     0.889575
7.95     0.883998
8.1     0.878832
8.25     0.873174
8.4     0.868313
8.55     0.863083
8.7     0.857624
8.85     0.853565
9     0.847789
9.15     0.844187
9.3     0.836881
9.45     0.832627
9.6     0.827708
9.75     0.821747
9.9     0.817838
10.05     0.810462
10.2     0.80706
10.35     0.800243
10.5     0.796524
10.65     0.791817
10.8     0.787313
10.95     0.783627
11.1     0.777232
11.25     0.773234
11.4     0.768186
11.55     0.763765
11.7     0.759831
11.85     0.754484
12     0.75005
12.15     0.745668
12.3     0.742969
12.45     0.736919
12.6     0.731658
12.75     0.727075
12.9     0.725199
13.05     0.720257
13.2     0.714492
13.35     0.710773
13.5     0.706201
13.65     0.703384
13.8     0.69859
13.95     0.693678
14.1     0.689993
14.25     0.685137
14.4     0.682956
14.55     0.678611
14.7     0.673915
14.85     0.67039
15     0.665029
15.15     0.661819
15.3     0.656571
15.45     0.654383
15.6     0.651724
15.75     0.64557
15.9     0.644196
16.05     0.640085
16.2     0.636248
16.35     0.631603
16.5     0.62788
16.65     0.623894
16.8     0.620696
16.95     0.617439
17.1     0.613739
17.25     0.611014
17.4     0.608119
17.55     0.603178
17.7     0.600308
17.85     0.595963
18     0.593198
18.15     0.589542
18.3     0.587263
18.45     0.584543
18.6     0.578948
18.75     0.576721
18.9     0.572457
19.05     0.570342
19.2     0.566375
19.35     0.563962
19.5     0.560335
19.65     0.557134
19.8     0.555021
19.95     0.551207
20.1     0.549715
20.25     0.545758
20.4     0.543451
20.55     0.538947
20.7     0.536292
20.85     0.532624
21     0.529009
21.15     0.526118
21.3     0.523456
21.45     0.5212
21.6     0.519599
21.75     0.516612
21.9     0.514287
22.05     0.509063
22.2     0.508091
22.35     0.504942
22.5     0.501156
22.65     0.498088
22.8     0.496864
22.95     0.495179
23.1     0.491004
23.25     0.488892
23.4     0.48491
23.55     0.484793
23.7     0.479721
23.85     0.479445
24     0.475754
24.15     0.472458
24.3     0.471328
24.45     0.468226
24.6     0.466453
24.75     0.4652
24.9     0.45918
25.05     0.459516
25.2     0.453892
25.35     0.452946
25.5     0.45107
25.65     0.448203
25.8     0.446616
25.95     0.443737
26.1     0.444142
26.25     0.441295
26.4     0.439214
26.55     0.436063
26.7     0.433883
26.85     0.43246
27     0.427362
27.15     0.429297
27.3     0.424721
27.45     0.424218
27.6     0.420688
27.75     0.418018
27.9     0.415575
28.05     0.4127
28.2     0.410812
28.35     0.410721
28.5     0.408229
28.65     0.40662
28.8     0.406637
28.95     0.402118
29.1     0.401519
29.25     0.39937
29.4     0.396666
29.55     0.394625
29.7     0.39213
29.85     0.390887
30     0.388094
30.15     0.38717
30.3     0.3857
30.45     0.38312
30.6     0.38133
30.75     0.381006
30.9     0.378719
31.05     0.376245
31.2     0.376026
31.35     0.37219
31.5     0.372414
31.65     0.370223
31.8     0.367193
31.95     0.366801
32.1     0.362857
32.25     0.363164
32.4     0.36049
32.55     0.359593
32.7     0.358113
32.85     0.356005
33     0.356612
33.15     0.353481
33.3     0.353273
33.45     0.350958
33.6     0.348256
33.75     0.347032
33.9     0.34553
34.05     0.345385
34.2     0.341562
34.35     0.34251
34.5     0.339667
34.65     0.337742
34.8     0.337268
34.95     0.334759
35.1     0.333986
35.25     0.332175
35.4     0.331243
35.55     0.330975
35.7     0.329254
35.85     0.327787
36     0.323259
36.15     0.323848
36.3     0.323052
36.45     0.320116
36.6     0.318543
36.75     0.318268
36.9     0.317018
37.05     0.315287
37.2     0.314004
37.35     0.312335
37.5     0.311859
37.65     0.311435
37.8     0.310578
37.95     0.308166
38.1     0.306495
38.25     0.306341
38.4     0.305297
38.55     0.301911
38.7     0.302867
38.85     0.300663
39     0.299426
39.15     0.298967
39.3     0.295548
39.45     0.296683
39.6     0.295226
39.75     0.293083
39.9     0.293471
40.05     0.289789
40.2     0.291551
40.35     0.290153
40.5     0.289014
40.65     0.288975
40.8     0.286175
40.95     0.285951
41.1     0.284503
41.25     0.281761
41.4     0.28073
41.55     0.28234
41.7     0.278041
41.85     0.278747
42     0.277105
42.15     0.277986
42.3     0.276392
42.45     0.275532
42.6     0.275152
42.75     0.272163
42.9     0.270738
43.05     0.269752
43.2     0.267929
43.35     0.26844
43.5     0.265918
43.65     0.268357
43.8     0.264894
43.95     0.264992
44.1     0.263952
44.25     0.263982
44.4     0.262346
44.55     0.262956
44.7     0.262369
44.85     0.259719
45     0.259836
45.15     0.256839
45.3     0.256349
45.45     0.25467
45.6     0.253709
45.75     0.25304
45.9     0.251378
46.05     0.253266
46.2     0.252018
46.35     0.251501
46.5     0.251086
46.65     0.249593
46.8     0.249124
46.95     0.245977
47.1     0.245552
47.25     0.24461
47.4     0.244792
47.55     0.244713
47.7     0.242622
47.85     0.243227
48     0.242493
48.15     0.242091
48.3     0.241112
48.45     0.23945
48.6     0.240317
48.75     0.238791
48.9     0.235354
49.05     0.23803
49.2     0.235176
49.35     0.235243
49.5     0.234331
49.65     0.23359
49.8     0.234874
49.95     0.232092
50.1     0.231707
50.25     0.231398
50.4     0.230231
50.55     0.230151
50.7     0.229512
50.85     0.228511
51     0.228424
51.15     0.225549
51.3     0.227199
51.45     0.224875
51.6     0.223941
51.75     0.222659
51.9     0.22359
52.05     0.222726
52.2     0.222151
52.35     0.222786
52.5     0.220303
52.65     0.221466
52.8     0.220095
52.95     0.221207
53.1     0.219681
53.25     0.217992
53.4     0.217394
53.55     0.217488
53.7     0.217385
53.85     0.214056
54     0.213568
54.15     0.21466
54.3     0.214926
54.45     0.213298
54.6     0.212078
54.75     0.212989
54.9     0.212565
55.05     0.21238
55.2     0.210059
55.35     0.210659
55.5     0.209692
55.65     0.208343
55.8     0.209284
55.95     0.208065
56.1     0.208902
56.25     0.207298
56.4     0.206677
56.55     0.205896
56.7     0.205918
56.85     0.204459
57     0.203875
57.15     0.205377
57.3     0.20236
57.45     0.20365
57.6     0.202881
57.75     0.204158
57.9     0.20313
58.05     0.200415
58.2     0.201217
58.35     0.19904
58.5     0.199973
58.65     0.19871
58.8     0.198389
58.95     0.198317
59.1     0.197981
59.25     0.198115
59.4     0.196779
59.55     0.197239
59.7     0.195061
59.85     0.197299
60     0.196382
60.15     0.194026
60.3     0.195908
60.45     0.192362
60.6     0.195134
60.75     0.19061
60.9     0.191578
61.05     0.191692
61.2     0.191941
61.35     0.193936
61.5     0.190829
61.65     0.190585
61.8     0.190637
61.95     0.190492
62.1     0.190969
62.25     0.188968
62.4     0.187769
62.55     0.188178
62.7     0.188285
62.85     0.186314
63     0.185962
63.15     0.186598
63.3     0.186972
63.45     0.187314
63.6     0.186478
63.75     0.185673
63.9     0.186103
64.05     0.185136
64.2     0.184646
64.35     0.18682
64.5     0.182828
64.65     0.184454
64.8     0.183107
64.95     0.182274
65.1     0.183538
65.25     0.181332
65.4     0.182038
65.55     0.182195
65.7     0.182165
65.85     0.180656
66     0.180549
66.15     0.180323
66.3     0.179994
66.45     0.179094
66.6     0.180222
66.75     0.180302
66.9     0.179332
67.05     0.177716
67.2     0.178307
67.35     0.17677
67.5     0.177964
67.65     0.176929
67.8     0.176718
67.95     0.177372
68.1     0.176231
68.25     0.177982
68.4     0.177574
68.55     0.175961
68.7     0.176936
68.85     0.174786
69     0.176566
69.15     0.173586
69.3     0.173792
69.45     0.174377
69.6     0.173494
69.75     0.174935
69.9     0.172864
70.05     0.173662
70.2     0.173573
70.35     0.172896
70.5     0.17324
70.65     0.17192
70.8     0.171834
70.95     0.172588
71.1     0.171103
71.25     0.172422
71.4     0.169567
71.55     0.170895
71.7     0.170844
71.85     0.169982
72     0.170924
72.15     0.169122
72.3     0.171191
72.45     0.168662
72.6     0.170851
72.75     0.168018
72.9     0.169249
73.05     0.168635
73.2     0.168468
73.35     0.167526
73.5     0.166082
73.65     0.166436
73.8     0.166943
73.95     0.165595
74.1     0.165327
74.25     0.166329
74.4     0.166173
74.55     0.167694
74.7     0.164528
74.85     0.164844
75     0.166288
75.15     0.166016
75.3     0.164701
75.45     0.163639
75.6     0.164873
75.75     0.164401
75.9     0.161986
76.05     0.164354
76.2     0.164108
76.35     0.164514
76.5     0.163687
76.65     0.162563
76.8     0.16327
76.95     0.163167
77.1     0.16462
77.25     0.162237
77.4     0.163572
77.55     0.162179
77.7     0.164784
77.85     0.161685
78     0.16194
78.15     0.162264
78.3     0.162088
78.45     0.163245
78.6     0.160615
78.75     0.160871
78.9     0.160346
79.05     0.159662
79.2     0.15949
79.35     0.159264
79.5     0.160299
79.65     0.159382
79.8     0.159397
79.95     0.159445
80.1     0.159932
80.25     0.159952
80.4     0.159797
80.55     0.158961
80.7     0.159895
80.85     0.158445
81     0.15947
81.15     0.159157
81.3     0.157337
81.45     0.159243
81.6     0.156293
81.75     0.158068
81.9     0.157895
82.05     0.156393
82.2     0.159314
82.35     0.157528
82.5     0.159583
82.65     0.158958
82.8     0.157717
82.95     0.157087
83.1     0.155902
83.25     0.157121
83.4     0.15761
83.55     0.156681
83.7     0.156416
83.85     0.156074
84     0.154461
84.15     0.15564
84.3     0.155903
84.45     0.154104
84.6     0.155166
84.75     0.155698
84.9     0.156585
85.05     0.154795
85.2     0.155108
85.35     0.155152
85.5     0.154362
85.65     0.154071
85.8     0.151713
85.95     0.152876
86.1     0.153492
86.25     0.15388
86.4     0.152936
86.55     0.152215
86.7     0.153954
86.85     0.15222
87     0.153802
87.15     0.151872
87.3     0.152751
87.45     0.153308
87.6     0.152995
87.75     0.153488
87.9     0.152088
88.05     0.153223
88.2     0.151981
88.35     0.152062
88.5     0.150836
88.65     0.151113
88.8     0.15045
88.95     0.150446
89.1     0.150279
89.25     0.151659
89.4     0.151213
89.55     0.151151
89.7     0.151762
89.85     0.152228
90     0.151211
90.15     0.150468
90.3     0.151422
90.45     0.151927
90.6     0.150035
90.75     0.151866
90.9     0.150259
91.05     0.15037
91.2     0.152067
91.35     0.150879
91.5     0.14863
91.65     0.151068
91.8     0.149705
91.95     0.151082
92.1     0.149601
92.25     0.149887
92.4     0.150534
92.55     0.148339
92.7     0.150181
92.85     0.148115
93     0.148088
93.15     0.149915
93.3     0.149046
93.45     0.148723
93.6     0.149885
93.75     0.149839
93.9     0.149404
94.05     0.148745
94.2     0.148033
94.35     0.149576
94.5     0.146372
94.65     0.148367
94.8     0.147816
94.95     0.14811
95.1     0.147578
95.25     0.147098
95.4     0.146799
95.55     0.149327
95.7     0.146261
95.85     0.148096
96     0.147139
96.15     0.148366
96.3     0.148972
96.45     0.146969
96.6     0.148556
96.75     0.145891
96.9     0.147752
97.05     0.145882
97.2     0.14592
97.35     0.147397
97.5     0.14631
97.65     0.144526
97.8     0.145779
97.95     0.1475
98.1     0.143132
98.25     0.14633
98.4     0.143219
98.55     0.145753
98.7     0.146521
98.85     0.145401
99     0.145876
99.15     0.145501
99.3     0.14741
99.45     0.146378
99.6     0.145822
99.75     0.145776
99.9     0.145558
100.05     0.14545
100.2     0.146017
100.35     0.145554
100.5     0.146575
100.65     0.146423
100.8     0.145188
100.95     0.147055
101.1     0.146095
101.25     0.145934
101.4     0.146055
101.55     0.14507
101.7     0.145505
101.85     0.143443
102     0.145816
102.15     0.144558
102.3     0.145234
102.45     0.14464
102.6     0.14413
102.75     0.143444
102.9     0.147412
103.05     0.143255
103.2     0.14555
103.35     0.143387
103.5     0.145322
103.65     0.145462
103.8     0.145314
103.95     0.144883
104.1     0.144297
104.25     0.144311
104.4     0.143698
104.55     0.144347
104.7     0.145062
104.85     0.143709
105     0.144503
105.15     0.143072
105.3     0.143526
105.45     0.143722
105.6     0.143836
105.75     0.142596
105.9     0.145149
106.05     0.141286
106.2     0.143201
106.35     0.142181
106.5     0.144289
106.65     0.141764
106.8     0.144092
106.95     0.143914
107.1     0.142185
107.25     0.145837
107.4     0.142165
107.55     0.143297
107.7     0.141327
107.85     0.141672
108     0.141706
108.15     0.141376
108.3     0.13929
108.45     0.142468
108.6     0.141433
108.75     0.141233
108.9     0.142804
109.05     0.142412
109.2     0.142143
109.35     0.142688
109.5     0.142863
109.65     0.144888
109.8     0.142421
109.95     0.142052
110.1     0.142509
110.25     0.142755
110.4     0.142107
110.55     0.141031
110.7     0.140845
110.85     0.142584
111     0.141741
111.15     0.142386
111.3     0.141864
111.45     0.142649
111.6     0.14105
111.75     0.142397
111.9     0.139867
112.05     0.141614
112.2     0.142258
112.35     0.139708
112.5     0.142531
112.65     0.1392
112.8     0.143691
112.95     0.14191
113.1     0.141545
113.25     0.142815
113.4     0.141848
113.55     0.141651
113.7     0.142901
113.85     0.141207
114     0.142308
114.15     0.141922
114.3     0.141086
114.45     0.141455
114.6     0.140061
114.75     0.14113
114.9     0.141435
115.05     0.140326
115.2     0.141252
115.35     0.141954
115.5     0.141178
115.65     0.14168
115.8     0.14034
115.95     0.141516
116.1     0.140869
116.25     0.142306
116.4     0.141633
116.55     0.141007
116.7     0.139863
116.85     0.14204
117     0.140463
117.15     0.141052
117.3     0.140143
117.45     0.140517
117.6     0.142742
117.75     0.139843
117.9     0.141448
118.05     0.141576
118.2     0.141051
118.35     0.14048
118.5     0.142298
118.65     0.142101
118.8     0.140473
118.95     0.142592
119.1     0.140873
119.25     0.141325
119.4     0.141829
119.55     0.140612
119.7     0.142568
119.85     0.140456
120     0.140996
120.15     0.140551
120.3     0.142067
120.45     0.139297
120.6     0.143512
120.75     0.14329
120.9     0.139683
121.05     0.140987
121.2     0.140198
121.35     0.14105
121.5     0.141403
121.65     0.140693
121.8     0.141029
121.95     0.141059
122.1     0.139375
122.25     0.141168
122.4     0.139836
122.55     0.140373
122.7     0.140041
122.85     0.140249
123     0.140308
123.15     0.139382
123.3     0.140351
123.45     0.140122
123.6     0.14037
123.75     0.141167
123.9     0.138957
124.05     0.140857
124.2     0.140616
124.35     0.139336
124.5     0.141327
124.65     0.139317
124.8     0.141607
124.95     0.140633
125.1     0.140929
125.25     0.14055
125.4     0.141206
125.55     0.141101
125.7     0.140151
125.85     0.139523
126     0.141193
126.15     0.141074
126.3     0.138748
126.45     0.14157
126.6     0.139757
126.75     0.13925
126.9     0.139111
127.05     0.138689
127.2     0.139777
127.35     0.138839
127.5     0.14028
127.65     0.140481
127.8     0.139727
127.95     0.139584
128.1     0.139579
128.25     0.141942
128.4     0.137602
128.55     0.139472
128.7     0.139865
128.85     0.138994
129     0.138913
129.15     0.13842
129.3     0.139729
129.45     0.139929
129.6     0.140132
129.75     0.139956
129.9     0.139211
130.05     0.140462
130.2     0.140854
130.35     0.140725
130.5     0.140205
130.65     0.140355
130.8     0.138582
130.95     0.139495
131.1     0.139325
131.25     0.140493
131.4     0.13987
131.55     0.139545
131.7     0.140006
131.85     0.139665
132     0.140001
132.15     0.141057
132.3     0.139255
132.45     0.141055
132.6     0.140527
132.75     0.141339
132.9     0.139913
133.05     0.140903
133.2     0.140431
133.35     0.138903
133.5     0.14089
133.65     0.141222
133.8     0.139494
133.95     0.139703
134.1     0.139435
134.25     0.138953
134.4     0.139993
134.55     0.140269
134.7     0.140389
134.85     0.140421
135     0.140544
135.15     0.139971
135.3     0.138124
135.45     0.138914
135.6     0.13991
135.75     0.139126
135.9     0.139605
136.05     0.137254
136.2     0.141428
136.35     0.140745
136.5     0.138373
136.65     0.139809
136.8     0.138164
136.95     0.140137
137.1     0.139816
137.25     0.139629
137.4     0.140575
137.55     0.139618
137.7     0.140618
137.85     0.1395
138     0.139396
138.15     0.14041
138.3     0.139341
138.45     0.137045
138.6     0.138106
138.75     0.139286
138.9     0.139237
139.05     0.138053
139.2     0.139913
139.35     0.13939
139.5     0.140333
139.65     0.140805
139.8     0.141091
139.95     0.141493
140.1     0.141002
140.25     0.140081
140.4     0.139027
140.55     0.138792
140.7     0.138182
140.85     0.138118
141     0.138278
141.15     0.138176
141.3     0.1401
141.45     0.139563
141.6     0.141555
141.75     0.140331
141.9     0.141634
142.05     0.14121
142.2     0.14068
142.35     0.139029
142.5     0.138379
142.65     0.138582
142.8     0.138986
142.95     0.140653
143.1     0.140407
143.25     0.137943
143.4     0.138968
143.55     0.137613
143.7     0.139843
143.85     0.137178
144     0.139866
144.15     0.137603
144.3     0.139545
144.45     0.140151
144.6     0.13826
144.75     0.13912
144.9     0.137814
145.05     0.13777
145.2     0.138948
145.35     0.137696
145.5     0.138895
145.65     0.138869
145.8     0.138865
145.95     0.138452
146.1     0.139342
146.25     0.139418
146.4     0.138706
146.55     0.140284
146.7     0.13992
146.85     0.139786
147     0.140246
147.15     0.140545
147.3     0.13828
147.45     0.13916
147.6     0.139029
147.75     0.139076
147.9     0.139169
148.05     0.138746
148.2     0.138229
148.35     0.140972
148.5     0.139831
148.65     0.139978
148.8     0.140416
148.95     0.139256
149.1     0.141343
149.25     0.13868
149.4     0.139026
149.55     0.13904
149.7     0.137612
149.85     0.140639
150     0.138371
1
Don`t Show mark
Exponential decrease
0.137045
1.21482
1000
0.001
235
11
Automatic fit
Reference is not zero
Graph
0.137045
1.21482
0
Measured value
0.15
150
0
Time (sec)
