# Supplementary material for: Lactone Enolates of Isochroman-3-ones and 2-Coumaranones: Quantification of Their Nucleophilicity in DMSO and Conjugate Additions to Chalcones
Source: J Org Chem. 2024 Apr 30;89(10):6915–28. doi: 10.1021/acs.joc.4c00277 (PMC11110064; doi:10.1021/acs.joc.4c00277)
Supplement: Supplementary file 2 — jo4c00277_si_002.zip [file jo4c00277_si_002.zip › 5+6c coumaranone_dma-tBu/dma-tBu_30equicarbanion.exp]

*********************************************************
*   File written by ExpoFit V 1.3 (2007 by Dr. Kempf)   *
*********************************************************

Date = 13/02/2023 15:09:22
dma-tBu_30equicarbanion.txt
13/02/2023 14:44:18
Universal ASCII - file data
1000
0.07     1.20238
0.14     1.19222
0.21     1.18691
0.28     1.18077
0.35     1.17526
0.42     1.17041
0.49     1.16534
0.56     1.15962
0.63     1.15439
0.7     1.1489
0.77     1.14367
0.84     1.139
0.91     1.13368
0.98     1.12812
1.05     1.1226
1.12     1.11726
1.19     1.11185
1.26     1.10629
1.33     1.10082
1.4     1.09613
1.47     1.0904
1.54     1.0854
1.61     1.08
1.68     1.0758
1.75     1.07057
1.82     1.06566
1.89     1.05962
1.96     1.0538
2.03     1.04886
2.1     1.04398
2.17     1.03977
2.24     1.03502
2.31     1.03015
2.38     1.02482
2.45     1.02035
2.52     1.01504
2.59     1.01001
2.66     1.00518
2.73     1.00023
2.8     0.994802
2.87     0.990038
2.94     0.985066
3.01     0.980839
3.08     0.976291
3.15     0.970956
3.22     0.965694
3.29     0.961145
3.36     0.956834
3.43     0.952106
3.5     0.947247
3.57     0.942446
3.64     0.937306
3.71     0.932618
3.78     0.928317
3.85     0.924266
3.92     0.920002
3.99     0.914689
4.06     0.90985
4.13     0.905675
4.2     0.901267
4.27     0.896747
4.34     0.891564
4.41     0.887015
4.48     0.883506
4.55     0.879302
4.62     0.874641
4.69     0.870676
4.76     0.866462
4.83     0.862334
4.9     0.858368
4.97     0.854504
5.04     0.849872
5.11     0.845266
5.18     0.839783
5.25     0.835715
5.32     0.832312
5.39     0.829795
5.46     0.826661
5.53     0.821514
5.6     0.815068
5.67     0.810532
5.74     0.808071
5.81     0.804949
5.88     0.800914
5.95     0.796413
6.02     0.791719
6.09     0.787811
6.16     0.784012
6.23     0.779867
6.3     0.776416
6.37     0.771932
6.44     0.767179
6.51     0.763657
6.58     0.761684
6.65     0.759478
6.72     0.754637
6.79     0.74934
6.86     0.744906
6.93     0.742301
7     0.739537
7.07     0.735357
7.14     0.731714
7.21     0.728278
7.28     0.725051
7.35     0.72199
7.42     0.718354
7.49     0.714622
7.56     0.711037
7.63     0.707203
7.7     0.703594
7.77     0.700899
7.84     0.698082
7.91     0.69494
7.98     0.690789
8.05     0.686563
8.12     0.683143
8.19     0.680874
8.26     0.677384
8.33     0.673905
8.4     0.669099
8.47     0.665268
8.54     0.66236
8.61     0.660082
8.68     0.656885
8.75     0.653266
8.82     0.649683
8.89     0.647118
8.96     0.644744
9.03     0.641014
9.1     0.637096
9.17     0.633503
9.24     0.630649
9.31     0.628129
9.38     0.626108
9.45     0.622159
9.52     0.618816
9.59     0.616252
9.66     0.614739
9.73     0.61078
9.8     0.606894
9.87     0.603889
9.94     0.602526
10.01     0.60005
10.08     0.595822
10.15     0.592323
10.22     0.589913
10.29     0.588251
10.36     0.58547
10.43     0.581774
10.5     0.579222
10.57     0.577891
10.64     0.57577
10.71     0.570925
10.78     0.56701
10.85     0.564572
10.92     0.563304
10.99     0.560236
11.06     0.557156
11.13     0.5544
11.2     0.551383
11.27     0.549364
11.34     0.547328
11.41     0.545091
11.48     0.542675
11.55     0.539618
11.62     0.536703
11.69     0.534438
11.76     0.532609
11.83     0.52973
11.9     0.527089
11.97     0.525264
12.04     0.522947
12.11     0.521156
12.18     0.518245
12.25     0.515549
12.32     0.513199
12.39     0.510723
12.46     0.508561
12.53     0.506214
12.6     0.504074
12.67     0.501441
12.74     0.499524
12.81     0.496257
12.88     0.494301
12.95     0.49175
13.02     0.490191
13.09     0.488619
13.16     0.486019
13.23     0.483036
13.3     0.480278
13.37     0.479533
13.44     0.477654
13.51     0.475103
13.58     0.472062
13.65     0.469506
13.72     0.468334
13.79     0.465525
13.86     0.462578
13.93     0.460613
14     0.459936
14.07     0.459021
14.14     0.456567
14.21     0.453239
14.28     0.450615
14.35     0.449375
14.42     0.447956
14.49     0.445371
14.56     0.442185
14.63     0.440708
14.7     0.440974
14.77     0.440376
14.84     0.436881
14.91     0.432686
14.98     0.430869
15.05     0.430246
15.12     0.429158
15.19     0.427705
15.26     0.424523
15.33     0.422872
15.4     0.421438
15.47     0.420368
15.54     0.418642
15.61     0.416286
15.68     0.414048
15.75     0.412253
15.82     0.410423
15.89     0.408341
15.96     0.406507
16.03     0.404749
16.1     0.402687
16.17     0.401485
16.24     0.399817
16.31     0.397765
16.38     0.396695
16.45     0.395012
16.52     0.393147
16.59     0.390969
16.66     0.388741
16.73     0.387908
16.8     0.385831
16.87     0.384347
16.94     0.383062
17.01     0.381222
17.08     0.379511
17.15     0.376618
17.22     0.375744
17.29     0.375102
17.36     0.374223
17.43     0.37286
17.5     0.370622
17.57     0.369047
17.64     0.367266
17.71     0.366031
17.78     0.364529
17.85     0.362686
17.92     0.361024
17.99     0.35915
18.06     0.358505
18.13     0.356533
18.2     0.354704
18.27     0.352772
18.34     0.352958
18.41     0.352617
18.48     0.351137
18.55     0.348565
18.62     0.346274
18.69     0.344862
18.76     0.344335
18.83     0.343149
18.9     0.340968
18.97     0.339799
19.04     0.338612
19.11     0.337167
19.18     0.336403
19.25     0.334974
19.32     0.333762
19.39     0.331929
19.46     0.330477
19.53     0.32923
19.6     0.327515
19.67     0.326585
19.74     0.325089
19.81     0.324533
19.88     0.323838
19.95     0.321624
20.02     0.319654
20.09     0.318812
20.16     0.318133
20.23     0.317093
20.3     0.315961
20.37     0.314186
20.44     0.313521
20.51     0.313426
20.58     0.311648
20.65     0.308983
20.72     0.306686
20.79     0.306453
20.86     0.305976
20.93     0.305829
21     0.304368
21.07     0.302692
21.14     0.301973
21.21     0.301796
21.28     0.300363
21.35     0.298707
21.42     0.296808
21.49     0.295482
21.56     0.294851
21.63     0.293042
21.7     0.291902
21.77     0.292033
21.84     0.290642
21.91     0.290078
21.98     0.28877
22.05     0.288473
22.12     0.28682
22.19     0.285656
22.26     0.284038
22.33     0.28295
22.4     0.281732
22.47     0.280272
22.54     0.279463
22.61     0.279
22.68     0.27841
22.75     0.277714
22.82     0.276423
22.89     0.275171
22.96     0.274178
23.03     0.273479
23.1     0.27274
23.17     0.270834
23.24     0.270041
23.31     0.268609
23.38     0.268011
23.45     0.26838
23.52     0.266575
23.59     0.265424
23.66     0.264578
23.73     0.26333
23.8     0.262798
23.87     0.262417
23.94     0.262148
24.01     0.261108
24.08     0.25973
24.15     0.2587
24.22     0.258144
24.29     0.257512
24.36     0.25639
24.43     0.255629
24.5     0.254828
24.57     0.25443
24.64     0.253937
24.71     0.252886
24.78     0.251345
24.85     0.249741
24.92     0.249466
24.99     0.249207
25.06     0.248548
25.13     0.247328
25.2     0.246158
25.27     0.245306
25.34     0.244538
25.41     0.24355
25.48     0.242881
25.55     0.24116
25.62     0.240837
25.69     0.240177
25.76     0.238989
25.83     0.237325
25.9     0.236717
25.97     0.236359
26.04     0.235403
26.11     0.23499
26.18     0.233378
26.25     0.233056
26.32     0.233193
26.39     0.233859
26.46     0.233466
26.53     0.231732
26.6     0.230539
26.67     0.229706
26.74     0.22974
26.81     0.228998
26.88     0.22837
26.95     0.227744
27.02     0.22619
27.09     0.225525
27.16     0.224619
27.23     0.224759
27.3     0.224316
27.37     0.223332
27.44     0.222899
27.51     0.221573
27.58     0.220222
27.65     0.220634
27.72     0.220736
27.79     0.220758
27.86     0.21914
27.93     0.217687
28     0.216568
28.07     0.217859
28.14     0.217098
28.21     0.216524
28.28     0.214902
28.35     0.21463
28.42     0.215198
28.49     0.215054
28.56     0.213604
28.63     0.211118
28.7     0.211391
28.77     0.212141
28.84     0.211377
28.91     0.209267
28.98     0.207415
29.05     0.207401
29.12     0.209529
29.19     0.210103
29.26     0.20742
29.33     0.204425
29.4     0.204166
29.47     0.205248
29.54     0.205907
29.61     0.204065
29.68     0.202069
29.75     0.201645
29.82     0.201982
29.89     0.202116
29.96     0.201082
30.03     0.199455
30.1     0.19948
30.17     0.200378
30.24     0.200024
30.31     0.199229
30.38     0.19768
30.45     0.197362
30.52     0.197027
30.59     0.197511
30.66     0.197567
30.73     0.196453
30.8     0.194799
30.87     0.193497
30.94     0.193749
31.01     0.193775
31.08     0.192989
31.15     0.19083
31.22     0.190281
31.29     0.19004
31.36     0.190117
31.43     0.190067
31.5     0.190447
31.57     0.189415
31.64     0.188157
31.71     0.186585
31.78     0.186527
31.85     0.186999
31.92     0.186558
31.99     0.186118
32.06     0.185078
32.13     0.185177
32.2     0.185251
32.27     0.184392
32.34     0.182806
32.41     0.182653
32.48     0.182854
32.55     0.183449
32.62     0.184142
32.69     0.182672
32.76     0.182019
32.83     0.181468
32.9     0.181759
32.97     0.181313
33.04     0.181056
33.11     0.180995
33.18     0.180065
33.25     0.179414
33.32     0.178697
33.39     0.178682
33.46     0.178102
33.53     0.177028
33.6     0.175504
33.67     0.17552
33.74     0.176401
33.81     0.177568
33.88     0.176811
33.95     0.175065
34.02     0.174384
34.09     0.173364
34.16     0.173363
34.23     0.173015
34.3     0.172397
34.37     0.172025
34.44     0.173215
34.51     0.173489
34.58     0.171978
34.65     0.171133
34.72     0.170304
34.79     0.170665
34.86     0.169994
34.93     0.168999
35     0.169569
35.07     0.170089
35.14     0.169536
35.21     0.167575
35.28     0.166903
35.35     0.168023
35.42     0.16837
35.49     0.167564
35.56     0.166592
35.63     0.166804
35.7     0.166687
35.77     0.165848
35.84     0.164997
35.91     0.165485
35.98     0.165652
36.05     0.164946
36.12     0.164224
36.19     0.16384
36.26     0.163762
36.33     0.164331
36.4     0.163642
36.47     0.162933
36.54     0.161731
36.61     0.161514
36.68     0.161596
36.75     0.161635
36.82     0.161411
36.89     0.160422
36.96     0.159992
37.03     0.159598
37.1     0.158867
37.17     0.158609
37.24     0.15877
37.31     0.159739
37.38     0.159106
37.45     0.15788
37.52     0.157339
37.59     0.15713
37.66     0.156474
37.73     0.156167
37.8     0.156197
37.87     0.156617
37.94     0.156435
38.01     0.155789
38.08     0.155731
38.15     0.15582
38.22     0.154925
38.29     0.154541
38.36     0.154477
38.43     0.155134
38.5     0.154762
38.57     0.154154
38.64     0.153584
38.71     0.153643
38.78     0.153985
38.85     0.152959
38.92     0.151917
38.99     0.152317
39.06     0.152745
39.13     0.151939
39.2     0.151763
39.27     0.151989
39.34     0.151725
39.41     0.151564
39.48     0.150843
39.55     0.150185
39.62     0.14976
39.69     0.149672
39.76     0.149675
39.83     0.149597
39.9     0.149091
39.97     0.148877
40.04     0.149046
40.11     0.148467
40.18     0.148706
40.25     0.148433
40.32     0.147631
40.39     0.147422
40.46     0.147807
40.53     0.147592
40.6     0.147121
40.67     0.146491
40.74     0.146327
40.81     0.145876
40.88     0.145905
40.95     0.146002
41.02     0.145505
41.09     0.144975
41.16     0.144666
41.23     0.144915
41.3     0.145682
41.37     0.145965
41.44     0.14473
41.51     0.144148
41.58     0.143992
41.65     0.144415
41.72     0.14376
41.79     0.142376
41.86     0.142542
41.93     0.142149
42     0.142198
42.07     0.141905
42.14     0.142087
42.21     0.141803
42.28     0.142039
42.35     0.142002
42.42     0.142318
42.49     0.142267
42.56     0.14056
42.63     0.138771
42.7     0.14015
42.77     0.142951
42.84     0.144044
42.91     0.141952
42.98     0.13931
43.05     0.139447
43.12     0.140554
43.19     0.140791
43.26     0.139109
43.33     0.138031
43.4     0.139258
43.47     0.140349
43.54     0.13886
43.61     0.137742
43.68     0.138027
43.75     0.139431
43.82     0.139378
43.89     0.137647
43.96     0.136856
44.03     0.136727
44.1     0.138125
44.17     0.138206
44.24     0.137497
44.31     0.137631
44.38     0.137826
44.45     0.137502
44.52     0.137018
44.59     0.135035
44.66     0.134936
44.73     0.136601
44.8     0.137455
44.87     0.136582
44.94     0.135064
45.01     0.134406
45.08     0.135259
45.15     0.135231
45.22     0.133886
45.29     0.13392
45.36     0.134272
45.43     0.134553
45.5     0.134542
45.57     0.133647
45.64     0.133128
45.71     0.133465
45.78     0.13332
45.85     0.133095
45.92     0.133131
45.99     0.133067
46.06     0.133571
46.13     0.133828
46.2     0.133407
46.27     0.132957
46.34     0.132381
46.41     0.132381
46.48     0.132598
46.55     0.132731
46.62     0.132407
46.69     0.132261
46.76     0.132469
46.83     0.132543
46.9     0.132004
46.97     0.131534
47.04     0.131929
47.11     0.131756
47.18     0.13118
47.25     0.130367
47.32     0.130461
47.39     0.130992
47.46     0.131097
47.53     0.130342
47.6     0.1297
47.67     0.129396
47.74     0.129459
47.81     0.130004
47.88     0.130106
47.95     0.129789
48.02     0.129534
48.09     0.128959
48.16     0.129035
48.23     0.129615
48.3     0.129607
48.37     0.129432
48.44     0.128673
48.51     0.128518
48.58     0.129284
48.65     0.129797
48.72     0.12929
48.79     0.129031
48.86     0.128805
48.93     0.129598
49     0.12959
49.07     0.1285
49.14     0.127909
49.21     0.128795
49.28     0.12971
49.35     0.12893
49.42     0.126349
49.49     0.125295
49.56     0.127687
49.63     0.129014
49.7     0.127801
49.77     0.125101
49.84     0.124165
49.91     0.126564
49.98     0.127651
50.05     0.126455
50.12     0.124877
50.19     0.124991
50.26     0.127286
50.33     0.128158
50.4     0.126173
50.47     0.124537
50.54     0.124987
50.61     0.126481
50.68     0.127201
50.75     0.126149
50.82     0.125187
50.89     0.125417
50.96     0.125614
51.03     0.12595
51.1     0.125001
51.17     0.124569
51.24     0.12562
51.31     0.125795
51.38     0.125196
51.45     0.124835
51.52     0.125241
51.59     0.12518
51.66     0.125289
51.73     0.123401
51.8     0.123129
51.87     0.123531
51.94     0.12364
52.01     0.12424
52.08     0.124038
52.15     0.125106
52.22     0.124621
52.29     0.123404
52.36     0.122204
52.43     0.1224
52.5     0.123459
52.57     0.124176
52.64     0.12302
52.71     0.12165
52.78     0.122972
52.85     0.124424
52.92     0.124846
52.99     0.123322
53.06     0.12183
53.13     0.122874
53.2     0.124143
53.27     0.124043
53.34     0.122896
53.41     0.123526
53.48     0.124179
53.55     0.124509
53.62     0.123193
53.69     0.1214
53.76     0.121598
53.83     0.122615
53.9     0.122592
53.97     0.121137
54.04     0.121668
54.11     0.122504
54.18     0.123104
54.25     0.121895
54.32     0.12062
54.39     0.121172
54.46     0.121852
54.53     0.12256
54.6     0.121978
54.67     0.121692
54.74     0.12123
54.81     0.120261
54.88     0.120568
54.95     0.120408
55.02     0.120205
55.09     0.120005
55.16     0.121155
55.23     0.122229
55.3     0.121857
55.37     0.120154
55.44     0.11888
55.51     0.120348
55.58     0.121529
55.65     0.121865
55.72     0.121255
55.79     0.120216
55.86     0.120516
55.93     0.120477
56     0.120885
56.07     0.120156
56.14     0.119447
56.21     0.11939
56.28     0.119638
56.35     0.119652
56.42     0.119459
56.49     0.119354
56.56     0.119426
56.63     0.119454
56.7     0.118896
56.77     0.118926
56.84     0.119649
56.91     0.120688
56.98     0.119774
57.05     0.118524
57.12     0.118127
57.19     0.120057
57.26     0.120544
57.33     0.120223
57.4     0.117938
57.47     0.117628
57.54     0.118736
57.61     0.119638
57.68     0.120246
57.75     0.119298
57.82     0.1186
57.89     0.117781
57.96     0.117594
58.03     0.118402
58.1     0.118646
58.17     0.118133
58.24     0.117968
58.31     0.118156
58.38     0.119347
58.45     0.118197
58.52     0.116422
58.59     0.116453
58.66     0.117839
58.73     0.11909
58.8     0.118314
58.87     0.118133
58.94     0.1174
59.01     0.118037
59.08     0.117961
59.15     0.118144
59.22     0.119
59.29     0.118779
59.36     0.117977
59.43     0.116569
59.5     0.116541
59.57     0.117695
59.64     0.119057
59.71     0.118652
59.78     0.11626
59.85     0.116449
59.92     0.117769
59.99     0.119101
60.06     0.118431
60.13     0.117195
60.2     0.116431
60.27     0.11697
60.34     0.118537
60.41     0.118416
60.48     0.117424
60.55     0.116112
60.62     0.115855
60.69     0.115789
60.76     0.116909
60.83     0.118999
60.9     0.118641
60.97     0.117572
61.04     0.11579
61.11     0.115625
61.18     0.115979
61.25     0.116592
61.32     0.117046
61.39     0.11616
61.46     0.117442
61.53     0.117476
61.6     0.117574
61.67     0.116605
61.74     0.116165
61.81     0.116355
61.88     0.115984
61.95     0.115699
62.02     0.115453
62.09     0.11618
62.16     0.117129
62.23     0.11604
62.3     0.115583
62.37     0.115479
62.44     0.11546
62.51     0.11664
62.58     0.115695
62.65     0.114538
62.72     0.115127
62.79     0.115986
62.86     0.117067
62.93     0.115998
63     0.115312
63.07     0.114577
63.14     0.11492
63.21     0.114777
63.28     0.11399
63.35     0.114936
63.42     0.11585
63.49     0.116179
63.56     0.11512
63.63     0.11431
63.7     0.114497
63.77     0.114777
63.84     0.114553
63.91     0.114865
63.98     0.114704
64.05     0.114545
64.12     0.113682
64.19     0.114935
64.26     0.114381
64.33     0.115968
64.4     0.114978
64.47     0.114451
64.54     0.115132
64.61     0.114707
64.68     0.114503
64.75     0.113857
64.82     0.11353
64.89     0.11484
64.96     0.11534
65.03     0.114673
65.1     0.114616
65.17     0.114081
65.24     0.114387
65.31     0.114445
65.38     0.11513
65.45     0.114752
65.52     0.113661
65.59     0.113724
65.66     0.114016
65.73     0.115072
65.8     0.115523
65.87     0.115297
65.94     0.11397
66.01     0.114209
66.08     0.114501
66.15     0.114596
66.22     0.115017
66.29     0.115757
66.36     0.11559
66.43     0.114518
66.5     0.113051
66.57     0.113629
66.64     0.114893
66.71     0.115734
66.78     0.113844
66.85     0.112195
66.92     0.113365
66.99     0.114866
67.06     0.115508
67.13     0.11423
67.2     0.113283
67.27     0.11357
67.34     0.114156
67.41     0.114298
67.48     0.113853
67.55     0.113458
67.62     0.113767
67.69     0.11451
67.76     0.114458
67.83     0.113559
67.9     0.113799
67.97     0.114325
68.04     0.113416
68.11     0.113698
68.18     0.11384
68.25     0.114438
68.32     0.114613
68.39     0.11365
68.46     0.112653
68.53     0.113202
68.6     0.113501
68.67     0.11389
68.74     0.114585
68.81     0.114226
68.88     0.113736
68.95     0.113653
69.02     0.113262
69.09     0.113481
69.16     0.113998
69.23     0.114291
69.3     0.113537
69.37     0.113167
69.44     0.113831
69.51     0.114674
69.58     0.11505
69.65     0.114232
69.72     0.113328
69.79     0.114071
69.86     0.114559
69.93     0.114643
70     0.114175
1
Don`t Show mark
Exponential decrease
0.112195
1.20238
1000
0.001
221
9
Automatic fit
Reference is not zero
Graph
0.112195
1.20238
0
Measured value
0.07
70
0
Time (sec)
