# Supplementary material for: Lactone Enolates of Isochroman-3-ones and 2-Coumaranones: Quantification of Their Nucleophilicity in DMSO and Conjugate Additions to Chalcones
Source: J Org Chem. 2024 Apr 30;89(10):6915–28. doi: 10.1021/acs.joc.4c00277 (PMC11110064; doi:10.1021/acs.joc.4c00277)
Supplement: Supplementary file 2 — jo4c00277_si_002.zip [file jo4c00277_si_002.zip › 5+6c coumaranone_dma-tBu/dma-tBu_40equicarbanion.txt]

ProDataTSV

Title: 

Remarks:
#User: SX User
#HV (Absorbance channel): 425.049
#Samples per point: 4000
#Sample period: 12.5 us
#Temperature: 19.97 C
#Cell type: Stopped Flow
#Pathlength: 10
Time Stamp : 2023/02/13 14:51:58
The data was saved to file : C:\Users\SX User\Documents\My Data\aija\5-membered-CH-Acid-dma-tBu\dma-tBu_40equicarbanion.txt.


Last Modified: Mon Feb 13 14:52:11 2023 by unknown.

Options:

History: 
User : SX User

Version : SX v.4.5.0.9 Build : Aug 18 2015 12:03:04

DataStore created and initialized for data acquisition.

Time Stamp : Mon Feb 13 14:47:17 2023


----------------------------------------------------


User : SX User

Version : SX v.4.5.0.9 Build : Aug 18 2015 12:03:04

Averaged Traces : 

\..0

\..1

\..2

\..3

\..4

New line :  \..Average::0

Time Stamp : Mon Feb 13 14:51:54 2023


----------------------------------------------------


User : SX User

Version : SX v.4.5.0.9 Build : Aug 18 2015 12:03:04

DataStore created and initialized for data acquisition.

Time Stamp : Mon Feb 13 14:51:58 2023


----------------------------------------------------


Available Dimensions:	2
Time	1000 time points over 50s,linear,oversampled,external trigger,pressure hold off (pressure released immediately)
Repeat	1 repeats in set., -iter option selected

Available Properties: 	1
Absorbance	

Data:


Absorbance
Time	Repeat
	5	
0.05	1.2226
0.1	1.21263
0.15	1.20485
0.2	1.19986
0.25	1.19498
0.3	1.18988
0.35	1.18461
0.4	1.17883
0.45	1.17335
0.5	1.16843
0.55	1.16349
0.6	1.15844
0.65	1.15312
0.7	1.148
0.75	1.14297
0.8	1.13785
0.85	1.13285
0.9	1.12797
0.95	1.12263
1	1.11707
1.05	1.11172
1.1	1.10695
1.15	1.10261
1.2	1.09791
1.25	1.09271
1.3	1.08783
1.35	1.08309
1.4	1.0784
1.45	1.07364
1.5	1.0685
1.55	1.06323
1.6	1.05793
1.65	1.05312
1.7	1.04823
1.75	1.04348
1.8	1.03835
1.85	1.03337
1.9	1.02836
1.95	1.02378
2	1.01964
2.05	1.01475
2.1	1.00994
2.15	1.00502
2.2	0.999701
2.25	0.994459
2.3	0.989945
2.35	0.985555
2.4	0.980658
2.45	0.975693
2.5	0.970704
2.55	0.966218
2.6	0.962354
2.65	0.958518
2.7	0.954055
2.75	0.948913
2.8	0.943768
2.85	0.938926
2.9	0.934701
2.95	0.93056
3	0.926835
3.05	0.923322
3.1	0.918676
3.15	0.913497
3.2	0.908995
3.25	0.905012
3.3	0.90092
3.35	0.896722
3.4	0.892571
3.45	0.887781
3.5	0.883477
3.55	0.879509
3.6	0.875142
3.65	0.870526
3.7	0.866097
3.75	0.862066
3.8	0.858695
3.85	0.855397
3.9	0.851402
3.95	0.846906
4	0.842509
4.05	0.838282
4.1	0.834559
4.15	0.831348
4.2	0.82809
4.25	0.823896
4.3	0.819055
4.35	0.81474
4.4	0.811062
4.45	0.807276
4.5	0.803271
4.55	0.798959
4.6	0.794878
4.65	0.791172
4.7	0.787935
4.75	0.784644
4.8	0.780735
4.85	0.776015
4.9	0.771899
4.95	0.76855
5	0.765632
5.05	0.76211
5.1	0.758183
5.15	0.754108
5.2	0.750069
5.25	0.746652
5.3	0.743947
5.35	0.741536
5.4	0.738767
5.45	0.734879
5.5	0.7306
5.55	0.726669
5.6	0.723357
5.65	0.72042
5.7	0.717136
5.75	0.71381
5.8	0.709992
5.85	0.705934
5.9	0.702346
5.95	0.699852
6	0.697407
6.05	0.694619
6.1	0.691542
6.15	0.687859
6.2	0.683957
6.25	0.680771
6.3	0.677879
6.35	0.675476
6.4	0.672959
6.45	0.669972
6.5	0.666212
6.55	0.661945
6.6	0.657958
6.65	0.655119
6.7	0.653018
6.75	0.651381
6.8	0.649226
6.85	0.645727
6.9	0.641185
6.95	0.636891
7	0.633449
7.05	0.631116
7.1	0.62941
7.15	0.627155
7.2	0.624148
7.25	0.620806
7.3	0.617339
7.35	0.61433
7.4	0.611845
7.45	0.60955
7.5	0.607122
7.55	0.604116
7.6	0.600693
7.65	0.597217
7.7	0.594296
7.75	0.59209
7.8	0.590184
7.85	0.587982
7.9	0.58492
7.95	0.581567
8	0.578303
8.05	0.575387
8.1	0.573413
8.15	0.572134
8.2	0.570309
8.25	0.567712
8.3	0.564746
8.35	0.561664
8.4	0.558705
8.45	0.556696
8.5	0.554993
8.55	0.553133
8.6	0.55099
8.65	0.54811
8.7	0.544713
8.75	0.541638
8.8	0.538953
8.85	0.536603
8.9	0.534618
8.95	0.532784
9	0.5306
9.05	0.527956
9.1	0.525691
9.15	0.523562
9.2	0.521036
9.25	0.518563
9.3	0.516243
9.35	0.513633
9.4	0.511084
9.45	0.509008
9.5	0.507301
9.55	0.505505
9.6	0.503613
9.65	0.501011
9.7	0.498238
9.75	0.496089
9.8	0.494002
9.85	0.492341
9.9	0.490635
9.95	0.488319
10	0.485083
10.05	0.481683
10.1	0.47984
10.15	0.479011
10.2	0.477818
10.25	0.476314
10.3	0.47455
10.35	0.471915
10.4	0.468786
10.45	0.466639
10.5	0.465192
10.55	0.463551
10.6	0.461805
10.65	0.459747
10.7	0.457128
10.75	0.455003
10.8	0.453557
10.85	0.452279
10.9	0.450336
10.95	0.447846
11	0.445391
11.05	0.443263
11.1	0.441339
11.15	0.439937
11.2	0.439016
11.25	0.436908
11.3	0.434292
11.35	0.43195
11.4	0.430133
11.45	0.428713
11.5	0.42736
11.55	0.425689
11.6	0.42388
11.65	0.421494
11.7	0.419267
11.75	0.418118
11.8	0.416916
11.85	0.415389
11.9	0.414291
11.95	0.413066
12	0.411043
12.05	0.408847
12.1	0.406803
12.15	0.405211
12.2	0.403579
12.25	0.401793
12.3	0.40019
12.35	0.398652
12.4	0.396861
12.45	0.395491
12.5	0.394545
12.55	0.39359
12.6	0.391822
12.65	0.389534
12.7	0.38762
12.75	0.386116
12.8	0.384709
12.85	0.383534
12.9	0.382549
12.95	0.381025
13	0.378961
13.05	0.376994
13.1	0.375927
13.15	0.375042
13.2	0.37345
13.25	0.371764
13.3	0.370135
13.35	0.368258
13.4	0.366754
13.45	0.365915
13.5	0.365025
13.55	0.363396
13.6	0.361584
13.65	0.359785
13.7	0.358296
13.75	0.356911
13.8	0.355583
13.85	0.354302
13.9	0.353099
13.95	0.352069
14	0.351228
14.05	0.350069
14.1	0.348314
14.15	0.346223
14.2	0.344476
14.25	0.343484
14.3	0.342388
14.35	0.341247
14.4	0.340744
14.45	0.340123
14.5	0.338853
14.55	0.337189
14.6	0.335859
14.65	0.334891
14.7	0.33362
14.75	0.331734
14.8	0.330423
14.85	0.329601
14.9	0.328253
14.95	0.327013
15	0.326113
15.05	0.325111
15.1	0.323604
15.15	0.322045
15.2	0.320926
15.25	0.319682
15.3	0.318026
15.35	0.316667
15.4	0.315374
15.45	0.314252
15.5	0.313558
15.55	0.313045
15.6	0.312092
15.65	0.310353
15.7	0.308377
15.75	0.306553
15.8	0.305755
15.85	0.305627
15.9	0.30524
15.95	0.304425
16	0.3029
16.05	0.300757
16.1	0.299252
16.15	0.298721
16.2	0.298879
16.25	0.298762
16.3	0.297735
16.35	0.296042
16.4	0.294702
16.45	0.294173
16.5	0.294028
16.55	0.293725
16.6	0.292954
16.65	0.291181
16.7	0.289293
16.75	0.288105
16.8	0.287794
16.85	0.287463
16.9	0.28606
16.95	0.284758
17	0.283282
17.05	0.281509
17.1	0.28065
17.15	0.279842
17.2	0.278478
17.25	0.278105
17.3	0.27764
17.35	0.276771
17.4	0.275997
17.45	0.275122
17.5	0.274108
17.55	0.273667
17.6	0.272876
17.65	0.271811
17.7	0.27094
17.75	0.270065
17.8	0.268468
17.85	0.267223
17.9	0.266793
17.95	0.266372
18	0.265585
18.05	0.264871
18.1	0.264078
18.15	0.263246
18.2	0.262541
18.25	0.262171
18.3	0.262115
18.35	0.261324
18.4	0.259995
18.45	0.258738
18.5	0.257604
18.55	0.256767
18.6	0.256478
18.65	0.256382
18.7	0.256012
18.75	0.254924
18.8	0.253754
18.85	0.252952
18.9	0.252154
18.95	0.25154
19	0.251123
19.05	0.24992
19.1	0.248308
19.15	0.247037
19.2	0.246693
19.25	0.246797
19.3	0.246198
19.35	0.245209
19.4	0.243935
19.45	0.242625
19.5	0.242009
19.55	0.242091
19.6	0.241915
19.65	0.241211
19.7	0.240022
19.75	0.23893
19.8	0.238092
19.85	0.237292
19.9	0.236811
19.95	0.236912
20	0.236583
20.05	0.235599
20.1	0.234499
20.15	0.23394
20.2	0.233234
20.25	0.232594
20.3	0.232385
20.35	0.232019
20.4	0.231171
20.45	0.229954
20.5	0.229218
20.55	0.228749
20.6	0.228176
20.65	0.228214
20.7	0.228034
20.75	0.226985
20.8	0.225676
20.85	0.224713
20.9	0.223883
20.95	0.223384
21	0.223156
21.05	0.223071
21.1	0.222738
21.15	0.221915
21.2	0.220957
21.25	0.220145
21.3	0.219963
21.35	0.219881
21.4	0.219555
21.45	0.218987
21.5	0.218018
21.55	0.216954
21.6	0.216288
21.65	0.215838
21.7	0.215529
21.75	0.215126
21.8	0.214613
21.85	0.213786
21.9	0.212853
21.95	0.212225
22	0.211922
22.05	0.211261
22.1	0.210617
22.15	0.210363
22.2	0.210492
22.25	0.210469
22.3	0.209837
22.35	0.20841
22.4	0.206788
22.45	0.205842
22.5	0.205961
22.55	0.206699
22.6	0.206865
22.65	0.20608
22.7	0.204788
22.75	0.203624
22.8	0.203575
22.85	0.204449
22.9	0.204391
22.95	0.20306
23	0.20145
23.05	0.200093
23.1	0.199797
23.15	0.200725
23.2	0.201269
23.25	0.201048
23.3	0.19988
23.35	0.198011
23.4	0.196828
23.45	0.196949
23.5	0.197234
23.55	0.197448
23.6	0.197095
23.65	0.19582
23.7	0.194458
23.75	0.193913
23.8	0.194047
23.85	0.194126
23.9	0.194175
23.95	0.193776
24	0.192876
24.05	0.192128
24.1	0.191567
24.15	0.191211
24.2	0.191215
24.25	0.190568
24.3	0.189795
24.35	0.189447
24.4	0.189295
24.45	0.188929
24.5	0.188801
24.55	0.188036
24.6	0.187213
24.65	0.186556
24.7	0.185769
24.75	0.18565
24.8	0.185999
24.85	0.185894
24.9	0.185108
24.95	0.184445
25	0.184548
25.05	0.184934
25.1	0.185087
25.15	0.184655
25.2	0.183769
25.25	0.182784
25.3	0.182041
25.35	0.181696
25.4	0.181709
25.45	0.181721
25.5	0.181526
25.55	0.180526
25.6	0.179621
25.65	0.178892
25.7	0.178398
25.75	0.178564
25.8	0.17907
25.85	0.179323
25.9	0.179343
25.95	0.178518
26	0.177917
26.05	0.177696
26.1	0.177362
26.15	0.177164
26.2	0.176564
26.25	0.175647
26.3	0.174939
26.35	0.174303
26.4	0.174379
26.45	0.174581
26.5	0.174267
26.55	0.173748
26.6	0.173156
26.65	0.172188
26.7	0.17165
26.75	0.172017
26.8	0.172518
26.85	0.172552
26.9	0.17197
26.95	0.171157
27	0.17063
27.05	0.170361
27.1	0.170647
27.15	0.170998
27.2	0.170636
27.25	0.169768
27.3	0.168723
27.35	0.168258
27.4	0.168233
27.45	0.168191
27.5	0.168792
27.55	0.169285
27.6	0.168457
27.65	0.167521
27.7	0.16696
27.75	0.166691
27.8	0.166654
27.85	0.166567
27.9	0.166469
27.95	0.166253
28	0.165684
28.05	0.165321
28.1	0.16577
28.15	0.165928
28.2	0.165155
28.25	0.164255
28.3	0.163898
28.35	0.164146
28.4	0.164717
28.45	0.165088
28.5	0.164975
28.55	0.163691
28.6	0.16181
28.65	0.160635
28.7	0.160805
28.75	0.161776
28.8	0.162638
28.85	0.162583
28.9	0.161466
28.95	0.159837
29	0.158622
29.05	0.15883
29.1	0.159725
29.15	0.160322
29.2	0.160164
29.25	0.159667
29.3	0.158839
29.35	0.158009
29.4	0.158024
29.45	0.158545
29.5	0.158409
29.55	0.158089
29.6	0.157968
29.65	0.157439
29.7	0.157299
29.75	0.157482
29.8	0.157488
29.85	0.157347
29.9	0.156595
29.95	0.155374
30	0.155228
30.05	0.156081
30.1	0.156842
30.15	0.157095
30.2	0.156739
30.25	0.155674
30.3	0.154511
30.35	0.154026
30.4	0.154127
30.45	0.154349
30.5	0.15421
30.55	0.154031
30.6	0.154022
30.65	0.153891
30.7	0.153535
30.75	0.153096
30.8	0.152948
30.85	0.153349
30.9	0.153676
30.95	0.153837
31	0.153369
31.05	0.152132
31.1	0.150802
31.15	0.150162
31.2	0.15061
31.25	0.151365
31.3	0.151554
31.35	0.150972
31.4	0.149931
31.45	0.149041
31.5	0.149656
31.55	0.15062
31.6	0.150454
31.65	0.149651
31.7	0.14886
31.75	0.148575
31.8	0.148721
31.85	0.148888
31.9	0.149312
31.95	0.149306
32	0.148401
32.05	0.147425
32.1	0.147293
32.15	0.147858
32.2	0.148344
32.25	0.148603
32.3	0.148271
32.35	0.147745
32.4	0.147391
32.45	0.147265
32.5	0.147077
32.55	0.146747
32.6	0.146602
32.65	0.146912
32.7	0.147026
32.75	0.146723
32.8	0.146617
32.85	0.1465
32.9	0.146422
32.95	0.146405
33	0.146432
33.05	0.146267
33.1	0.145532
33.15	0.144565
33.2	0.143863
33.25	0.143752
33.3	0.143888
33.35	0.144187
33.4	0.144269
33.45	0.144365
33.5	0.144097
33.55	0.143597
33.6	0.14333
33.65	0.142849
33.7	0.142508
33.75	0.142539
33.8	0.142561
33.85	0.142849
33.9	0.14306
33.95	0.142508
34	0.141982
34.05	0.141513
34.1	0.14123
34.15	0.14163
34.2	0.142248
34.25	0.142284
34.3	0.142063
34.35	0.141714
34.4	0.141789
34.45	0.142195
34.5	0.141851
34.55	0.141533
34.6	0.141471
34.65	0.141024
34.7	0.140724
34.75	0.141146
34.8	0.141647
34.85	0.141609
34.9	0.141066
34.95	0.140598
35	0.140705
35.05	0.140604
35.1	0.140302
35.15	0.14042
35.2	0.14021
35.25	0.139482
35.3	0.138835
35.35	0.138365
35.4	0.138552
35.45	0.13891
35.5	0.138808
35.55	0.138427
35.6	0.137851
35.65	0.137485
35.7	0.137611
35.75	0.137685
35.8	0.138089
35.85	0.138464
35.9	0.13866
35.95	0.138422
36	0.137729
36.05	0.136976
36.1	0.136868
36.15	0.136994
36.2	0.136989
36.25	0.136638
36.3	0.136244
36.35	0.136411
36.4	0.13671
36.45	0.136977
36.5	0.137233
36.55	0.136589
36.6	0.135605
36.65	0.134914
36.7	0.134877
36.75	0.135796
36.8	0.137307
36.85	0.13787
36.9	0.137686
36.95	0.136878
37	0.135966
37.05	0.135866
37.1	0.136071
37.15	0.136056
37.2	0.135758
37.25	0.135481
37.3	0.135553
37.35	0.135862
37.4	0.135965
37.45	0.135481
37.5	0.134917
37.55	0.134205
37.6	0.133352
37.65	0.133304
37.7	0.133455
37.75	0.13353
37.8	0.133778
37.85	0.134244
37.9	0.134501
37.95	0.134213
38	0.13386
38.05	0.133185
38.1	0.132792
38.15	0.133006
38.2	0.13345
38.25	0.13418
38.3	0.134774
38.35	0.134378
38.4	0.133629
38.45	0.132836
38.5	0.132126
38.55	0.132358
38.6	0.133501
38.65	0.13322
38.7	0.132479
38.75	0.132437
38.8	0.132676
38.85	0.133246
38.9	0.133565
38.95	0.133069
39	0.132724
39.05	0.132521
39.1	0.131935
39.15	0.132374
39.2	0.133046
39.25	0.132972
39.3	0.132334
39.35	0.13153
39.4	0.131289
39.45	0.131209
39.5	0.13129
39.55	0.131479
39.6	0.131435
39.65	0.130801
39.7	0.130308
39.75	0.130951
39.8	0.131506
39.85	0.131945
39.9	0.132405
39.95	0.13217
40	0.131435
40.05	0.130891
40.1	0.131117
40.15	0.131485
40.2	0.131388
40.25	0.130982
40.3	0.131061
40.35	0.131289
40.4	0.131303
40.45	0.13125
40.5	0.131556
40.55	0.131318
40.6	0.130556
40.65	0.130478
40.7	0.131133
40.75	0.131233
40.8	0.13069
40.85	0.130108
40.9	0.12995
40.95	0.12975
41	0.129994
41.05	0.130604
41.1	0.130867
41.15	0.130393
41.2	0.129709
41.25	0.129727
41.3	0.130156
41.35	0.130381
41.4	0.130303
41.45	0.130139
41.5	0.129855
41.55	0.129602
41.6	0.129778
41.65	0.129757
41.7	0.129564
41.75	0.129422
41.8	0.129452
41.85	0.129866
41.9	0.130012
41.95	0.129599
42	0.128989
42.05	0.12865
42.1	0.128856
42.15	0.129647
42.2	0.130356
42.25	0.130271
42.3	0.128978
42.35	0.127662
42.4	0.127437
42.45	0.127946
42.5	0.129163
42.55	0.129841
42.6	0.129638
42.65	0.128771
42.7	0.127562
42.75	0.127266
42.8	0.12823
42.85	0.129271
42.9	0.129804
42.95	0.129657
43	0.128723
43.05	0.127923
43.1	0.12798
43.15	0.128259
43.2	0.128416
43.25	0.128721
43.3	0.128637
43.35	0.128123
43.4	0.127613
43.45	0.12765
43.5	0.128071
43.55	0.128333
43.6	0.128106
43.65	0.127906
43.7	0.127926
43.75	0.128062
43.8	0.128262
43.85	0.128232
43.9	0.128197
43.95	0.128075
44	0.127918
44.05	0.127524
44.1	0.127672
44.15	0.128046
44.2	0.127377
44.25	0.126998
44.3	0.127222
44.35	0.12738
44.4	0.127316
44.45	0.127274
44.5	0.127241
44.55	0.127291
44.6	0.127547
44.65	0.127665
44.7	0.128059
44.75	0.128416
44.8	0.128209
44.85	0.127928
44.9	0.127756
44.95	0.127205
45	0.126776
45.05	0.127281
45.1	0.12776
45.15	0.127923
45.2	0.127427
45.25	0.126269
45.3	0.125573
45.35	0.125673
45.4	0.126326
45.45	0.127239
45.5	0.127871
45.55	0.127657
45.6	0.126726
45.65	0.125688
45.7	0.125427
45.75	0.126116
45.8	0.126766
45.85	0.127018
45.9	0.126792
45.95	0.126328
46	0.126129
46.05	0.126116
46.1	0.12659
46.15	0.126715
46.2	0.126584
46.25	0.125904
46.3	0.124962
46.35	0.12467
46.4	0.125137
46.45	0.125729
46.5	0.126381
46.55	0.12668
46.6	0.126422
46.65	0.125806
46.7	0.125155
46.75	0.124827
46.8	0.124987
46.85	0.125403
46.9	0.126147
46.95	0.126986
47	0.126798
47.05	0.125656
47.1	0.124802
47.15	0.124537
47.2	0.124822
47.25	0.12551
47.3	0.126364
47.35	0.126897
47.4	0.126815
47.45	0.126161
47.5	0.125762
47.55	0.125513
47.6	0.125244
47.65	0.125279
47.7	0.125448
47.75	0.125398
47.8	0.125601
47.85	0.12591
47.9	0.125294
47.95	0.124612
48	0.124496
48.05	0.124793
48.1	0.125411
48.15	0.125925
48.2	0.125925
48.25	0.125545
48.3	0.124796
48.35	0.124317
48.4	0.124803
48.45	0.12568
48.5	0.125973
48.55	0.125409
48.6	0.125026
48.65	0.124649
48.7	0.124699
48.75	0.125213
48.8	0.125544
48.85	0.124971
48.9	0.124046
48.95	0.123624
49	0.12393
49.05	0.124479
49.1	0.125091
49.15	0.125609
49.2	0.125693
49.25	0.12557
49.3	0.124955
49.35	0.124277
49.4	0.124108
49.45	0.124327
49.5	0.124201
49.55	0.123918
49.6	0.123903
49.65	0.123921
49.7	0.123825
49.75	0.123771
49.8	0.123743
49.85	0.124155
49.9	0.12473
49.95	0.125335
50	0.125807
