# Supplementary material for: Lactone Enolates of Isochroman-3-ones and 2-Coumaranones: Quantification of Their Nucleophilicity in DMSO and Conjugate Additions to Chalcones
Source: J Org Chem. 2024 Apr 30;89(10):6915–28. doi: 10.1021/acs.joc.4c00277 (PMC11110064; doi:10.1021/acs.joc.4c00277)
Supplement: Supplementary file 2 — jo4c00277_si_002.zip [file jo4c00277_si_002.zip › 5+6e coumaranone_OMe-tBu/OMe-tBu_10equicarbanion.txt]

ProDataTSV

Title: 

Remarks:
#User: SX User
#HV (Absorbance channel): 407.379
#Samples per point: 2800
#Sample period: 12.5 us
#Temperature: 19.97 C
#Cell type: Stopped Flow
#Pathlength: 10
Time Stamp : 2023/02/10 16:07:43
The data was saved to file : C:\Users\SX User\Documents\My Data\aija\5-membered- CH-Acid-OMe-tBu\OMe-tBu_10equicarbanion.txt.


Last Modified: Fri Feb 10 16:09:10 2023 by unknown.

Options:

History: 
User : SX User

Version : SX v.4.5.0.9 Build : Aug 18 2015 12:03:04

DataStore created and initialized for data acquisition.

Time Stamp : Fri Feb 10 16:04:14 2023


----------------------------------------------------


User : SX User

Version : SX v.4.5.0.9 Build : Aug 18 2015 12:03:04

Averaged Traces : 

\..0

\..1

\..2

\..3

\..4

New line :  \..Average::0

Time Stamp : Fri Feb 10 16:07:37 2023


----------------------------------------------------


User : SX User

Version : SX v.4.5.0.9 Build : Aug 18 2015 12:03:04

DataStore created and initialized for data acquisition.

Time Stamp : Fri Feb 10 16:07:43 2023


----------------------------------------------------


Available Dimensions:	2
Time	1000 time points over 35s,linear,oversampled,external trigger,pressure hold off (pressure released immediately)
Repeat	1 repeats in set., -iter option selected

Available Properties: 	1
Absorbance	

Data:


Absorbance
Time	Repeat
	5	
0.035	0.841056
0.07	0.832183
0.105	0.822373
0.14	0.815741
0.175	0.810493
0.21	0.805368
0.245	0.800832
0.28	0.796095
0.315	0.79161
0.35	0.787171
0.385	0.782954
0.42	0.778976
0.455	0.775386
0.49	0.771808
0.525	0.768373
0.56	0.764677
0.595	0.761299
0.63	0.758235
0.665	0.755192
0.7	0.751667
0.735	0.747883
0.77	0.744532
0.805	0.741475
0.84	0.738454
0.875	0.735216
0.91	0.732169
0.945	0.729254
0.98	0.726562
1.015	0.723678
1.05	0.720641
1.085	0.717476
1.12	0.714242
1.155	0.711261
1.19	0.708345
1.225	0.705726
1.26	0.702986
1.295	0.700178
1.33	0.697508
1.365	0.694962
1.4	0.6926
1.435	0.69027
1.47	0.687419
1.505	0.684258
1.54	0.681001
1.575	0.678196
1.61	0.675638
1.645	0.673274
1.68	0.670726
1.715	0.66816
1.75	0.66569
1.785	0.663266
1.82	0.660251
1.855	0.65656
1.89	0.653253
1.925	0.650603
1.96	0.648571
1.995	0.647276
2.03	0.646135
2.065	0.644542
2.1	0.642337
2.135	0.639308
2.17	0.636249
2.205	0.633552
2.24	0.631046
2.275	0.628674
2.31	0.626634
2.345	0.625065
2.38	0.623496
2.415	0.621455
2.45	0.618593
2.485	0.615465
2.52	0.612495
2.555	0.60994
2.59	0.607774
2.625	0.605892
2.66	0.604331
2.695	0.603132
2.73	0.601311
2.765	0.599123
2.8	0.597338
2.835	0.595691
2.87	0.593117
2.905	0.590414
2.94	0.587387
2.975	0.585147
3.01	0.583123
3.045	0.58063
3.08	0.578257
3.115	0.576465
3.15	0.57479
3.185	0.57301
3.22	0.570872
3.255	0.568407
3.29	0.566444
3.325	0.564785
3.36	0.562727
3.395	0.560417
3.43	0.55835
3.465	0.55682
3.5	0.555025
3.535	0.553098
3.57	0.551351
3.605	0.549746
3.64	0.547983
3.675	0.545861
3.71	0.543688
3.745	0.541516
3.78	0.539109
3.815	0.536638
3.85	0.534417
3.885	0.532746
3.92	0.531314
3.955	0.53027
3.99	0.529377
4.025	0.528497
4.06	0.526829
4.095	0.524655
4.13	0.522177
4.165	0.519769
4.2	0.517371
4.235	0.515022
4.27	0.513153
4.305	0.511801
4.34	0.510785
4.375	0.50944
4.41	0.507875
4.445	0.506112
4.48	0.504326
4.515	0.502371
4.55	0.500702
4.585	0.498958
4.62	0.497082
4.655	0.495274
4.69	0.493631
4.725	0.492327
4.76	0.490898
4.795	0.48923
4.83	0.487477
4.865	0.486504
4.9	0.485531
4.935	0.483754
4.97	0.481504
5.005	0.479562
5.04	0.47791
5.075	0.47632
5.11	0.474921
5.145	0.473763
5.18	0.472427
5.215	0.470686
5.25	0.468644
5.285	0.466595
5.32	0.464979
5.355	0.463532
5.39	0.461809
5.425	0.460379
5.46	0.459402
5.495	0.458501
5.53	0.457306
5.565	0.455777
5.6	0.45429
5.635	0.452804
5.67	0.451602
5.705	0.450338
5.74	0.449093
5.775	0.447597
5.81	0.446289
5.845	0.445253
5.88	0.443817
5.915	0.44199
5.95	0.440089
5.985	0.438426
6.02	0.436938
6.055	0.43551
6.09	0.434133
6.125	0.432836
6.16	0.431392
6.195	0.429835
6.23	0.428124
6.265	0.426858
6.3	0.426085
6.335	0.425178
6.37	0.423539
6.405	0.421812
6.44	0.420972
6.475	0.420265
6.51	0.419096
6.545	0.417277
6.58	0.415657
6.615	0.414538
6.65	0.413572
6.685	0.412228
6.72	0.410957
6.755	0.409873
6.79	0.408888
6.825	0.407711
6.86	0.40614
6.895	0.404646
6.93	0.403328
6.965	0.401874
7	0.400216
7.035	0.398609
7.07	0.397711
7.105	0.397284
7.14	0.396634
7.175	0.395443
7.21	0.39444
7.245	0.393637
7.28	0.392334
7.315	0.390692
7.35	0.389098
7.385	0.388264
7.42	0.387767
7.455	0.386776
7.49	0.385404
7.525	0.383893
7.56	0.382734
7.595	0.381728
7.63	0.380838
7.665	0.380021
7.7	0.379047
7.735	0.377836
7.77	0.376714
7.805	0.375789
7.84	0.374884
7.875	0.37373
7.91	0.37246
7.945	0.371465
7.98	0.370666
8.015	0.369844
8.05	0.369095
8.085	0.368419
8.12	0.367713
8.155	0.366503
8.19	0.364867
8.225	0.363234
8.26	0.361571
8.295	0.359944
8.33	0.358499
8.365	0.35839
8.4	0.358188
8.435	0.357344
8.47	0.355983
8.505	0.354872
8.54	0.35417
8.575	0.353156
8.61	0.35202
8.645	0.351135
8.68	0.350624
8.715	0.350309
8.75	0.349396
8.785	0.348086
8.82	0.34653
8.855	0.345129
8.89	0.343812
8.925	0.342686
8.96	0.342143
8.995	0.342082
9.03	0.341484
9.065	0.340444
9.1	0.339573
9.135	0.33852
9.17	0.337338
9.205	0.33609
9.24	0.335
9.275	0.334401
9.31	0.334052
9.345	0.333538
9.38	0.33288
9.415	0.331944
9.45	0.330718
9.485	0.329467
9.52	0.328463
9.555	0.327317
9.59	0.325865
9.625	0.324229
9.66	0.323369
9.695	0.323031
9.73	0.322826
9.765	0.322636
9.8	0.322436
9.835	0.321943
9.87	0.321097
9.905	0.319813
9.94	0.318409
9.975	0.317031
10.01	0.315807
10.045	0.315015
10.08	0.314515
10.115	0.314339
10.15	0.314215
10.185	0.313847
10.22	0.31292
10.255	0.311559
10.29	0.309925
10.325	0.308304
10.36	0.307204
10.395	0.306727
10.43	0.306671
10.465	0.30692
10.5	0.307012
10.535	0.306629
10.57	0.305675
10.605	0.304385
10.64	0.302987
10.675	0.300802
10.71	0.29935
10.745	0.298754
10.78	0.298802
10.815	0.298927
10.85	0.299178
10.885	0.298976
10.92	0.298297
10.955	0.296758
10.99	0.295025
11.025	0.293605
11.06	0.292991
11.095	0.292848
11.13	0.29257
11.165	0.292064
11.2	0.291608
11.235	0.290975
11.27	0.289961
11.305	0.288614
11.34	0.287156
11.375	0.286221
11.41	0.285704
11.445	0.285318
11.48	0.284886
11.515	0.283621
11.55	0.283482
11.585	0.283167
11.62	0.282398
11.655	0.281295
11.69	0.280517
11.725	0.280383
11.76	0.280387
11.795	0.279235
11.83	0.277953
11.865	0.277389
11.9	0.27733
11.935	0.27701
11.97	0.276148
12.005	0.275509
12.04	0.275167
12.075	0.274339
12.11	0.273184
12.145	0.272102
12.18	0.271544
12.215	0.271173
12.25	0.270598
12.285	0.269725
12.32	0.269097
12.355	0.268733
12.39	0.26863
12.425	0.268139
12.46	0.267444
12.495	0.266576
12.53	0.265695
12.565	0.265108
12.6	0.264945
12.635	0.264765
12.67	0.264265
12.705	0.263473
12.74	0.262406
12.775	0.26115
12.81	0.260059
12.845	0.259645
12.88	0.259506
12.915	0.259422
12.95	0.259473
12.985	0.259405
13.02	0.259015
13.055	0.258444
13.09	0.25687
13.125	0.255479
13.16	0.255063
13.195	0.255139
13.23	0.254828
13.265	0.253961
13.3	0.252891
13.335	0.252453
13.37	0.251859
13.405	0.250802
13.44	0.249775
13.475	0.249192
13.51	0.249334
13.545	0.24949
13.58	0.249254
13.615	0.24845
13.65	0.248115
13.685	0.247728
13.72	0.247237
13.755	0.246579
13.79	0.246265
13.825	0.246063
13.86	0.245495
13.895	0.244504
13.93	0.243591
13.965	0.242681
14	0.241673
14.035	0.241012
14.07	0.240833
14.105	0.240592
14.14	0.240292
14.175	0.24008
14.21	0.240049
14.245	0.239737
14.28	0.239063
14.315	0.237316
14.35	0.237011
14.385	0.237162
14.42	0.236579
14.455	0.235411
14.49	0.235401
14.525	0.235447
14.56	0.235136
14.595	0.234213
14.63	0.233657
14.665	0.233167
14.7	0.232884
14.735	0.232326
14.77	0.231766
14.805	0.231296
14.84	0.231475
14.875	0.231615
14.91	0.231399
14.945	0.230878
14.98	0.230147
15.015	0.229035
15.05	0.227989
15.085	0.226737
15.12	0.225978
15.155	0.22591
15.19	0.225928
15.225	0.225704
15.26	0.225497
15.295	0.225869
15.33	0.226226
15.365	0.225612
15.4	0.224118
15.435	0.223272
15.47	0.222796
15.505	0.222547
15.54	0.222452
15.575	0.222044
15.61	0.221425
15.645	0.221033
15.68	0.22066
15.715	0.219736
15.75	0.218793
15.785	0.218158
15.82	0.218346
15.855	0.218549
15.89	0.218125
15.925	0.217278
15.96	0.216394
15.995	0.215871
16.03	0.21559
16.065	0.215168
16.1	0.214684
16.135	0.214204
16.17	0.213593
16.205	0.212976
16.24	0.213189
16.275	0.213443
16.31	0.213638
16.345	0.213013
16.38	0.212269
16.415	0.211176
16.45	0.209851
16.485	0.209042
16.52	0.208593
16.555	0.207813
16.59	0.207796
16.625	0.208643
16.66	0.209682
16.695	0.209601
16.73	0.20855
16.765	0.207699
16.8	0.207384
16.835	0.206393
16.87	0.204864
16.905	0.204379
16.94	0.205083
16.975	0.205592
17.01	0.205469
17.045	0.20499
17.08	0.204726
17.115	0.20453
17.15	0.204147
17.185	0.203352
17.22	0.202962
17.255	0.20303
17.29	0.202866
17.325	0.202382
17.36	0.201959
17.395	0.201403
17.43	0.200958
17.465	0.200454
17.5	0.199918
17.535	0.199444
17.57	0.198984
17.605	0.198746
17.64	0.198827
17.675	0.198728
17.71	0.198208
17.745	0.198023
17.78	0.198115
17.815	0.197978
17.85	0.197399
17.885	0.197128
17.92	0.196908
17.955	0.196264
17.99	0.195268
18.025	0.194332
18.06	0.19392
18.095	0.193973
18.13	0.193928
18.165	0.193675
18.2	0.193958
18.235	0.194211
18.27	0.193925
18.305	0.192965
18.34	0.191929
18.375	0.191681
18.41	0.191653
18.445	0.191299
18.48	0.190962
18.515	0.190938
18.55	0.191265
18.585	0.191414
18.62	0.190856
18.655	0.190104
18.69	0.189271
18.725	0.188618
18.76	0.18802
18.795	0.187494
18.83	0.187081
18.865	0.187377
18.9	0.187742
18.935	0.187691
18.97	0.187304
19.005	0.187231
19.04	0.187296
19.075	0.186826
19.11	0.185609
19.145	0.184673
19.18	0.18438
19.215	0.184516
19.25	0.184426
19.285	0.184228
19.32	0.184206
19.355	0.184331
19.39	0.184222
19.425	0.183844
19.46	0.18339
19.495	0.18303
19.53	0.182438
19.565	0.182101
19.6	0.182035
19.635	0.182216
19.67	0.182498
19.705	0.182518
19.74	0.182066
19.775	0.181438
19.81	0.181013
19.845	0.180422
19.88	0.17953
19.915	0.178672
19.95	0.178263
19.985	0.177937
20.02	0.177707
20.055	0.177647
20.09	0.177582
20.125	0.177214
20.16	0.176241
20.195	0.175237
20.23	0.174728
20.265	0.17455
20.3	0.174521
20.335	0.174752
20.37	0.175365
20.405	0.176116
20.44	0.17674
20.475	0.176735
20.51	0.176155
20.545	0.175576
20.58	0.174518
20.615	0.173074
20.65	0.172032
20.685	0.171475
20.72	0.171528
20.755	0.171774
20.79	0.172216
20.825	0.172709
20.86	0.172924
20.895	0.172684
20.93	0.172097
20.965	0.171518
21	0.170782
21.035	0.169922
21.07	0.169475
21.105	0.169634
21.14	0.170243
21.175	0.170933
21.21	0.171309
21.245	0.171162
21.28	0.170305
21.315	0.169148
21.35	0.168329
21.385	0.168087
21.42	0.167921
21.455	0.167748
21.49	0.167611
21.525	0.16778
21.56	0.168093
21.595	0.167979
21.63	0.167498
21.665	0.167029
21.7	0.166693
21.735	0.16662
21.77	0.166607
21.805	0.166231
21.84	0.165719
21.875	0.165096
21.91	0.165311
21.945	0.166191
21.98	0.166326
22.015	0.165725
22.05	0.165404
22.085	0.165655
22.12	0.165646
22.155	0.164969
22.19	0.164349
22.225	0.163671
22.26	0.162791
22.295	0.161785
22.33	0.161086
22.365	0.161448
22.4	0.162162
22.435	0.162438
22.47	0.162353
22.505	0.162489
22.54	0.162836
22.575	0.163164
22.61	0.163005
22.645	0.162288
22.68	0.160967
22.715	0.160558
22.75	0.16064
22.785	0.160423
22.82	0.15971
22.855	0.15952
22.89	0.159917
22.925	0.160321
22.96	0.160614
22.995	0.160891
23.03	0.160798
23.065	0.15997
23.1	0.158444
23.135	0.156875
23.17	0.15622
23.205	0.156714
23.24	0.157945
23.275	0.159041
23.31	0.1594
23.345	0.15986
23.38	0.15974
23.415	0.158631
23.45	0.156852
23.485	0.155163
23.52	0.154041
23.555	0.15388
23.59	0.154453
23.625	0.155714
23.66	0.157244
23.695	0.158266
23.73	0.158334
23.765	0.157638
23.8	0.156302
23.835	0.154782
23.87	0.153405
23.905	0.152472
23.94	0.152087
23.975	0.152073
24.01	0.152679
24.045	0.153413
24.08	0.153667
24.115	0.153455
24.15	0.153162
24.185	0.152715
24.22	0.152217
24.255	0.151717
24.29	0.151648
24.325	0.151951
24.36	0.152339
24.395	0.152137
24.43	0.151815
24.465	0.1518
24.5	0.151896
24.535	0.151694
24.57	0.151295
24.605	0.150799
24.64	0.150455
24.675	0.149879
24.71	0.149338
24.745	0.149424
24.78	0.149962
24.815	0.150184
24.85	0.15011
24.885	0.15045
24.92	0.150847
24.955	0.150768
24.99	0.150173
25.025	0.149435
25.06	0.148808
25.095	0.148794
25.13	0.149049
25.165	0.149335
25.2	0.149425
25.235	0.148981
25.27	0.148173
25.305	0.147402
25.34	0.146732
25.375	0.146582
25.41	0.14686
25.445	0.147598
25.48	0.148491
25.515	0.148621
25.55	0.148259
25.585	0.14768
25.62	0.147188
25.655	0.146729
25.69	0.146717
25.725	0.146786
25.76	0.146563
25.795	0.146221
25.83	0.14607
25.865	0.145833
25.9	0.145633
25.935	0.14553
25.97	0.145609
26.005	0.145527
26.04	0.145459
26.075	0.145314
26.11	0.144952
26.145	0.144419
26.18	0.14431
26.215	0.144672
26.25	0.144943
26.285	0.145006
26.32	0.144997
26.355	0.144713
26.39	0.144245
26.425	0.143627
26.46	0.142876
26.495	0.14228
26.53	0.141613
26.565	0.141158
26.6	0.14123
26.635	0.141757
26.67	0.142456
26.705	0.142975
26.74	0.143156
26.775	0.142924
26.81	0.142142
26.845	0.141575
26.88	0.14132
26.915	0.141265
26.95	0.141072
26.985	0.141015
27.02	0.14108
27.055	0.141167
27.09	0.140653
27.125	0.140137
27.16	0.13985
27.195	0.139791
27.23	0.139728
27.265	0.139967
27.3	0.14044
27.335	0.140929
27.37	0.141099
27.405	0.140912
27.44	0.140281
27.475	0.13963
27.51	0.139101
27.545	0.139008
27.58	0.139326
27.615	0.139561
27.65	0.139345
27.685	0.138967
27.72	0.138791
27.755	0.138917
27.79	0.139025
27.825	0.139034
27.86	0.139124
27.895	0.13929
27.93	0.139544
27.965	0.139427
28	0.139129
28.035	0.138517
28.07	0.137962
28.105	0.137422
28.14	0.137262
28.175	0.137367
28.21	0.137493
28.245	0.137539
28.28	0.137691
28.315	0.137391
28.35	0.136724
28.385	0.136016
28.42	0.13554
28.455	0.134868
28.49	0.1347
28.525	0.135132
28.56	0.135861
28.595	0.136487
28.63	0.13691
28.665	0.137062
28.7	0.136712
28.735	0.135822
28.77	0.134746
28.805	0.134137
28.84	0.134055
28.875	0.134229
28.91	0.134724
28.945	0.135484
28.98	0.13611
29.015	0.136087
29.05	0.135383
29.085	0.134254
29.12	0.133108
29.155	0.132166
29.19	0.131856
29.225	0.13243
29.26	0.133461
29.295	0.134421
29.33	0.135377
29.365	0.13597
29.4	0.135786
29.435	0.134866
29.47	0.133597
29.505	0.132638
29.54	0.132168
29.575	0.13191
29.61	0.132219
29.645	0.133016
29.68	0.13366
29.715	0.134107
29.75	0.134421
29.785	0.134449
29.82	0.133896
29.855	0.132973
29.89	0.132063
29.925	0.131803
29.96	0.132113
29.995	0.132543
30.03	0.133105
30.065	0.133612
30.1	0.133722
30.135	0.133526
30.17	0.133199
30.205	0.132836
30.24	0.132507
30.275	0.132163
30.31	0.131682
30.345	0.131381
30.38	0.131118
30.415	0.131176
30.45	0.131264
30.485	0.131368
30.52	0.131246
30.555	0.131123
30.59	0.130871
30.625	0.130471
30.66	0.129879
30.695	0.129433
30.73	0.129311
30.765	0.12976
30.8	0.130252
30.835	0.13033
30.87	0.130227
30.905	0.130149
30.94	0.130023
30.975	0.129807
31.01	0.129539
31.045	0.129513
31.08	0.129516
31.115	0.129313
31.15	0.129215
31.185	0.129073
31.22	0.128921
31.255	0.128941
31.29	0.12889
31.325	0.1288
31.36	0.128617
31.395	0.128355
31.43	0.128339
31.465	0.128478
31.5	0.128577
31.535	0.1287
31.57	0.12913
31.605	0.129389
31.64	0.129363
31.675	0.128938
31.71	0.128236
31.745	0.12786
31.78	0.127993
31.815	0.128381
31.85	0.128684
31.885	0.128733
31.92	0.128809
31.955	0.128537
31.99	0.127996
32.025	0.1274
32.06	0.126886
32.095	0.126806
32.13	0.126915
32.165	0.127212
32.2	0.127667
32.235	0.128109
32.27	0.128333
32.305	0.128208
32.34	0.127809
32.375	0.127244
32.41	0.126672
32.445	0.126303
32.48	0.126246
32.515	0.126463
32.55	0.126784
32.585	0.127285
32.62	0.127616
32.655	0.12755
32.69	0.127086
32.725	0.126252
32.76	0.125347
32.795	0.124988
32.83	0.124887
32.865	0.125149
32.9	0.125654
32.935	0.126245
32.97	0.126681
33.005	0.126732
33.04	0.126237
33.075	0.125408
33.11	0.124548
33.145	0.123903
33.18	0.123648
33.215	0.123591
33.25	0.123883
33.285	0.124369
33.32	0.124984
33.355	0.12524
33.39	0.125036
33.425	0.124808
33.46	0.124614
33.495	0.124677
33.53	0.124831
33.565	0.124821
33.6	0.124383
33.635	0.123828
33.67	0.123537
33.705	0.123677
33.74	0.123811
33.775	0.123752
33.81	0.123512
33.845	0.12329
33.88	0.123209
33.915	0.123439
33.95	0.123741
33.985	0.124103
34.02	0.124206
34.055	0.124226
34.09	0.124309
34.125	0.124567
34.16	0.124389
34.195	0.1239
34.23	0.12351
34.265	0.123476
34.3	0.12374
34.335	0.12369
34.37	0.123487
34.405	0.123352
34.44	0.123359
34.475	0.123144
34.51	0.122794
34.545	0.122456
34.58	0.12207
34.615	0.121525
34.65	0.121261
34.685	0.121604
34.72	0.122258
34.755	0.122792
34.79	0.123208
34.825	0.123342
34.86	0.123236
34.895	0.122866
34.93	0.122245
34.965	0.121541
35	0.12116
