# Supplementary material for: Lactone Enolates of Isochroman-3-ones and 2-Coumaranones: Quantification of Their Nucleophilicity in DMSO and Conjugate Additions to Chalcones
Source: J Org Chem. 2024 Apr 30;89(10):6915–28. doi: 10.1021/acs.joc.4c00277 (PMC11110064; doi:10.1021/acs.joc.4c00277)
Supplement: Supplementary file 2 — jo4c00277_si_002.zip [file jo4c00277_si_002.zip › 5+6e coumaranone_OMe-tBu/OMe-tBu_20equicarbanion.txt]

ProDataTSV

Title: 

Remarks:
#User: SX User
#HV (Absorbance channel): 407.379
#Samples per point: 2400
#Sample period: 12.5 us
#Temperature: 19.97 C
#Cell type: Stopped Flow
#Pathlength: 10
Time Stamp : 2023/02/10 16:22:21
The data was saved to file : C:\Users\SX User\Documents\My Data\aija\5-membered- CH-Acid-OMe-tBu\OMe-tBu_20equicarbanion.txt.


Last Modified: Fri Feb 10 16:22:34 2023 by unknown.

Options:

History: 
User : SX User

Version : SX v.4.5.0.9 Build : Aug 18 2015 12:03:04

DataStore created and initialized for data acquisition.

Time Stamp : Fri Feb 10 16:16:47 2023


----------------------------------------------------


User : SX User

Version : SX v.4.5.0.9 Build : Aug 18 2015 12:03:04

Averaged Traces : 

\..0

\..1

\..2

\..3

\..4

New line :  \..Average::0

Time Stamp : Fri Feb 10 16:22:16 2023


----------------------------------------------------


User : SX User

Version : SX v.4.5.0.9 Build : Aug 18 2015 12:03:04

DataStore created and initialized for data acquisition.

Time Stamp : Fri Feb 10 16:22:21 2023


----------------------------------------------------


Available Dimensions:	2
Time	1000 time points over 30s,linear,oversampled,external trigger,pressure hold off (pressure released immediately)
Repeat	1 repeats in set., -iter option selected

Available Properties: 	1
Absorbance	

Data:


Absorbance
Time	Repeat
	5	
0.03	0.900523
0.06	0.889182
0.09	0.875469
0.12	0.866365
0.15	0.858711
0.18	0.852566
0.21	0.846497
0.24	0.840807
0.27	0.835183
0.3	0.829588
0.33	0.824395
0.36	0.819083
0.39	0.814098
0.42	0.809154
0.45	0.804489
0.48	0.800025
0.51	0.79562
0.54	0.791479
0.57	0.787282
0.6	0.783349
0.63	0.778956
0.66	0.774452
0.69	0.769908
0.72	0.765526
0.75	0.761676
0.78	0.757715
0.81	0.75398
0.84	0.750355
0.87	0.746853
0.9	0.743196
0.93	0.73933
0.96	0.735262
0.99	0.731167
1.02	0.727358
1.05	0.723438
1.08	0.719618
1.11	0.716066
1.14	0.712728
1.17	0.7094
1.2	0.706128
1.23	0.702636
1.26	0.699203
1.29	0.695681
1.32	0.692038
1.35	0.688308
1.38	0.684654
1.41	0.681092
1.44	0.677506
1.47	0.673924
1.5	0.670313
1.53	0.667044
1.56	0.663783
1.59	0.660498
1.62	0.65714
1.65	0.653825
1.68	0.650534
1.71	0.647452
1.74	0.64452
1.77	0.641577
1.8	0.638529
1.83	0.635335
1.86	0.632188
1.89	0.629193
1.92	0.626092
1.95	0.622589
1.98	0.618986
2.01	0.615606
2.04	0.61247
2.07	0.609645
2.1	0.606799
2.13	0.604032
2.16	0.601112
2.19	0.598247
2.22	0.59535
2.25	0.592685
2.28	0.589821
2.31	0.586904
2.34	0.584007
2.37	0.581185
2.4	0.578391
2.43	0.575579
2.46	0.572693
2.49	0.569733
2.52	0.566781
2.55	0.563936
2.58	0.561225
2.61	0.558677
2.64	0.556282
2.67	0.553922
2.7	0.551606
2.73	0.549104
2.76	0.54649
2.79	0.543906
2.82	0.541262
2.85	0.538819
2.88	0.536274
2.91	0.533694
2.94	0.53099
2.97	0.528493
3	0.526055
3.03	0.523861
3.06	0.521539
3.09	0.519314
3.12	0.517156
3.15	0.515072
3.18	0.513005
3.21	0.510857
3.24	0.508658
3.27	0.506361
3.3	0.504163
3.33	0.501723
3.36	0.49943
3.39	0.497081
3.42	0.494875
3.45	0.492649
3.48	0.490387
3.51	0.488082
3.54	0.485769
3.57	0.483666
3.6	0.481884
3.63	0.480397
3.66	0.478767
3.69	0.477113
3.72	0.475194
3.75	0.473116
3.78	0.470925
3.81	0.468773
3.84	0.466548
3.87	0.464249
3.9	0.462127
3.93	0.460153
3.96	0.458563
3.99	0.45691
4.02	0.455213
4.05	0.453099
4.08	0.450909
4.11	0.448438
4.14	0.446104
4.17	0.443826
4.2	0.441728
4.23	0.43981
4.26	0.438226
4.29	0.436861
4.32	0.435659
4.35	0.434549
4.38	0.432992
4.41	0.4312
4.44	0.429011
4.47	0.426865
4.5	0.4247
4.53	0.422761
4.56	0.421034
4.59	0.419558
4.62	0.418289
4.65	0.417181
4.68	0.416174
4.71	0.415078
4.74	0.413639
4.77	0.411833
4.8	0.409852
4.83	0.40771
4.86	0.405635
4.89	0.403637
4.92	0.401835
4.95	0.400334
4.98	0.398943
5.01	0.397614
5.04	0.396242
5.07	0.394968
5.1	0.393867
5.13	0.392667
5.16	0.391172
5.19	0.389436
5.22	0.387583
5.25	0.385868
5.28	0.38413
5.31	0.382664
5.34	0.381462
5.37	0.380701
5.4	0.379858
5.43	0.378613
5.46	0.377186
5.49	0.375644
5.52	0.374056
5.55	0.372443
5.58	0.371031
5.61	0.369648
5.64	0.36841
5.67	0.367305
5.7	0.366286
5.73	0.365127
5.76	0.363804
5.79	0.362506
5.82	0.360774
5.85	0.358926
5.88	0.357108
5.91	0.355607
5.94	0.354428
5.97	0.353436
6	0.352419
6.03	0.351468
6.06	0.350773
6.09	0.350071
6.12	0.34898
6.15	0.347487
6.18	0.345832
6.21	0.344206
6.24	0.342845
6.27	0.341431
6.3	0.339929
6.33	0.338307
6.36	0.336922
6.39	0.335744
6.42	0.334725
6.45	0.333692
6.48	0.332599
6.51	0.331419
6.54	0.330296
6.57	0.329534
6.6	0.328765
6.63	0.32812
6.66	0.327558
6.69	0.326704
6.72	0.325389
6.75	0.323681
6.78	0.321972
6.81	0.320473
6.84	0.319322
6.87	0.318453
6.9	0.317773
6.93	0.316935
6.96	0.316271
6.99	0.315554
7.02	0.31503
7.05	0.314297
7.08	0.313221
7.11	0.311749
7.14	0.31026
7.17	0.308995
7.2	0.307992
7.23	0.307298
7.26	0.306596
7.29	0.305926
7.32	0.305026
7.35	0.304109
7.38	0.302977
7.41	0.302057
7.44	0.301128
7.47	0.300222
7.5	0.299182
7.53	0.298231
7.56	0.297621
7.59	0.297336
7.62	0.296897
7.65	0.296167
7.68	0.295213
7.71	0.294023
7.74	0.292987
7.77	0.29185
7.8	0.290834
7.83	0.289852
7.86	0.289234
7.89	0.288489
7.92	0.28772
7.95	0.286711
7.98	0.285773
8.01	0.285115
8.04	0.284197
8.07	0.283426
8.1	0.282194
8.13	0.280956
8.16	0.279763
8.19	0.278826
8.22	0.27786
8.25	0.276937
8.28	0.276315
8.31	0.275825
8.34	0.275388
8.37	0.27528
8.4	0.275141
8.43	0.27405
8.46	0.272801
8.49	0.272064
8.52	0.271808
8.55	0.270906
8.58	0.26996
8.61	0.269133
8.64	0.268522
8.67	0.268192
8.7	0.267705
8.73	0.266856
8.76	0.265998
8.79	0.264941
8.82	0.264077
8.85	0.263114
8.88	0.262316
8.91	0.261996
8.94	0.261921
8.97	0.261855
9	0.261496
9.03	0.260878
9.06	0.259931
9.09	0.258913
9.12	0.257972
9.15	0.256886
9.18	0.25581
9.21	0.254601
9.24	0.253936
9.27	0.253144
9.3	0.252821
9.33	0.25298
9.36	0.252812
9.39	0.252238
9.42	0.251063
9.45	0.250141
9.48	0.249137
9.51	0.248155
9.54	0.247217
9.57	0.246977
9.6	0.246674
9.63	0.245969
9.66	0.245663
9.69	0.246024
9.72	0.246317
9.75	0.246335
9.78	0.24601
9.81	0.244859
9.84	0.243602
9.87	0.242748
9.9	0.241692
9.93	0.240153
9.96	0.239031
9.99	0.238688
10.02	0.238802
10.05	0.238876
10.08	0.23894
10.11	0.239058
10.14	0.239035
10.17	0.238784
10.2	0.237928
10.23	0.236694
10.26	0.235173
10.29	0.233946
10.32	0.23295
10.35	0.232375
10.38	0.232181
10.41	0.232333
10.44	0.232896
10.47	0.233318
10.5	0.233276
10.53	0.232563
10.56	0.231387
10.59	0.230032
10.62	0.228863
10.65	0.227934
10.68	0.227339
10.71	0.227118
10.74	0.227268
10.77	0.22735
10.8	0.227282
10.83	0.226965
10.86	0.226281
10.89	0.225402
10.92	0.224433
10.95	0.22356
10.98	0.222711
11.01	0.222276
11.04	0.221952
11.07	0.222045
11.1	0.222026
11.13	0.221718
11.16	0.221393
11.19	0.221145
11.22	0.220926
11.25	0.220677
11.28	0.220499
11.31	0.220172
11.34	0.219892
11.37	0.219295
11.4	0.218611
11.43	0.217737
11.46	0.216882
11.49	0.216046
11.52	0.215091
11.55	0.214247
11.58	0.213712
11.61	0.213467
11.64	0.213554
11.67	0.213624
11.7	0.21357
11.73	0.213447
11.76	0.213155
11.79	0.212648
11.82	0.212024
11.85	0.211468
11.88	0.211025
11.91	0.21084
11.94	0.210777
11.97	0.210675
12	0.210498
12.03	0.210129
12.06	0.209801
12.09	0.209175
12.12	0.208599
12.15	0.207864
12.18	0.207265
12.21	0.206757
12.24	0.206546
12.27	0.206314
12.3	0.206023
12.33	0.205677
12.36	0.205263
12.39	0.205154
12.42	0.204907
12.45	0.204506
12.48	0.203834
12.51	0.203508
12.54	0.203374
12.57	0.203231
12.6	0.202964
12.63	0.202689
12.66	0.20238
12.69	0.201909
12.72	0.201399
12.75	0.200694
12.78	0.200073
12.81	0.199651
12.84	0.199935
12.87	0.200556
12.9	0.201008
12.93	0.201132
12.96	0.20083
12.99	0.200425
13.02	0.199634
13.05	0.198543
13.08	0.197364
13.11	0.196606
13.14	0.196297
13.17	0.196403
13.2	0.196762
13.23	0.19763
13.26	0.198223
13.29	0.198475
13.32	0.19803
13.35	0.197024
13.38	0.195426
13.41	0.193812
13.44	0.192649
13.47	0.192047
13.5	0.192167
13.53	0.192768
13.56	0.193737
13.59	0.194408
13.62	0.194843
13.65	0.194686
13.68	0.193985
13.71	0.192648
13.74	0.191104
13.77	0.189896
13.8	0.189185
13.83	0.188919
13.86	0.189132
13.89	0.189809
13.92	0.190499
13.95	0.191197
13.98	0.191464
14.01	0.191111
14.04	0.190344
14.07	0.189481
14.1	0.188535
14.13	0.187481
14.16	0.186713
14.19	0.18639
14.22	0.186695
14.25	0.186981
14.28	0.187182
14.31	0.187226
14.34	0.187214
14.37	0.186951
14.4	0.186491
14.43	0.185828
14.46	0.185269
14.49	0.185016
14.52	0.185073
14.55	0.185028
14.58	0.184828
14.61	0.184713
14.64	0.184596
14.67	0.184731
14.7	0.184786
14.73	0.184796
14.76	0.18468
14.79	0.184418
14.82	0.183905
14.85	0.183287
14.88	0.182812
14.91	0.182408
14.94	0.182299
14.97	0.182149
15	0.181932
15.03	0.181669
15.06	0.181691
15.09	0.181706
15.12	0.18149
15.15	0.181035
15.18	0.180689
15.21	0.180375
15.24	0.18009
15.27	0.180049
15.3	0.180013
15.33	0.180066
15.36	0.179981
15.39	0.180015
15.42	0.180034
15.45	0.180241
15.48	0.180301
15.51	0.179872
15.54	0.179153
15.57	0.178505
15.6	0.178118
15.63	0.178027
15.66	0.178172
15.69	0.17816
15.72	0.178057
15.75	0.177768
15.78	0.17747
15.81	0.177206
15.84	0.177099
15.87	0.177031
15.9	0.176925
15.93	0.176813
15.96	0.176659
15.99	0.176747
16.02	0.176954
16.05	0.177278
16.08	0.177227
16.11	0.176866
16.14	0.176221
16.17	0.175483
16.2	0.174767
16.23	0.174453
16.26	0.174281
16.29	0.174308
16.32	0.174396
16.35	0.174347
16.38	0.174528
16.41	0.17456
16.44	0.174484
16.47	0.174089
16.5	0.173517
16.53	0.172692
16.56	0.172194
16.59	0.1719
16.62	0.17183
16.65	0.171749
16.68	0.171606
16.71	0.171874
16.74	0.172219
16.77	0.172662
16.8	0.172939
16.83	0.173036
16.86	0.172646
16.89	0.172078
16.92	0.171393
16.95	0.170885
16.98	0.170397
17.01	0.170084
17.04	0.169985
17.07	0.170081
17.1	0.170264
17.13	0.170499
17.16	0.17111
17.19	0.171396
17.22	0.171269
17.25	0.170461
17.28	0.169556
17.31	0.169003
17.34	0.16898
17.37	0.169108
17.4	0.16902
17.43	0.168845
17.46	0.168846
17.49	0.169067
17.52	0.169112
17.55	0.169088
17.58	0.168885
17.61	0.168612
17.64	0.168145
17.67	0.167632
17.7	0.167139
17.73	0.167024
17.76	0.167322
17.79	0.167668
17.82	0.167876
17.85	0.167747
17.88	0.167455
17.91	0.167243
17.94	0.167223
17.97	0.16713
18	0.167011
18.03	0.166771
18.06	0.166375
18.09	0.166064
18.12	0.166044
18.15	0.165939
18.18	0.165673
18.21	0.165416
18.24	0.165309
18.27	0.165673
18.3	0.166118
18.33	0.16645
18.36	0.166533
18.39	0.166332
18.42	0.165734
18.45	0.164948
18.48	0.164145
18.51	0.163671
18.54	0.163418
18.57	0.163296
18.6	0.163363
18.63	0.163417
18.66	0.163907
18.69	0.164366
18.72	0.164838
18.75	0.16484
18.78	0.164514
18.81	0.163904
18.84	0.163236
18.87	0.162837
18.9	0.162511
18.93	0.162425
18.96	0.162348
18.99	0.162338
19.02	0.162366
19.05	0.162556
19.08	0.162612
19.11	0.162284
19.14	0.161731
19.17	0.161276
19.2	0.161111
19.23	0.160816
19.26	0.161544
19.29	0.161815
19.32	0.161899
19.35	0.161703
19.38	0.16146
19.41	0.161299
19.44	0.161353
19.47	0.161556
19.5	0.162006
19.53	0.162469
19.56	0.162701
19.59	0.162502
19.62	0.162083
19.65	0.161839
19.68	0.161595
19.71	0.161233
19.74	0.160843
19.77	0.160506
19.8	0.160298
19.83	0.160514
19.86	0.160794
19.89	0.16073
19.92	0.160368
19.95	0.160115
19.98	0.159851
20.01	0.159691
20.04	0.159697
20.07	0.159546
20.1	0.159377
20.13	0.159279
20.16	0.159351
20.19	0.15938
20.22	0.15966
20.25	0.160129
20.28	0.160453
20.31	0.160508
20.34	0.160222
20.37	0.159908
20.4	0.159385
20.43	0.15915
20.46	0.158649
20.49	0.158183
20.52	0.15759
20.55	0.157361
20.58	0.157394
20.61	0.157828
20.64	0.158602
20.67	0.159454
20.7	0.159839
20.73	0.159679
20.76	0.159247
20.79	0.158702
20.82	0.15824
20.85	0.157777
20.88	0.157458
20.91	0.157299
20.94	0.157468
20.97	0.157768
21	0.15823
21.03	0.15871
21.06	0.159015
21.09	0.158872
21.12	0.158252
21.15	0.157481
21.18	0.15677
21.21	0.156472
21.24	0.156408
21.27	0.156744
21.3	0.157074
21.33	0.157564
21.36	0.157711
21.39	0.15763
21.42	0.157275
21.45	0.156655
21.48	0.156244
21.51	0.155831
21.54	0.155787
21.57	0.155684
21.6	0.155904
21.63	0.156206
21.66	0.156435
21.69	0.156254
21.72	0.155709
21.75	0.155095
21.78	0.154616
21.81	0.154351
21.84	0.154287
21.87	0.154533
21.9	0.155011
21.93	0.155552
21.96	0.156209
21.99	0.156821
22.02	0.157184
22.05	0.157182
22.08	0.156712
22.11	0.156029
22.14	0.155519
22.17	0.155361
22.2	0.155359
22.23	0.155214
22.26	0.155145
22.29	0.155166
22.32	0.155454
22.35	0.155497
22.38	0.155499
22.41	0.155381
22.44	0.155209
22.47	0.155118
22.5	0.155017
22.53	0.154857
22.56	0.154742
22.59	0.154758
22.62	0.154769
22.65	0.154896
22.68	0.154934
22.71	0.155011
22.74	0.155033
22.77	0.154857
22.8	0.15445
22.83	0.154132
22.86	0.15399
22.89	0.153946
22.92	0.154069
22.95	0.154364
22.98	0.15469
23.01	0.154904
23.04	0.154955
23.07	0.154709
23.1	0.154408
23.13	0.154031
23.16	0.153797
23.19	0.153549
23.22	0.153221
23.25	0.153047
23.28	0.153046
23.31	0.153362
23.34	0.153715
23.37	0.154216
23.4	0.154465
23.43	0.154735
23.46	0.154777
23.49	0.154648
23.52	0.154167
23.55	0.153692
23.58	0.153334
23.61	0.153189
23.64	0.153288
23.67	0.153346
23.7	0.153416
23.73	0.153316
23.76	0.153269
23.79	0.153196
23.82	0.1531
23.85	0.15301
23.88	0.153086
23.91	0.153296
23.94	0.153556
23.97	0.153953
24	0.154304
24.03	0.154563
24.06	0.154542
24.09	0.154283
24.12	0.153582
24.15	0.152852
24.18	0.152249
24.21	0.152044
24.24	0.152053
24.27	0.152412
24.3	0.152935
24.33	0.153222
24.36	0.153294
24.39	0.153168
24.42	0.15307
24.45	0.152733
24.48	0.152374
24.51	0.15222
24.54	0.152471
24.57	0.1529
24.6	0.153205
24.63	0.153227
24.66	0.153059
24.69	0.152835
24.72	0.152614
24.75	0.152351
24.78	0.15182
24.81	0.151333
24.84	0.151055
24.87	0.151278
24.9	0.151525
24.93	0.151819
24.96	0.152014
24.99	0.15206
25.02	0.152094
25.05	0.151976
25.08	0.151779
25.11	0.151588
25.14	0.151574
25.17	0.151666
25.2	0.151739
25.23	0.151567
25.26	0.151382
25.29	0.151126
25.32	0.151007
25.35	0.150949
25.38	0.150996
25.41	0.151184
25.44	0.151509
25.47	0.151739
25.5	0.151696
25.53	0.151742
25.56	0.151689
25.59	0.151346
25.62	0.150665
25.65	0.150229
25.68	0.149857
25.71	0.14968
25.74	0.149802
25.77	0.150001
25.8	0.150267
25.83	0.150508
25.86	0.150937
25.89	0.151333
25.92	0.151564
25.95	0.151487
25.98	0.15127
26.01	0.151175
26.04	0.151406
26.07	0.151687
26.1	0.151706
26.13	0.151321
26.16	0.150785
26.19	0.15023
26.22	0.149735
26.25	0.149606
26.28	0.149707
26.31	0.150121
26.34	0.150362
26.37	0.150892
26.4	0.151349
26.43	0.151755
26.46	0.151749
26.49	0.151356
26.52	0.150968
26.55	0.150673
26.58	0.150563
26.61	0.150616
26.64	0.15071
26.67	0.150658
26.7	0.150586
26.73	0.150287
26.76	0.149978
26.79	0.149623
26.82	0.14942
26.85	0.149552
26.88	0.149835
26.91	0.150192
26.94	0.150506
26.97	0.150859
27	0.151027
27.03	0.150924
27.06	0.150237
27.09	0.149345
27.12	0.148556
27.15	0.14808
27.18	0.147864
27.21	0.147939
27.24	0.148377
27.27	0.149111
27.3	0.15
27.33	0.150779
27.36	0.151249
27.39	0.15117
27.42	0.150828
27.45	0.150181
27.48	0.149746
27.51	0.149452
27.54	0.149478
27.57	0.149723
27.6	0.149929
27.63	0.150102
27.66	0.150098
27.69	0.150083
27.72	0.150215
27.75	0.150218
27.78	0.150048
27.81	0.149892
27.84	0.149688
27.87	0.14961
27.9	0.149741
27.93	0.149842
27.96	0.149846
27.99	0.149891
28.02	0.150062
28.05	0.150032
28.08	0.150077
28.11	0.150301
28.14	0.150587
28.17	0.150439
28.2	0.150223
28.23	0.149829
28.26	0.149724
28.29	0.149634
28.32	0.149408
28.35	0.149389
28.38	0.149516
28.41	0.150029
28.44	0.150522
28.47	0.151063
28.5	0.151218
28.53	0.151091
28.56	0.150464
28.59	0.149655
28.62	0.148864
28.65	0.148421
28.68	0.14833
28.71	0.148545
28.74	0.148747
28.77	0.149122
28.8	0.149868
28.83	0.150308
28.86	0.150515
28.89	0.150468
28.92	0.150438
28.95	0.150077
28.98	0.14955
29.01	0.148724
29.04	0.148064
29.07	0.147783
29.1	0.147763
29.13	0.148112
29.16	0.148523
29.19	0.149036
29.22	0.149103
29.25	0.148958
29.28	0.148447
29.31	0.147794
29.34	0.147152
29.37	0.146765
29.4	0.146732
29.43	0.147109
29.46	0.147757
29.49	0.148429
29.52	0.149179
29.55	0.149809
29.58	0.150332
29.61	0.150456
29.64	0.150217
29.67	0.149604
29.7	0.14897
29.73	0.148364
29.76	0.148133
29.79	0.148015
29.82	0.148018
29.85	0.148078
29.88	0.148257
29.91	0.148617
29.94	0.149069
29.97	0.149473
30	0.149634
