# Supplementary material for: Lactone Enolates of Isochroman-3-ones and 2-Coumaranones: Quantification of Their Nucleophilicity in DMSO and Conjugate Additions to Chalcones
Source: J Org Chem. 2024 Apr 30;89(10):6915–28. doi: 10.1021/acs.joc.4c00277 (PMC11110064; doi:10.1021/acs.joc.4c00277)
Supplement: Supplementary file 2 — jo4c00277_si_002.zip [file jo4c00277_si_002.zip › 5+6e coumaranone_OMe-tBu/OMe-tBu_30equicarbanion.txt]

ProDataTSV

Title: 

Remarks:
#User: SX User
#HV (Absorbance channel): 407.379
#Samples per point: 1200
#Sample period: 12.5 us
#Temperature: 19.97 C
#Cell type: Stopped Flow
#Pathlength: 10
Time Stamp : 2023/02/10 16:30:21
The data was saved to file : C:\Users\SX User\Documents\My Data\aija\5-membered- CH-Acid-OMe-tBu\OMe-tBu_30equicarbanion.txt.


Last Modified: Fri Feb 10 16:30:31 2023 by unknown.

Options:

History: 
User : SX User

Version : SX v.4.5.0.9 Build : Aug 18 2015 12:03:04

DataStore created and initialized for data acquisition.

Time Stamp : Fri Feb 10 16:28:35 2023


----------------------------------------------------


User : SX User

Version : SX v.4.5.0.9 Build : Aug 18 2015 12:03:04

Averaged Traces : 

\..0

\..1

\..2

\..3

\..4

New line :  \..Average::0

Time Stamp : Fri Feb 10 16:30:17 2023


----------------------------------------------------


User : SX User

Version : SX v.4.5.0.9 Build : Aug 18 2015 12:03:04

DataStore created and initialized for data acquisition.

Time Stamp : Fri Feb 10 16:30:21 2023


----------------------------------------------------


Available Dimensions:	2
Time	1000 time points over 15s,linear,oversampled,external trigger,pressure hold off (pressure released immediately)
Repeat	1 repeats in set., -iter option selected

Available Properties: 	1
Absorbance	

Data:


Absorbance
Time	Repeat
	5	
0.015	0.924107
0.03	0.913906
0.045	0.904985
0.06	0.895281
0.075	0.885982
0.09	0.877698
0.105	0.870923
0.12	0.864589
0.135	0.858451
0.15	0.852837
0.165	0.847578
0.18	0.84261
0.195	0.837618
0.21	0.832815
0.225	0.82806
0.24	0.823702
0.255	0.819101
0.27	0.81444
0.285	0.809731
0.3	0.805449
0.315	0.801157
0.33	0.796907
0.345	0.792507
0.36	0.78822
0.375	0.783816
0.39	0.779152
0.405	0.774436
0.42	0.769787
0.435	0.765292
0.45	0.760848
0.465	0.756599
0.48	0.752319
0.495	0.748107
0.51	0.743931
0.525	0.739928
0.54	0.735799
0.555	0.73173
0.57	0.727692
0.585	0.723934
0.6	0.720198
0.615	0.716543
0.63	0.713057
0.645	0.709593
0.66	0.706036
0.675	0.702442
0.69	0.698846
0.705	0.695229
0.72	0.691514
0.735	0.687832
0.75	0.684213
0.765	0.680377
0.78	0.676538
0.795	0.672744
0.81	0.668962
0.825	0.665135
0.84	0.661299
0.855	0.657671
0.87	0.654111
0.885	0.650664
0.9	0.647178
0.915	0.643961
0.93	0.640742
0.945	0.637683
0.96	0.6347
0.975	0.631869
0.99	0.628957
1.005	0.626207
1.02	0.623426
1.035	0.620685
1.05	0.617731
1.065	0.614782
1.08	0.611817
1.095	0.608721
1.11	0.605477
1.125	0.602273
1.14	0.598988
1.155	0.595685
1.17	0.592283
1.185	0.588949
1.2	0.585654
1.215	0.582393
1.23	0.579396
1.245	0.576591
1.26	0.573861
1.275	0.571185
1.29	0.568671
1.305	0.566271
1.32	0.563833
1.335	0.561432
1.35	0.559115
1.365	0.556678
1.38	0.554258
1.395	0.551712
1.41	0.549227
1.425	0.546557
1.44	0.543766
1.455	0.540878
1.47	0.538053
1.485	0.535267
1.5	0.532543
1.515	0.529765
1.53	0.527104
1.545	0.524449
1.56	0.521941
1.575	0.519607
1.59	0.51743
1.605	0.515078
1.62	0.512935
1.635	0.510734
1.65	0.50849
1.665	0.506135
1.68	0.503838
1.695	0.501721
1.71	0.499534
1.725	0.497233
1.74	0.495038
1.755	0.492744
1.77	0.490577
1.785	0.488342
1.8	0.486183
1.815	0.483948
1.83	0.48168
1.845	0.479486
1.86	0.477323
1.875	0.475263
1.89	0.473168
1.905	0.471168
1.92	0.469105
1.935	0.467022
1.95	0.464885
1.965	0.462945
1.98	0.460923
1.995	0.458909
2.01	0.456866
2.025	0.454765
2.04	0.452728
2.055	0.450739
2.07	0.448787
2.085	0.446848
2.1	0.444817
2.115	0.44283
2.13	0.440864
2.145	0.438935
2.16	0.436893
2.175	0.435017
2.19	0.433218
2.205	0.431509
2.22	0.42976
2.235	0.428202
2.25	0.426654
2.265	0.425129
2.28	0.423526
2.295	0.42204
2.31	0.42052
2.325	0.418974
2.34	0.417348
2.355	0.415727
2.37	0.41394
2.385	0.412117
2.4	0.410312
2.415	0.408477
2.43	0.406676
2.445	0.404924
2.46	0.403293
2.475	0.401652
2.49	0.400046
2.505	0.398489
2.52	0.397009
2.535	0.395525
2.55	0.393942
2.565	0.392407
2.58	0.390954
2.595	0.389402
2.61	0.387769
2.625	0.386226
2.64	0.384782
2.655	0.383274
2.67	0.381881
2.685	0.380429
2.7	0.379107
2.715	0.377579
2.73	0.376282
2.745	0.37488
2.76	0.373479
2.775	0.371968
2.79	0.370567
2.805	0.369161
2.82	0.36773
2.835	0.366307
2.85	0.364961
2.865	0.363661
2.88	0.362327
2.895	0.360954
2.91	0.359791
2.925	0.358585
2.94	0.357499
2.955	0.356369
2.97	0.355188
2.985	0.353918
3	0.352606
3.015	0.351354
3.03	0.350161
3.045	0.348809
3.06	0.347532
3.075	0.346364
3.09	0.345189
3.105	0.34395
3.12	0.342786
3.135	0.34166
3.15	0.340379
3.165	0.338968
3.18	0.337651
3.195	0.336382
3.21	0.335099
3.225	0.333964
3.24	0.332828
3.255	0.331736
3.27	0.330694
3.285	0.329709
3.3	0.328764
3.315	0.327725
3.33	0.326682
3.345	0.325714
3.36	0.324785
3.375	0.323908
3.39	0.323059
3.405	0.322284
3.42	0.321424
3.435	0.320547
3.45	0.319661
3.465	0.318849
3.48	0.317832
3.495	0.316892
3.51	0.315821
3.525	0.31463
3.54	0.313247
3.555	0.311897
3.57	0.31058
3.585	0.309417
3.6	0.308204
3.615	0.307049
3.63	0.306009
3.645	0.305023
3.66	0.303996
3.675	0.303156
3.69	0.302247
3.705	0.301374
3.72	0.300565
3.735	0.299959
3.75	0.299263
3.765	0.298541
3.78	0.297749
3.795	0.297136
3.81	0.29641
3.825	0.295643
3.84	0.294893
3.855	0.294136
3.87	0.293342
3.885	0.29243
3.9	0.291477
3.915	0.290457
3.93	0.289458
3.945	0.288474
3.96	0.287565
3.975	0.286592
3.99	0.285657
4.005	0.284876
4.02	0.284184
4.035	0.283381
4.05	0.282695
4.065	0.282134
4.08	0.281753
4.095	0.280997
4.11	0.280212
4.125	0.279469
4.14	0.278951
4.155	0.278318
4.17	0.277604
4.185	0.276738
4.2	0.276001
4.215	0.275271
4.23	0.274536
4.245	0.273598
4.26	0.272588
4.275	0.271565
4.29	0.270739
4.305	0.269866
4.32	0.2691
4.335	0.26836
4.35	0.267816
4.365	0.267315
4.38	0.266721
4.395	0.26621
4.41	0.265795
4.425	0.265264
4.44	0.264812
4.455	0.26437
4.47	0.263873
4.485	0.26336
4.5	0.262814
4.515	0.262158
4.53	0.261422
4.545	0.260718
4.56	0.259953
4.575	0.259264
4.59	0.258412
4.605	0.257667
4.62	0.257011
4.635	0.256467
4.65	0.255757
4.665	0.255086
4.68	0.254527
4.695	0.254058
4.71	0.253542
4.725	0.253197
4.74	0.252794
4.755	0.252418
4.77	0.252011
4.785	0.251691
4.8	0.251404
4.815	0.251136
4.83	0.250798
4.845	0.250617
4.86	0.250356
4.875	0.250002
4.89	0.249288
4.905	0.248529
4.92	0.247531
4.935	0.246596
4.95	0.245722
4.965	0.244984
4.98	0.244324
4.995	0.243739
5.01	0.243233
5.025	0.242668
5.04	0.241895
5.055	0.24103
5.07	0.240498
5.085	0.240062
5.1	0.239553
5.115	0.238875
5.13	0.23824
5.145	0.237846
5.16	0.237643
5.175	0.237633
5.19	0.23758
5.205	0.237348
5.22	0.237003
5.235	0.236615
5.25	0.236013
5.265	0.235259
5.28	0.23461
5.295	0.23411
5.31	0.233806
5.325	0.233464
5.34	0.233275
5.355	0.233042
5.37	0.232873
5.385	0.23255
5.4	0.232242
5.415	0.231796
5.43	0.231353
5.445	0.230743
5.46	0.230209
5.475	0.229559
5.49	0.228945
5.505	0.228382
5.52	0.228068
5.535	0.227731
5.55	0.227495
5.565	0.227308
5.58	0.227147
5.595	0.226799
5.61	0.226419
5.625	0.225795
5.64	0.225208
5.655	0.224593
5.67	0.224084
5.685	0.223639
5.7	0.223153
5.715	0.222778
5.73	0.222408
5.745	0.222005
5.76	0.221546
5.775	0.221158
5.79	0.220792
5.805	0.220355
5.82	0.219807
5.835	0.219243
5.85	0.218696
5.865	0.218198
5.88	0.217594
5.895	0.217207
5.91	0.216749
5.925	0.216401
5.94	0.216128
5.955	0.216114
5.97	0.216178
5.985	0.216233
6	0.216354
6.015	0.216579
6.03	0.216742
6.045	0.216877
6.06	0.2168
6.075	0.216773
6.09	0.216587
6.105	0.216378
6.12	0.215799
6.135	0.215088
6.15	0.214227
6.165	0.21354
6.18	0.213177
6.195	0.212947
6.21	0.212831
6.225	0.212736
6.24	0.212532
6.255	0.212245
6.27	0.211742
6.285	0.211204
6.3	0.210599
6.315	0.210028
6.33	0.209623
6.345	0.209582
6.36	0.209634
6.375	0.209695
6.39	0.209791
6.405	0.209694
6.42	0.209492
6.435	0.209163
6.45	0.208885
6.465	0.208557
6.48	0.208212
6.495	0.207871
6.51	0.20766
6.525	0.207385
6.54	0.20702
6.555	0.206534
6.57	0.206256
6.585	0.205895
6.6	0.205575
6.615	0.20507
6.63	0.204495
6.645	0.20389
6.66	0.20356
6.675	0.203555
6.69	0.203894
6.705	0.204173
6.72	0.204355
6.735	0.204074
6.75	0.203656
6.765	0.20303
6.78	0.202456
6.795	0.201952
6.81	0.201602
6.825	0.201342
6.84	0.201389
6.855	0.201422
6.87	0.201413
6.885	0.20131
6.9	0.201189
6.915	0.200926
6.93	0.200526
6.945	0.200168
6.96	0.199937
6.975	0.199881
6.99	0.199816
7.005	0.199926
7.02	0.19987
7.035	0.199717
7.05	0.199429
7.065	0.199196
7.08	0.198889
7.095	0.198547
7.11	0.198254
7.125	0.19813
7.14	0.197949
7.155	0.197856
7.17	0.197751
7.185	0.197631
7.2	0.19733
7.215	0.197013
7.23	0.196648
7.245	0.196367
7.26	0.195962
7.275	0.195668
7.29	0.195415
7.305	0.195349
7.32	0.195244
7.335	0.195154
7.35	0.194885
7.365	0.1945
7.38	0.194038
7.395	0.193687
7.41	0.193449
7.425	0.193425
7.44	0.19356
7.455	0.193908
7.47	0.194219
7.485	0.194506
7.5	0.194707
7.515	0.194746
7.53	0.194598
7.545	0.194375
7.56	0.19413
7.575	0.193968
7.59	0.193762
7.605	0.193587
7.62	0.193451
7.635	0.193188
7.65	0.192723
7.665	0.192221
7.68	0.191787
7.695	0.191269
7.71	0.190977
7.725	0.190789
7.74	0.190687
7.755	0.19048
7.77	0.190412
7.785	0.190333
7.8	0.190339
7.815	0.190303
7.83	0.190401
7.845	0.190583
7.86	0.1907
7.875	0.190607
7.89	0.190636
7.905	0.190498
7.92	0.190368
7.935	0.190076
7.95	0.189891
7.965	0.189629
7.98	0.189451
7.995	0.189344
8.01	0.189332
8.025	0.189178
8.04	0.189024
8.055	0.188827
8.07	0.188619
8.085	0.188332
8.1	0.188094
8.115	0.188028
8.13	0.188116
8.145	0.188176
8.16	0.188157
8.175	0.188037
8.19	0.187762
8.205	0.187398
8.22	0.186993
8.235	0.186567
8.25	0.186138
8.265	0.185861
8.28	0.185802
8.295	0.185921
8.31	0.185932
8.325	0.185899
8.34	0.18583
8.355	0.185645
8.37	0.185295
8.385	0.185032
8.4	0.184914
8.415	0.184972
8.43	0.18498
8.445	0.185097
8.46	0.185166
8.475	0.185283
8.49	0.185349
8.505	0.185356
8.52	0.18519
8.535	0.184996
8.55	0.184697
8.565	0.184419
8.58	0.184019
8.595	0.18364
8.61	0.183202
8.625	0.182922
8.64	0.182608
8.655	0.182399
8.67	0.182228
8.685	0.182185
8.7	0.1821
8.715	0.182167
8.73	0.18225
8.745	0.182472
8.76	0.182579
8.775	0.182812
8.79	0.183055
8.805	0.183207
8.82	0.183352
8.835	0.183528
8.85	0.183595
8.865	0.183543
8.88	0.183539
8.895	0.183403
8.91	0.1832
8.925	0.182887
8.94	0.182572
8.955	0.182384
8.97	0.182161
8.985	0.181802
9	0.18156
9.015	0.181308
9.03	0.181244
9.045	0.18105
9.06	0.180981
9.075	0.180932
9.09	0.181008
9.105	0.181135
9.12	0.18134
9.135	0.181466
9.15	0.18164
9.165	0.181803
9.18	0.182067
9.195	0.182186
9.21	0.182325
9.225	0.182405
9.24	0.182338
9.255	0.18192
9.27	0.18135
9.285	0.180649
9.3	0.179983
9.315	0.179428
9.33	0.179153
9.345	0.179015
9.36	0.17899
9.375	0.178979
9.39	0.179077
9.405	0.179099
9.42	0.179093
9.435	0.179033
9.45	0.179145
9.465	0.179319
9.48	0.179586
9.495	0.179999
9.51	0.180299
9.525	0.180558
9.54	0.180696
9.555	0.180642
9.57	0.180524
9.585	0.180306
9.6	0.179959
9.615	0.179637
9.63	0.179221
9.645	0.178882
9.66	0.178598
9.675	0.17856
9.69	0.178335
9.705	0.178178
9.72	0.178119
9.735	0.178186
9.75	0.178216
9.765	0.178291
9.78	0.178421
9.795	0.178698
9.81	0.17875
9.825	0.178834
9.84	0.178889
9.855	0.179028
9.87	0.178978
9.885	0.178919
9.9	0.178671
9.915	0.178383
9.93	0.178062
9.945	0.177846
9.96	0.17761
9.975	0.177427
9.99	0.177309
10.005	0.17727
10.02	0.177078
10.035	0.176915
10.05	0.176842
10.065	0.17701
10.08	0.17714
10.095	0.177346
10.11	0.177668
10.125	0.177973
10.14	0.178315
10.155	0.17855
10.17	0.178721
10.185	0.178736
10.2	0.178663
10.215	0.178439
10.23	0.178233
10.245	0.17801
10.26	0.177811
10.275	0.177549
10.29	0.177285
10.305	0.176874
10.32	0.176677
10.335	0.176377
10.35	0.176227
10.365	0.176018
10.38	0.176004
10.395	0.176014
10.41	0.176119
10.425	0.176184
10.44	0.176229
10.455	0.176126
10.47	0.175902
10.485	0.175647
10.5	0.175522
10.515	0.175408
10.53	0.175519
10.545	0.175556
10.56	0.175816
10.575	0.175951
10.59	0.176047
10.605	0.175941
10.62	0.175891
10.635	0.175707
10.65	0.175515
10.665	0.175444
10.68	0.175393
10.695	0.175402
10.71	0.175449
10.725	0.175487
10.74	0.175522
10.755	0.175552
10.77	0.175488
10.785	0.175461
10.8	0.175416
10.815	0.175464
10.83	0.175486
10.845	0.175531
10.86	0.175475
10.875	0.175443
10.89	0.175369
10.905	0.175269
10.92	0.175158
10.935	0.175037
10.95	0.174839
10.965	0.174696
10.98	0.174466
10.995	0.174469
11.01	0.174398
11.025	0.174352
11.04	0.174253
11.055	0.174317
11.07	0.17433
11.085	0.174356
11.1	0.174421
11.115	0.174659
11.13	0.174806
11.145	0.174927
11.16	0.174941
11.175	0.175066
11.19	0.174919
11.205	0.174685
11.22	0.174323
11.235	0.174128
11.25	0.173953
11.265	0.173768
11.28	0.173703
11.295	0.173673
11.31	0.173675
11.325	0.173707
11.34	0.173667
11.355	0.173622
11.37	0.173488
11.385	0.17351
11.4	0.173672
11.415	0.173876
11.43	0.174101
11.445	0.174335
11.46	0.174566
11.475	0.174647
11.49	0.174746
11.505	0.174754
11.52	0.174716
11.535	0.174666
11.55	0.174667
11.565	0.174575
11.58	0.174444
11.595	0.174257
11.61	0.17413
11.625	0.173926
11.64	0.173765
11.655	0.17358
11.67	0.173628
11.685	0.173565
11.7	0.173571
11.715	0.173436
11.73	0.173397
11.745	0.173345
11.76	0.173243
11.775	0.173127
11.79	0.173126
11.805	0.173197
11.82	0.173338
11.835	0.173364
11.85	0.173475
11.865	0.173504
11.88	0.173628
11.895	0.173722
11.91	0.173843
11.925	0.173837
11.94	0.173794
11.955	0.173707
11.97	0.173557
11.985	0.173536
12	0.173551
12.015	0.173572
12.03	0.173556
12.045	0.17362
12.06	0.173745
12.075	0.17377
12.09	0.173792
12.105	0.173839
12.12	0.173783
12.135	0.173636
12.15	0.173383
12.165	0.173256
12.18	0.17313
12.195	0.173113
12.21	0.173084
12.225	0.173064
12.24	0.173129
12.255	0.173074
12.27	0.172993
12.285	0.172922
12.3	0.172786
12.315	0.172661
12.33	0.172546
12.345	0.172556
12.36	0.172528
12.375	0.17259
12.39	0.172618
12.405	0.172672
12.42	0.172604
12.435	0.172619
12.45	0.172536
12.465	0.17258
12.48	0.172441
12.495	0.17246
12.51	0.172501
12.525	0.172557
12.54	0.172532
12.555	0.17256
12.57	0.1726
12.585	0.172751
12.6	0.172848
12.615	0.172855
12.63	0.172771
12.645	0.172709
12.66	0.172679
12.675	0.172613
12.69	0.172533
12.705	0.172374
12.72	0.172315
12.735	0.172286
12.75	0.172281
12.765	0.172283
12.78	0.172353
12.795	0.172313
12.81	0.172364
12.825	0.172236
12.84	0.172232
12.855	0.172103
12.87	0.172008
12.885	0.171844
12.9	0.171699
12.915	0.17151
12.93	0.17143
12.945	0.171491
12.96	0.171547
12.975	0.171592
12.99	0.171702
13.005	0.171724
13.02	0.171826
13.035	0.171738
13.05	0.171695
13.065	0.171638
13.08	0.171719
13.095	0.171908
13.11	0.172228
13.125	0.17259
13.14	0.172924
13.155	0.173161
13.17	0.173382
13.185	0.173315
13.2	0.173235
13.215	0.173048
13.23	0.172784
13.245	0.172389
13.26	0.172116
13.275	0.171823
13.29	0.171602
13.305	0.171362
13.32	0.171147
13.335	0.170902
13.35	0.170592
13.365	0.170183
13.38	0.1699
13.395	0.16974
13.41	0.169733
13.425	0.169832
13.44	0.170002
13.455	0.170299
13.47	0.170572
13.485	0.17089
13.5	0.1711
13.515	0.171397
13.53	0.171451
13.545	0.171577
13.56	0.171638
13.575	0.171731
13.59	0.171779
13.605	0.171798
13.62	0.171689
13.635	0.171515
13.65	0.171197
13.665	0.170996
13.68	0.170672
13.695	0.170525
13.71	0.170426
13.725	0.170436
13.74	0.170456
13.755	0.170607
13.77	0.170756
13.785	0.170933
13.8	0.170927
13.815	0.171062
13.83	0.171197
13.845	0.17149
13.86	0.171728
13.875	0.171947
13.89	0.172143
13.905	0.172288
13.92	0.172403
13.935	0.172388
13.95	0.172328
13.965	0.172047
13.98	0.171812
13.995	0.171536
14.01	0.171334
14.025	0.17116
14.04	0.171028
14.055	0.171027
14.07	0.172008
14.085	0.17106
14.1	0.170739
14.115	0.170792
14.13	0.170887
14.145	0.170955
14.16	0.171171
14.175	0.171456
14.19	0.17173
14.205	0.171972
14.22	0.172182
14.235	0.172351
14.25	0.172526
14.265	0.172619
14.28	0.172685
14.295	0.17268
14.31	0.172636
14.325	0.172508
14.34	0.172321
14.355	0.17203
14.37	0.172059
14.385	0.172122
14.4	0.172127
14.415	0.171994
14.43	0.171955
14.445	0.171936
14.46	0.171938
14.475	0.171883
14.49	0.171856
14.505	0.171823
14.52	0.171781
14.535	0.171663
14.55	0.171548
14.565	0.171459
14.58	0.171265
14.595	0.17116
14.61	0.17102
14.625	0.171046
14.64	0.171058
14.655	0.171151
14.67	0.171225
14.685	0.17141
14.7	0.171445
14.715	0.171407
14.73	0.17123
14.745	0.171118
14.76	0.170974
14.775	0.170861
14.79	0.170699
14.805	0.1706
14.82	0.170475
14.835	0.170518
14.85	0.170458
14.865	0.170589
14.88	0.170648
14.895	0.170643
14.91	0.170693
14.925	0.170718
14.94	0.170816
14.955	0.170948
14.97	0.170972
14.985	0.171065
15	0.171203
