# Supplementary material for: Lactone Enolates of Isochroman-3-ones and 2-Coumaranones: Quantification of Their Nucleophilicity in DMSO and Conjugate Additions to Chalcones
Source: J Org Chem. 2024 Apr 30;89(10):6915–28. doi: 10.1021/acs.joc.4c00277 (PMC11110064; doi:10.1021/acs.joc.4c00277)
Supplement: Supplementary file 2 — jo4c00277_si_002.zip [file jo4c00277_si_002.zip › 5+6e coumaranone_OMe-tBu/OMe-tBu_40equicarbanion1.exp]

*********************************************************
*   File written by ExpoFit V 1.3 (2007 by Dr. Kempf)   *
*********************************************************

Date = 10/02/2023 18:05:39
OMe-tBu_40equicarbanion1.txt
10/02/2023 16:38:04
Universal ASCII - file data
1000
0.01     1.0366
0.02     1.02622
0.03     1.01723
0.04     1.00892
0.05     0.999611
0.06     0.990763
0.07     0.982506
0.08     0.975121
0.09     0.967789
0.1     0.961571
0.11     0.955803
0.12     0.950021
0.13     0.944337
0.14     0.93916
0.15     0.934078
0.16     0.929326
0.17     0.92463
0.18     0.919939
0.19     0.915078
0.2     0.910289
0.21     0.905424
0.22     0.900714
0.23     0.895991
0.24     0.891437
0.25     0.886622
0.26     0.881961
0.27     0.877251
0.28     0.872861
0.29     0.868444
0.3     0.864269
0.31     0.860021
0.32     0.855471
0.33     0.851219
0.34     0.846578
0.35     0.841988
0.36     0.837414
0.37     0.833051
0.38     0.828513
0.39     0.824326
0.4     0.820147
0.41     0.816075
0.42     0.812144
0.43     0.808292
0.44     0.804471
0.45     0.800671
0.46     0.796763
0.47     0.792883
0.48     0.788828
0.49     0.785045
0.5     0.781102
0.51     0.777456
0.52     0.773564
0.53     0.769827
0.54     0.765865
0.55     0.762202
0.56     0.758412
0.57     0.754705
0.58     0.751008
0.59     0.747412
0.6     0.743718
0.61     0.73991
0.62     0.736187
0.63     0.732353
0.64     0.728725
0.65     0.724973
0.66     0.721337
0.67     0.717611
0.68     0.714039
0.69     0.710424
0.7     0.706809
0.71     0.703437
0.72     0.700067
0.73     0.696759
0.74     0.693543
0.75     0.690201
0.76     0.686985
0.77     0.683705
0.78     0.680591
0.79     0.677204
0.8     0.674191
0.81     0.670956
0.82     0.667917
0.83     0.664765
0.84     0.661855
0.85     0.658728
0.86     0.655705
0.87     0.652728
0.88     0.649609
0.89     0.646599
0.9     0.643721
0.91     0.640649
0.92     0.637731
0.93     0.634927
0.94     0.631966
0.95     0.629003
0.96     0.626054
0.97     0.623067
0.98     0.620213
0.99     0.617526
1     0.614903
1.01     0.612076
1.02     0.609232
1.03     0.606385
1.04     0.60346
1.05     0.600628
1.06     0.597742
1.07     0.595151
1.08     0.592202
1.09     0.58953
1.1     0.586492
1.11     0.583749
1.12     0.580908
1.13     0.578443
1.14     0.575781
1.15     0.573403
1.16     0.570784
1.17     0.568482
1.18     0.56606
1.19     0.563833
1.2     0.561478
1.21     0.559286
1.22     0.556936
1.23     0.554695
1.24     0.552068
1.25     0.549848
1.26     0.547407
1.27     0.54525
1.28     0.542929
1.29     0.540854
1.3     0.538491
1.31     0.536315
1.32     0.534031
1.33     0.531864
1.34     0.529573
1.35     0.527399
1.36     0.52518
1.37     0.522917
1.38     0.520634
1.39     0.518176
1.4     0.515887
1.41     0.513513
1.42     0.511115
1.43     0.508812
1.44     0.506585
1.45     0.504289
1.46     0.502044
1.47     0.499997
1.48     0.497992
1.49     0.496092
1.5     0.494318
1.51     0.4924
1.52     0.490595
1.53     0.48875
1.54     0.486945
1.55     0.485026
1.56     0.483303
1.57     0.481394
1.58     0.47961
1.59     0.477674
1.6     0.475881
1.61     0.473872
1.62     0.471968
1.63     0.470005
1.64     0.468176
1.65     0.466201
1.66     0.464341
1.67     0.46254
1.68     0.46071
1.69     0.458905
1.7     0.457088
1.71     0.455291
1.72     0.453562
1.73     0.451685
1.74     0.449831
1.75     0.44805
1.76     0.446256
1.77     0.444507
1.78     0.442761
1.79     0.441105
1.8     0.439456
1.81     0.437909
1.82     0.436283
1.83     0.434828
1.84     0.433233
1.85     0.431884
1.86     0.430366
1.87     0.428952
1.88     0.42737
1.89     0.425912
1.9     0.424193
1.91     0.422593
1.92     0.420916
1.93     0.419322
1.94     0.417707
1.95     0.416295
1.96     0.414817
1.97     0.413476
1.98     0.412064
1.99     0.41059
2     0.409096
2.01     0.407605
2.02     0.406095
2.03     0.404695
2.04     0.403222
2.05     0.401776
2.06     0.400313
2.07     0.398888
2.08     0.397475
2.09     0.396145
2.1     0.39495
2.11     0.393698
2.12     0.39252
2.13     0.391213
2.14     0.390051
2.15     0.38869
2.16     0.387474
2.17     0.38611
2.18     0.384857
2.19     0.383376
2.2     0.382067
2.21     0.380578
2.22     0.379209
2.23     0.377739
2.24     0.376517
2.25     0.375146
2.26     0.373972
2.27     0.372622
2.28     0.371512
2.29     0.370136
2.3     0.369052
2.31     0.367788
2.32     0.366647
2.33     0.365332
2.34     0.364188
2.35     0.362842
2.36     0.361665
2.37     0.360328
2.38     0.359218
2.39     0.357963
2.4     0.356921
2.41     0.355768
2.42     0.35481
2.43     0.353781
2.44     0.352815
2.45     0.351805
2.46     0.350913
2.47     0.34998
2.48     0.348975
2.49     0.347974
2.5     0.346968
2.51     0.345879
2.52     0.344851
2.53     0.343901
2.54     0.342964
2.55     0.342037
2.56     0.341159
2.57     0.340263
2.58     0.339279
2.59     0.338373
2.6     0.337349
2.61     0.336423
2.62     0.335421
2.63     0.33445
2.64     0.33342
2.65     0.332451
2.66     0.331337
2.67     0.330444
2.68     0.329477
2.69     0.328677
2.7     0.32776
2.71     0.326972
2.72     0.326084
2.73     0.325248
2.74     0.324409
2.75     0.323555
2.76     0.322599
2.77     0.321715
2.78     0.320657
2.79     0.319682
2.8     0.318665
2.81     0.317615
2.82     0.316654
2.83     0.315789
2.84     0.315013
2.85     0.314163
2.86     0.31344
2.87     0.3127
2.88     0.311989
2.89     0.311184
2.9     0.310398
2.91     0.309474
2.92     0.308705
2.93     0.307782
2.94     0.306953
2.95     0.306108
2.96     0.305474
2.97     0.304629
2.98     0.303925
2.99     0.303133
3     0.302422
3.01     0.301532
3.02     0.300769
3.03     0.299859
3.04     0.299025
3.05     0.298065
3.06     0.297253
3.07     0.296376
3.08     0.295643
3.09     0.294797
3.1     0.294226
3.11     0.293581
3.12     0.292954
3.13     0.292279
3.14     0.291649
3.15     0.290942
3.16     0.290218
3.17     0.289418
3.18     0.288562
3.19     0.287783
3.2     0.287015
3.21     0.286322
3.22     0.285715
3.23     0.285268
3.24     0.284815
3.25     0.284486
3.26     0.284117
3.27     0.283789
3.28     0.283379
3.29     0.283138
3.3     0.282673
3.31     0.282275
3.32     0.281665
3.33     0.28109
3.34     0.28038
3.35     0.279808
3.36     0.279083
3.37     0.278528
3.38     0.27785
3.39     0.277399
3.4     0.276769
3.41     0.27627
3.42     0.27563
3.43     0.2751
3.44     0.274412
3.45     0.27378
3.46     0.272901
3.47     0.272131
3.48     0.2711
3.49     0.270206
3.5     0.269332
3.51     0.268659
3.52     0.267837
3.53     0.267146
3.54     0.266522
3.55     0.266005
3.56     0.265556
3.57     0.265168
3.58     0.264795
3.59     0.264417
3.6     0.26403
3.61     0.263626
3.62     0.263258
3.63     0.262886
3.64     0.262562
3.65     0.262197
3.66     0.261862
3.67     0.261526
3.68     0.261105
3.69     0.260674
3.7     0.260268
3.71     0.259736
3.72     0.259201
3.73     0.258546
3.74     0.257888
3.75     0.257074
3.76     0.256421
3.77     0.255685
3.78     0.254902
3.79     0.254101
3.8     0.253479
3.81     0.252813
3.82     0.252264
3.83     0.251724
3.84     0.251235
3.85     0.250807
3.86     0.250425
3.87     0.250076
3.88     0.249724
3.89     0.249457
3.9     0.249187
3.91     0.24892
3.92     0.248586
3.93     0.248285
3.94     0.247941
3.95     0.247627
3.96     0.247237
3.97     0.247065
3.98     0.246761
3.99     0.246616
4     0.246353
4.01     0.246181
4.02     0.245846
4.03     0.245579
4.04     0.24509
4.05     0.244653
4.06     0.24404
4.07     0.243471
4.08     0.24278
4.09     0.242168
4.1     0.241466
4.11     0.240944
4.12     0.240331
4.13     0.2399
4.14     0.239343
4.15     0.239008
4.16     0.238511
4.17     0.238248
4.18     0.237874
4.19     0.237692
4.2     0.2374
4.21     0.237319
4.22     0.237128
4.23     0.236988
4.24     0.236868
4.25     0.236789
4.26     0.236618
4.27     0.236416
4.28     0.236102
4.29     0.235709
4.3     0.235374
4.31     0.234997
4.32     0.234585
4.33     0.234131
4.34     0.233714
4.35     0.233242
4.36     0.232836
4.37     0.232364
4.38     0.231954
4.39     0.231501
4.4     0.231156
4.41     0.230684
4.42     0.230306
4.43     0.229795
4.44     0.229454
4.45     0.229066
4.46     0.228783
4.47     0.228376
4.48     0.228146
4.49     0.2277
4.5     0.22746
4.51     0.227068
4.52     0.226902
4.53     0.226761
4.54     0.226754
4.55     0.22666
4.56     0.226692
4.57     0.22668
4.58     0.226722
4.59     0.226702
4.6     0.226731
4.61     0.226683
4.62     0.226732
4.63     0.226595
4.64     0.226424
4.65     0.226215
4.66     0.225995
4.67     0.225708
4.68     0.225375
4.69     0.224986
4.7     0.22455
4.71     0.224118
4.72     0.223641
4.73     0.223214
4.74     0.222788
4.75     0.222451
4.76     0.222068
4.77     0.221728
4.78     0.221342
4.79     0.220995
4.8     0.220606
4.81     0.220316
4.82     0.220001
4.83     0.21965
4.84     0.219272
4.85     0.218961
4.86     0.218566
4.87     0.218324
4.88     0.218031
4.89     0.217782
4.9     0.217518
4.91     0.21743
4.92     0.217194
4.93     0.217073
4.94     0.216934
4.95     0.216865
4.96     0.216768
4.97     0.216667
4.98     0.21653
4.99     0.21633
5     0.216139
5.01     0.215908
5.02     0.21575
5.03     0.21552
5.04     0.215347
5.05     0.215126
5.06     0.215015
5.07     0.214779
5.08     0.214544
5.09     0.214258
5.1     0.21407
5.11     0.21371
5.12     0.213508
5.13     0.213136
5.14     0.21287
5.15     0.212513
5.16     0.212323
5.17     0.211914
5.18     0.211667
5.19     0.211228
5.2     0.211025
5.21     0.21072
5.22     0.210529
5.23     0.210211
5.24     0.210114
5.25     0.209809
5.26     0.209726
5.27     0.209503
5.28     0.209443
5.29     0.209282
5.3     0.209389
5.31     0.209351
5.32     0.209447
5.33     0.209445
5.34     0.209535
5.35     0.209582
5.36     0.20973
5.37     0.209701
5.38     0.209795
5.39     0.209822
5.4     0.209822
5.41     0.209796
5.42     0.209736
5.43     0.209585
5.44     0.209414
5.45     0.209237
5.46     0.208993
5.47     0.208669
5.48     0.208321
5.49     0.208003
5.5     0.207491
5.51     0.207221
5.52     0.206835
5.53     0.206551
5.54     0.206165
5.55     0.205861
5.56     0.205452
5.57     0.20519
5.58     0.204829
5.59     0.20464
5.6     0.20442
5.61     0.204344
5.62     0.204202
5.63     0.204231
5.64     0.204112
5.65     0.204174
5.66     0.204177
5.67     0.204318
5.68     0.204358
5.69     0.20447
5.7     0.204563
5.71     0.204649
5.72     0.204713
5.73     0.204915
5.74     0.204965
5.75     0.20501
5.76     0.205056
5.77     0.20492
5.78     0.204753
5.79     0.204563
5.8     0.204348
5.81     0.204118
5.82     0.203861
5.83     0.203474
5.84     0.203008
5.85     0.202429
5.86     0.20201
5.87     0.201448
5.88     0.201117
5.89     0.200718
5.9     0.200556
5.91     0.200313
5.92     0.200272
5.93     0.200177
5.94     0.200312
5.95     0.200358
5.96     0.2006
5.97     0.20064
5.98     0.200772
5.99     0.200768
6     0.200827
6.01     0.200735
6.02     0.200825
6.03     0.200793
6.04     0.200808
6.05     0.200716
6.06     0.200626
6.07     0.200478
6.08     0.200408
6.09     0.200237
6.1     0.200131
6.11     0.19997
6.12     0.199776
6.13     0.19951
6.14     0.199148
6.15     0.198856
6.16     0.198542
6.17     0.19835
6.18     0.198093
6.19     0.197936
6.2     0.19768
6.21     0.197567
6.22     0.197352
6.23     0.197332
6.24     0.197198
6.25     0.197219
6.26     0.197141
6.27     0.197232
6.28     0.197133
6.29     0.197247
6.3     0.197263
6.31     0.197448
6.32     0.197398
6.33     0.197601
6.34     0.197502
6.35     0.197496
6.36     0.197243
6.37     0.19717
6.38     0.196874
6.39     0.196771
6.4     0.196465
6.41     0.19627
6.42     0.195879
6.43     0.195625
6.44     0.195269
6.45     0.194997
6.46     0.194694
6.47     0.194493
6.48     0.194247
6.49     0.194123
6.5     0.193894
6.51     0.193847
6.52     0.193785
6.53     0.193695
6.54     0.19361
6.55     0.193541
6.56     0.193469
6.57     0.193315
6.58     0.193307
6.59     0.193313
6.6     0.19343
6.61     0.193507
6.62     0.193702
6.63     0.193806
6.64     0.193988
6.65     0.194119
6.66     0.194349
6.67     0.194464
6.68     0.194462
6.69     0.194239
6.7     0.19411
6.71     0.19385
6.72     0.193654
6.73     0.193419
6.74     0.19331
6.75     0.192985
6.76     0.19272
6.77     0.192453
6.78     0.192275
6.79     0.192034
6.8     0.191949
6.81     0.191797
6.82     0.191571
6.83     0.191318
6.84     0.191083
6.85     0.190897
6.86     0.190755
6.87     0.190729
6.88     0.190721
6.89     0.190771
6.9     0.190839
6.91     0.190976
6.92     0.191126
6.93     0.191344
6.94     0.191528
6.95     0.191738
6.96     0.191825
6.97     0.191961
6.98     0.191925
6.99     0.191983
7     0.191939
7.01     0.192009
7.02     0.191916
7.03     0.191965
7.04     0.191872
7.05     0.191902
7.06     0.191859
7.07     0.191924
7.08     0.19187
7.09     0.191961
7.1     0.191971
7.11     0.192072
7.12     0.192024
7.13     0.191978
7.14     0.191774
7.15     0.191524
7.16     0.191166
7.17     0.19094
7.18     0.190673
7.19     0.190454
7.2     0.190227
7.21     0.190101
7.22     0.189994
7.23     0.189901
7.24     0.189855
7.25     0.189837
7.26     0.1898
7.27     0.18977
7.28     0.189801
7.29     0.18966
7.3     0.189563
7.31     0.189379
7.32     0.189229
7.33     0.188965
7.34     0.188802
7.35     0.188518
7.36     0.188442
7.37     0.188336
7.38     0.188417
7.39     0.188413
7.4     0.188604
7.41     0.188645
7.42     0.188858
7.43     0.188844
7.44     0.188937
7.45     0.188829
7.46     0.188799
7.47     0.188591
7.48     0.18854
7.49     0.188296
7.5     0.188293
7.51     0.188263
7.52     0.18838
7.53     0.188451
7.54     0.188632
7.55     0.188715
7.56     0.188866
7.57     0.188915
7.58     0.189015
7.59     0.189035
7.6     0.188942
7.61     0.188819
7.62     0.188694
7.63     0.18845
7.64     0.18822
7.65     0.188029
7.66     0.187808
7.67     0.187596
7.68     0.187481
7.69     0.187457
7.7     0.187354
7.71     0.187346
7.72     0.187326
7.73     0.187319
7.74     0.187228
7.75     0.187198
7.76     0.187099
7.77     0.187086
7.78     0.187071
7.79     0.187118
7.8     0.187066
7.81     0.187157
7.82     0.187217
7.83     0.187294
7.84     0.187321
7.85     0.187543
7.86     0.187643
7.87     0.187794
7.88     0.187845
7.89     0.187937
7.9     0.187907
7.91     0.187845
7.92     0.18772
7.93     0.187573
7.94     0.18742
7.95     0.187236
7.96     0.187094
7.97     0.186888
7.98     0.186784
7.99     0.186632
8     0.186622
8.01     0.186516
8.02     0.186595
8.03     0.186649
8.04     0.18687
8.05     0.18685
8.06     0.18706
8.07     0.187136
8.08     0.187305
8.09     0.187276
8.1     0.18748
8.11     0.187306
8.12     0.187495
8.13     0.187736
8.14     0.187992
8.15     0.187814
8.16     0.187737
8.17     0.187478
8.18     0.187553
8.19     0.187652
8.2     0.187883
8.21     0.187877
8.22     0.187805
8.23     0.187411
8.24     0.187157
8.25     0.186887
8.26     0.186877
8.27     0.186814
8.28     0.186766
8.29     0.186525
8.3     0.186195
8.31     0.185916
8.32     0.185697
8.33     0.185686
8.34     0.18573
8.35     0.18575
8.36     0.185607
8.37     0.185471
8.38     0.185314
8.39     0.185275
8.4     0.185327
8.41     0.185514
8.42     0.185602
8.43     0.185705
8.44     0.185711
8.45     0.185855
8.46     0.185911
8.47     0.186143
8.48     0.186271
8.49     0.186494
8.5     0.186543
8.51     0.186613
8.52     0.186505
8.53     0.186526
8.54     0.186499
8.55     0.186555
8.56     0.186533
8.57     0.186583
8.58     0.186462
8.59     0.186295
8.6     0.18608
8.61     0.185945
8.62     0.185783
8.63     0.185532
8.64     0.185223
8.65     0.184884
8.66     0.18455
8.67     0.184264
8.68     0.184132
8.69     0.184086
8.7     0.184109
8.71     0.184106
8.72     0.184156
8.73     0.184226
8.74     0.184336
8.75     0.184483
8.76     0.1847
8.77     0.184854
8.78     0.185102
8.79     0.18521
8.8     0.185421
8.81     0.18548
8.82     0.185696
8.83     0.185836
8.84     0.185934
8.85     0.185866
8.86     0.185829
8.87     0.185594
8.88     0.185497
8.89     0.185318
8.9     0.185248
8.91     0.185138
8.92     0.185034
8.93     0.184839
8.94     0.184655
8.95     0.184462
8.96     0.184343
8.97     0.184256
8.98     0.184161
8.99     0.184038
9     0.1839
9.01     0.183758
9.02     0.18357
9.03     0.183504
9.04     0.183465
9.05     0.183497
9.06     0.183485
9.07     0.18358
9.08     0.18362
9.09     0.183775
9.1     0.183888
9.11     0.184138
9.12     0.184281
9.13     0.184535
9.14     0.184672
9.15     0.184921
9.16     0.185024
9.17     0.18524
9.18     0.1853
9.19     0.18548
9.2     0.185434
9.21     0.18557
9.22     0.185543
9.23     0.18559
9.24     0.185476
9.25     0.185504
9.26     0.185432
9.27     0.185488
9.28     0.185343
9.29     0.185263
9.3     0.185062
9.31     0.184877
9.32     0.18457
9.33     0.184405
9.34     0.184038
9.35     0.18379
9.36     0.183517
9.37     0.183405
9.38     0.183315
9.39     0.183408
9.4     0.183452
9.41     0.183545
9.42     0.183731
9.43     0.183906
9.44     0.184127
9.45     0.184398
9.46     0.184657
9.47     0.184856
9.48     0.185122
9.49     0.185264
9.5     0.185387
9.51     0.185491
9.52     0.185661
9.53     0.185709
9.54     0.185789
9.55     0.185736
9.56     0.185634
9.57     0.185445
9.58     0.185372
9.59     0.185184
9.6     0.185041
9.61     0.184782
9.62     0.184641
9.63     0.184373
9.64     0.184111
9.65     0.183894
9.66     0.183743
9.67     0.183594
9.68     0.183511
9.69     0.183277
9.7     0.18318
9.71     0.183087
9.72     0.183024
9.73     0.18299
9.74     0.183014
9.75     0.18306
9.76     0.183121
9.77     0.18327
9.78     0.183407
9.79     0.183617
9.8     0.183854
9.81     0.184212
9.82     0.184518
9.83     0.184837
9.84     0.185019
9.85     0.185215
9.86     0.18525
9.87     0.185342
9.88     0.18531
9.89     0.18528
9.9     0.185183
9.91     0.18516
9.92     0.185016
9.93     0.184994
9.94     0.184759
9.95     0.184726
9.96     0.184615
9.97     0.184563
9.98     0.18435
9.99     0.1841
10     0.183728
1
Don`t Show mark
Exponential decrease
0.18299
1.0366
1000
0.001
595
9
Automatic fit
Reference is not zero
Graph
0.18299
1.0366
0
Measured value
0.01
10
0
Time (sec)
