# Supplementary material for: Lactone Enolates of Isochroman-3-ones and 2-Coumaranones: Quantification of Their Nucleophilicity in DMSO and Conjugate Additions to Chalcones
Source: J Org Chem. 2024 Apr 30;89(10):6915–28. doi: 10.1021/acs.joc.4c00277 (PMC11110064; doi:10.1021/acs.joc.4c00277)
Supplement: Supplementary file 2 — jo4c00277_si_002.zip [file jo4c00277_si_002.zip › 5+6e coumaranone_OMe-tBu/OMe-tBu_40equicarbanion1.txt]

ProDataTSV

Title: 

Remarks:
#User: SX User
#HV (Absorbance channel): 407.379
#Samples per point: 800
#Sample period: 12.5 us
#Temperature: 20.02 C
#Cell type: Stopped Flow
#Pathlength: 10
Time Stamp : 2023/02/10 16:36:58
The data was saved to file : C:\Users\SX User\Documents\My Data\aija\5-membered- CH-Acid-OMe-tBu\OMe-tBu_40equicarbanion1.txt.


Last Modified: Fri Feb 10 16:38:02 2023 by unknown.

Options:

History: 
User : SX User

Version : SX v.4.5.0.9 Build : Aug 18 2015 12:03:04

DataStore created and initialized for data acquisition.

Time Stamp : Fri Feb 10 16:35:19 2023


----------------------------------------------------


User : SX User

Version : SX v.4.5.0.9 Build : Aug 18 2015 12:03:04

Averaged Traces : 

\..0

\..1

\..2

\..3

\..4

New line :  \..Average::0

Time Stamp : Fri Feb 10 16:36:40 2023


----------------------------------------------------


User : SX User

Version : SX v.4.5.0.9 Build : Aug 18 2015 12:03:04

The data was saved to file : C:\Users\SX User\Documents\My Data\aija\5-membered- CH-Acid-OMe-tBu\OMe-tBu_40equicarbanion.txt.

Time Stamp : Fri Feb 10 16:36:55 2023


----------------------------------------------------


User : SX User

Version : SX v.4.5.0.9 Build : Aug 18 2015 12:03:04

DataStore created and initialized for data acquisition.

Time Stamp : Fri Feb 10 16:36:58 2023


----------------------------------------------------


Available Dimensions:	2
Time	1000 time points over 10s,linear,oversampled,external trigger,pressure hold off (pressure released immediately)
Repeat	1 repeats in set., -iter option selected

Available Properties: 	1
Absorbance	

Data:


Absorbance
Time	Repeat
	5	
0.01	1.0366
0.02	1.02622
0.03	1.01723
0.04	1.00892
0.05	0.999611
0.06	0.990763
0.07	0.982506
0.08	0.975121
0.09	0.967789
0.1	0.961571
0.11	0.955803
0.12	0.950021
0.13	0.944337
0.14	0.93916
0.15	0.934078
0.16	0.929326
0.17	0.92463
0.18	0.919939
0.19	0.915078
0.2	0.910289
0.21	0.905424
0.22	0.900714
0.23	0.895991
0.24	0.891437
0.25	0.886622
0.26	0.881961
0.27	0.877251
0.28	0.872861
0.29	0.868444
0.3	0.864269
0.31	0.860021
0.32	0.855471
0.33	0.851219
0.34	0.846578
0.35	0.841988
0.36	0.837414
0.37	0.833051
0.38	0.828513
0.39	0.824326
0.4	0.820147
0.41	0.816075
0.42	0.812144
0.43	0.808292
0.44	0.804471
0.45	0.800671
0.46	0.796763
0.47	0.792883
0.48	0.788828
0.49	0.785045
0.5	0.781102
0.51	0.777456
0.52	0.773564
0.53	0.769827
0.54	0.765865
0.55	0.762202
0.56	0.758412
0.57	0.754705
0.58	0.751008
0.59	0.747412
0.6	0.743718
0.61	0.73991
0.62	0.736187
0.63	0.732353
0.64	0.728725
0.65	0.724973
0.66	0.721337
0.67	0.717611
0.68	0.714039
0.69	0.710424
0.7	0.706809
0.71	0.703437
0.72	0.700067
0.73	0.696759
0.74	0.693543
0.75	0.690201
0.76	0.686985
0.77	0.683705
0.78	0.680591
0.79	0.677204
0.8	0.674191
0.81	0.670956
0.82	0.667917
0.83	0.664765
0.84	0.661855
0.85	0.658728
0.86	0.655705
0.87	0.652728
0.88	0.649609
0.89	0.646599
0.9	0.643721
0.91	0.640649
0.92	0.637731
0.93	0.634927
0.94	0.631966
0.95	0.629003
0.96	0.626054
0.97	0.623067
0.98	0.620213
0.99	0.617526
1	0.614903
1.01	0.612076
1.02	0.609232
1.03	0.606385
1.04	0.60346
1.05	0.600628
1.06	0.597742
1.07	0.595151
1.08	0.592202
1.09	0.58953
1.1	0.586492
1.11	0.583749
1.12	0.580908
1.13	0.578443
1.14	0.575781
1.15	0.573403
1.16	0.570784
1.17	0.568482
1.18	0.56606
1.19	0.563833
1.2	0.561478
1.21	0.559286
1.22	0.556936
1.23	0.554695
1.24	0.552068
1.25	0.549848
1.26	0.547407
1.27	0.54525
1.28	0.542929
1.29	0.540854
1.3	0.538491
1.31	0.536315
1.32	0.534031
1.33	0.531864
1.34	0.529573
1.35	0.527399
1.36	0.52518
1.37	0.522917
1.38	0.520634
1.39	0.518176
1.4	0.515887
1.41	0.513513
1.42	0.511115
1.43	0.508812
1.44	0.506585
1.45	0.504289
1.46	0.502044
1.47	0.499997
1.48	0.497992
1.49	0.496092
1.5	0.494318
1.51	0.4924
1.52	0.490595
1.53	0.48875
1.54	0.486945
1.55	0.485026
1.56	0.483303
1.57	0.481394
1.58	0.47961
1.59	0.477674
1.6	0.475881
1.61	0.473872
1.62	0.471968
1.63	0.470005
1.64	0.468176
1.65	0.466201
1.66	0.464341
1.67	0.46254
1.68	0.46071
1.69	0.458905
1.7	0.457088
1.71	0.455291
1.72	0.453562
1.73	0.451685
1.74	0.449831
1.75	0.44805
1.76	0.446256
1.77	0.444507
1.78	0.442761
1.79	0.441105
1.8	0.439456
1.81	0.437909
1.82	0.436283
1.83	0.434828
1.84	0.433233
1.85	0.431884
1.86	0.430366
1.87	0.428952
1.88	0.42737
1.89	0.425912
1.9	0.424193
1.91	0.422593
1.92	0.420916
1.93	0.419322
1.94	0.417707
1.95	0.416295
1.96	0.414817
1.97	0.413476
1.98	0.412064
1.99	0.41059
2	0.409096
2.01	0.407605
2.02	0.406095
2.03	0.404695
2.04	0.403222
2.05	0.401776
2.06	0.400313
2.07	0.398888
2.08	0.397475
2.09	0.396145
2.1	0.39495
2.11	0.393698
2.12	0.39252
2.13	0.391213
2.14	0.390051
2.15	0.38869
2.16	0.387474
2.17	0.38611
2.18	0.384857
2.19	0.383376
2.2	0.382067
2.21	0.380578
2.22	0.379209
2.23	0.377739
2.24	0.376517
2.25	0.375146
2.26	0.373972
2.27	0.372622
2.28	0.371512
2.29	0.370136
2.3	0.369052
2.31	0.367788
2.32	0.366647
2.33	0.365332
2.34	0.364188
2.35	0.362842
2.36	0.361665
2.37	0.360328
2.38	0.359218
2.39	0.357963
2.4	0.356921
2.41	0.355768
2.42	0.35481
2.43	0.353781
2.44	0.352815
2.45	0.351805
2.46	0.350913
2.47	0.34998
2.48	0.348975
2.49	0.347974
2.5	0.346968
2.51	0.345879
2.52	0.344851
2.53	0.343901
2.54	0.342964
2.55	0.342037
2.56	0.341159
2.57	0.340263
2.58	0.339279
2.59	0.338373
2.6	0.337349
2.61	0.336423
2.62	0.335421
2.63	0.33445
2.64	0.33342
2.65	0.332451
2.66	0.331337
2.67	0.330444
2.68	0.329477
2.69	0.328677
2.7	0.32776
2.71	0.326972
2.72	0.326084
2.73	0.325248
2.74	0.324409
2.75	0.323555
2.76	0.322599
2.77	0.321715
2.78	0.320657
2.79	0.319682
2.8	0.318665
2.81	0.317615
2.82	0.316654
2.83	0.315789
2.84	0.315013
2.85	0.314163
2.86	0.31344
2.87	0.3127
2.88	0.311989
2.89	0.311184
2.9	0.310398
2.91	0.309474
2.92	0.308705
2.93	0.307782
2.94	0.306953
2.95	0.306108
2.96	0.305474
2.97	0.304629
2.98	0.303925
2.99	0.303133
3	0.302422
3.01	0.301532
3.02	0.300769
3.03	0.299859
3.04	0.299025
3.05	0.298065
3.06	0.297253
3.07	0.296376
3.08	0.295643
3.09	0.294797
3.1	0.294226
3.11	0.293581
3.12	0.292954
3.13	0.292279
3.14	0.291649
3.15	0.290942
3.16	0.290218
3.17	0.289418
3.18	0.288562
3.19	0.287783
3.2	0.287015
3.21	0.286322
3.22	0.285715
3.23	0.285268
3.24	0.284815
3.25	0.284486
3.26	0.284117
3.27	0.283789
3.28	0.283379
3.29	0.283138
3.3	0.282673
3.31	0.282275
3.32	0.281665
3.33	0.28109
3.34	0.28038
3.35	0.279808
3.36	0.279083
3.37	0.278528
3.38	0.27785
3.39	0.277399
3.4	0.276769
3.41	0.27627
3.42	0.27563
3.43	0.2751
3.44	0.274412
3.45	0.27378
3.46	0.272901
3.47	0.272131
3.48	0.2711
3.49	0.270206
3.5	0.269332
3.51	0.268659
3.52	0.267837
3.53	0.267146
3.54	0.266522
3.55	0.266005
3.56	0.265556
3.57	0.265168
3.58	0.264795
3.59	0.264417
3.6	0.26403
3.61	0.263626
3.62	0.263258
3.63	0.262886
3.64	0.262562
3.65	0.262197
3.66	0.261862
3.67	0.261526
3.68	0.261105
3.69	0.260674
3.7	0.260268
3.71	0.259736
3.72	0.259201
3.73	0.258546
3.74	0.257888
3.75	0.257074
3.76	0.256421
3.77	0.255685
3.78	0.254902
3.79	0.254101
3.8	0.253479
3.81	0.252813
3.82	0.252264
3.83	0.251724
3.84	0.251235
3.85	0.250807
3.86	0.250425
3.87	0.250076
3.88	0.249724
3.89	0.249457
3.9	0.249187
3.91	0.24892
3.92	0.248586
3.93	0.248285
3.94	0.247941
3.95	0.247627
3.96	0.247237
3.97	0.247065
3.98	0.246761
3.99	0.246616
4	0.246353
4.01	0.246181
4.02	0.245846
4.03	0.245579
4.04	0.24509
4.05	0.244653
4.06	0.24404
4.07	0.243471
4.08	0.24278
4.09	0.242168
4.1	0.241466
4.11	0.240944
4.12	0.240331
4.13	0.2399
4.14	0.239343
4.15	0.239008
4.16	0.238511
4.17	0.238248
4.18	0.237874
4.19	0.237692
4.2	0.2374
4.21	0.237319
4.22	0.237128
4.23	0.236988
4.24	0.236868
4.25	0.236789
4.26	0.236618
4.27	0.236416
4.28	0.236102
4.29	0.235709
4.3	0.235374
4.31	0.234997
4.32	0.234585
4.33	0.234131
4.34	0.233714
4.35	0.233242
4.36	0.232836
4.37	0.232364
4.38	0.231954
4.39	0.231501
4.4	0.231156
4.41	0.230684
4.42	0.230306
4.43	0.229795
4.44	0.229454
4.45	0.229066
4.46	0.228783
4.47	0.228376
4.48	0.228146
4.49	0.2277
4.5	0.22746
4.51	0.227068
4.52	0.226902
4.53	0.226761
4.54	0.226754
4.55	0.22666
4.56	0.226692
4.57	0.22668
4.58	0.226722
4.59	0.226702
4.6	0.226731
4.61	0.226683
4.62	0.226732
4.63	0.226595
4.64	0.226424
4.65	0.226215
4.66	0.225995
4.67	0.225708
4.68	0.225375
4.69	0.224986
4.7	0.22455
4.71	0.224118
4.72	0.223641
4.73	0.223214
4.74	0.222788
4.75	0.222451
4.76	0.222068
4.77	0.221728
4.78	0.221342
4.79	0.220995
4.8	0.220606
4.81	0.220316
4.82	0.220001
4.83	0.21965
4.84	0.219272
4.85	0.218961
4.86	0.218566
4.87	0.218324
4.88	0.218031
4.89	0.217782
4.9	0.217518
4.91	0.21743
4.92	0.217194
4.93	0.217073
4.94	0.216934
4.95	0.216865
4.96	0.216768
4.97	0.216667
4.98	0.21653
4.99	0.21633
5	0.216139
5.01	0.215908
5.02	0.21575
5.03	0.21552
5.04	0.215347
5.05	0.215126
5.06	0.215015
5.07	0.214779
5.08	0.214544
5.09	0.214258
5.1	0.21407
5.11	0.21371
5.12	0.213508
5.13	0.213136
5.14	0.21287
5.15	0.212513
5.16	0.212323
5.17	0.211914
5.18	0.211667
5.19	0.211228
5.2	0.211025
5.21	0.21072
5.22	0.210529
5.23	0.210211
5.24	0.210114
5.25	0.209809
5.26	0.209726
5.27	0.209503
5.28	0.209443
5.29	0.209282
5.3	0.209389
5.31	0.209351
5.32	0.209447
5.33	0.209445
5.34	0.209535
5.35	0.209582
5.36	0.20973
5.37	0.209701
5.38	0.209795
5.39	0.209822
5.4	0.209822
5.41	0.209796
5.42	0.209736
5.43	0.209585
5.44	0.209414
5.45	0.209237
5.46	0.208993
5.47	0.208669
5.48	0.208321
5.49	0.208003
5.5	0.207491
5.51	0.207221
5.52	0.206835
5.53	0.206551
5.54	0.206165
5.55	0.205861
5.56	0.205452
5.57	0.20519
5.58	0.204829
5.59	0.20464
5.6	0.20442
5.61	0.204344
5.62	0.204202
5.63	0.204231
5.64	0.204112
5.65	0.204174
5.66	0.204177
5.67	0.204318
5.68	0.204358
5.69	0.20447
5.7	0.204563
5.71	0.204649
5.72	0.204713
5.73	0.204915
5.74	0.204965
5.75	0.20501
5.76	0.205056
5.77	0.20492
5.78	0.204753
5.79	0.204563
5.8	0.204348
5.81	0.204118
5.82	0.203861
5.83	0.203474
5.84	0.203008
5.85	0.202429
5.86	0.20201
5.87	0.201448
5.88	0.201117
5.89	0.200718
5.9	0.200556
5.91	0.200313
5.92	0.200272
5.93	0.200177
5.94	0.200312
5.95	0.200358
5.96	0.2006
5.97	0.20064
5.98	0.200772
5.99	0.200768
6	0.200827
6.01	0.200735
6.02	0.200825
6.03	0.200793
6.04	0.200808
6.05	0.200716
6.06	0.200626
6.07	0.200478
6.08	0.200408
6.09	0.200237
6.1	0.200131
6.11	0.19997
6.12	0.199776
6.13	0.19951
6.14	0.199148
6.15	0.198856
6.16	0.198542
6.17	0.19835
6.18	0.198093
6.19	0.197936
6.2	0.19768
6.21	0.197567
6.22	0.197352
6.23	0.197332
6.24	0.197198
6.25	0.197219
6.26	0.197141
6.27	0.197232
6.28	0.197133
6.29	0.197247
6.3	0.197263
6.31	0.197448
6.32	0.197398
6.33	0.197601
6.34	0.197502
6.35	0.197496
6.36	0.197243
6.37	0.19717
6.38	0.196874
6.39	0.196771
6.4	0.196465
6.41	0.19627
6.42	0.195879
6.43	0.195625
6.44	0.195269
6.45	0.194997
6.46	0.194694
6.47	0.194493
6.48	0.194247
6.49	0.194123
6.5	0.193894
6.51	0.193847
6.52	0.193785
6.53	0.193695
6.54	0.19361
6.55	0.193541
6.56	0.193469
6.57	0.193315
6.58	0.193307
6.59	0.193313
6.6	0.19343
6.61	0.193507
6.62	0.193702
6.63	0.193806
6.64	0.193988
6.65	0.194119
6.66	0.194349
6.67	0.194464
6.68	0.194462
6.69	0.194239
6.7	0.19411
6.71	0.19385
6.72	0.193654
6.73	0.193419
6.74	0.19331
6.75	0.192985
6.76	0.19272
6.77	0.192453
6.78	0.192275
6.79	0.192034
6.8	0.191949
6.81	0.191797
6.82	0.191571
6.83	0.191318
6.84	0.191083
6.85	0.190897
6.86	0.190755
6.87	0.190729
6.88	0.190721
6.89	0.190771
6.9	0.190839
6.91	0.190976
6.92	0.191126
6.93	0.191344
6.94	0.191528
6.95	0.191738
6.96	0.191825
6.97	0.191961
6.98	0.191925
6.99	0.191983
7	0.191939
7.01	0.192009
7.02	0.191916
7.03	0.191965
7.04	0.191872
7.05	0.191902
7.06	0.191859
7.07	0.191924
7.08	0.19187
7.09	0.191961
7.1	0.191971
7.11	0.192072
7.12	0.192024
7.13	0.191978
7.14	0.191774
7.15	0.191524
7.16	0.191166
7.17	0.19094
7.18	0.190673
7.19	0.190454
7.2	0.190227
7.21	0.190101
7.22	0.189994
7.23	0.189901
7.24	0.189855
7.25	0.189837
7.26	0.1898
7.27	0.18977
7.28	0.189801
7.29	0.18966
7.3	0.189563
7.31	0.189379
7.32	0.189229
7.33	0.188965
7.34	0.188802
7.35	0.188518
7.36	0.188442
7.37	0.188336
7.38	0.188417
7.39	0.188413
7.4	0.188604
7.41	0.188645
7.42	0.188858
7.43	0.188844
7.44	0.188937
7.45	0.188829
7.46	0.188799
7.47	0.188591
7.48	0.18854
7.49	0.188296
7.5	0.188293
7.51	0.188263
7.52	0.18838
7.53	0.188451
7.54	0.188632
7.55	0.188715
7.56	0.188866
7.57	0.188915
7.58	0.189015
7.59	0.189035
7.6	0.188942
7.61	0.188819
7.62	0.188694
7.63	0.18845
7.64	0.18822
7.65	0.188029
7.66	0.187808
7.67	0.187596
7.68	0.187481
7.69	0.187457
7.7	0.187354
7.71	0.187346
7.72	0.187326
7.73	0.187319
7.74	0.187228
7.75	0.187198
7.76	0.187099
7.77	0.187086
7.78	0.187071
7.79	0.187118
7.8	0.187066
7.81	0.187157
7.82	0.187217
7.83	0.187294
7.84	0.187321
7.85	0.187543
7.86	0.187643
7.87	0.187794
7.88	0.187845
7.89	0.187937
7.9	0.187907
7.91	0.187845
7.92	0.18772
7.93	0.187573
7.94	0.18742
7.95	0.187236
7.96	0.187094
7.97	0.186888
7.98	0.186784
7.99	0.186632
8	0.186622
8.01	0.186516
8.02	0.186595
8.03	0.186649
8.04	0.18687
8.05	0.18685
8.06	0.18706
8.07	0.187136
8.08	0.187305
8.09	0.187276
8.1	0.18748
8.11	0.187306
8.12	0.187495
8.13	0.187736
8.14	0.187992
8.15	0.187814
8.16	0.187737
8.17	0.187478
8.18	0.187553
8.19	0.187652
8.2	0.187883
8.21	0.187877
8.22	0.187805
8.23	0.187411
8.24	0.187157
8.25	0.186887
8.26	0.186877
8.27	0.186814
8.28	0.186766
8.29	0.186525
8.3	0.186195
8.31	0.185916
8.32	0.185697
8.33	0.185686
8.34	0.18573
8.35	0.18575
8.36	0.185607
8.37	0.185471
8.38	0.185314
8.39	0.185275
8.4	0.185327
8.41	0.185514
8.42	0.185602
8.43	0.185705
8.44	0.185711
8.45	0.185855
8.46	0.185911
8.47	0.186143
8.48	0.186271
8.49	0.186494
8.5	0.186543
8.51	0.186613
8.52	0.186505
8.53	0.186526
8.54	0.186499
8.55	0.186555
8.56	0.186533
8.57	0.186583
8.58	0.186462
8.59	0.186295
8.6	0.18608
8.61	0.185945
8.62	0.185783
8.63	0.185532
8.64	0.185223
8.65	0.184884
8.66	0.18455
8.67	0.184264
8.68	0.184132
8.69	0.184086
8.7	0.184109
8.71	0.184106
8.72	0.184156
8.73	0.184226
8.74	0.184336
8.75	0.184483
8.76	0.1847
8.77	0.184854
8.78	0.185102
8.79	0.18521
8.8	0.185421
8.81	0.18548
8.82	0.185696
8.83	0.185836
8.84	0.185934
8.85	0.185866
8.86	0.185829
8.87	0.185594
8.88	0.185497
8.89	0.185318
8.9	0.185248
8.91	0.185138
8.92	0.185034
8.93	0.184839
8.94	0.184655
8.95	0.184462
8.96	0.184343
8.97	0.184256
8.98	0.184161
8.99	0.184038
9	0.1839
9.01	0.183758
9.02	0.18357
9.03	0.183504
9.04	0.183465
9.05	0.183497
9.06	0.183485
9.07	0.18358
9.08	0.18362
9.09	0.183775
9.1	0.183888
9.11	0.184138
9.12	0.184281
9.13	0.184535
9.14	0.184672
9.15	0.184921
9.16	0.185024
9.17	0.18524
9.18	0.1853
9.19	0.18548
9.2	0.185434
9.21	0.18557
9.22	0.185543
9.23	0.18559
9.24	0.185476
9.25	0.185504
9.26	0.185432
9.27	0.185488
9.28	0.185343
9.29	0.185263
9.3	0.185062
9.31	0.184877
9.32	0.18457
9.33	0.184405
9.34	0.184038
9.35	0.18379
9.36	0.183517
9.37	0.183405
9.38	0.183315
9.39	0.183408
9.4	0.183452
9.41	0.183545
9.42	0.183731
9.43	0.183906
9.44	0.184127
9.45	0.184398
9.46	0.184657
9.47	0.184856
9.48	0.185122
9.49	0.185264
9.5	0.185387
9.51	0.185491
9.52	0.185661
9.53	0.185709
9.54	0.185789
9.55	0.185736
9.56	0.185634
9.57	0.185445
9.58	0.185372
9.59	0.185184
9.6	0.185041
9.61	0.184782
9.62	0.184641
9.63	0.184373
9.64	0.184111
9.65	0.183894
9.66	0.183743
9.67	0.183594
9.68	0.183511
9.69	0.183277
9.7	0.18318
9.71	0.183087
9.72	0.183024
9.73	0.18299
9.74	0.183014
9.75	0.18306
9.76	0.183121
9.77	0.18327
9.78	0.183407
9.79	0.183617
9.8	0.183854
9.81	0.184212
9.82	0.184518
9.83	0.184837
9.84	0.185019
9.85	0.185215
9.86	0.18525
9.87	0.185342
9.88	0.18531
9.89	0.18528
9.9	0.185183
9.91	0.18516
9.92	0.185016
9.93	0.184994
9.94	0.184759
9.95	0.184726
9.96	0.184615
9.97	0.184563
9.98	0.18435
9.99	0.1841
10	0.183728
