# Supplementary material for: Lactone Enolates of Isochroman-3-ones and 2-Coumaranones: Quantification of Their Nucleophilicity in DMSO and Conjugate Additions to Chalcones
Source: J Org Chem. 2024 Apr 30;89(10):6915–28. doi: 10.1021/acs.joc.4c00277 (PMC11110064; doi:10.1021/acs.joc.4c00277)
Supplement: Supplementary file 2 — jo4c00277_si_002.zip [file jo4c00277_si_002.zip › 5+6f coumaranone_mF-tBu/10equiv-CH-Acid-mF-tBu.txt]

ProDataTSV

Title: 

Remarks:
#User: SX User
#HV (Absorbance channel): 445.709
#Samples per point: 300
#Sample period: 12.5 us
#Temperature: 20.02 C
#Cell type: Stopped Flow
#Pathlength: 10
Time Stamp : 2023/02/08 15:06:30
The data was saved to file : C:\Users\SX User\Documents\My Data\aija\5-membered CH-Acid-mF-tBu\10equiv-CH-Acid-mF-tBu.txt.


Last Modified: Wed Feb 08 15:07:14 2023 by unknown.

Options:

History: 
User : SX User

Version : SX v.4.5.0.9 Build : Aug 18 2015 12:03:04

DataStore created and initialized for data acquisition.

Time Stamp : Wed Feb 08 15:04:18 2023


----------------------------------------------------


User : SX User

Version : SX v.4.5.0.9 Build : Aug 18 2015 12:03:04

Averaged Traces : 

\..0

\..1

\..2

\..3

\..4

New line :  \..Average::0

Time Stamp : Wed Feb 08 15:06:20 2023


----------------------------------------------------


User : SX User

Version : SX v.4.5.0.9 Build : Aug 18 2015 12:03:04

DataStore created and initialized for data acquisition.

Time Stamp : Wed Feb 08 15:06:30 2023


----------------------------------------------------


Available Dimensions:	2
Time	4000 time points over 15s,linear,oversampled,external trigger,pressure hold off (pressure released immediately)
Repeat	1 repeats in set., -iter option selected

Available Properties: 	1
Absorbance	

Data:


Absorbance
Time	Repeat
	5	
0.00375	1.31102
0.0075	1.30706
0.01125	1.30342
0.015	1.30155
0.01875	1.29756
0.0225	1.29617
0.02625	1.2949
0.03	1.29098
0.03375	1.29125
0.0375	1.28766
0.04125	1.28535
0.045	1.28394
0.04875	1.27962
0.0525	1.27764
0.05625	1.27489
0.06	1.27192
0.06375	1.27107
0.0675	1.26731
0.07125	1.26472
0.075	1.26356
0.07875	1.26021
0.0825	1.25945
0.08625	1.25718
0.09	1.25502
0.09375	1.25427
0.0975	1.2512
0.10125	1.24964
0.105	1.24832
0.10875	1.24539
0.1125	1.24402
0.11625	1.24205
0.12	1.23912
0.12375	1.23868
0.1275	1.23518
0.13125	1.23381
0.135	1.23188
0.13875	1.22913
0.1425	1.22824
0.14625	1.22557
0.15	1.2235
0.15375	1.22208
0.1575	1.21955
0.16125	1.21784
0.165	1.2163
0.16875	1.21341
0.1725	1.2125
0.17625	1.20944
0.18	1.20752
0.18375	1.20624
0.1875	1.20304
0.19125	1.2019
0.195	1.19934
0.19875	1.19669
0.2025	1.1956
0.20625	1.19293
0.21	1.19078
0.21375	1.18941
0.2175	1.18622
0.22125	1.18535
0.225	1.18297
0.22875	1.18051
0.2325	1.17984
0.23625	1.17671
0.24	1.17541
0.24375	1.17364
0.2475	1.17099
0.25125	1.16989
0.255	1.16746
0.25875	1.16523
0.2625	1.1645
0.26625	1.16134
0.27	1.15991
0.27375	1.15849
0.2775	1.15545
0.28125	1.15499
0.285	1.15268
0.28875	1.15051
0.2925	1.14954
0.29625	1.14679
0.3	1.14523
0.30375	1.14407
0.3075	1.1413
0.31125	1.14041
0.315	1.13815
0.31875	1.13614
0.3225	1.13542
0.32625	1.1323
0.33	1.13121
0.33375	1.12934
0.3375	1.12694
0.34125	1.12605
0.345	1.12373
0.34875	1.1218
0.3525	1.12098
0.35625	1.11823
0.36	1.11699
0.36375	1.11552
0.3675	1.11297
0.37125	1.11237
0.375	1.10982
0.37875	1.10827
0.3825	1.10699
0.38625	1.10464
0.39	1.10351
0.39375	1.10166
0.3975	1.09956
0.40125	1.09846
0.405	1.0963
0.40875	1.09449
0.4125	1.0934
0.41625	1.09078
0.42	1.09002
0.42375	1.08821
0.4275	1.08619
0.43125	1.08519
0.435	1.08324
0.43875	1.08191
0.4425	1.08068
0.44625	1.0785
0.45	1.07739
0.45375	1.07579
0.4575	1.07375
0.46125	1.0732
0.465	1.07057
0.46875	1.06963
0.4725	1.0679
0.47625	1.06604
0.48	1.06522
0.48375	1.0629
0.4875	1.06137
0.49125	1.06019
0.495	1.05821
0.49875	1.05705
0.5025	1.05581
0.50625	1.05341
0.51	1.05259
0.51375	1.05023
0.5175	1.04905
0.52125	1.04802
0.525	1.04563
0.52875	1.0446
0.5325	1.04264
0.53625	1.04106
0.54	1.04014
0.54375	1.03805
0.5475	1.0365
0.55125	1.03516
0.555	1.03308
0.55875	1.03249
0.5625	1.03084
0.56625	1.02882
0.57	1.028
0.57375	1.02584
0.5775	1.0249
0.58125	1.02369
0.585	1.02149
0.58875	1.02063
0.5925	1.01892
0.59625	1.01718
0.6	1.01665
0.60375	1.01452
0.6075	1.01322
0.61125	1.01217
0.615	1.01006
0.61875	1.00963
0.6225	1.00771
0.62625	1.00623
0.63	1.00527
0.63375	1.00317
0.6375	1.00227
0.64125	1.00129
0.645	0.999172
0.64875	0.99838
0.6525	0.996633
0.65625	0.995384
0.66	0.994787
0.66375	0.992609
0.6675	0.99197
0.67125	0.990504
0.675	0.988932
0.67875	0.988464
0.6825	0.986842
0.68625	0.985521
0.69	0.984777
0.69375	0.982945
0.6975	0.982261
0.70125	0.981331
0.705	0.979571
0.70875	0.979228
0.7125	0.977509
0.71625	0.97649
0.72	0.975846
0.72375	0.974366
0.7275	0.973671
0.73125	0.972305
0.735	0.97081
0.73875	0.970371
0.7425	0.968998
0.74625	0.967992
0.75	0.967181
0.75375	0.965491
0.7575	0.965126
0.76125	0.963699
0.765	0.962519
0.76875	0.961635
0.7725	0.960141
0.77625	0.959413
0.78	0.958512
0.78375	0.957134
0.7875	0.956536
0.79125	0.955089
0.795	0.953822
0.79875	0.953358
0.8025	0.951769
0.80625	0.950968
0.81	0.95003
0.81375	0.948434
0.8175	0.948019
0.82125	0.946471
0.825	0.945345
0.82875	0.944487
0.8325	0.942904
0.83625	0.942093
0.84	0.941033
0.84375	0.93948
0.8475	0.938994
0.85125	0.937434
0.855	0.936269
0.85875	0.9356
0.8625	0.933769
0.86625	0.933283
0.87	0.931851
0.87375	0.930593
0.8775	0.929947
0.88125	0.928338
0.885	0.927428
0.88875	0.926521
0.8925	0.92493
0.89625	0.924452
0.9	0.923
0.90375	0.92169
0.9075	0.921145
0.91125	0.919432
0.915	0.918727
0.91875	0.917704
0.9225	0.916176
0.92625	0.915701
0.93	0.914324
0.93375	0.913089
0.9375	0.912682
0.94125	0.911054
0.945	0.910376
0.94875	0.909507
0.9525	0.908069
0.95625	0.907746
0.96	0.906172
0.96375	0.90521
0.9675	0.90464
0.97125	0.903182
0.975	0.902488
0.97875	0.901725
0.9825	0.900172
0.98625	0.899848
0.99	0.898631
0.99375	0.897544
0.9975	0.89715
1.00125	0.895466
1.005	0.895104
1.00875	0.893995
1.0125	0.892911
1.01625	0.892355
1.02	0.891017
1.02375	0.890032
1.0275	0.889467
1.03125	0.88802
1.035	0.887729
1.03875	0.886661
1.0425	0.885337
1.04625	0.885098
1.05	0.883716
1.05375	0.883168
1.0575	0.882556
1.06125	0.881175
1.065	0.880804
1.06875	0.879739
1.0725	0.879073
1.07625	0.878705
1.08	0.877466
1.08375	0.876611
1.0875	0.876131
1.09125	0.874862
1.095	0.874546
1.09875	0.873459
1.1025	0.872482
1.10625	0.871996
1.11	0.870782
1.11375	0.870411
1.1175	0.869433
1.12125	0.868258
1.125	0.867698
1.12875	0.866794
1.1325	0.866005
1.13625	0.865689
1.14	0.864241
1.14375	0.8639
1.1475	0.862955
1.15125	0.86203
1.155	0.861742
1.15875	0.8605
1.1625	0.859854
1.16625	0.859026
1.17	0.858047
1.17375	0.857602
1.1775	0.85677
1.18125	0.855614
1.185	0.855035
1.18875	0.853816
1.1925	0.853229
1.19625	0.852616
1.2	0.851328
1.20375	0.85102
1.2075	0.849853
1.21125	0.849055
1.215	0.848755
1.21875	0.847616
1.2225	0.847063
1.22625	0.846395
1.23	0.84525
1.23375	0.845315
1.2375	0.844311
1.24125	0.843468
1.245	0.843211
1.24875	0.841704
1.2525	0.841348
1.25625	0.840567
1.26	0.839481
1.26375	0.839026
1.2675	0.837876
1.27125	0.837135
1.275	0.836933
1.27875	0.835797
1.2825	0.835399
1.28625	0.83469
1.29	0.833606
1.29375	0.833734
1.2975	0.832575
1.30125	0.831866
1.305	0.83142
1.30875	0.830299
1.3125	0.830066
1.31625	0.829402
1.32	0.828358
1.32375	0.82795
1.3275	0.826801
1.33125	0.825913
1.335	0.825613
1.33875	0.824318
1.3425	0.823998
1.34625	0.822924
1.35	0.82205
1.35375	0.821776
1.3575	0.820719
1.36125	0.820224
1.365	0.819608
1.36875	0.818527
1.3725	0.818209
1.37625	0.817625
1.38	0.816763
1.38375	0.816698
1.3875	0.815712
1.39125	0.815216
1.395	0.814626
1.39875	0.813863
1.4025	0.813618
1.40625	0.812846
1.41	0.812162
1.41375	0.811907
1.4175	0.811084
1.42125	0.810716
1.425	0.810244
1.42875	0.809289
1.4325	0.809137
1.43625	0.808344
1.44	0.807869
1.44375	0.807598
1.4475	0.806678
1.45125	0.806371
1.455	0.805708
1.45875	0.80509
1.4625	0.804804
1.46625	0.803882
1.47	0.803148
1.47375	0.802749
1.4775	0.801611
1.48125	0.801257
1.485	0.800436
1.48875	0.799301
1.4925	0.798948
1.49625	0.797794
1.5	0.797354
1.50375	0.796769
1.5075	0.795744
1.51125	0.795203
1.515	0.794267
1.51875	0.793488
1.5225	0.793353
1.52625	0.792207
1.53	0.79181
1.53375	0.791155
1.5375	0.790197
1.54125	0.789854
1.545	0.789036
1.54875	0.788601
1.5525	0.788334
1.55625	0.787355
1.56	0.787042
1.56375	0.786598
1.5675	0.785739
1.57125	0.785703
1.575	0.784849
1.57875	0.784281
1.5825	0.784056
1.58625	0.783288
1.59	0.783048
1.59375	0.782462
1.5975	0.781568
1.60125	0.781549
1.605	0.780897
1.60875	0.780344
1.6125	0.780114
1.61625	0.779159
1.62	0.778868
1.62375	0.778307
1.6275	0.777577
1.63125	0.777473
1.635	0.776435
1.63875	0.775845
1.6425	0.775573
1.64625	0.774702
1.65	0.774528
1.65375	0.773829
1.6575	0.773057
1.66125	0.772956
1.665	0.772129
1.66875	0.771714
1.6725	0.771385
1.67625	0.770471
1.68	0.770258
1.68375	0.769495
1.6875	0.769085
1.69125	0.768895
1.695	0.767956
1.69875	0.767368
1.7025	0.766922
1.70625	0.766122
1.71	0.765733
1.71375	0.765103
1.7175	0.764073
1.72125	0.763861
1.725	0.762794
1.72875	0.762374
1.7325	0.761988
1.73625	0.760986
1.74	0.760584
1.74375	0.759777
1.7475	0.759218
1.75125	0.759076
1.755	0.758243
1.75875	0.757749
1.7625	0.757038
1.76625	0.756403
1.77	0.756499
1.77375	0.755641
1.7775	0.755273
1.78125	0.754984
1.785	0.754268
1.78875	0.75432
1.7925	0.753926
1.79625	0.753326
1.8	0.753127
1.80375	0.752419
1.8075	0.752133
1.81125	0.752152
1.815	0.751511
1.81875	0.751292
1.8225	0.750747
1.82625	0.750198
1.83	0.750187
1.83375	0.749477
1.8375	0.749146
1.84125	0.748504
1.845	0.747697
1.84875	0.747696
1.8525	0.747148
1.85625	0.746608
1.86	0.746177
1.86375	0.745395
1.8675	0.74525
1.87125	0.744883
1.875	0.744278
1.87875	0.744168
1.8825	0.74328
1.88625	0.742935
1.89	0.742689
1.89375	0.741988
1.8975	0.741881
1.90125	0.741291
1.905	0.740536
1.90875	0.740516
1.9125	0.739786
1.91625	0.73938
1.92	0.739223
1.92375	0.738313
1.9275	0.738144
1.93125	0.737679
1.935	0.737132
1.93875	0.737088
1.9425	0.736209
1.94625	0.73585
1.95	0.735798
1.95375	0.735121
1.9575	0.735037
1.96125	0.734431
1.965	0.733783
1.96875	0.733771
1.9725	0.733089
1.97625	0.732833
1.98	0.732514
1.98375	0.731647
1.9875	0.731527
1.99125	0.73093
1.995	0.730453
1.99875	0.730189
2.0025	0.729462
2.00625	0.728949
2.01	0.728569
2.01375	0.727925
2.0175	0.727817
2.02125	0.727181
2.025	0.726684
2.02875	0.726589
2.0325	0.725844
2.03625	0.725674
2.04	0.725542
2.04375	0.724817
2.0475	0.724638
2.05125	0.723943
2.055	0.723565
2.05875	0.723402
2.0625	0.722581
2.06625	0.722492
2.07	0.721893
2.07375	0.721176
2.0775	0.721154
2.08125	0.720377
2.085	0.719981
2.08875	0.719668
2.0925	0.71881
2.09625	0.71864
2.1	0.718225
2.10375	0.717505
2.1075	0.717307
2.11125	0.716606
2.115	0.716131
2.11875	0.715926
2.1225	0.715179
2.12625	0.71506
2.13	0.714405
2.13375	0.713771
2.1375	0.71361
2.14125	0.713005
2.145	0.712691
2.14875	0.712349
2.1525	0.711763
2.15625	0.711739
2.16	0.711195
2.16375	0.710871
2.1675	0.710862
2.17125	0.710201
2.175	0.709993
2.17875	0.709887
2.1825	0.709425
2.18625	0.709398
2.19	0.70883
2.19375	0.708407
2.1975	0.708518
2.20125	0.707827
2.205	0.707795
2.20875	0.707456
2.2125	0.706742
2.21625	0.706806
2.22	0.706186
2.22375	0.706082
2.2275	0.706002
2.23125	0.705263
2.235	0.705208
2.23875	0.704999
2.2425	0.704495
2.24625	0.704654
2.25	0.703978
2.25375	0.703579
2.2575	0.703478
2.26125	0.702858
2.265	0.703002
2.26875	0.702532
2.2725	0.702003
2.27625	0.701894
2.28	0.701219
2.28375	0.701066
2.2875	0.700882
2.29125	0.700113
2.295	0.699943
2.29875	0.699473
2.3025	0.699083
2.30625	0.699219
2.31	0.698573
2.31375	0.698243
2.3175	0.697921
2.32125	0.697349
2.325	0.69743
2.32875	0.696827
2.3325	0.696411
2.33625	0.696097
2.34	0.695508
2.34375	0.695295
2.3475	0.695079
2.35125	0.694299
2.355	0.693958
2.35875	0.69341
2.3625	0.693037
2.36625	0.692975
2.37	0.692348
2.37375	0.692091
2.3775	0.691569
2.38125	0.690997
2.385	0.690912
2.38875	0.690457
2.3925	0.689911
2.39625	0.689668
2.4	0.688955
2.40375	0.68876
2.4075	0.688521
2.41125	0.688052
2.415	0.687836
2.41875	0.6872
2.4225	0.686917
2.42625	0.686858
2.43	0.686269
2.43375	0.686188
2.4375	0.685723
2.44125	0.685277
2.445	0.685329
2.44875	0.684812
2.4525	0.684596
2.45625	0.684316
2.46	0.683808
2.46375	0.683851
2.4675	0.683477
2.47125	0.683282
2.475	0.683101
2.47875	0.682506
2.4825	0.68237
2.48625	0.682146
2.49	0.68162
2.49375	0.681625
2.4975	0.681065
2.50125	0.680851
2.505	0.680836
2.50875	0.680263
2.5125	0.680281
2.51625	0.679928
2.52	0.679399
2.52375	0.679478
2.5275	0.678998
2.53125	0.678892
2.535	0.678677
2.53875	0.678111
2.5425	0.677968
2.54625	0.67768
2.55	0.677293
2.55375	0.677238
2.5575	0.676726
2.56125	0.676381
2.565	0.676226
2.56875	0.6757
2.5725	0.67574
2.57625	0.675416
2.58	0.675086
2.58375	0.675097
2.5875	0.674513
2.59125	0.674339
2.595	0.674411
2.59875	0.673833
2.6025	0.673856
2.60625	0.673474
2.61	0.673158
2.61375	0.673217
2.6175	0.672806
2.62125	0.672539
2.625	0.672465
2.62875	0.672059
2.6325	0.672052
2.63625	0.67166
2.64	0.671396
2.64375	0.671303
2.6475	0.670726
2.65125	0.670698
2.655	0.670562
2.65875	0.670047
2.6625	0.670133
2.66625	0.669532
2.67	0.669195
2.67375	0.66922
2.6775	0.668655
2.68125	0.668409
2.685	0.668009
2.68875	0.667477
2.6925	0.667298
2.69625	0.666866
2.7	0.666418
2.70375	0.66615
2.7075	0.665394
2.71125	0.665176
2.715	0.664806
2.71875	0.664211
2.7225	0.664146
2.72625	0.663306
2.73	0.662854
2.73375	0.662691
2.7375	0.662155
2.74125	0.662001
2.745	0.661516
2.74875	0.660949
2.7525	0.660745
2.75625	0.660275
2.76	0.65999
2.76375	0.659725
2.7675	0.659017
2.77125	0.658884
2.775	0.658401
2.77875	0.658145
2.7825	0.658137
2.78625	0.657445
2.79	0.657286
2.79375	0.657149
2.7975	0.656724
2.80125	0.656808
2.805	0.65636
2.80875	0.656104
2.8125	0.656023
2.81625	0.655581
2.82	0.655593
2.82375	0.655472
2.8275	0.655015
2.83125	0.654899
2.835	0.654521
2.83875	0.654273
2.8425	0.654392
2.84625	0.653845
2.85	0.65378
2.85375	0.653388
2.8575	0.653218
2.86125	0.653327
2.865	0.652905
2.86875	0.65266
2.8725	0.652423
2.87625	0.652149
2.88	0.652349
2.88375	0.652145
2.8875	0.651776
2.89125	0.651873
2.895	0.651323
2.89875	0.651505
2.9025	0.651464
2.90625	0.651028
2.91	0.651021
2.91375	0.650608
2.9175	0.65045
2.92125	0.650704
2.925	0.650275
2.92875	0.650184
2.9325	0.650093
2.93625	0.649595
2.94	0.649887
2.94375	0.649506
2.9475	0.649247
2.95125	0.649178
2.955	0.648612
2.95875	0.648588
2.9625	0.648618
2.96625	0.648152
2.97	0.647959
2.97375	0.64749
2.9775	0.647282
2.98125	0.647435
2.985	0.646824
2.98875	0.64676
2.9925	0.646374
2.99625	0.645933
3	0.645906
3.00375	0.645602
3.0075	0.645334
3.01125	0.645122
3.015	0.644393
3.01875	0.6444
3.0225	0.644252
3.02625	0.643853
3.03	0.64386
3.03375	0.643092
3.0375	0.643013
3.04125	0.642864
3.045	0.642498
3.04875	0.642505
3.0525	0.642018
3.05625	0.64168
3.06	0.641715
3.06375	0.64141
3.0675	0.641021
3.07125	0.641149
3.075	0.640581
3.07875	0.640547
3.0825	0.640425
3.08625	0.640143
3.09	0.640199
3.09375	0.639681
3.0975	0.639568
3.10125	0.639368
3.105	0.638982
3.10875	0.639036
3.1125	0.638567
3.11625	0.638189
3.12	0.638186
3.12375	0.637811
3.1275	0.637745
3.13125	0.637443
3.135	0.636976
3.13875	0.636894
3.1425	0.636367
3.14625	0.636119
3.15	0.636024
3.15375	0.635492
3.1575	0.635397
3.16125	0.635073
3.165	0.634661
3.16875	0.634645
3.1725	0.634169
3.17625	0.633854
3.18	0.633658
3.18375	0.633264
3.1875	0.633173
3.19125	0.632899
3.195	0.632655
3.19875	0.632522
3.2025	0.632203
3.20625	0.632206
3.21	0.632242
3.21375	0.631845
3.2175	0.631969
3.22125	0.631741
3.225	0.631528
3.22875	0.631806
3.2325	0.63156
3.23625	0.631692
3.24	0.631569
3.24375	0.631395
3.2475	0.631614
3.25125	0.631551
3.255	0.631539
3.25875	0.631655
3.2625	0.631283
3.26625	0.631463
3.27	0.631535
3.27375	0.631235
3.2775	0.631527
3.28125	0.631118
3.285	0.630985
3.28875	0.631036
3.2925	0.630691
3.29625	0.630743
3.3	0.630588
3.30375	0.630223
3.3075	0.63021
3.31125	0.629851
3.315	0.629753
3.31875	0.629681
3.3225	0.629052
3.32625	0.628838
3.33	0.628678
3.33375	0.628367
3.3375	0.628256
3.34125	0.627626
3.345	0.627362
3.34875	0.627176
3.3525	0.626649
3.35625	0.626574
3.36	0.626177
3.36375	0.625664
3.3675	0.625577
3.37125	0.625159
3.375	0.625027
3.37875	0.624806
3.3825	0.624429
3.38625	0.624181
3.39	0.623933
3.39375	0.623774
3.3975	0.623868
3.40125	0.623353
3.405	0.623232
3.40875	0.623197
3.4125	0.622703
3.41625	0.622994
3.42	0.622713
3.42375	0.622253
3.4275	0.622234
3.43125	0.621737
3.435	0.621769
3.43875	0.621669
3.4425	0.621222
3.44625	0.621022
3.45	0.620684
3.45375	0.620406
3.4575	0.620429
3.46125	0.619964
3.465	0.619751
3.46875	0.619406
3.4725	0.619105
3.47625	0.619161
3.48	0.618748
3.48375	0.618485
3.4875	0.618222
3.49125	0.617845
3.495	0.617889
3.49875	0.617724
3.5025	0.617363
3.50625	0.617453
3.51	0.616777
3.51375	0.616863
3.5175	0.616931
3.52125	0.616413
3.525	0.616465
3.52875	0.616334
3.5325	0.616212
3.53625	0.616575
3.54	0.616694
3.54375	0.616965
3.5475	0.616818
3.55125	0.616531
3.555	0.616885
3.55875	0.616894
3.5625	0.616736
3.56625	0.616911
3.57	0.616652
3.57375	0.616909
3.5775	0.617056
3.58125	0.617009
3.585	0.617403
3.58875	0.617083
3.5925	0.616803
3.59625	0.616915
3.6	0.616375
3.60375	0.616221
3.6075	0.615922
3.61125	0.615321
3.615	0.615239
3.61875	0.614713
3.6225	0.614583
3.62625	0.614436
3.63	0.613882
3.63375	0.613923
3.6375	0.613811
3.64125	0.613575
3.645	0.613986
3.64875	0.613643
3.6525	0.613755
3.65625	0.614005
3.66	0.613871
3.66375	0.614049
3.6675	0.613836
3.67125	0.613549
3.675	0.613534
3.67875	0.613215
3.6825	0.613089
3.68625	0.613083
3.69	0.612557
3.69375	0.612705
3.6975	0.61243
3.70125	0.612214
3.705	0.612418
3.70875	0.61206
3.7125	0.611905
3.71625	0.611926
3.72	0.611582
3.72375	0.61159
3.7275	0.611263
3.73125	0.610991
3.735	0.610888
3.73875	0.610189
3.7425	0.609973
3.74625	0.609598
3.75	0.608977
3.75375	0.608715
3.7575	0.607857
3.76125	0.607467
3.765	0.607256
3.76875	0.606746
3.7725	0.606602
3.77625	0.606201
3.78	0.60574
3.78375	0.605711
3.7875	0.605363
3.79125	0.605093
3.795	0.605037
3.79875	0.60459
3.8025	0.604624
3.80625	0.604481
3.81	0.604242
3.81375	0.604221
3.8175	0.60381
3.82125	0.603607
3.825	0.603615
3.82875	0.603274
3.8325	0.603307
3.83625	0.603029
3.84	0.602743
3.84375	0.602909
3.8475	0.602641
3.85125	0.602806
3.855	0.602778
3.85875	0.602614
3.8625	0.602717
3.86625	0.602838
3.87	0.602882
3.87375	0.602915
3.8775	0.602688
3.88125	0.602736
3.885	0.602711
3.88875	0.602656
3.8925	0.602833
3.89625	0.602582
3.9	0.60236
3.90375	0.602404
3.9075	0.602051
3.91125	0.60233
3.915	0.60214
3.91875	0.601928
3.9225	0.602104
3.92625	0.601906
3.93	0.60195
3.93375	0.602219
3.9375	0.601788
3.94125	0.601985
3.945	0.601818
3.94875	0.601761
3.9525	0.601966
3.95625	0.601811
3.96	0.60155
3.96375	0.601577
3.9675	0.601279
3.97125	0.601441
3.975	0.60138
3.97875	0.601082
3.9825	0.601136
3.98625	0.600841
3.99	0.600908
3.99375	0.601153
3.9975	0.600903
4.00125	0.600934
4.005	0.600813
4.00875	0.600724
4.0125	0.601031
4.01625	0.600681
4.02	0.600686
4.02375	0.600616
4.0275	0.600316
4.03125	0.600594
4.035	0.600418
4.03875	0.600197
4.0425	0.600151
4.04625	0.599676
4.05	0.599735
4.05375	0.599562
4.0575	0.59925
4.06125	0.599232
4.065	0.59883
4.06875	0.598599
4.0725	0.598657
4.07625	0.598137
4.08	0.597914
4.08375	0.597628
4.0875	0.597234
4.09125	0.597183
4.095	0.596826
4.09875	0.596587
4.1025	0.596312
4.10625	0.595841
4.11	0.595745
4.11375	0.595535
4.1175	0.59519
4.12125	0.595145
4.125	0.594615
4.12875	0.594455
4.1325	0.594409
4.13625	0.594051
4.14	0.594061
4.14375	0.59363
4.1475	0.593299
4.15125	0.593305
4.155	0.593005
4.15875	0.592935
4.1625	0.592583
4.16625	0.592123
4.17	0.592189
4.17375	0.592027
4.1775	0.591793
4.18125	0.591823
4.185	0.591377
4.18875	0.591365
4.1925	0.591137
4.19625	0.591024
4.2	0.591053
4.20375	0.590749
4.2075	0.590603
4.21125	0.590629
4.215	0.590303
4.21875	0.590341
4.2225	0.590153
4.22625	0.589855
4.23	0.58998
4.23375	0.58963
4.2375	0.589697
4.24125	0.589719
4.245	0.589338
4.24875	0.58955
4.2525	0.58944
4.25625	0.589367
4.26	0.589578
4.26375	0.589286
4.2675	0.589271
4.27125	0.58932
4.275	0.589125
4.27875	0.589427
4.2825	0.589356
4.28625	0.589342
4.29	0.589603
4.29375	0.5894
4.2975	0.58946
4.30125	0.589659
4.305	0.589347
4.30875	0.589573
4.3125	0.589383
4.31625	0.589273
4.32	0.589639
4.32375	0.589422
4.3275	0.589514
4.33125	0.589555
4.335	0.589422
4.33875	0.5895
4.3425	0.58938
4.34625	0.589198
4.35	0.589404
4.35375	0.589107
4.3575	0.589182
4.36125	0.589256
4.365	0.589087
4.36875	0.589173
4.3725	0.589003
4.37625	0.588901
4.38	0.589105
4.38375	0.588803
4.3875	0.58892
4.39125	0.588767
4.395	0.588327
4.39875	0.588309
4.4025	0.588112
4.40625	0.58792
4.41	0.587756
4.41375	0.587182
4.4175	0.587087
4.42125	0.5868
4.425	0.586554
4.42875	0.586423
4.4325	0.585859
4.43625	0.585637
4.44	0.585493
4.44375	0.585078
4.4475	0.585032
4.45125	0.584666
4.455	0.584317
4.45875	0.584205
4.4625	0.58385
4.46625	0.583664
4.47	0.583603
4.47375	0.583052
4.4775	0.582942
4.48125	0.582526
4.485	0.582361
4.48875	0.58228
4.4925	0.581794
4.49625	0.58167
4.5	0.581472
4.50375	0.581143
4.5075	0.581344
4.51125	0.581129
4.515	0.580915
4.51875	0.581092
4.5225	0.580797
4.52625	0.581224
4.53	0.581135
4.53375	0.580985
4.5375	0.58133
4.54125	0.581129
4.545	0.581426
4.54875	0.581589
4.5525	0.581407
4.55625	0.581591
4.56	0.581522
4.56375	0.581604
4.5675	0.582054
4.57125	0.581797
4.575	0.58192
4.57875	0.581954
4.5825	0.581791
4.58625	0.58211
4.59	0.582106
4.59375	0.581976
4.5975	0.582112
4.60125	0.581858
4.605	0.582008
4.60875	0.582161
4.6125	0.581903
4.61625	0.581952
4.62	0.581811
4.62375	0.581707
4.6275	0.581945
4.63125	0.581765
4.635	0.581701
4.63875	0.581705
4.6425	0.581544
4.64625	0.581796
4.65	0.581842
4.65375	0.581497
4.6575	0.581754
4.66125	0.581364
4.665	0.581485
4.66875	0.581575
4.6725	0.581363
4.67625	0.581536
4.68	0.581258
4.68375	0.581129
4.6875	0.581339
4.69125	0.581037
4.695	0.581141
4.69875	0.580973
4.7025	0.580766
4.70625	0.580769
4.71	0.580532
4.71375	0.58042
4.7175	0.580279
4.72125	0.579885
4.725	0.579853
4.72875	0.579846
4.7325	0.579578
4.73625	0.579392
4.74	0.579058
4.74375	0.578894
4.7475	0.57884
4.75125	0.578485
4.755	0.578465
4.75875	0.578184
4.7625	0.57779
4.76625	0.577779
4.77	0.577375
4.77375	0.577354
4.7775	0.57722
4.78125	0.57679
4.785	0.576797
4.78875	0.576543
4.7925	0.576325
4.79625	0.57636
4.8	0.575846
4.80375	0.575692
4.8075	0.575586
4.81125	0.575285
4.815	0.575326
4.81875	0.574931
4.8225	0.574824
4.82625	0.57469
4.83	0.574358
4.83375	0.574323
4.8375	0.574094
4.84125	0.573636
4.845	0.573693
4.84875	0.573282
4.8525	0.573095
4.85625	0.573017
4.86	0.572624
4.86375	0.572496
4.8675	0.572306
4.87125	0.572115
4.875	0.572181
4.87875	0.571878
4.8825	0.571819
4.88625	0.571868
4.89	0.57143
4.89375	0.57167
4.8975	0.571631
4.90125	0.571574
4.905	0.571725
4.90875	0.571463
4.9125	0.571631
4.91625	0.571838
4.92	0.571694
4.92375	0.571929
4.9275	0.571883
4.93125	0.571815
4.935	0.572266
4.93875	0.572136
4.9425	0.57232
4.94625	0.572525
4.95	0.5723
4.95375	0.572628
4.9575	0.572661
4.96125	0.57274
4.965	0.572932
4.96875	0.572748
4.9725	0.57285
4.97625	0.57304
4.98	0.572904
4.98375	0.573028
4.9875	0.572884
4.99125	0.572684
4.995	0.57293
4.99875	0.572685
5.0025	0.572813
5.00625	0.572619
5.01	0.572303
5.01375	0.572388
5.0175	0.572257
5.02125	0.572111
5.025	0.572127
5.02875	0.571751
5.0325	0.5717
5.03625	0.571623
5.04	0.571536
5.04375	0.571659
5.0475	0.571305
5.05125	0.571254
5.055	0.571258
5.05875	0.571031
5.0625	0.571033
5.06625	0.570927
5.07	0.570619
5.07375	0.570632
5.0775	0.570251
5.08125	0.570317
5.085	0.570202
5.08875	0.56985
5.0925	0.569855
5.09625	0.569491
5.1	0.56941
5.10375	0.569461
5.1075	0.569023
5.11125	0.568953
5.115	0.568655
5.11875	0.568484
5.1225	0.568463
5.12625	0.56808
5.13	0.56788
5.13375	0.567682
5.1375	0.567376
5.14125	0.56726
5.145	0.567005
5.14875	0.566483
5.1525	0.566467
5.15625	0.565977
5.16	0.5658
5.16375	0.565847
5.1675	0.565356
5.17125	0.565269
5.175	0.56492
5.17875	0.564741
5.1825	0.564891
5.18625	0.564508
5.19	0.564328
5.19375	0.56412
5.1975	0.563722
5.20125	0.564052
5.205	0.563864
5.20875	0.563768
5.2125	0.563851
5.21625	0.563599
5.22	0.563739
5.22375	0.563809
5.2275	0.56355
5.23125	0.563685
5.235	0.563518
5.23875	0.563356
5.2425	0.563692
5.24625	0.563591
5.25	0.56361
5.25375	0.563623
5.2575	0.563353
5.26125	0.563549
5.265	0.563555
5.26875	0.563631
5.2725	0.563869
5.27625	0.563581
5.28	0.563744
5.28375	0.564057
5.2875	0.563938
5.29125	0.564123
5.295	0.564089
5.29875	0.564047
5.3025	0.564355
5.30625	0.564338
5.31	0.564502
5.31375	0.564533
5.3175	0.564393
5.32125	0.564623
5.325	0.564668
5.32875	0.564716
5.3325	0.564873
5.33625	0.56463
5.34	0.564772
5.34375	0.564845
5.3475	0.564802
5.35125	0.565008
5.355	0.564771
5.35875	0.564795
5.3625	0.564846
5.36625	0.564706
5.37	0.564868
5.37375	0.564692
5.3775	0.564547
5.38125	0.56466
5.385	0.564489
5.38875	0.56457
5.3925	0.564397
5.39625	0.564141
5.4	0.564376
5.40375	0.564072
5.4075	0.564032
5.41125	0.56398
5.415	0.563772
5.41875	0.563712
5.4225	0.56366
5.42625	0.56333
5.43	0.563491
5.43375	0.563197
5.4375	0.563029
5.44125	0.56309
5.445	0.562727
5.44875	0.562923
5.4525	0.562643
5.45625	0.56244
5.46	0.562552
5.46375	0.562155
5.4675	0.56215
5.47125	0.562151
5.475	0.561752
5.47875	0.56179
5.4825	0.561546
5.48625	0.561265
5.49	0.561442
5.49375	0.561037
5.4975	0.56098
5.50125	0.560987
5.505	0.56052
5.50875	0.560587
5.5125	0.560426
5.51625	0.56022
5.52	0.560272
5.52375	0.559861
5.5275	0.559942
5.53125	0.559946
5.535	0.559538
5.53875	0.55972
5.5425	0.559472
5.54625	0.559182
5.55	0.559414
5.55375	0.559047
5.5575	0.559012
5.56125	0.559027
5.565	0.55871
5.56875	0.558803
5.5725	0.558633
5.57625	0.558533
5.58	0.558689
5.58375	0.558269
5.5875	0.55839
5.59125	0.558417
5.595	0.558264
5.59875	0.558528
5.6025	0.558381
5.60625	0.558192
5.61	0.558423
5.61375	0.558166
5.6175	0.558389
5.62125	0.55839
5.625	0.558222
5.62875	0.558379
5.6325	0.558289
5.63625	0.558476
5.64	0.55864
5.64375	0.558493
5.6475	0.558458
5.65125	0.558449
5.655	0.558452
5.65875	0.558684
5.6625	0.558595
5.66625	0.558528
5.67	0.558713
5.67375	0.558586
5.6775	0.558923
5.68125	0.558804
5.685	0.5587
5.68875	0.558736
5.6925	0.558535
5.69625	0.55866
5.7	0.558826
5.70375	0.558638
5.7075	0.558723
5.71125	0.558564
5.715	0.558659
5.71875	0.558846
5.7225	0.55871
5.72625	0.558628
5.73	0.558487
5.73375	0.558446
5.7375	0.558746
5.74125	0.55863
5.745	0.558574
5.74875	0.558678
5.7525	0.55831
5.75625	0.558441
5.76	0.558382
5.76375	0.558154
5.7675	0.558135
5.77125	0.557805
5.775	0.557824
5.77875	0.558008
5.7825	0.557572
5.78625	0.557718
5.79	0.557371
5.79375	0.557187
5.7975	0.55742
5.80125	0.557046
5.805	0.556967
5.80875	0.55698
5.8125	0.556514
5.81625	0.556711
5.82	0.556543
5.82375	0.556272
5.8275	0.556323
5.83125	0.555879
5.835	0.555783
5.83875	0.555848
5.8425	0.555593
5.84625	0.555625
5.85	0.555324
5.85375	0.55519
5.8575	0.555227
5.86125	0.555023
5.865	0.555077
5.86875	0.555045
5.8725	0.554605
5.87625	0.554857
5.88	0.55473
5.88375	0.554676
5.8875	0.554795
5.89125	0.554448
5.895	0.554375
5.89875	0.554451
5.9025	0.554317
5.90625	0.554499
5.91	0.554153
5.91375	0.553953
5.9175	0.554127
5.92125	0.553867
5.925	0.55396
5.92875	0.553881
5.9325	0.553603
5.93625	0.553629
5.94	0.553567
5.94375	0.553434
5.9475	0.553547
5.95125	0.553352
5.955	0.553213
5.95875	0.553116
5.9625	0.553101
5.96625	0.553127
5.97	0.553009
5.97375	0.552861
5.9775	0.552919
5.98125	0.552724
5.985	0.552829
5.98875	0.552777
5.9925	0.552532
5.99625	0.552618
6	0.552386
6.00375	0.552499
6.0075	0.552615
6.01125	0.552422
6.015	0.552599
6.01875	0.552547
6.0225	0.552656
6.02625	0.55287
6.03	0.552811
6.03375	0.553084
6.0375	0.553172
6.04125	0.553045
6.045	0.553343
6.04875	0.553318
6.0525	0.553473
6.05625	0.55355
6.06	0.553318
6.06375	0.553515
6.0675	0.553398
6.07125	0.553332
6.075	0.553483
6.07875	0.553218
6.0825	0.553137
6.08625	0.553324
6.09	0.552964
6.09375	0.553093
6.0975	0.552882
6.10125	0.552659
6.105	0.552754
6.10875	0.552467
6.1125	0.552481
6.11625	0.552575
6.12	0.552234
6.12375	0.552327
6.1275	0.55227
6.13125	0.552173
6.135	0.552491
6.13875	0.552215
6.1425	0.552168
6.14625	0.552388
6.15	0.552317
6.15375	0.55266
6.1575	0.552657
6.16125	0.552608
6.165	0.552895
6.16875	0.552753
6.1725	0.553112
6.17625	0.553163
6.18	0.55298
6.18375	0.553145
6.1875	0.553076
6.19125	0.553041
6.195	0.553235
6.19875	0.552915
6.2025	0.552762
6.20625	0.552642
6.21	0.552297
6.21375	0.552371
6.2175	0.552038
6.22125	0.551798
6.225	0.55169
6.22875	0.551444
6.2325	0.551366
6.23625	0.551264
6.24	0.550888
6.24375	0.550883
6.2475	0.550548
6.25125	0.550368
6.255	0.55046
6.25875	0.550005
6.2625	0.549984
6.26625	0.549922
6.27	0.549743
6.27375	0.549874
6.2775	0.549648
6.28125	0.54943
6.285	0.54949
6.28875	0.549222
6.2925	0.54944
6.29625	0.549319
6.3	0.549187
6.30375	0.549215
6.3075	0.549053
6.31125	0.549179
6.315	0.549348
6.31875	0.549037
6.3225	0.549135
6.32625	0.548952
6.33	0.548918
6.33375	0.549117
6.3375	0.548803
6.34125	0.548805
6.345	0.548831
6.34875	0.548485
6.3525	0.548791
6.35625	0.548675
6.36	0.54861
6.36375	0.548599
6.3675	0.548218
6.37125	0.548442
6.375	0.548388
6.37875	0.548384
6.3825	0.548536
6.38625	0.548197
6.39	0.548126
6.39375	0.548223
6.3975	0.547981
6.40125	0.548031
6.405	0.547869
6.40875	0.547568
6.4125	0.547771
6.41625	0.547526
6.42	0.547431
6.42375	0.547427
6.4275	0.547048
6.43125	0.547007
6.435	0.546973
6.43875	0.546842
6.4425	0.546997
6.44625	0.546662
6.45	0.546654
6.45375	0.546862
6.4575	0.546565
6.46125	0.546784
6.465	0.546688
6.46875	0.546522
6.4725	0.546728
6.47625	0.546634
6.48	0.546723
6.48375	0.546959
6.4875	0.546881
6.49125	0.5469
6.495	0.546997
6.49875	0.546978
6.5025	0.5473
6.50625	0.547115
6.51	0.547129
6.51375	0.547268
6.5175	0.547298
6.52125	0.547548
6.525	0.547532
6.52875	0.547475
6.5325	0.54772
6.53625	0.547637
6.54	0.547848
6.54375	0.547966
6.5475	0.547919
6.55125	0.54804
6.555	0.548039
6.55875	0.54797
6.5625	0.548251
6.56625	0.548111
6.57	0.548151
6.57375	0.54813
6.5775	0.548
6.58125	0.548282
6.585	0.548091
6.58875	0.548081
6.5925	0.54805
6.59625	0.547713
6.6	0.54778
6.60375	0.547725
6.6075	0.547424
6.61125	0.547351
6.615	0.547134
6.61875	0.547045
6.6225	0.546972
6.62625	0.546637
6.63	0.546683
6.63375	0.546356
6.6375	0.546186
6.64125	0.546089
6.645	0.545764
6.64875	0.545727
6.6525	0.545468
6.65625	0.545141
6.66	0.545128
6.66375	0.545026
6.6675	0.544927
6.67125	0.545011
6.675	0.544632
6.67875	0.544578
6.6825	0.544615
6.68625	0.544528
6.69	0.544701
6.69375	0.544434
6.6975	0.544454
6.70125	0.544578
6.705	0.544356
6.70875	0.544592
6.7125	0.544518
6.71625	0.544385
6.72	0.544612
6.72375	0.544484
6.7275	0.544646
6.73125	0.544827
6.735	0.544513
6.73875	0.544684
6.7425	0.544702
6.74625	0.544731
6.75	0.544943
6.75375	0.544754
6.7575	0.544659
6.76125	0.544744
6.765	0.544557
6.76875	0.544736
6.7725	0.544572
6.77625	0.544376
6.78	0.544544
6.78375	0.544384
6.7875	0.544515
6.79125	0.544653
6.795	0.544448
6.79875	0.544472
6.8025	0.544395
6.80625	0.544375
6.81	0.544564
6.81375	0.544298
6.8175	0.544296
6.82125	0.54434
6.825	0.544145
6.82875	0.54435
6.8325	0.544284
6.83625	0.544184
6.84	0.544347
6.84375	0.544058
6.8475	0.544297
6.85125	0.544388
6.855	0.544259
6.85875	0.544339
6.8625	0.544152
6.86625	0.544198
6.87	0.544356
6.87375	0.544193
6.8775	0.544301
6.88125	0.544214
6.885	0.544145
6.88875	0.544442
6.8925	0.544335
6.89625	0.544441
6.9	0.544526
6.90375	0.544396
6.9075	0.544496
6.91125	0.544682
6.915	0.544629
6.91875	0.544772
6.9225	0.544521
6.92625	0.544614
6.93	0.54477
6.93375	0.544513
6.9375	0.544611
6.94125	0.544385
6.945	0.544385
6.94875	0.544437
6.9525	0.544243
6.95625	0.544125
6.96	0.544002
6.96375	0.543636
6.9675	0.543639
6.97125	0.543387
6.975	0.543197
6.97875	0.54311
6.9825	0.542656
6.98625	0.54253
6.99	0.542612
6.99375	0.542383
6.9975	0.542455
7.00125	0.542099
7.005	0.541891
7.00875	0.54207
7.0125	0.541689
7.01625	0.541764
7.02	0.54146
7.02375	0.541104
7.0275	0.541233
7.03125	0.540849
7.035	0.540885
7.03875	0.540902
7.0425	0.540469
7.04625	0.540482
7.05	0.540422
7.05375	0.540332
7.0575	0.540369
7.06125	0.5402
7.065	0.540147
7.06875	0.540219
7.0725	0.540019
7.07625	0.540299
7.08	0.540347
7.08375	0.540361
7.0875	0.540451
7.09125	0.540303
7.095	0.540343
7.09875	0.54048
7.1025	0.540199
7.10625	0.54032
7.11	0.54035
7.11375	0.540242
7.1175	0.540421
7.12125	0.540113
7.125	0.540061
7.12875	0.540088
7.1325	0.539948
7.13625	0.540063
7.14	0.54005
7.14375	0.53992
7.1475	0.54006
7.15125	0.53992
7.155	0.540051
7.15875	0.540115
7.1625	0.540024
7.16625	0.540206
7.17	0.540055
7.17375	0.54003
7.1775	0.540233
7.18125	0.540073
7.185	0.54007
7.18875	0.540007
7.1925	0.539842
7.19625	0.539933
7.2	0.539856
7.20375	0.539879
7.2075	0.539881
7.21125	0.539692
7.215	0.539774
7.21875	0.539858
7.2225	0.539813
7.22625	0.539954
7.23	0.539814
7.23375	0.53989
7.2375	0.539995
7.24125	0.539968
7.245	0.540185
7.24875	0.540069
7.2525	0.539916
7.25625	0.540142
7.26	0.539916
7.26375	0.540059
7.2675	0.540105
7.27125	0.539858
7.275	0.540009
7.27875	0.53976
7.2825	0.539819
7.28625	0.539934
7.29	0.539502
7.29375	0.539515
7.2975	0.539445
7.30125	0.539272
7.305	0.539432
7.30875	0.539115
7.3125	0.53908
7.31625	0.539117
7.32	0.53887
7.32375	0.539019
7.3275	0.539054
7.33125	0.538802
7.335	0.538873
7.33875	0.538645
7.3425	0.538838
7.34625	0.538859
7.35	0.538624
7.35375	0.538676
7.3575	0.538618
7.36125	0.538317
7.365	0.538671
7.36875	0.538481
7.3725	0.538454
7.37625	0.538499
7.38	0.538152
7.38375	0.538257
7.3875	0.538137
7.39125	0.537907
7.395	0.537903
7.39875	0.537618
7.4025	0.537577
7.40625	0.537587
7.41	0.537252
7.41375	0.537221
7.4175	0.537063
7.42125	0.536755
7.425	0.537041
7.42875	0.536814
7.4325	0.536768
7.43625	0.536608
7.44	0.536486
7.44375	0.536638
7.4475	0.536572
7.45125	0.536599
7.455	0.536666
7.45875	0.536476
7.4625	0.536663
7.46625	0.53681
7.47	0.536799
7.47375	0.536898
7.4775	0.536613
7.48125	0.536879
7.485	0.53689
7.48875	0.536896
7.4925	0.537076
7.49625	0.537038
7.5	0.536947
7.50375	0.5372
7.5075	0.537194
7.51125	0.537208
7.515	0.537333
7.51875	0.537233
7.5225	0.53731
7.52625	0.53743
7.53	0.537433
7.53375	0.53762
7.5375	0.537465
7.54125	0.537489
7.545	0.537719
7.54875	0.537642
7.5525	0.537758
7.55625	0.537771
7.56	0.537547
7.56375	0.537789
7.5675	0.537546
7.57125	0.537735
7.575	0.537664
7.57875	0.537483
7.5825	0.537698
7.58625	0.537512
7.59	0.537466
7.59375	0.537627
7.5975	0.537332
7.60125	0.537415
7.605	0.537464
7.60875	0.537289
7.6125	0.537494
7.61625	0.537237
7.62	0.537068
7.62375	0.537188
7.6275	0.536934
7.63125	0.537087
7.635	0.537081
7.63875	0.536937
7.6425	0.537057
7.64625	0.536926
7.65	0.536931
7.65375	0.537065
7.6575	0.536849
7.66125	0.536909
7.665	0.536938
7.66875	0.536738
7.6725	0.536967
7.67625	0.536821
7.68	0.536861
7.68375	0.536853
7.6875	0.536633
7.69125	0.536823
7.695	0.536749
7.69875	0.536675
7.7025	0.536807
7.70625	0.536579
7.71	0.53654
7.71375	0.536739
7.7175	0.536545
7.72125	0.536676
7.725	0.536639
7.72875	0.536541
7.7325	0.536691
7.73625	0.536562
7.74	0.536608
7.74375	0.536604
7.7475	0.536376
7.75125	0.536494
7.755	0.536404
7.75875	0.536241
7.7625	0.536344
7.76625	0.535989
7.77	0.536033
7.77375	0.535925
7.7775	0.535772
7.78125	0.535805
7.785	0.535605
7.78875	0.535455
7.7925	0.535513
7.79625	0.535326
7.8	0.535427
7.80375	0.53535
7.8075	0.535146
7.81125	0.53528
7.815	0.535092
7.81875	0.535111
7.8225	0.535133
7.82625	0.53494
7.83	0.535101
7.83375	0.534974
7.8375	0.535003
7.84125	0.535135
7.845	0.53487
7.84875	0.53492
7.8525	0.534815
7.85625	0.534604
7.86	0.534729
7.86375	0.534542
7.8675	0.53443
7.87125	0.534423
7.875	0.534166
7.87875	0.534311
7.8825	0.534274
7.88625	0.533916
7.89	0.534007
7.89375	0.533816
7.8975	0.533838
7.90125	0.534064
7.905	0.533885
7.90875	0.533944
7.9125	0.53394
7.91625	0.533777
7.92	0.534103
7.92375	0.534048
7.9275	0.533981
7.93125	0.534099
7.935	0.534025
7.93875	0.534063
7.9425	0.534179
7.94625	0.534075
7.95	0.534254
7.95375	0.534136
7.9575	0.534172
7.96125	0.534494
7.965	0.534219
7.96875	0.534287
7.9725	0.534314
7.97625	0.534114
7.98	0.534341
7.98375	0.53408
7.9875	0.533986
7.99125	0.534044
7.995	0.533644
7.99875	0.53385
8.0025	0.53369
8.00625	0.533518
8.01	0.533549
8.01375	0.533345
8.0175	0.533231
8.02125	0.533467
8.025	0.533277
8.02875	0.533193
8.0325	0.533182
8.03625	0.53308
8.04	0.533439
8.04375	0.533337
8.0475	0.533339
8.05125	0.533412
8.055	0.533342
8.05875	0.533615
8.0625	0.533709
8.06625	0.533731
8.07	0.533858
8.07375	0.533904
8.0775	0.534092
8.08125	0.534239
8.085	0.534179
8.08875	0.53433
8.0925	0.534296
8.09625	0.534362
8.1	0.53469
8.10375	0.534564
8.1075	0.534725
8.11125	0.534743
8.115	0.534696
8.11875	0.534862
8.1225	0.5347
8.12625	0.534834
8.13	0.534928
8.13375	0.534561
8.1375	0.534828
8.14125	0.534686
8.145	0.534534
8.14875	0.53465
8.1525	0.534322
8.15625	0.534201
8.16	0.53417
8.16375	0.533923
8.1675	0.533944
8.17125	0.533768
8.175	0.53367
8.17875	0.533771
8.1825	0.533374
8.18625	0.533485
8.19	0.53363
8.19375	0.533288
8.1975	0.533391
8.20125	0.533355
8.205	0.533338
8.20875	0.533519
8.2125	0.533423
8.21625	0.533471
8.22	0.53344
8.22375	0.533277
8.2275	0.533363
8.23125	0.533233
8.235	0.533165
8.23875	0.533362
8.2425	0.533089
8.24625	0.533225
8.25	0.533293
8.25375	0.533038
8.2575	0.533214
8.26125	0.533
8.265	0.532984
8.26875	0.53318
8.2725	0.533068
8.27625	0.533013
8.28	0.53306
8.28375	0.532913
8.2875	0.533004
8.29125	0.532849
8.295	0.532799
8.29875	0.532956
8.3025	0.532674
8.30625	0.532705
8.31	0.532713
8.31375	0.532532
8.3175	0.532673
8.32125	0.53248
8.325	0.532404
8.32875	0.532517
8.3325	0.532347
8.33625	0.532626
8.34	0.532476
8.34375	0.532367
8.3475	0.532599
8.35125	0.532531
8.355	0.532687
8.35875	0.532689
8.3625	0.532559
8.36625	0.532642
8.37	0.532576
8.37375	0.532655
8.3775	0.532811
8.38125	0.53261
8.385	0.532605
8.38875	0.532643
8.3925	0.532582
8.39625	0.532778
8.4	0.532707
8.40375	0.532679
8.4075	0.532807
8.41125	0.532706
8.415	0.532887
8.41875	0.532844
8.4225	0.532697
8.42625	0.53278
8.43	0.532732
8.43375	0.53281
8.4375	0.533065
8.44125	0.532926
8.445	0.532997
8.44875	0.532788
8.4525	0.532789
8.45625	0.532958
8.46	0.53274
8.46375	0.532809
8.4675	0.532791
8.47125	0.532592
8.475	0.532736
8.47875	0.532671
8.4825	0.532487
8.48625	0.532546
8.49	0.532207
8.49375	0.532287
8.4975	0.532404
8.50125	0.532213
8.505	0.532277
8.50875	0.532037
8.5125	0.531881
8.51625	0.532041
8.52	0.531704
8.52375	0.531717
8.5275	0.531696
8.53125	0.53155
8.535	0.531735
8.53875	0.531708
8.5425	0.531588
8.54625	0.531602
8.55	0.531403
8.55375	0.531574
8.5575	0.53166
8.56125	0.531599
8.565	0.531739
8.56875	0.531495
8.5725	0.531539
8.57625	0.531651
8.58	0.531489
8.58375	0.531491
8.5875	0.531398
8.59125	0.531251
8.595	0.531398
8.59875	0.531257
8.6025	0.531287
8.60625	0.531236
8.61	0.53105
8.61375	0.5312
8.6175	0.531166
8.62125	0.531096
8.625	0.531172
8.62875	0.53088
8.6325	0.530976
8.63625	0.531166
8.64	0.530972
8.64375	0.531005
8.6475	0.530955
8.65125	0.530846
8.655	0.531077
8.65875	0.530898
8.6625	0.530948
8.66625	0.530913
8.67	0.530739
8.67375	0.530914
8.6775	0.530845
8.68125	0.530861
8.685	0.531012
8.68875	0.530788
8.6925	0.530908
8.69625	0.531004
8.7	0.530918
8.70375	0.531026
8.7075	0.530881
8.71125	0.531038
8.715	0.531042
8.71875	0.530908
8.7225	0.531062
8.72625	0.530972
8.73	0.530802
8.73375	0.530776
8.7375	0.530617
8.74125	0.530604
8.745	0.530731
8.74875	0.530375
8.7525	0.530483
8.75625	0.530372
8.76	0.530238
8.76375	0.5304
8.7675	0.53019
8.77125	0.530152
8.775	0.530247
8.77875	0.530062
8.7825	0.530155
8.78625	0.529961
8.79	0.529941
8.79375	0.530035
8.7975	0.529735
8.80125	0.529785
8.805	0.52981
8.80875	0.529544
8.8125	0.529739
8.81625	0.529581
8.82	0.529573
8.82375	0.529644
8.8275	0.52934
8.83125	0.529431
8.835	0.529364
8.83875	0.529106
8.8425	0.529298
8.84625	0.52902
8.85	0.528928
8.85375	0.52913
8.8575	0.528905
8.86125	0.528933
8.865	0.528946
8.86875	0.528736
8.8725	0.528907
8.87625	0.52868
8.88	0.528694
8.88375	0.528763
8.8875	0.528597
8.89125	0.528815
8.895	0.528757
8.89875	0.52865
8.9025	0.528865
8.90625	0.528814
8.91	0.5288
8.91375	0.529052
8.9175	0.528827
8.92125	0.528907
8.925	0.52901
8.92875	0.528946
8.9325	0.529173
8.93625	0.529123
8.94	0.529066
8.94375	0.529216
8.9475	0.529175
8.95125	0.529339
8.955	0.529453
8.95875	0.529301
8.9625	0.529525
8.96625	0.529431
8.97	0.529621
8.97375	0.529704
8.9775	0.529701
8.98125	0.529651
8.985	0.529727
8.98875	0.529738
8.9925	0.529953
8.99625	0.529933
9	0.529902
9.00375	0.529954
9.0075	0.529893
9.01125	0.530204
9.015	0.530056
9.01875	0.530032
9.0225	0.530023
9.02625	0.529912
9.03	0.530085
9.03375	0.529967
9.0375	0.529978
9.04125	0.529951
9.045	0.529728
9.04875	0.529776
9.0525	0.529934
9.05625	0.529719
9.06	0.529737
9.06375	0.529552
9.0675	0.529465
9.07125	0.529645
9.075	0.529529
9.07875	0.5295
9.0825	0.529567
9.08625	0.529321
9.09	0.52953
9.09375	0.529519
9.0975	0.529371
9.10125	0.529493
9.105	0.529319
9.10875	0.52935
9.1125	0.529498
9.11625	0.529303
9.12	0.52946
9.12375	0.529239
9.1275	0.529171
9.13125	0.529357
9.135	0.529189
9.13875	0.529276
9.1425	0.529155
9.14625	0.528787
9.15	0.528882
9.15375	0.528737
9.1575	0.52862
9.16125	0.52867
9.165	0.528329
9.16875	0.528215
9.1725	0.528298
9.17625	0.528044
9.18	0.528082
9.18375	0.527803
9.1875	0.527641
9.19125	0.527794
9.195	0.527659
9.19875	0.52761
9.2025	0.527556
9.20625	0.527426
9.21	0.527472
9.21375	0.52733
9.2175	0.527377
9.22125	0.527474
9.225	0.527269
9.22875	0.527319
9.2325	0.527366
9.23625	0.527406
9.24	0.527449
9.24375	0.527419
9.2475	0.527363
9.25125	0.527612
9.255	0.527446
9.25875	0.527717
9.2625	0.527641
9.26625	0.527624
9.27	0.527726
9.27375	0.527544
9.2775	0.527728
9.28125	0.527782
9.285	0.527695
9.28875	0.527894
9.2925	0.527739
9.29625	0.527817
9.3	0.52791
9.30375	0.527821
9.3075	0.527883
9.31125	0.527864
9.315	0.527882
9.31875	0.52805
9.3225	0.527891
9.32625	0.527873
9.33	0.528101
9.33375	0.527767
9.3375	0.527975
9.34125	0.528011
9.345	0.527816
9.34875	0.527933
9.3525	0.527639
9.35625	0.527792
9.36	0.527855
9.36375	0.52767
9.3675	0.527866
9.37125	0.527794
9.375	0.527769
9.37875	0.527862
9.3825	0.527771
9.38625	0.527847
9.39	0.527898
9.39375	0.527699
9.3975	0.527908
9.40125	0.527883
9.405	0.527866
9.40875	0.52794
9.4125	0.527814
9.41625	0.527875
9.42	0.527954
9.42375	0.527761
9.4275	0.527852
9.43125	0.527663
9.435	0.527486
9.43875	0.527556
9.4425	0.527258
9.44625	0.527289
9.45	0.527238
9.45375	0.526888
9.4575	0.527028
9.46125	0.526862
9.465	0.526851
9.46875	0.526867
9.4725	0.526499
9.47625	0.526587
9.48	0.526559
9.48375	0.526336
9.4875	0.52654
9.49125	0.526326
9.495	0.526169
9.49875	0.526415
9.5025	0.526263
9.50625	0.526319
9.51	0.526306
9.51375	0.526299
9.5175	0.526338
9.52125	0.526291
9.525	0.526345
9.52875	0.526568
9.5325	0.526437
9.53625	0.526526
9.54	0.526568
9.54375	0.526572
9.5475	0.526674
9.55125	0.526655
9.555	0.52657
9.55875	0.526623
9.5625	0.526448
9.56625	0.526679
9.57	0.526517
9.57375	0.52647
9.5775	0.526559
9.58125	0.52641
9.585	0.526502
9.58875	0.526668
9.5925	0.526428
9.59625	0.526513
9.6	0.52632
9.60375	0.526526
9.6075	0.526632
9.61125	0.526531
9.615	0.526736
9.61875	0.526586
9.6225	0.526669
9.62625	0.526879
9.63	0.526833
9.63375	0.526839
9.6375	0.527008
9.64125	0.526768
9.645	0.527006
9.64875	0.527005
9.6525	0.526961
9.65625	0.52705
9.66	0.526972
9.66375	0.527064
9.6675	0.527186
9.67125	0.527134
9.675	0.527275
9.67875	0.527163
9.6825	0.527131
9.68625	0.52746
9.69	0.527383
9.69375	0.52748
9.6975	0.527424
9.70125	0.527279
9.705	0.527499
9.70875	0.527455
9.7125	0.527467
9.71625	0.527619
9.72	0.527453
9.72375	0.527419
9.7275	0.527615
9.73125	0.527423
9.735	0.527482
9.73875	0.527308
9.7425	0.527127
9.74625	0.527354
9.75	0.527132
9.75375	0.527131
9.7575	0.527062
9.76125	0.526813
9.765	0.526964
9.76875	0.526894
9.7725	0.526726
9.77625	0.526875
9.78	0.526462
9.78375	0.526575
9.7875	0.526546
9.79125	0.526445
9.795	0.526451
9.79875	0.526167
9.8025	0.526164
9.80625	0.526229
9.81	0.526144
9.81375	0.526203
9.8175	0.526067
9.82125	0.525959
9.825	0.526181
9.82875	0.526014
9.8325	0.526012
9.83625	0.526181
9.84	0.525802
9.84375	0.525926
9.8475	0.525924
9.85125	0.52586
9.855	0.525987
9.85875	0.525789
9.8625	0.525825
9.86625	0.525894
9.87	0.525733
9.87375	0.525909
9.8775	0.52573
9.88125	0.525589
9.885	0.525752
9.88875	0.525606
9.8925	0.525633
9.89625	0.525632
9.9	0.525629
9.90375	0.525594
9.9075	0.52542
9.91125	0.525523
9.915	0.525597
9.91875	0.525468
9.9225	0.525517
9.92625	0.525402
9.93	0.525417
9.93375	0.525555
9.9375	0.52542
9.94125	0.525439
9.945	0.525458
9.94875	0.525215
9.9525	0.52539
9.95625	0.525415
9.96	0.52537
9.96375	0.525498
9.9675	0.525354
9.97125	0.525399
9.975	0.525513
9.97875	0.525434
9.9825	0.525567
9.98625	0.525505
9.99	0.525548
9.99375	0.525727
9.9975	0.525607
10.0013	0.525814
10.005	0.525854
10.0087	0.525747
10.0125	0.526
10.0162	0.525998
10.02	0.525926
10.0238	0.526207
10.0275	0.525936
10.0313	0.526003
10.035	0.526097
10.0387	0.525921
10.0425	0.526093
10.0463	0.525935
10.05	0.525865
10.0538	0.525964
10.0575	0.525735
10.0612	0.525851
10.065	0.525772
10.0688	0.525528
10.0725	0.52552
10.0763	0.525403
10.08	0.525333
10.0837	0.525371
10.0875	0.52515
10.0913	0.525119
10.095	0.525041
10.0988	0.52486
10.1025	0.525095
10.1062	0.524984
10.11	0.524722
10.1138	0.524874
10.1175	0.52469
10.1213	0.524824
10.125	0.524845
10.1287	0.524617
10.1325	0.524719
10.1362	0.524542
10.14	0.524593
10.1438	0.524646
10.1475	0.524569
10.1512	0.524459
10.155	0.524564
10.1587	0.524388
10.1625	0.524596
10.1663	0.524489
10.17	0.524464
10.1737	0.524586
10.1775	0.524449
10.1812	0.52456
10.185	0.524566
10.1888	0.524525
10.1925	0.524534
10.1962	0.524439
10.2	0.52449
10.2037	0.524697
10.2075	0.524614
10.2113	0.52459
10.215	0.524511
10.2188	0.524503
10.2225	0.524726
10.2262	0.524566
10.23	0.524547
10.2338	0.52444
10.2375	0.524341
10.2413	0.524449
10.245	0.524355
10.2487	0.524286
10.2525	0.524391
10.2563	0.524105
10.26	0.524217
10.2638	0.524264
10.2675	0.524151
10.2712	0.524113
10.275	0.523859
10.2788	0.523877
10.2825	0.523993
10.2863	0.523864
10.29	0.523995
10.2937	0.523784
10.2975	0.523639
10.3013	0.52384
10.305	0.523796
10.3088	0.523871
10.3125	0.52387
10.3162	0.523632
10.32	0.523839
10.3237	0.523864
10.3275	0.523866
10.3313	0.524042
10.335	0.523804
10.3387	0.524036
10.3425	0.524214
10.3462	0.524131
10.35	0.524274
10.3538	0.524162
10.3575	0.524038
10.3612	0.524408
10.365	0.524346
10.3687	0.524493
10.3725	0.524542
10.3763	0.52439
10.38	0.524634
10.3837	0.524691
10.3875	0.524679
10.3912	0.524912
10.395	0.524786
10.3988	0.524854
10.4025	0.524993
10.4063	0.525023
10.41	0.525172
10.4137	0.525114
10.4175	0.525025
10.4213	0.525302
10.425	0.525131
10.4288	0.525351
10.4325	0.525331
10.4362	0.525059
10.44	0.525277
10.4438	0.525049
10.4475	0.525096
10.4513	0.525161
10.455	0.524937
10.4587	0.525071
10.4625	0.524995
10.4663	0.524769
10.47	0.525004
10.4738	0.524735
10.4775	0.524724
10.4812	0.524716
10.485	0.524479
10.4888	0.52469
10.4925	0.524588
10.4963	0.524466
10.5	0.524547
10.5037	0.524426
10.5075	0.5244
10.5112	0.524521
10.515	0.524433
10.5188	0.524486
10.5225	0.524421
10.5262	0.524384
10.53	0.524515
10.5337	0.524396
10.5375	0.524425
10.5413	0.524414
10.545	0.52428
10.5487	0.524399
10.5525	0.524239
10.5562	0.524274
10.56	0.524349
10.5638	0.524173
10.5675	0.524188
10.5712	0.524171
10.575	0.524052
10.5787	0.524296
10.5825	0.524006
10.5863	0.523931
10.59	0.524097
10.5938	0.523835
10.5975	0.524087
10.6012	0.52385
10.605	0.523695
10.6088	0.523792
10.6125	0.52361
10.6163	0.523645
10.62	0.523732
10.6237	0.523441
10.6275	0.523544
10.6313	0.523583
10.635	0.523444
10.6388	0.523688
10.6425	0.523438
10.6462	0.523481
10.65	0.52361
10.6538	0.523421
10.6575	0.523669
10.6613	0.523629
10.665	0.523568
10.6687	0.523715
10.6725	0.523593
10.6763	0.523754
10.68	0.523939
10.6838	0.523692
10.6875	0.523836
10.6912	0.523876
10.695	0.523863
10.6987	0.524175
10.7025	0.52394
10.7063	0.524104
10.71	0.524093
10.7137	0.523975
10.7175	0.524304
10.7212	0.524187
10.725	0.524083
10.7288	0.524169
10.7325	0.52412
10.7362	0.524184
10.74	0.524392
10.7437	0.52406
10.7475	0.524095
10.7513	0.523965
10.755	0.523916
10.7587	0.524105
10.7625	0.523913
10.7662	0.523842
10.77	0.523777
10.7738	0.523616
10.7775	0.523821
10.7813	0.523657
10.785	0.523573
10.7887	0.523538
10.7925	0.5234
10.7963	0.523481
10.8	0.523432
10.8038	0.523283
10.8075	0.523277
10.8112	0.523031
10.815	0.52297
10.8188	0.523116
10.8225	0.522916
10.8263	0.523055
10.83	0.522793
10.8337	0.522804
10.8375	0.522968
10.8413	0.522875
10.845	0.522919
10.8488	0.522847
10.8525	0.52263
10.8562	0.522855
10.86	0.522829
10.8638	0.522747
10.8675	0.522817
10.8713	0.52259
10.875	0.522798
10.8787	0.522668
10.8825	0.522675
10.8862	0.522746
10.89	0.522533
10.8938	0.522615
10.8975	0.522637
10.9012	0.522532
10.905	0.522584
10.9087	0.522498
10.9125	0.522336
10.9163	0.522394
10.92	0.522205
10.9237	0.522276
10.9275	0.522216
10.9312	0.52194
10.935	0.521977
10.9388	0.521938
10.9425	0.521882
10.9462	0.522009
10.95	0.521762
10.9537	0.521797
10.9575	0.521877
10.9613	0.521729
10.965	0.521878
10.9688	0.521854
10.9725	0.521741
10.9762	0.522077
10.98	0.521914
10.9838	0.522191
10.9875	0.522249
10.9913	0.522185
10.995	0.522383
10.9987	0.522394
11.0025	0.522413
11.0063	0.522693
11.01	0.522689
11.0138	0.522804
11.0175	0.523105
11.0212	0.523093
11.025	0.523456
11.0288	0.523476
11.0325	0.523563
11.0363	0.523895
11.04	0.523793
11.0437	0.524067
11.0475	0.524331
11.0513	0.524218
11.055	0.524494
11.0588	0.524446
11.0625	0.52455
11.0662	0.52473
11.07	0.524518
11.0737	0.524668
11.0775	0.524781
11.0813	0.524576
11.085	0.524769
11.0887	0.524572
11.0925	0.524547
11.0962	0.5245
11.1	0.524246
11.1038	0.524198
11.1075	0.524059
11.1112	0.523865
11.115	0.523942
11.1187	0.523549
11.1225	0.52351
11.1263	0.523472
11.13	0.523144
11.1337	0.523286
11.1375	0.522925
11.1412	0.522796
11.145	0.522902
11.1488	0.522682
11.1525	0.522704
11.1563	0.52268
11.16	0.522479
11.1637	0.522399
11.1675	0.522275
11.1713	0.522223
11.175	0.522181
11.1788	0.521915
11.1825	0.521964
11.1862	0.521836
11.19	0.521716
11.1938	0.521906
11.1975	0.521653
11.2013	0.521634
11.205	0.521675
11.2087	0.521521
11.2125	0.521667
11.2163	0.521652
11.22	0.521488
11.2238	0.521679
11.2275	0.521626
11.2312	0.521708
11.235	0.521864
11.2388	0.521688
11.2425	0.52179
11.2463	0.521764
11.25	0.52169
11.2537	0.521891
11.2575	0.521623
11.2612	0.521568
11.265	0.521476
11.2688	0.521177
11.2725	0.521395
11.2762	0.521157
11.28	0.520968
11.2837	0.520966
11.2875	0.520621
11.2913	0.520688
11.295	0.520649
11.2987	0.520418
11.3025	0.520426
11.3062	0.520203
11.31	0.520173
11.3138	0.520317
11.3175	0.520145
11.3212	0.520165
11.325	0.52019
11.3287	0.520032
11.3325	0.520302
11.3363	0.520308
11.34	0.520308
11.3438	0.520469
11.3475	0.52036
11.3512	0.520643
11.355	0.520896
11.3588	0.520831
11.3625	0.521063
11.3663	0.52111
11.37	0.521235
11.3737	0.521633
11.3775	0.521584
11.3813	0.521794
11.385	0.521854
11.3888	0.521904
11.3925	0.522213
11.3962	0.522244
11.4	0.522312
11.4038	0.522526
11.4075	0.522383
11.4113	0.522544
11.415	0.522585
11.4187	0.522632
11.4225	0.522734
11.4263	0.522608
11.43	0.522782
11.4338	0.52282
11.4375	0.522698
11.4412	0.522712
11.445	0.522533
11.4487	0.52237
11.4525	0.522447
11.4563	0.522187
11.46	0.522225
11.4637	0.522144
11.4675	0.521842
11.4712	0.521835
11.475	0.521711
11.4788	0.521651
11.4825	0.521589
11.4862	0.521358
11.49	0.521441
11.4937	0.521319
11.4975	0.521179
11.5013	0.521266
11.505	0.521071
11.5087	0.521019
11.5125	0.521153
11.5162	0.520878
11.52	0.521044
11.5238	0.520931
11.5275	0.520785
11.5313	0.520945
11.535	0.520741
11.5387	0.520785
11.5425	0.52087
11.5463	0.520712
11.55	0.520737
11.5538	0.520761
11.5575	0.520721
11.5612	0.520871
11.565	0.520639
11.5688	0.520621
11.5725	0.520654
11.5763	0.520509
11.58	0.520562
11.5837	0.520486
11.5875	0.520377
11.5913	0.520544
11.595	0.520339
11.5988	0.520263
11.6025	0.52028
11.6062	0.520071
11.61	0.520126
11.6138	0.520046
11.6175	0.519984
11.6213	0.520229
11.625	0.520002
11.6287	0.520128
11.6325	0.520063
11.6362	0.520069
11.64	0.520219
11.6438	0.52021
11.6475	0.520125
11.6512	0.520378
11.655	0.520301
11.6587	0.520582
11.6625	0.520675
11.6663	0.520603
11.67	0.520793
11.6737	0.520796
11.6775	0.520831
11.6812	0.521023
11.685	0.521016
11.6888	0.521233
11.6925	0.521264
11.6962	0.521291
11.7	0.521535
11.7037	0.521578
11.7075	0.521661
11.7113	0.521826
11.715	0.521827
11.7188	0.521927
11.7225	0.521982
11.7262	0.52199
11.73	0.522196
11.7338	0.521986
11.7375	0.522127
11.7413	0.522128
11.745	0.52197
11.7487	0.522094
11.7525	0.521862
11.7563	0.521764
11.76	0.521659
11.7638	0.521484
11.7675	0.521561
11.7712	0.521591
11.775	0.521413
11.7788	0.52146
11.7825	0.521259
11.7863	0.521301
11.79	0.52133
11.7937	0.521131
11.7975	0.521315
11.8013	0.521201
11.805	0.521139
11.8088	0.521312
11.8125	0.52112
11.8162	0.521092
11.82	0.52108
11.8237	0.520872
11.8275	0.521007
11.8313	0.520931
11.835	0.520688
11.8387	0.520903
11.8425	0.520632
11.8462	0.52069
11.85	0.520757
11.8538	0.520592
11.8575	0.520633
11.8612	0.520505
11.865	0.520426
11.8687	0.520661
11.8725	0.520396
11.8763	0.520449
11.88	0.520469
11.8837	0.520261
11.8875	0.520468
11.8912	0.520354
11.895	0.520208
11.8988	0.520398
11.9025	0.520077
11.9063	0.52032
11.91	0.520486
11.9137	0.520273
11.9175	0.520454
11.9213	0.520268
11.925	0.520185
11.9288	0.5204
11.9325	0.520252
11.9362	0.520266
11.94	0.520378
11.9438	0.520164
11.9475	0.5204
11.9513	0.520321
11.955	0.520245
11.9587	0.520455
11.9625	0.520273
11.9663	0.520407
11.97	0.520526
11.9738	0.520399
11.9775	0.520597
11.9812	0.520419
11.985	0.520536
11.9888	0.520808
11.9925	0.520613
11.9963	0.520667
12	0.520718
12.0037	0.52058
12.0075	0.520829
12.0112	0.520768
12.015	0.520811
12.0188	0.520894
12.0225	0.520672
12.0262	0.520783
12.03	0.520787
12.0337	0.520744
12.0375	0.5207
12.0413	0.520601
12.045	0.520588
12.0487	0.520687
12.0525	0.520515
12.0562	0.520525
12.06	0.520428
12.0638	0.520323
12.0675	0.520413
12.0712	0.520339
12.075	0.520452
12.0787	0.520298
12.0825	0.520169
12.0863	0.520289
12.09	0.520295
12.0938	0.520373
12.0975	0.520407
12.1012	0.520161
12.105	0.520373
12.1088	0.520282
12.1125	0.520266
12.1163	0.520385
12.12	0.52027
12.1237	0.520272
12.1275	0.520306
12.1313	0.5201
12.135	0.520285
12.1388	0.520164
12.1425	0.520044
12.1462	0.520164
12.15	0.520022
12.1538	0.520026
12.1575	0.520156
12.1613	0.519908
12.165	0.520006
12.1687	0.519982
12.1725	0.519927
12.1763	0.520102
12.18	0.519786
12.1838	0.519846
12.1875	0.520002
12.1912	0.519857
12.195	0.520028
12.1987	0.520014
12.2025	0.519933
12.2063	0.520176
12.21	0.519987
12.2137	0.520197
12.2175	0.520316
12.2212	0.52019
12.225	0.520392
12.2288	0.520372
12.2325	0.52042
12.2362	0.520629
12.24	0.520558
12.2437	0.520749
12.2475	0.520858
12.2513	0.520765
12.255	0.521042
12.2587	0.521031
12.2625	0.521114
12.2662	0.52131
12.27	0.521234
12.2738	0.52136
12.2775	0.521554
12.2813	0.521464
12.285	0.521681
12.2887	0.521581
12.2925	0.521618
12.2963	0.521892
12.3	0.521768
12.3038	0.521938
12.3075	0.521864
12.3112	0.521756
12.315	0.521977
12.3188	0.521813
12.3225	0.521831
12.3263	0.521897
12.33	0.521806
12.3337	0.521797
12.3375	0.521683
12.3413	0.521638
12.345	0.521748
12.3488	0.521447
12.3525	0.52135
12.3562	0.521371
12.36	0.521261
12.3638	0.521364
12.3675	0.521216
12.3713	0.521035
12.375	0.521136
12.3787	0.520983
12.3825	0.52098
12.3862	0.521035
12.39	0.520834
12.3938	0.520879
12.3975	0.520765
12.4012	0.520845
12.405	0.520983
12.4087	0.520719
12.4125	0.520733
12.4163	0.520643
12.42	0.520636
12.4237	0.520764
12.4275	0.520587
12.4312	0.520486
12.435	0.520473
12.4388	0.520268
12.4425	0.520469
12.4462	0.520375
12.45	0.520174
12.4537	0.52023
12.4575	0.519971
12.4613	0.519967
12.465	0.519995
12.4688	0.519707
12.4725	0.519759
12.4762	0.519599
12.48	0.519466
12.4838	0.519665
12.4875	0.519367
12.4913	0.519402
12.495	0.519431
12.4987	0.519188
12.5025	0.519395
12.5063	0.519451
12.51	0.519408
12.5138	0.519475
12.5175	0.519349
12.5212	0.519569
12.525	0.519804
12.5288	0.519709
12.5325	0.519865
12.5363	0.519904
12.54	0.519886
12.5437	0.520218
12.5475	0.520278
12.5513	0.520251
12.555	0.520423
12.5588	0.520359
12.5625	0.520652
12.5662	0.520751
12.57	0.520774
12.5737	0.521027
12.5775	0.520791
12.5813	0.520954
12.585	0.521101
12.5887	0.521144
12.5925	0.521285
12.5962	0.521211
12.6	0.521245
12.6038	0.52139
12.6075	0.521312
12.6112	0.5213
12.615	0.521265
12.6187	0.521119
12.6225	0.521124
12.6263	0.521137
12.63	0.521063
12.6337	0.521063
12.6375	0.520802
12.6412	0.520888
12.645	0.520847
12.6488	0.520764
12.6525	0.520842
12.6563	0.520614
12.66	0.520588
12.6637	0.520598
12.6675	0.520507
12.6713	0.520575
12.675	0.520315
12.6788	0.520079
12.6825	0.520146
12.6862	0.51999
12.69	0.520034
12.6938	0.520152
12.6975	0.519854
12.7013	0.520075
12.705	0.52005
12.7087	0.520166
12.7125	0.520359
12.7163	0.520257
12.72	0.520531
12.7238	0.5206
12.7275	0.520661
12.7312	0.520941
12.735	0.52092
12.7388	0.520902
12.7425	0.521104
12.7463	0.521042
12.75	0.521221
12.7537	0.521283
12.7575	0.521072
12.7612	0.521192
12.765	0.52111
12.7688	0.521046
12.7725	0.521079
12.7762	0.520911
12.78	0.520866
12.7837	0.520762
12.7875	0.52055
12.7913	0.520672
12.795	0.520437
12.7987	0.520212
12.8025	0.520225
12.8062	0.519998
12.81	0.519836
12.8138	0.519633
12.8175	0.519308
12.8212	0.519151
12.825	0.518813
12.8287	0.518598
12.8325	0.518593
12.8363	0.5183
12.84	0.51836
12.8438	0.518136
12.8475	0.518066
12.8512	0.518197
12.855	0.518044
12.8588	0.518217
12.8625	0.518334
12.8663	0.518277
12.87	0.518568
12.8737	0.518811
12.8775	0.518866
12.8813	0.51917
12.885	0.519211
12.8888	0.519488
12.8925	0.519823
12.8962	0.519867
12.9	0.52023
12.9038	0.520245
12.9075	0.520291
12.9113	0.520518
12.915	0.520546
12.9187	0.520714
12.9225	0.520725
12.9263	0.520626
12.93	0.520873
12.9338	0.520717
12.9375	0.520839
12.9412	0.520965
12.945	0.520677
12.9487	0.520736
12.9525	0.520685
12.9563	0.520698
12.96	0.520726
12.9637	0.52073
12.9675	0.520639
12.9712	0.520495
12.975	0.520399
12.9788	0.520521
12.9825	0.520337
12.9862	0.520062
12.99	0.520154
12.9937	0.519903
12.9975	0.519875
13.0013	0.519799
13.005	0.51959
13.0087	0.519493
13.0125	0.519374
13.0162	0.519453
13.02	0.519505
13.0238	0.519245
13.0275	0.519251
13.0313	0.519341
13.035	0.519273
13.0387	0.519582
13.0425	0.519468
13.0463	0.519432
13.05	0.519539
13.0538	0.519482
13.0575	0.519637
13.0612	0.519972
13.065	0.519858
13.0688	0.519949
13.0725	0.519982
13.0763	0.520042
13.08	0.520348
13.0837	0.520261
13.0875	0.520444
13.0913	0.520298
13.095	0.520101
13.0988	0.520458
13.1025	0.520368
13.1062	0.520375
13.11	0.52022
13.1138	0.519919
13.1175	0.520065
13.1213	0.520016
13.125	0.519929
13.1287	0.52
13.1325	0.519623
13.1362	0.519707
13.14	0.519758
13.1438	0.519518
13.1475	0.519507
13.1512	0.519285
13.155	0.519163
13.1587	0.519231
13.1625	0.519127
13.1663	0.519134
13.17	0.518993
13.1737	0.51865
13.1775	0.518717
13.1812	0.518593
13.185	0.51857
13.1888	0.518547
13.1925	0.518362
13.1962	0.518436
13.2	0.518496
13.2037	0.518539
13.2075	0.518739
13.2113	0.518651
13.215	0.518725
13.2188	0.518872
13.2225	0.518796
13.2262	0.518946
13.23	0.518873
13.2338	0.518669
13.2375	0.518823
13.2413	0.51876
13.245	0.518961
13.2487	0.519055
13.2525	0.518892
13.2563	0.518975
13.26	0.519026
13.2638	0.518957
13.2675	0.519109
13.2712	0.518959
13.275	0.518904
13.2788	0.518974
13.2825	0.518837
13.2863	0.51896
13.29	0.518777
13.2937	0.518761
13.2975	0.518881
13.3013	0.518825
13.305	0.519
13.3088	0.519172
13.3125	0.51906
13.3162	0.519176
13.32	0.519238
13.3237	0.519252
13.3275	0.519415
13.3313	0.519316
13.335	0.519347
13.3387	0.519358
13.3425	0.519227
13.3462	0.519463
13.35	0.519293
13.3538	0.519237
13.3575	0.519373
13.3612	0.519232
13.365	0.519446
13.3687	0.519435
13.3725	0.519266
13.3763	0.519453
13.38	0.519399
13.3837	0.519337
13.3875	0.519533
13.3912	0.519339
13.395	0.519448
13.3988	0.519483
13.4025	0.519328
13.4063	0.519611
13.41	0.519337
13.4137	0.519372
13.4175	0.519406
13.4213	0.519142
13.425	0.519403
13.4288	0.519236
13.4325	0.5191
13.4362	0.5193
13.44	0.519051
13.4438	0.519122
13.4475	0.519338
13.4513	0.519196
13.455	0.519276
13.4587	0.519245
13.4625	0.5191
13.4663	0.519252
13.47	0.519165
13.4738	0.519173
13.4775	0.51921
13.4812	0.518905
13.485	0.519049
13.4888	0.518878
13.4925	0.518732
13.4963	0.518905
13.5	0.518648
13.5037	0.518659
13.5075	0.518721
13.5112	0.51851
13.515	0.518754
13.5188	0.51843
13.5225	0.518247
13.5262	0.51837
13.53	0.518265
13.5337	0.518342
13.5375	0.518304
13.5413	0.518069
13.545	0.518139
13.5487	0.518049
13.5525	0.518006
13.5562	0.518267
13.56	0.518023
13.5638	0.518088
13.5675	0.518067
13.5712	0.517868
13.575	0.518199
13.5787	0.51796
13.5825	0.517987
13.5863	0.517946
13.59	0.517894
13.5938	0.518049
13.5975	0.518002
13.6012	0.517854
13.605	0.517987
13.6088	0.5176
13.6125	0.517725
13.6163	0.517963
13.62	0.517716
13.6237	0.517623
13.6275	0.51746
13.6313	0.517451
13.635	0.517685
13.6388	0.517413
13.6425	0.517385
13.6462	0.517318
13.65	0.517293
13.6538	0.517487
13.6575	0.517385
13.6613	0.517496
13.665	0.517554
13.6687	0.517538
13.6725	0.517802
13.6763	0.517996
13.68	0.518041
13.6838	0.518342
13.6875	0.518292
13.6912	0.518496
13.695	0.518799
13.6987	0.518745
13.7025	0.518725
13.7063	0.518726
13.71	0.518751
13.7137	0.518954
13.7175	0.519034
13.7212	0.519072
13.725	0.519192
13.7288	0.518955
13.7325	0.519143
13.7362	0.519298
13.74	0.519241
13.7437	0.519493
13.7475	0.519307
13.7513	0.519517
13.755	0.519644
13.7587	0.519621
13.7625	0.519781
13.7662	0.519646
13.77	0.519621
13.7738	0.519633
13.7775	0.519524
13.7813	0.51957
13.785	0.51964
13.7887	0.519487
13.7925	0.519582
13.7963	0.519486
13.8	0.519455
13.8038	0.519558
13.8075	0.519221
13.8112	0.519235
13.815	0.519346
13.8188	0.51919
13.8225	0.519306
13.8263	0.518999
13.83	0.518935
13.8337	0.518995
13.8375	0.518761
13.8413	0.518716
13.845	0.518567
13.8488	0.518159
13.8525	0.518213
13.8562	0.517929
13.86	0.517825
13.8638	0.517822
13.8675	0.517529
13.8713	0.517337
13.875	0.517182
13.8787	0.516985
13.8825	0.517112
13.8862	0.516855
13.89	0.516774
13.8938	0.516785
13.8975	0.516703
13.9012	0.51681
13.905	0.516507
13.9087	0.516399
13.9125	0.516538
13.9163	0.516332
13.92	0.516449
13.9237	0.51667
13.9275	0.516542
13.9312	0.516597
13.935	0.516734
13.9388	0.516527
13.9425	0.516545
13.9462	0.516273
13.95	0.516421
13.9537	0.516429
13.9575	0.516167
13.9613	0.516298
13.965	0.516363
13.9688	0.5164
13.9725	0.516545
13.9762	0.516392
13.98	0.516646
13.9838	0.516669
13.9875	0.516577
13.9913	0.516805
13.995	0.516727
13.9987	0.516793
14.0025	0.517044
14.0063	0.516912
14.01	0.517094
14.0138	0.51709
14.0175	0.516984
14.0212	0.517142
14.025	0.516918
14.0288	0.516961
14.0325	0.516972
14.0363	0.516762
14.04	0.51685
14.0437	0.516818
14.0475	0.51673
14.0513	0.516948
14.055	0.516792
14.0588	0.516786
14.0625	0.516964
14.0662	0.516857
14.07	0.517168
14.0737	0.517207
14.0775	0.517089
14.0813	0.517296
14.085	0.517144
14.0887	0.517328
14.0925	0.517394
14.0962	0.517241
14.1	0.517404
14.1038	0.517494
14.1075	0.517564
14.1112	0.517883
14.115	0.517786
14.1187	0.517912
14.1225	0.518037
14.1263	0.517966
14.13	0.518357
14.1337	0.518478
14.1375	0.518517
14.1412	0.518592
14.145	0.518353
14.1488	0.518571
14.1525	0.518595
14.1563	0.518325
14.16	0.518112
14.1637	0.517859
14.1675	0.517859
14.1713	0.517933
14.175	0.517621
14.1788	0.517573
14.1825	0.517523
14.1862	0.517418
14.19	0.517444
14.1938	0.517278
14.1975	0.517084
14.2013	0.517084
14.205	0.516882
14.2087	0.517007
14.2125	0.516993
14.2163	0.516687
14.22	0.516827
14.2238	0.516625
14.2275	0.516665
14.2312	0.516785
14.235	0.516463
14.2388	0.516544
14.2425	0.516431
14.2463	0.516287
14.25	0.516483
14.2537	0.516276
14.2575	0.516323
14.2612	0.516332
14.265	0.516214
14.2688	0.516405
14.2725	0.516407
14.2762	0.516381
14.28	0.516378
14.2837	0.516274
14.2875	0.516349
14.2913	0.516405
14.295	0.516351
14.2987	0.516543
14.3025	0.516311
14.3062	0.516369
14.31	0.516379
14.3138	0.516309
14.3175	0.516447
14.3212	0.516406
14.325	0.51643
14.3287	0.516759
14.3325	0.516734
14.3363	0.516892
14.34	0.516958
14.3438	0.516955
14.3475	0.517158
14.3512	0.517376
14.355	0.517446
14.3588	0.517668
14.3625	0.51764
14.3663	0.517761
14.37	0.51805
14.3737	0.517974
14.3775	0.518151
14.3813	0.51809
14.385	0.517967
14.3888	0.518169
14.3925	0.51801
14.3962	0.518071
14.4	0.517983
14.4038	0.5178
14.4075	0.517912
14.4113	0.517812
14.415	0.517776
14.4187	0.517818
14.4225	0.517492
14.4263	0.517533
14.43	0.517471
14.4338	0.517308
14.4375	0.517372
14.4412	0.517128
14.445	0.517023
14.4487	0.517013
14.4525	0.516793
14.4563	0.516918
14.46	0.516895
14.4637	0.516706
14.4675	0.516901
14.4712	0.516824
14.475	0.51687
14.4788	0.517099
14.4825	0.51693
14.4862	0.517172
14.49	0.517203
14.4937	0.517213
14.4975	0.517477
14.5013	0.517379
14.505	0.517409
14.5087	0.517648
14.5125	0.517448
14.5162	0.517587
14.52	0.517511
14.5238	0.517408
14.5275	0.517539
14.5313	0.517381
14.535	0.517392
14.5387	0.517493
14.5425	0.51718
14.5463	0.517263
14.55	0.517106
14.5538	0.516999
14.5575	0.517038
14.5612	0.516738
14.565	0.516701
14.5688	0.516693
14.5725	0.516365
14.5763	0.516555
14.58	0.516304
14.5837	0.516146
14.5875	0.516148
14.5913	0.515956
14.595	0.515998
14.5988	0.515987
14.6025	0.515905
14.6062	0.516088
14.61	0.515959
14.6138	0.516023
14.6175	0.516279
14.6213	0.516235
14.625	0.516412
14.6287	0.516533
14.6325	0.516445
14.6362	0.516888
14.64	0.516845
14.6438	0.516962
14.6475	0.517187
14.6512	0.517169
14.655	0.517417
14.6587	0.517473
14.6625	0.517584
14.6663	0.517779
14.67	0.517744
14.6737	0.517897
14.6775	0.518082
14.6812	0.518035
14.685	0.518351
14.6888	0.518272
14.6925	0.51833
14.6962	0.518581
14.7	0.518565
14.7037	0.518795
14.7075	0.518848
14.7113	0.518803
14.715	0.518902
14.7188	0.518919
14.7225	0.518931
14.7262	0.519116
14.73	0.518913
14.7338	0.518876
14.7375	0.518836
14.7413	0.518618
14.745	0.518765
14.7487	0.518554
14.7525	0.518374
14.7563	0.518336
14.76	0.517997
14.7638	0.51804
14.7675	0.517865
14.7712	0.517501
14.775	0.517499
14.7788	0.517201
14.7825	0.517156
14.7863	0.517237
14.79	0.517029
14.7937	0.516931
14.7975	0.516813
14.8013	0.516736
14.805	0.516929
14.8088	0.516838
14.8125	0.516767
14.8162	0.516846
14.82	0.516645
14.8237	0.51693
14.8275	0.51697
14.8313	0.516784
14.835	0.516902
14.8387	0.516819
14.8425	0.51683
14.8462	0.516989
14.85	0.516788
14.8538	0.516911
14.8575	0.516722
14.8612	0.516592
14.865	0.51667
14.8687	0.516589
14.8725	0.516422
14.8763	0.516378
14.88	0.515996
14.8837	0.516207
14.8875	0.516071
14.8912	0.515866
14.895	0.515914
14.8988	0.515625
14.9025	0.51558
14.9063	0.515634
14.91	0.515453
14.9137	0.515583
14.9175	0.515399
14.9213	0.515296
14.925	0.515397
14.9288	0.515354
14.9325	0.515473
14.9362	0.515379
14.94	0.515257
14.9438	0.515396
14.9475	0.515421
14.9513	0.515484
14.955	0.515578
14.9587	0.515574
14.9625	0.515726
14.9663	0.515958
14.97	0.516011
14.9738	0.516304
14.9775	0.516275
14.9812	0.5165
14.985	0.516868
14.9888	0.516959
14.9925	0.517296
14.9963	0.517353
15	0.517566
