# Supplementary material for: Lactone Enolates of Isochroman-3-ones and 2-Coumaranones: Quantification of Their Nucleophilicity in DMSO and Conjugate Additions to Chalcones
Source: J Org Chem. 2024 Apr 30;89(10):6915–28. doi: 10.1021/acs.joc.4c00277 (PMC11110064; doi:10.1021/acs.joc.4c00277)
Supplement: Supplementary file 2 — jo4c00277_si_002.zip [file jo4c00277_si_002.zip › 5+6f coumaranone_mF-tBu/10equiv-CH-Acid-mF-tBu-370nm.exp]

*********************************************************
*   File written by ExpoFit V 1.3 (2007 by Dr. Kempf)   *
*********************************************************

Date = 08/02/2023 16:13:41
10equiv-CH-Acid-mF-tBu-370nm.txt
08/02/2023 15:25:32
Universal ASCII - file data
4000
0.00375     0.895804
0.0075     0.899033
0.01125     0.898642
0.015     0.89839
0.01875     0.899955
0.0225     0.900213
0.02625     0.898495
0.03     0.898432
0.03375     0.899744
0.0375     0.896543
0.04125     0.89524
0.045     0.893113
0.04875     0.893991
0.0525     0.891641
0.05625     0.890021
0.06     0.888665
0.06375     0.887871
0.0675     0.887009
0.07125     0.886193
0.075     0.885534
0.07875     0.884902
0.0825     0.884252
0.08625     0.883052
0.09     0.883575
0.09375     0.882092
0.0975     0.881865
0.10125     0.880351
0.105     0.879329
0.10875     0.878344
0.1125     0.877111
0.11625     0.875505
0.12     0.874398
0.12375     0.872875
0.1275     0.871584
0.13125     0.87123
0.135     0.869583
0.13875     0.869172
0.1425     0.867952
0.14625     0.867405
0.15     0.866905
0.15375     0.866132
0.1575     0.865001
0.16125     0.864658
0.165     0.863487
0.16875     0.862987
0.1725     0.861949
0.17625     0.860372
0.18     0.859817
0.18375     0.858149
0.1875     0.85715
0.19125     0.856057
0.195     0.854595
0.19875     0.853408
0.2025     0.852568
0.20625     0.851094
0.21     0.850447
0.21375     0.849486
0.2175     0.848447
0.22125     0.84805
0.225     0.846806
0.22875     0.84641
0.2325     0.845553
0.23625     0.844633
0.24     0.843813
0.24375     0.842735
0.2475     0.841466
0.25125     0.840777
0.255     0.839191
0.25875     0.838286
0.2625     0.837489
0.26625     0.836179
0.27     0.835436
0.27375     0.833829
0.2775     0.832431
0.28125     0.831845
0.285     0.830569
0.28875     0.829654
0.2925     0.829918
0.29625     0.828849
0.3     0.828401
0.30375     0.828189
0.3075     0.827257
0.31125     0.82595
0.315     0.824344
0.31875     0.822853
0.3225     0.822205
0.32625     0.820574
0.33     0.818838
0.33375     0.817831
0.3375     0.816589
0.34125     0.815766
0.345     0.814785
0.34875     0.813866
0.3525     0.81332
0.35625     0.812808
0.36     0.812121
0.36375     0.811967
0.3675     0.811492
0.37125     0.810849
0.375     0.810346
0.37875     0.809338
0.3825     0.808668
0.38625     0.807428
0.39     0.806121
0.39375     0.804826
0.3975     0.803664
0.40125     0.802197
0.405     0.80108
0.40875     0.799627
0.4125     0.798466
0.41625     0.797648
0.42     0.796681
0.42375     0.79606
0.4275     0.795006
0.43125     0.794473
0.435     0.793729
0.43875     0.793145
0.4425     0.792255
0.44625     0.791577
0.45     0.79034
0.45375     0.789451
0.4575     0.788433
0.46125     0.787097
0.465     0.786195
0.46875     0.78466
0.4725     0.783609
0.47625     0.78254
0.48     0.781552
0.48375     0.780669
0.4875     0.780001
0.49125     0.779075
0.495     0.778563
0.49875     0.778113
0.5025     0.777421
0.50625     0.7773
0.51     0.776346
0.51375     0.775966
0.5175     0.775423
0.52125     0.774872
0.525     0.774027
0.52875     0.773302
0.5325     0.772145
0.53625     0.771616
0.54     0.770617
0.54375     0.769638
0.5475     0.768993
0.55125     0.767928
0.555     0.767312
0.55875     0.766589
0.5625     0.766012
0.56625     0.765335
0.57     0.764961
0.57375     0.764046
0.5775     0.763682
0.58125     0.76299
0.585     0.762603
0.58875     0.761804
0.5925     0.760762
0.59625     0.76043
0.6     0.75939
0.60375     0.758633
0.6075     0.757474
0.61125     0.756585
0.615     0.755372
0.61875     0.754731
0.6225     0.753553
0.62625     0.752972
0.63     0.751994
0.63375     0.751168
0.6375     0.750745
0.64125     0.749996
0.645     0.749651
0.64875     0.748947
0.6525     0.748346
0.65625     0.747529
0.66     0.747255
0.66375     0.746502
0.6675     0.746039
0.67125     0.745228
0.675     0.744402
0.67875     0.74391
0.6825     0.743111
0.68625     0.742593
0.69     0.741864
0.69375     0.741089
0.6975     0.740422
0.70125     0.740117
0.705     0.739459
0.70875     0.738899
0.7125     0.738231
0.71625     0.737644
0.72     0.737249
0.72375     0.73647
0.7275     0.736023
0.73125     0.735127
0.735     0.734538
0.73875     0.733585
0.7425     0.733212
0.74625     0.732046
0.75     0.731397
0.75375     0.730322
0.7575     0.729611
0.76125     0.72896
0.765     0.728239
0.76875     0.72747
0.7725     0.726634
0.77625     0.726162
0.78     0.725445
0.78375     0.725118
0.7875     0.724075
0.79125     0.723587
0.795     0.722857
0.79875     0.722335
0.8025     0.721784
0.80625     0.721169
0.81     0.720461
0.81375     0.719777
0.8175     0.719245
0.82125     0.718558
0.825     0.718175
0.82875     0.717245
0.8325     0.716698
0.83625     0.71595
0.84     0.715548
0.84375     0.714979
0.8475     0.714313
0.85125     0.71371
0.855     0.71303
0.85875     0.712625
0.8625     0.711995
0.86625     0.711536
0.87     0.710642
0.87375     0.710282
0.8775     0.70955
0.88125     0.708991
0.885     0.708274
0.88875     0.707713
0.8925     0.707084
0.89625     0.706343
0.9     0.705717
0.90375     0.705007
0.9075     0.704393
0.91125     0.703592
0.915     0.70313
0.91875     0.702331
0.9225     0.701998
0.92625     0.701238
0.93     0.700637
0.93375     0.700117
0.9375     0.699399
0.94125     0.699016
0.945     0.698362
0.94875     0.697837
0.9525     0.697254
0.95625     0.696783
0.96     0.696189
0.96375     0.695764
0.9675     0.695207
0.97125     0.694819
0.975     0.694305
0.97875     0.69376
0.9825     0.69346
0.98625     0.693097
0.99     0.692833
0.99375     0.692279
0.9975     0.692091
1.00125     0.691694
1.005     0.691354
1.00875     0.690982
1.0125     0.69081
1.01625     0.690362
1.02     0.689949
1.02375     0.689616
1.0275     0.689131
1.03125     0.688858
1.035     0.688305
1.03875     0.687927
1.0425     0.687499
1.04625     0.687013
1.05     0.686518
1.05375     0.686091
1.0575     0.685605
1.06125     0.685245
1.065     0.684604
1.06875     0.684106
1.0725     0.683781
1.07625     0.683128
1.08     0.682761
1.08375     0.682085
1.0875     0.681606
1.09125     0.68122
1.095     0.68079
1.09875     0.680155
1.1025     0.679761
1.10625     0.679205
1.11     0.678653
1.11375     0.678209
1.1175     0.6777
1.12125     0.677243
1.125     0.676563
1.12875     0.676199
1.1325     0.675719
1.13625     0.675296
1.14     0.674875
1.14375     0.674393
1.1475     0.673921
1.15125     0.673571
1.155     0.673173
1.15875     0.672707
1.1625     0.672423
1.16625     0.671892
1.17     0.671479
1.17375     0.671072
1.1775     0.670747
1.18125     0.670263
1.185     0.669752
1.18875     0.669283
1.1925     0.66881
1.19625     0.668376
1.2     0.667797
1.20375     0.667366
1.2075     0.666629
1.21125     0.666208
1.215     0.665628
1.21875     0.665197
1.2225     0.664537
1.22625     0.663968
1.23     0.663334
1.23375     0.662867
1.2375     0.662382
1.24125     0.661847
1.245     0.661381
1.24875     0.660773
1.2525     0.660401
1.25625     0.659929
1.26     0.659489
1.26375     0.659027
1.2675     0.658547
1.27125     0.658072
1.275     0.657731
1.27875     0.657512
1.2825     0.657055
1.28625     0.656558
1.29     0.656156
1.29375     0.655881
1.2975     0.655537
1.30125     0.65532
1.305     0.654855
1.30875     0.654602
1.3125     0.654242
1.31625     0.653955
1.32     0.653831
1.32375     0.653361
1.3275     0.653038
1.33125     0.652597
1.335     0.652461
1.33875     0.65214
1.3425     0.651801
1.34625     0.651344
1.35     0.651009
1.35375     0.650621
1.3575     0.650385
1.36125     0.65005
1.365     0.649472
1.36875     0.649174
1.3725     0.648603
1.37625     0.648275
1.38     0.647918
1.38375     0.647502
1.3875     0.646982
1.39125     0.646431
1.395     0.64603
1.39875     0.64565
1.4025     0.645147
1.40625     0.644426
1.41     0.644004
1.41375     0.643382
1.4175     0.643145
1.42125     0.64248
1.425     0.642032
1.42875     0.641492
1.4325     0.641066
1.43625     0.640647
1.44     0.640283
1.44375     0.63984
1.4475     0.639469
1.45125     0.639242
1.455     0.638712
1.45875     0.638572
1.4625     0.638103
1.46625     0.637824
1.47     0.63748
1.47375     0.63713
1.4775     0.636759
1.48125     0.63656
1.485     0.636211
1.48875     0.635808
1.4925     0.635482
1.49625     0.635179
1.5     0.634901
1.50375     0.634525
1.5075     0.634216
1.51125     0.633863
1.515     0.633528
1.51875     0.633191
1.5225     0.632921
1.52625     0.632575
1.53     0.632167
1.53375     0.631808
1.5375     0.631419
1.54125     0.631014
1.545     0.630685
1.54875     0.63045
1.5525     0.630031
1.55625     0.629701
1.56     0.62928
1.56375     0.628951
1.5675     0.628593
1.57125     0.628211
1.575     0.627818
1.57875     0.627552
1.5825     0.627128
1.58625     0.626808
1.59     0.626527
1.59375     0.626031
1.5975     0.625787
1.60125     0.625362
1.605     0.625094
1.60875     0.624625
1.6125     0.624303
1.61625     0.624112
1.62     0.623622
1.62375     0.623253
1.6275     0.622952
1.63125     0.622585
1.635     0.622282
1.63875     0.621862
1.6425     0.621349
1.64625     0.621105
1.65     0.620694
1.65375     0.620386
1.6575     0.620005
1.66125     0.619623
1.665     0.619417
1.66875     0.619043
1.6725     0.618852
1.67625     0.618495
1.68     0.618122
1.68375     0.617733
1.6875     0.617639
1.69125     0.617261
1.695     0.61713
1.69875     0.616737
1.7025     0.616302
1.70625     0.616051
1.71     0.615804
1.71375     0.615526
1.7175     0.615051
1.72125     0.614662
1.725     0.614369
1.72875     0.614058
1.7325     0.613702
1.73625     0.613349
1.74     0.612918
1.74375     0.612355
1.7475     0.612146
1.75125     0.611826
1.755     0.611549
1.75875     0.611078
1.7625     0.61062
1.76625     0.610342
1.77     0.609999
1.77375     0.609678
1.7775     0.609237
1.78125     0.608769
1.785     0.608444
1.78875     0.608131
1.7925     0.607839
1.79625     0.607654
1.8     0.607159
1.80375     0.606935
1.8075     0.606599
1.81125     0.606368
1.815     0.606081
1.81875     0.60578
1.8225     0.605414
1.82625     0.605199
1.83     0.605073
1.83375     0.604944
1.8375     0.604749
1.84125     0.604391
1.845     0.60421
1.84875     0.604067
1.8525     0.603819
1.85625     0.603731
1.86     0.603428
1.86375     0.603136
1.8675     0.602987
1.87125     0.602848
1.875     0.602794
1.87875     0.602358
1.8825     0.602174
1.88625     0.601824
1.89     0.601614
1.89375     0.601432
1.8975     0.601178
1.90125     0.600745
1.905     0.600339
1.90875     0.60003
1.9125     0.599747
1.91625     0.599511
1.92     0.598995
1.92375     0.598624
1.9275     0.598363
1.93125     0.597968
1.935     0.597704
1.93875     0.597272
1.9425     0.596941
1.94625     0.59651
1.95     0.596324
1.95375     0.596052
1.9575     0.595694
1.96125     0.595412
1.965     0.595258
1.96875     0.594924
1.9725     0.594796
1.97625     0.59463
1.98     0.594311
1.98375     0.593964
1.9875     0.593745
1.99125     0.593512
1.995     0.593373
1.99875     0.592998
2.0025     0.592872
2.00625     0.592502
2.01     0.592239
2.01375     0.592046
2.0175     0.591876
2.02125     0.59151
2.025     0.591381
2.02875     0.591144
2.0325     0.591099
2.03625     0.590937
2.04     0.590807
2.04375     0.590665
2.0475     0.590474
2.05125     0.590322
2.055     0.5902
2.05875     0.589949
2.0625     0.58968
2.06625     0.589441
2.07     0.589234
2.07375     0.589184
2.0775     0.588876
2.08125     0.588555
2.085     0.588307
2.08875     0.588004
2.0925     0.587815
2.09625     0.587588
2.1     0.587254
2.10375     0.587023
2.1075     0.586729
2.11125     0.586519
2.115     0.586223
2.11875     0.585898
2.1225     0.585598
2.12625     0.585321
2.13     0.584953
2.13375     0.584663
2.1375     0.584186
2.14125     0.583989
2.145     0.583638
2.14875     0.583252
2.1525     0.583022
2.15625     0.582723
2.16     0.582371
2.16375     0.582124
2.1675     0.581845
2.17125     0.581548
2.175     0.581275
2.17875     0.580963
2.1825     0.580721
2.18625     0.580487
2.19     0.580174
2.19375     0.579876
2.1975     0.579632
2.20125     0.579354
2.205     0.579215
2.20875     0.578998
2.2125     0.578781
2.21625     0.57848
2.22     0.578379
2.22375     0.578195
2.2275     0.578076
2.23125     0.577866
2.235     0.577606
2.23875     0.577345
2.2425     0.577251
2.24625     0.577105
2.25     0.576894
2.25375     0.576804
2.2575     0.576429
2.26125     0.576416
2.265     0.576192
2.26875     0.57617
2.2725     0.575948
2.27625     0.575717
2.28     0.575516
2.28375     0.575434
2.2875     0.575229
2.29125     0.575158
2.295     0.574858
2.29875     0.574664
2.3025     0.574594
2.30625     0.574471
2.31     0.57429
2.31375     0.573952
2.3175     0.573709
2.32125     0.573572
2.325     0.573436
2.32875     0.573295
2.3325     0.573167
2.33625     0.572915
2.34     0.5727
2.34375     0.572608
2.3475     0.572437
2.35125     0.572189
2.355     0.571966
2.35875     0.571644
2.3625     0.571396
2.36625     0.571197
2.37     0.571056
2.37375     0.570767
2.3775     0.570349
2.38125     0.570217
2.385     0.569906
2.38875     0.569671
2.3925     0.569488
2.39625     0.569027
2.4     0.568758
2.40375     0.568585
2.4075     0.568484
2.41125     0.568265
2.415     0.568069
2.41875     0.567704
2.4225     0.567512
2.42625     0.567399
2.43     0.567188
2.43375     0.56696
2.4375     0.566598
2.44125     0.566472
2.445     0.566337
2.44875     0.566136
2.4525     0.565962
2.45625     0.565574
2.46     0.565442
2.46375     0.56524
2.4675     0.565112
2.47125     0.565035
2.475     0.564848
2.47875     0.564658
2.4825     0.564453
2.48625     0.56441
2.49     0.564373
2.49375     0.564066
2.4975     0.563917
2.50125     0.563711
2.505     0.563406
2.50875     0.563231
2.5125     0.563063
2.51625     0.562711
2.52     0.562423
2.52375     0.562115
2.5275     0.561867
2.53125     0.561655
2.535     0.561324
2.53875     0.561045
2.5425     0.560796
2.54625     0.560532
2.55     0.560507
2.55375     0.560127
2.5575     0.559965
2.56125     0.55965
2.565     0.55945
2.56875     0.559309
2.5725     0.559072
2.57625     0.558847
2.58     0.558625
2.58375     0.558389
2.5875     0.558225
2.59125     0.558149
2.595     0.557937
2.59875     0.557755
2.6025     0.55742
2.60625     0.557336
2.61     0.557348
2.61375     0.556988
2.6175     0.556884
2.62125     0.556767
2.625     0.556671
2.62875     0.55646
2.6325     0.556215
2.63625     0.55607
2.64     0.555881
2.64375     0.555599
2.6475     0.555409
2.65125     0.555232
2.655     0.555108
2.65875     0.554959
2.6625     0.554816
2.66625     0.554585
2.67     0.554542
2.67375     0.554343
2.6775     0.554171
2.68125     0.553999
2.685     0.553939
2.68875     0.553989
2.6925     0.553734
2.69625     0.55357
2.7     0.553455
2.70375     0.553317
2.7075     0.553105
2.71125     0.552902
2.715     0.55262
2.71875     0.552485
2.7225     0.552173
2.72625     0.551966
2.73     0.551725
2.73375     0.551418
2.7375     0.551249
2.74125     0.551021
2.745     0.550732
2.74875     0.550727
2.7525     0.550272
2.75625     0.550121
2.76     0.549942
2.76375     0.549784
2.7675     0.549463
2.77125     0.549203
2.775     0.548945
2.77875     0.548819
2.7825     0.548647
2.78625     0.548484
2.79     0.548296
2.79375     0.547989
2.7975     0.547922
2.80125     0.547755
2.805     0.547595
2.80875     0.547436
2.8125     0.547139
2.81625     0.547038
2.82     0.546944
2.82375     0.546739
2.8275     0.546714
2.83125     0.546445
2.835     0.546351
2.83875     0.546372
2.8425     0.546175
2.84625     0.546117
2.85     0.54587
2.85375     0.545669
2.8575     0.545629
2.86125     0.545579
2.865     0.545521
2.86875     0.545338
2.8725     0.54517
2.87625     0.545092
2.88     0.54494
2.88375     0.544835
2.8875     0.544786
2.89125     0.544541
2.895     0.54436
2.89875     0.544256
2.9025     0.544242
2.90625     0.544204
2.91     0.54393
2.91375     0.543776
2.9175     0.543619
2.92125     0.543453
2.925     0.543399
2.92875     0.543227
2.9325     0.542944
2.93625     0.542942
2.94     0.542866
2.94375     0.542786
2.9475     0.542736
2.95125     0.54256
2.955     0.542372
2.95875     0.542307
2.9625     0.542173
2.96625     0.54205
2.97     0.541761
2.97375     0.541544
2.9775     0.541414
2.98125     0.541228
2.985     0.541169
2.98875     0.540898
2.9925     0.540589
2.99625     0.540531
3     0.540246
3.00375     0.540217
3.0075     0.539992
3.01125     0.539729
3.015     0.539488
3.01875     0.539279
3.0225     0.539152
3.02625     0.539025
3.03     0.53872
3.03375     0.538578
3.0375     0.5384
3.04125     0.538347
3.045     0.538285
3.04875     0.538175
3.0525     0.537965
3.05625     0.537817
3.06     0.537711
3.06375     0.537667
3.0675     0.537427
3.07125     0.537126
3.075     0.536989
3.07875     0.536843
3.0825     0.536636
3.08625     0.536572
3.09     0.53625
3.09375     0.536058
3.0975     0.535716
3.10125     0.535604
3.105     0.535425
3.10875     0.535277
3.1125     0.534949
3.11625     0.53472
3.12     0.53455
3.12375     0.534443
3.1275     0.534357
3.13125     0.534185
3.135     0.534119
3.13875     0.533842
3.1425     0.533721
3.14625     0.533576
3.15     0.533277
3.15375     0.532952
3.1575     0.532764
3.16125     0.53252
3.165     0.532446
3.16875     0.532216
3.1725     0.532022
3.17625     0.531813
3.18     0.531672
3.18375     0.531617
3.1875     0.531546
3.19125     0.531398
3.195     0.531306
3.19875     0.531232
3.2025     0.531162
3.20625     0.531277
3.21     0.531214
3.21375     0.5313
3.2175     0.531181
3.22125     0.531233
3.225     0.531318
3.22875     0.531134
3.2325     0.531007
3.23625     0.530937
3.24     0.53073
3.24375     0.530759
3.2475     0.530617
3.25125     0.530487
3.255     0.530485
3.25875     0.530269
3.2625     0.530169
3.26625     0.5301
3.27     0.529965
3.27375     0.529918
3.2775     0.529693
3.28125     0.529574
3.285     0.529387
3.28875     0.529102
3.2925     0.529001
3.29625     0.528848
3.3     0.52856
3.30375     0.528403
3.3075     0.528156
3.31125     0.527959
3.315     0.527888
3.31875     0.52762
3.3225     0.527423
3.32625     0.527258
3.33     0.527072
3.33375     0.526904
3.3375     0.52677
3.34125     0.526627
3.345     0.526435
3.34875     0.526271
3.3525     0.526258
3.35625     0.526085
3.36     0.525925
3.36375     0.525811
3.3675     0.525524
3.37125     0.525314
3.375     0.525167
3.37875     0.524997
3.3825     0.524898
3.38625     0.524638
3.39     0.524494
3.39375     0.524493
3.3975     0.524314
3.40125     0.524208
3.405     0.52419
3.40875     0.523917
3.4125     0.523866
3.41625     0.523781
3.42     0.523683
3.42375     0.523559
3.4275     0.523338
3.43125     0.52323
3.435     0.523126
3.43875     0.522974
3.4425     0.522837
3.44625     0.522634
3.45     0.522361
3.45375     0.522205
3.4575     0.522075
3.46125     0.521935
3.465     0.521771
3.46875     0.521563
3.4725     0.521442
3.47625     0.521342
3.48     0.521334
3.48375     0.521396
3.4875     0.521263
3.49125     0.521182
3.495     0.521186
3.49875     0.521229
3.5025     0.521275
3.50625     0.521004
3.51     0.520958
3.51375     0.520845
3.5175     0.520873
3.52125     0.520927
3.525     0.520833
3.52875     0.520686
3.5325     0.520687
3.53625     0.52065
3.54     0.520719
3.54375     0.52068
3.5475     0.520463
3.55125     0.520416
3.555     0.520365
3.55875     0.520284
3.5625     0.520192
3.56625     0.519883
3.57     0.519749
3.57375     0.519693
3.5775     0.519381
3.58125     0.519367
3.585     0.519142
3.58875     0.51873
3.5925     0.518541
3.59625     0.518359
3.6     0.518338
3.60375     0.518135
3.6075     0.517807
3.61125     0.51763
3.615     0.517581
3.61875     0.51749
3.6225     0.517506
3.62625     0.51733
3.63     0.517162
3.63375     0.517143
3.6375     0.516973
3.64125     0.517002
3.645     0.516898
3.64875     0.516789
3.6525     0.516709
3.65625     0.516517
3.66     0.516543
3.66375     0.516547
3.6675     0.516241
3.67125     0.516166
3.675     0.515844
3.67875     0.515774
3.6825     0.515686
3.68625     0.515446
3.69     0.515186
3.69375     0.515016
3.6975     0.514865
3.70125     0.514709
3.705     0.514467
3.70875     0.514343
3.7125     0.514207
3.71625     0.514035
3.72     0.514058
3.72375     0.513837
3.7275     0.513767
3.73125     0.513447
3.735     0.51332
3.73875     0.513209
3.7425     0.513201
3.74625     0.512975
3.75     0.51295
3.75375     0.512677
3.7575     0.512651
3.76125     0.512644
3.765     0.512714
3.76875     0.512641
3.7725     0.51271
3.77625     0.51251
3.78     0.51265
3.78375     0.512603
3.7875     0.512572
3.79125     0.5126
3.795     0.512498
3.79875     0.512576
3.8025     0.512508
3.80625     0.512422
3.81     0.51255
3.81375     0.512429
3.8175     0.512363
3.82125     0.512431
3.825     0.512301
3.82875     0.512219
3.8325     0.512263
3.83625     0.512273
3.84     0.512285
3.84375     0.512357
3.8475     0.512489
3.85125     0.512503
3.855     0.512528
3.85875     0.51259
3.8625     0.512557
3.86625     0.512645
3.87     0.512656
3.87375     0.51252
3.8775     0.512572
3.88125     0.512543
3.885     0.512354
3.88875     0.512399
3.8925     0.512187
3.89625     0.512146
3.9     0.512013
3.90375     0.511801
3.9075     0.511748
3.91125     0.511672
3.915     0.511438
3.91875     0.51131
3.9225     0.511047
3.92625     0.510806
3.93     0.510791
3.93375     0.510419
3.9375     0.510316
3.94125     0.510037
3.945     0.509721
3.94875     0.509565
3.9525     0.509309
3.95625     0.509018
3.96     0.508829
3.96375     0.508404
3.9675     0.508203
3.97125     0.508019
3.975     0.507723
3.97875     0.507485
3.9825     0.507134
3.98625     0.506937
3.99     0.506807
3.99375     0.506482
3.9975     0.506257
4.00125     0.505997
4.005     0.505691
4.00875     0.505548
4.0125     0.505365
4.01625     0.505215
4.02     0.504962
4.02375     0.504644
4.0275     0.504479
4.03125     0.504329
4.035     0.504171
4.03875     0.503917
4.0425     0.503605
4.04625     0.503454
4.05     0.503423
4.05375     0.503267
4.0575     0.503246
4.06125     0.502999
4.065     0.502847
4.06875     0.502906
4.0725     0.502838
4.07625     0.502875
4.08     0.502737
4.08375     0.502567
4.0875     0.502735
4.09125     0.502741
4.095     0.502792
4.09875     0.502733
4.1025     0.502545
4.10625     0.502589
4.11     0.502641
4.11375     0.50262
4.1175     0.502655
4.12125     0.502422
4.125     0.50232
4.12875     0.502233
4.1325     0.50228
4.13625     0.502276
4.14     0.502125
4.14375     0.501915
4.1475     0.501872
4.15125     0.501653
4.155     0.501694
4.15875     0.501417
4.1625     0.501153
4.16625     0.500937
4.17     0.500775
4.17375     0.500648
4.1775     0.500565
4.18125     0.500335
4.185     0.500134
4.18875     0.499905
4.1925     0.49975
4.19625     0.499871
4.2     0.49975
4.20375     0.499636
4.2075     0.499613
4.21125     0.499577
4.215     0.499697
4.21875     0.499829
4.2225     0.499745
4.22625     0.499779
4.23     0.499801
4.23375     0.499906
4.2375     0.499991
4.24125     0.499973
4.245     0.499875
4.24875     0.499984
4.2525     0.499986
4.25625     0.500127
4.26     0.500037
4.26375     0.500089
4.2675     0.500111
4.27125     0.500024
4.275     0.500233
4.27875     0.500244
4.2825     0.500166
4.28625     0.500065
4.29     0.500078
4.29375     0.500058
4.2975     0.500043
4.30125     0.499893
4.305     0.499682
4.30875     0.499548
4.3125     0.499403
4.31625     0.499405
4.32     0.499243
4.32375     0.499086
4.3275     0.498906
4.33125     0.49867
4.335     0.498658
4.33875     0.49841
4.3425     0.498114
4.34625     0.497926
4.35     0.497575
4.35375     0.497459
4.3575     0.497242
4.36125     0.496886
4.365     0.496738
4.36875     0.496465
4.3725     0.496241
4.37625     0.49615
4.38     0.495943
4.38375     0.495707
4.3875     0.495593
4.39125     0.495377
4.395     0.495302
4.39875     0.495127
4.4025     0.495047
4.40625     0.494957
4.41     0.494864
4.41375     0.494923
4.4175     0.494856
4.42125     0.494765
4.425     0.494841
4.42875     0.494668
4.4325     0.49465
4.43625     0.494611
4.44     0.494545
4.44375     0.494555
4.4475     0.494521
4.45125     0.494444
4.455     0.494501
4.45875     0.494358
4.4625     0.494271
4.46625     0.494287
4.47     0.494202
4.47375     0.494143
4.4775     0.494156
4.48125     0.494145
4.485     0.494117
4.48875     0.494146
4.4925     0.494171
4.49625     0.494161
4.5     0.494005
4.50375     0.493991
4.5075     0.49397
4.51125     0.493729
4.515     0.493724
4.51875     0.493432
4.5225     0.493331
4.52625     0.493318
4.53     0.493248
4.53375     0.493082
4.5375     0.492968
4.54125     0.492844
4.545     0.492789
4.54875     0.492759
4.5525     0.49275
4.55625     0.492668
4.56     0.492549
4.56375     0.49259
4.5675     0.492491
4.57125     0.492564
4.575     0.492473
4.57875     0.492203
4.5825     0.492269
4.58625     0.492215
4.59     0.492183
4.59375     0.492148
4.5975     0.491994
4.60125     0.491878
4.605     0.49191
4.60875     0.491715
4.6125     0.491745
4.61625     0.491637
4.62     0.491506
4.62375     0.491631
4.6275     0.491623
4.63125     0.491695
4.635     0.491776
4.63875     0.491655
4.6425     0.491584
4.64625     0.491665
4.65     0.491502
4.65375     0.491478
4.6575     0.491261
4.66125     0.491057
4.665     0.491005
4.66875     0.490893
4.6725     0.490856
4.67625     0.49074
4.68     0.490657
4.68375     0.490587
4.6875     0.490656
4.69125     0.490666
4.695     0.49064
4.69875     0.490523
4.7025     0.490406
4.70625     0.490436
4.71     0.490374
4.71375     0.49035
4.7175     0.49005
4.72125     0.489833
4.725     0.489702
4.72875     0.489515
4.7325     0.489393
4.73625     0.489133
4.74     0.488802
4.74375     0.488658
4.7475     0.488568
4.75125     0.488487
4.755     0.488419
4.75875     0.488217
4.7625     0.488212
4.76625     0.488007
4.77     0.488045
4.77375     0.48802
4.7775     0.487684
4.78125     0.487494
4.785     0.487269
4.78875     0.487023
4.7925     0.486934
4.79625     0.486659
4.8     0.486411
4.80375     0.486301
4.8075     0.486182
4.81125     0.486044
4.815     0.48594
4.81875     0.485666
4.8225     0.485554
4.82625     0.485414
4.83     0.485444
4.83375     0.485449
4.8375     0.485205
4.84125     0.485098
4.845     0.485014
4.84875     0.484935
4.8525     0.484951
4.85625     0.484737
4.86     0.484636
4.86375     0.484535
4.8675     0.484378
4.87125     0.48439
4.875     0.484311
4.87875     0.484179
4.8825     0.484174
4.88625     0.484048
4.89     0.484135
4.89375     0.484235
4.8975     0.484142
4.90125     0.484219
4.905     0.484194
4.90875     0.484385
4.9125     0.484512
4.91625     0.484535
4.92     0.48452
4.92375     0.484446
4.9275     0.484514
4.93125     0.48475
4.935     0.484689
4.93875     0.484608
4.9425     0.484699
4.94625     0.484574
4.95     0.484522
4.95375     0.484705
4.9575     0.484585
4.96125     0.484632
4.965     0.484504
4.96875     0.484468
4.9725     0.484462
4.97625     0.484367
4.98     0.484236
4.98375     0.484219
4.9875     0.483974
4.99125     0.483993
4.995     0.483813
4.99875     0.483699
5.0025     0.483456
5.00625     0.483207
5.01     0.483113
5.01375     0.483007
5.0175     0.482799
5.02125     0.482808
5.025     0.482538
5.02875     0.482567
5.0325     0.482494
5.03625     0.482474
5.04     0.482446
5.04375     0.482362
5.0475     0.482259
5.05125     0.482249
5.055     0.482233
5.05875     0.482202
5.0625     0.48209
5.06625     0.482049
5.07     0.481986
5.07375     0.481976
5.0775     0.481856
5.08125     0.481848
5.085     0.481705
5.08875     0.481707
5.0925     0.481651
5.09625     0.481437
5.1     0.481499
5.10375     0.481422
5.1075     0.481325
5.11125     0.481271
5.115     0.481168
5.11875     0.481161
5.1225     0.481122
5.12625     0.480936
5.13     0.480982
5.13375     0.480825
5.1375     0.480767
5.14125     0.480732
5.145     0.480595
5.14875     0.480582
5.1525     0.480464
5.15625     0.480294
5.16     0.480371
5.16375     0.480248
5.1675     0.480307
5.17125     0.480214
5.175     0.480077
5.17875     0.480173
5.1825     0.480136
5.18625     0.48022
5.19     0.480295
5.19375     0.480141
5.1975     0.480209
5.20125     0.480239
5.205     0.480228
5.20875     0.480282
5.2125     0.480178
5.21625     0.480003
5.22     0.480132
5.22375     0.480132
5.2275     0.480124
5.23125     0.480088
5.235     0.479922
5.23875     0.479953
5.2425     0.479981
5.24625     0.480005
5.25     0.479983
5.25375     0.479897
5.2575     0.479934
5.26125     0.479961
5.265     0.480081
5.26875     0.480129
5.2725     0.480011
5.27625     0.479964
5.28     0.479954
5.28375     0.479854
5.2875     0.479906
5.29125     0.479706
5.295     0.479545
5.29875     0.479417
5.3025     0.479265
5.30625     0.479209
5.31     0.479093
5.31375     0.478878
5.3175     0.478773
5.32125     0.478774
5.325     0.478681
5.32875     0.478712
5.3325     0.478561
5.33625     0.478369
5.34     0.478304
5.34375     0.478149
5.3475     0.478132
5.35125     0.478008
5.355     0.477759
5.35875     0.477659
5.3625     0.477497
5.36625     0.477446
5.37     0.477378
5.37375     0.47712
5.3775     0.476957
5.38125     0.476832
5.385     0.476734
5.38875     0.476773
5.3925     0.476515
5.39625     0.476444
5.4     0.476304
5.40375     0.476216
5.4075     0.476226
5.41125     0.476076
5.415     0.475842
5.41875     0.475746
5.4225     0.475569
5.42625     0.475592
5.43     0.475416
5.43375     0.475131
5.4375     0.475094
5.44125     0.474882
5.445     0.47488
5.44875     0.474883
5.4525     0.474632
5.45625     0.474576
5.46     0.474505
5.46375     0.474382
5.4675     0.47458
5.47125     0.474482
5.475     0.474376
5.47875     0.474359
5.4825     0.474238
5.48625     0.474339
5.49     0.474315
5.49375     0.474175
5.4975     0.474141
5.50125     0.47399
5.505     0.474029
5.50875     0.474009
5.5125     0.473825
5.51625     0.47381
5.52     0.473554
5.52375     0.473511
5.5275     0.473529
5.53125     0.473331
5.535     0.473314
5.53875     0.473282
5.5425     0.47312
5.54625     0.473189
5.55     0.473108
5.55375     0.473025
5.5575     0.472993
5.56125     0.47282
5.565     0.472727
5.56875     0.472742
5.5725     0.472553
5.57625     0.472612
5.58     0.472376
5.58375     0.472278
5.5875     0.472273
5.59125     0.47205
5.595     0.472029
5.59875     0.47198
5.6025     0.471776
5.60625     0.471912
5.61     0.471762
5.61375     0.471693
5.6175     0.471752
5.62125     0.471672
5.625     0.471645
5.62875     0.471691
5.6325     0.471597
5.63625     0.471666
5.64     0.471657
5.64375     0.471651
5.6475     0.471759
5.65125     0.47171
5.655     0.471853
5.65875     0.471992
5.6625     0.471965
5.66625     0.472038
5.67     0.472044
5.67375     0.472206
5.6775     0.472311
5.68125     0.472425
5.685     0.472638
5.68875     0.47264
5.6925     0.472627
5.69625     0.472818
5.7     0.472768
5.70375     0.472744
5.7075     0.472826
5.71125     0.472668
5.715     0.472742
5.71875     0.472666
5.7225     0.47254
5.72625     0.472534
5.73     0.472321
5.73375     0.472285
5.7375     0.472256
5.74125     0.472117
5.745     0.472154
5.74875     0.471807
5.7525     0.471571
5.75625     0.471586
5.76     0.471311
5.76375     0.471303
5.7675     0.471138
5.77125     0.470931
5.775     0.470912
5.77875     0.470797
5.7825     0.470739
5.78625     0.470613
5.79     0.470375
5.79375     0.47028
5.7975     0.470315
5.80125     0.470307
5.805     0.470285
5.80875     0.470043
5.8125     0.470006
5.81625     0.4701
5.82     0.46996
5.82375     0.470117
5.8275     0.469994
5.83125     0.46986
5.835     0.469888
5.83875     0.469959
5.8425     0.469979
5.84625     0.470096
5.85     0.469807
5.85375     0.469796
5.8575     0.469915
5.86125     0.469832
5.865     0.469936
5.86875     0.469621
5.8725     0.469579
5.87625     0.469634
5.88     0.469683
5.88375     0.46972
5.8875     0.469638
5.89125     0.469474
5.895     0.469462
5.89875     0.46946
5.9025     0.469432
5.90625     0.46945
5.91     0.469209
5.91375     0.469228
5.9175     0.469153
5.92125     0.469146
5.925     0.469124
5.92875     0.469024
5.9325     0.469
5.93625     0.468869
5.94     0.46887
5.94375     0.468939
5.9475     0.468748
5.95125     0.468652
5.955     0.468652
5.95875     0.468643
5.9625     0.468736
5.96625     0.468671
5.97     0.468663
5.97375     0.468517
5.9775     0.468554
5.98125     0.468615
5.985     0.468681
5.98875     0.468575
5.9925     0.468556
5.99625     0.468595
6     0.46856
6.00375     0.46883
6.0075     0.468609
6.01125     0.46862
6.015     0.468602
6.01875     0.468475
6.0225     0.468661
6.02625     0.468575
6.03     0.468441
6.03375     0.468449
6.0375     0.468364
6.04125     0.468434
6.045     0.468445
6.04875     0.468317
6.0525     0.468295
6.05625     0.468181
6.06     0.468001
6.06375     0.467997
6.0675     0.467869
6.07125     0.467703
6.075     0.467565
6.07875     0.467463
6.0825     0.467471
6.08625     0.467407
6.09     0.467229
6.09375     0.467075
6.0975     0.466898
6.10125     0.466749
6.105     0.466704
6.10875     0.466475
6.1125     0.466352
6.11625     0.466139
6.12     0.465964
6.12375     0.465918
6.1275     0.465656
6.13125     0.465458
6.135     0.465232
6.13875     0.465071
6.1425     0.46512
6.14625     0.464923
6.15     0.46482
6.15375     0.464832
6.1575     0.464562
6.16125     0.464589
6.165     0.464471
6.16875     0.464304
6.1725     0.4644
6.17625     0.464199
6.18     0.464034
6.18375     0.46404
6.1875     0.463905
6.19125     0.463922
6.195     0.463712
6.19875     0.463723
6.2025     0.463671
6.20625     0.463617
6.21     0.463666
6.21375     0.463626
6.2175     0.46368
6.22125     0.463775
6.225     0.463858
6.22875     0.463961
6.2325     0.464081
6.23625     0.46408
6.24     0.464311
6.24375     0.464427
6.2475     0.464422
6.25125     0.4646
6.255     0.464637
6.25875     0.464722
6.2625     0.464865
6.26625     0.464875
6.27     0.465061
6.27375     0.465187
6.2775     0.465195
6.28125     0.465441
6.285     0.465412
6.28875     0.46545
6.2925     0.465569
6.29625     0.465635
6.3     0.465748
6.30375     0.465698
6.3075     0.465568
6.31125     0.465628
6.315     0.465603
6.31875     0.465497
6.3225     0.465419
6.32625     0.465232
6.33     0.465288
6.33375     0.465145
6.3375     0.465067
6.34125     0.464982
6.345     0.464761
6.34875     0.464586
6.3525     0.464472
6.35625     0.464245
6.36     0.464221
6.36375     0.463988
6.3675     0.463743
6.37125     0.463691
6.375     0.46356
6.37875     0.463503
6.3825     0.463326
6.38625     0.462981
6.39     0.462911
6.39375     0.462738
6.3975     0.462609
6.40125     0.462525
6.405     0.462199
6.40875     0.462021
6.4125     0.462122
6.41625     0.462031
6.42     0.462072
6.42375     0.461935
6.4275     0.461778
6.43125     0.461857
6.435     0.461684
6.43875     0.461761
6.4425     0.461675
6.44625     0.461482
6.45     0.461399
6.45375     0.461417
6.4575     0.461392
6.46125     0.461371
6.465     0.461072
6.46875     0.46099
6.4725     0.46084
6.47625     0.460792
6.48     0.460805
6.48375     0.460559
6.4875     0.460334
6.49125     0.460511
6.495     0.460316
6.49875     0.460294
6.5025     0.46012
6.50625     0.459944
6.51     0.459749
6.51375     0.459721
6.5175     0.45956
6.52125     0.459567
6.525     0.459302
6.52875     0.459296
6.5325     0.459135
6.53625     0.459189
6.54     0.45924
6.54375     0.45916
6.5475     0.459036
6.55125     0.459101
6.555     0.459099
6.55875     0.459289
6.5625     0.459265
6.56625     0.459205
6.57     0.459222
6.57375     0.459163
6.5775     0.459351
6.58125     0.459453
6.585     0.459305
6.58875     0.459421
6.5925     0.459444
6.59625     0.459507
6.6     0.459696
6.60375     0.459639
6.6075     0.459633
6.61125     0.4596
6.615     0.459622
6.61875     0.459812
6.6225     0.459845
6.62625     0.459933
6.63     0.459932
6.63375     0.459855
6.6375     0.459914
6.64125     0.459933
6.645     0.459927
6.64875     0.45989
6.6525     0.459759
6.65625     0.459787
6.66     0.459904
6.66375     0.459894
6.6675     0.460024
6.67125     0.459886
6.675     0.459851
6.67875     0.460074
6.6825     0.460058
6.68625     0.459983
6.69     0.46012
6.69375     0.459958
6.6975     0.4601
6.70125     0.460131
6.705     0.46008
6.70875     0.460118
6.7125     0.460054
6.71625     0.460044
6.72     0.460043
6.72375     0.459837
6.7275     0.459881
6.73125     0.459755
6.735     0.459605
6.73875     0.459583
6.7425     0.459318
6.74625     0.459297
6.75     0.459018
6.75375     0.458746
6.7575     0.458574
6.76125     0.458311
6.765     0.458142
6.76875     0.457932
6.7725     0.457552
6.77625     0.457375
6.78     0.457078
6.78375     0.456779
6.7875     0.456611
6.79125     0.456257
6.795     0.456
6.79875     0.455854
6.8025     0.455545
6.80625     0.4554
6.81     0.45523
6.81375     0.455025
6.8175     0.455015
6.82125     0.454885
6.825     0.45482
6.82875     0.454848
6.8325     0.454687
6.83625     0.454696
6.84     0.454706
6.84375     0.454573
6.8475     0.454678
6.85125     0.454776
6.855     0.454803
6.85875     0.454872
6.8625     0.454893
6.86625     0.454988
6.87     0.455107
6.87375     0.455138
6.8775     0.455217
6.88125     0.455135
6.885     0.45533
6.88875     0.455499
6.8925     0.455622
6.89625     0.455653
6.9     0.455669
6.90375     0.455785
6.9075     0.455896
6.91125     0.45589
6.915     0.455969
6.91875     0.455931
6.9225     0.455705
6.92625     0.455803
6.93     0.455783
6.93375     0.455732
6.9375     0.455664
6.94125     0.455459
6.945     0.455414
6.94875     0.455385
6.9525     0.455254
6.95625     0.455188
6.96     0.455042
6.96375     0.454931
6.9675     0.455047
6.97125     0.455033
6.975     0.455075
6.97875     0.455014
6.9825     0.454873
6.98625     0.454987
6.99     0.454954
6.99375     0.455094
6.9975     0.455177
7.00125     0.454997
7.005     0.455156
7.00875     0.45525
7.0125     0.455287
7.01625     0.455495
7.02     0.455371
7.02375     0.455486
7.0275     0.455606
7.03125     0.455686
7.035     0.455734
7.03875     0.455842
7.0425     0.45567
7.04625     0.455781
7.05     0.45578
7.05375     0.455794
7.0575     0.455871
7.06125     0.455608
7.065     0.455581
7.06875     0.455533
7.0725     0.455484
7.07625     0.455539
7.08     0.455197
7.08375     0.45493
7.0875     0.454914
7.09125     0.454716
7.095     0.454707
7.09875     0.454384
7.1025     0.454075
7.10625     0.454111
7.11     0.453898
7.11375     0.453697
7.1175     0.453563
7.12125     0.453257
7.125     0.453057
7.12875     0.45281
7.1325     0.452699
7.13625     0.452685
7.14     0.452343
7.14375     0.452071
7.1475     0.451988
7.15125     0.451902
7.155     0.451887
7.15875     0.451733
7.1625     0.451581
7.16625     0.451579
7.17     0.451448
7.17375     0.45161
7.1775     0.451628
7.18125     0.451486
7.185     0.451537
7.18875     0.451633
7.1925     0.451723
7.19625     0.451873
7.2     0.451983
7.20375     0.452
7.2075     0.452059
7.21125     0.45213
7.215     0.452293
7.21875     0.452269
7.2225     0.452446
7.22625     0.452527
7.23     0.452479
7.23375     0.452755
7.2375     0.452769
7.24125     0.452686
7.245     0.452781
7.24875     0.452632
7.2525     0.452692
7.25625     0.452738
7.26     0.452662
7.26375     0.452733
7.2675     0.452576
7.27125     0.452585
7.275     0.452598
7.27875     0.452464
7.2825     0.452466
7.28625     0.452418
7.29     0.452302
7.29375     0.452425
7.2975     0.45251
7.30125     0.452305
7.305     0.452335
7.30875     0.452223
7.3125     0.452233
7.31625     0.452353
7.32     0.45223
7.32375     0.452389
7.3275     0.452292
7.33125     0.452233
7.335     0.452336
7.33875     0.452268
7.3425     0.452294
7.34625     0.452291
7.35     0.452105
7.35375     0.452214
7.3575     0.452136
7.36125     0.452084
7.365     0.452063
7.36875     0.451829
7.3725     0.451803
7.37625     0.451707
7.38     0.451521
7.38375     0.451602
7.3875     0.451606
7.39125     0.451332
7.395     0.451343
7.39875     0.451076
7.4025     0.450998
7.40625     0.4509
7.41     0.450674
7.41375     0.450641
7.4175     0.450384
7.42125     0.450356
7.425     0.450314
7.42875     0.45013
7.4325     0.450039
7.43625     0.449924
7.44     0.449724
7.44375     0.449803
7.4475     0.449648
7.45125     0.449501
7.455     0.449558
7.45875     0.44944
7.4625     0.449396
7.46625     0.449445
7.47     0.449399
7.47375     0.449433
7.4775     0.449265
7.48125     0.449313
7.485     0.449445
7.48875     0.449479
7.4925     0.449574
7.49625     0.449505
7.5     0.44954
7.50375     0.449635
7.5075     0.449554
7.51125     0.449726
7.515     0.449818
7.51875     0.449774
7.5225     0.449906
7.52625     0.450028
7.53     0.450014
7.53375     0.450017
7.5375     0.449895
7.54125     0.449949
7.545     0.450055
7.54875     0.450047
7.5525     0.450198
7.55625     0.450042
7.56     0.450091
7.56375     0.450183
7.5675     0.450121
7.57125     0.450285
7.575     0.450103
7.57875     0.450041
7.5825     0.45005
7.58625     0.450013
7.59     0.450073
7.59375     0.449996
7.5975     0.449778
7.60125     0.449848
7.605     0.449807
7.60875     0.449874
7.6125     0.449911
7.61625     0.449697
7.62     0.449737
7.62375     0.449615
7.6275     0.449726
7.63125     0.449809
7.635     0.449668
7.63875     0.449551
7.6425     0.44955
7.64625     0.449492
7.65     0.449559
7.65375     0.449532
7.6575     0.449373
7.66125     0.449399
7.665     0.449267
7.66875     0.449271
7.6725     0.449326
7.67625     0.449162
7.68     0.449135
7.68375     0.449024
7.6875     0.448897
7.69125     0.449094
7.695     0.448886
7.69875     0.448801
7.7025     0.448708
7.70625     0.448561
7.71     0.448632
7.71375     0.448494
7.7175     0.448336
7.72125     0.448252
7.725     0.448231
7.72875     0.448139
7.7325     0.4483
7.73625     0.447987
7.74     0.447953
7.74375     0.447774
7.7475     0.447757
7.75125     0.44787
7.755     0.4477
7.75875     0.447652
7.7625     0.447595
7.76625     0.447424
7.77     0.447482
7.77375     0.447324
7.7775     0.447212
7.78125     0.447145
7.785     0.447025
7.78875     0.446978
7.7925     0.447108
7.79625     0.44689
7.8     0.44682
7.80375     0.446675
7.8075     0.446618
7.81125     0.446734
7.815     0.446534
7.81875     0.446525
7.8225     0.446443
7.82625     0.446291
7.83     0.446465
7.83375     0.446349
7.8375     0.446224
7.84125     0.446196
7.845     0.446113
7.84875     0.446179
7.8525     0.44619
7.85625     0.446097
7.86     0.446067
7.86375     0.44597
7.8675     0.445927
7.87125     0.446062
7.875     0.44605
7.87875     0.446074
7.8825     0.44597
7.88625     0.445927
7.89     0.446111
7.89375     0.446219
7.8975     0.446207
7.90125     0.446249
7.905     0.446216
7.90875     0.446404
7.9125     0.446308
7.91625     0.44632
7.92     0.44638
7.92375     0.446321
7.9275     0.44641
7.93125     0.446496
7.935     0.446374
7.93875     0.446467
7.9425     0.446337
7.94625     0.446221
7.95     0.446233
7.95375     0.446081
7.9575     0.446113
7.96125     0.445958
7.965     0.445783
7.96875     0.445874
7.9725     0.445611
7.97625     0.4455
7.98     0.445579
7.98375     0.445334
7.9875     0.445301
7.99125     0.445252
7.995     0.44507
7.99875     0.445099
8.0025     0.445061
8.00625     0.445027
8.01     0.445123
8.01375     0.445036
8.0175     0.44506
8.02125     0.445157
8.025     0.445028
8.02875     0.445117
8.0325     0.445078
8.03625     0.445068
8.04     0.445174
8.04375     0.445132
8.0475     0.445216
8.05125     0.445248
8.055     0.445076
8.05875     0.445212
8.0625     0.445138
8.06625     0.445193
8.07     0.445326
8.07375     0.445183
8.0775     0.445308
8.08125     0.445275
8.085     0.445295
8.08875     0.445411
8.0925     0.445255
8.09625     0.445262
8.1     0.445381
8.10375     0.445306
8.1075     0.445407
8.11125     0.445304
8.115     0.445081
8.11875     0.44513
8.1225     0.44522
8.12625     0.445334
8.13     0.445323
8.13375     0.445162
8.1375     0.445258
8.14125     0.44536
8.145     0.445476
8.14875     0.445577
8.1525     0.445471
8.15625     0.445338
8.16     0.445267
8.16375     0.445433
8.1675     0.445349
8.17125     0.445157
8.175     0.445182
8.17875     0.445251
8.1825     0.445269
8.18625     0.44538
8.19     0.445504
8.19375     0.445194
8.1975     0.445053
8.20125     0.444882
8.205     0.445053
8.20875     0.44496
8.2125     0.444563
8.21625     0.444584
8.22     0.444549
8.22375     0.444518
8.2275     0.444724
8.23125     0.444646
8.235     0.444623
8.23875     0.444666
8.2425     0.444821
8.24625     0.445056
8.25     0.445126
8.25375     0.44517
8.2575     0.445356
8.26125     0.445434
8.265     0.445555
8.26875     0.445625
8.2725     0.445613
8.27625     0.445487
8.28     0.445415
8.28375     0.445454
8.2875     0.445423
8.29125     0.445282
8.295     0.445184
8.29875     0.445108
8.3025     0.44494
8.30625     0.444991
8.31     0.444838
8.31375     0.444696
8.3175     0.44455
8.32125     0.444345
8.325     0.444427
8.32875     0.444285
8.3325     0.444102
8.33625     0.443933
8.34     0.443694
8.34375     0.443516
8.3475     0.443446
8.35125     0.443137
8.355     0.442881
8.35875     0.442654
8.3625     0.442404
8.36625     0.44241
8.37     0.442253
8.37375     0.442063
8.3775     0.442137
8.38125     0.441816
8.385     0.441844
8.38875     0.441852
8.3925     0.441717
8.39625     0.441724
8.4     0.441645
8.40375     0.441581
8.4075     0.441601
8.41125     0.441486
8.415     0.441465
8.41875     0.441369
8.4225     0.441224
8.42625     0.441247
8.43     0.441144
8.43375     0.44113
8.4375     0.441087
8.44125     0.441062
8.445     0.441137
8.44875     0.44111
8.4525     0.441005
8.45625     0.441034
8.46     0.440871
8.46375     0.44099
8.4675     0.441026
8.47125     0.440937
8.475     0.440998
8.47875     0.440856
8.4825     0.440653
8.48625     0.440705
8.49     0.440476
8.49375     0.440443
8.4975     0.440328
8.50125     0.440189
8.505     0.440267
8.50875     0.440165
8.5125     0.440159
8.51625     0.440192
8.52     0.440185
8.52375     0.440276
8.5275     0.440336
8.53125     0.44033
8.535     0.44046
8.53875     0.440518
8.5425     0.440594
8.54625     0.44072
8.55     0.440719
8.55375     0.440888
8.5575     0.440946
8.56125     0.440977
8.565     0.441106
8.56875     0.441091
8.5725     0.441255
8.57625     0.441421
8.58     0.441474
8.58375     0.441638
8.5875     0.441712
8.59125     0.441766
8.595     0.441924
8.59875     0.441897
8.6025     0.442048
8.60625     0.4421
8.61     0.441986
8.61375     0.442191
8.6175     0.44217
8.62125     0.442234
8.625     0.442284
8.62875     0.442092
8.6325     0.442109
8.63625     0.442078
8.64     0.441925
8.64375     0.441955
8.6475     0.441801
8.65125     0.441742
8.655     0.441846
8.65875     0.441716
8.6625     0.441644
8.66625     0.441651
8.67     0.441455
8.67375     0.441482
8.6775     0.441397
8.68125     0.441436
8.685     0.441474
8.68875     0.441254
8.6925     0.44119
8.69625     0.441162
8.7     0.441033
8.70375     0.441044
8.7075     0.440835
8.71125     0.440601
8.715     0.440702
8.71875     0.440652
8.7225     0.440619
8.72625     0.440475
8.73     0.440264
8.73375     0.4403
8.7375     0.440171
8.74125     0.440233
8.745     0.440193
8.74875     0.440063
8.7525     0.439976
8.75625     0.440042
8.76     0.439965
8.76375     0.439968
8.7675     0.439831
8.77125     0.439716
8.775     0.439707
8.77875     0.439653
8.7825     0.439812
8.78625     0.439741
8.79     0.439525
8.79375     0.439537
8.7975     0.439583
8.80125     0.439583
8.805     0.43953
8.80875     0.439268
8.8125     0.439248
8.81625     0.439144
8.82     0.439162
8.82375     0.439116
8.8275     0.438837
8.83125     0.438608
8.835     0.43857
8.83875     0.438431
8.8425     0.438442
8.84625     0.438205
8.85     0.438129
8.85375     0.438002
8.8575     0.438036
8.86125     0.43805
8.865     0.438136
8.86875     0.437986
8.8725     0.438139
8.87625     0.438124
8.88     0.438304
8.88375     0.438484
8.8875     0.438418
8.89125     0.438544
8.895     0.438647
8.89875     0.438833
8.9025     0.439131
8.90625     0.439143
8.91     0.439289
8.91375     0.439335
8.9175     0.439439
8.92125     0.439694
8.925     0.439784
8.92875     0.439708
8.9325     0.439814
8.93625     0.439774
8.94     0.439972
8.94375     0.440053
8.9475     0.439889
8.95125     0.439872
8.955     0.439859
8.95875     0.439812
8.9625     0.439896
8.96625     0.439732
8.97     0.439678
8.97375     0.43962
8.9775     0.439516
8.98125     0.439591
8.985     0.43953
8.98875     0.439466
8.9925     0.439387
8.99625     0.439267
9     0.439327
9.00375     0.439236
9.0075     0.439121
9.01125     0.439091
9.015     0.439013
9.01875     0.438974
9.0225     0.439108
9.02625     0.438933
9.03     0.438906
9.03375     0.438901
9.0375     0.438758
9.04125     0.438801
9.045     0.43874
9.04875     0.438688
9.0525     0.438712
9.05625     0.438422
9.06     0.438501
9.06375     0.438397
9.0675     0.438276
9.07125     0.438165
9.075     0.438051
9.07875     0.437961
9.0825     0.437979
9.08625     0.437782
9.09     0.437684
9.09375     0.437558
9.0975     0.437372
9.10125     0.437423
9.105     0.437294
9.10875     0.4372
9.1125     0.437155
9.11625     0.437032
9.12     0.436955
9.12375     0.436862
9.1275     0.436699
9.13125     0.436603
9.135     0.43645
9.13875     0.436491
9.1425     0.43639
9.14625     0.436228
9.15     0.436332
9.15375     0.436234
9.1575     0.43617
9.16125     0.436166
9.165     0.436056
9.16875     0.435986
9.1725     0.43603
9.17625     0.435942
9.18     0.436045
9.18375     0.435928
9.1875     0.435974
9.19125     0.436024
9.195     0.436058
9.19875     0.436131
9.2025     0.436097
9.20625     0.436007
9.21     0.436226
9.21375     0.436219
9.2175     0.43621
9.22125     0.436306
9.225     0.436246
9.22875     0.436347
9.2325     0.436443
9.23625     0.436476
9.24     0.436571
9.24375     0.436447
9.2475     0.436466
9.25125     0.436585
9.255     0.436594
9.25875     0.436673
9.2625     0.436726
9.26625     0.436687
9.27     0.436866
9.27375     0.436817
9.2775     0.43697
9.28125     0.43708
9.285     0.436934
9.28875     0.436979
9.2925     0.436927
9.29625     0.437056
9.3     0.437123
9.30375     0.437043
9.3075     0.437088
9.31125     0.437201
9.315     0.437254
9.31875     0.437488
9.3225     0.437381
9.32625     0.437335
9.33     0.437551
9.33375     0.437566
9.3375     0.437718
9.34125     0.43785
9.345     0.437731
9.34875     0.437855
9.3525     0.437873
9.35625     0.437944
9.36     0.438148
9.36375     0.437985
9.3675     0.437959
9.37125     0.43809
9.375     0.437982
9.37875     0.438093
9.3825     0.438015
9.38625     0.437837
9.39     0.437893
9.39375     0.437779
9.3975     0.437891
9.40125     0.437876
9.405     0.437676
9.40875     0.437501
9.4125     0.437495
9.41625     0.437509
9.42     0.437502
9.42375     0.437361
9.4275     0.437318
9.43125     0.437317
9.435     0.437241
9.43875     0.437433
9.4425     0.43727
9.44625     0.437139
9.45     0.437089
9.45375     0.437005
9.4575     0.437105
9.46125     0.436979
9.465     0.436827
9.46875     0.436811
9.4725     0.436612
9.47625     0.436662
9.48     0.436617
9.48375     0.436416
9.4875     0.436424
9.49125     0.436189
9.495     0.436147
9.49875     0.436216
9.5025     0.436058
9.50625     0.436029
9.51     0.435986
9.51375     0.435829
9.5175     0.435942
9.52125     0.435871
9.525     0.435684
9.52875     0.435682
9.5325     0.435481
9.53625     0.435686
9.54     0.435504
9.54375     0.435431
9.5475     0.435435
9.55125     0.435216
9.555     0.435245
9.55875     0.435342
9.5625     0.435164
9.56625     0.435117
9.57     0.435105
9.57375     0.434999
9.5775     0.435166
9.58125     0.435066
9.585     0.43517
9.58875     0.435137
9.5925     0.435021
9.59625     0.435249
9.6     0.435285
9.60375     0.435279
9.6075     0.435413
9.61125     0.435405
9.615     0.435439
9.61875     0.435696
9.6225     0.435628
9.62625     0.435789
9.63     0.435795
9.63375     0.435902
9.6375     0.436139
9.64125     0.436116
9.645     0.436251
9.64875     0.436185
9.6525     0.436152
9.65625     0.436336
9.66     0.436427
9.66375     0.436312
9.6675     0.436479
9.67125     0.436368
9.675     0.436475
9.67875     0.436474
9.6825     0.436368
9.68625     0.436317
9.69     0.436243
9.69375     0.436183
9.6975     0.436118
9.70125     0.435938
9.705     0.435956
9.70875     0.435905
9.7125     0.435724
9.71625     0.435649
9.72     0.435554
9.72375     0.435382
9.7275     0.435393
9.73125     0.435115
9.735     0.435115
9.73875     0.434959
9.7425     0.43469
9.74625     0.434613
9.75     0.434507
9.75375     0.434394
9.7575     0.434317
9.76125     0.434055
9.765     0.433997
9.76875     0.433924
9.7725     0.433709
9.77625     0.433663
9.78     0.4334
9.78375     0.433423
9.7875     0.433373
9.79125     0.43324
9.795     0.43334
9.79875     0.433104
9.8025     0.432977
9.80625     0.433051
9.81     0.433008
9.81375     0.432895
9.8175     0.432954
9.82125     0.432716
9.825     0.432833
9.82875     0.432846
9.8325     0.432763
9.83625     0.432841
9.84     0.432657
9.84375     0.432716
9.8475     0.432757
9.85125     0.432834
9.855     0.432934
9.85875     0.432916
9.8625     0.432944
9.86625     0.433082
9.87     0.433084
9.87375     0.433261
9.8775     0.433282
9.88125     0.433221
9.885     0.433468
9.88875     0.433465
9.8925     0.433684
9.89625     0.433873
9.9     0.433735
9.90375     0.433866
9.9075     0.434025
9.91125     0.434102
9.915     0.434304
9.91875     0.434147
9.9225     0.434226
9.92625     0.434281
9.93     0.434241
9.93375     0.434332
9.9375     0.43427
9.94125     0.434173
9.945     0.43413
9.94875     0.434059
9.9525     0.434136
9.95625     0.434129
9.96     0.43391
9.96375     0.433946
9.9675     0.433857
9.97125     0.433871
9.975     0.433967
9.97875     0.433661
9.9825     0.433639
9.98625     0.4336
9.99     0.433631
9.99375     0.4337
9.9975     0.433639
10.0013     0.433357
10.005     0.433473
10.0087     0.433248
10.0125     0.433333
10.0162     0.433328
10.02     0.433123
10.0238     0.433116
10.0275     0.433061
10.0313     0.433034
10.035     0.433065
10.0387     0.432917
10.0425     0.43279
10.0463     0.432739
10.05     0.432656
10.0538     0.432681
10.0575     0.432606
10.0612     0.432339
10.065     0.432343
10.0688     0.43224
10.0725     0.432192
10.0763     0.432275
10.08     0.432173
10.0837     0.432162
10.0875     0.432053
10.0913     0.432066
10.095     0.432038
10.0988     0.431934
10.1025     0.431972
10.1062     0.431783
10.11     0.431656
10.1138     0.431717
10.1175     0.431566
10.1213     0.431516
10.125     0.431332
10.1287     0.431348
10.1325     0.43133
10.1362     0.43131
10.14     0.43118
10.1438     0.43114
10.1475     0.43104
10.1512     0.431056
10.155     0.43104
10.1587     0.430874
10.1625     0.430914
10.1663     0.430841
10.17     0.430727
10.1737     0.430871
10.1775     0.430738
10.1812     0.430803
10.185     0.430717
10.1888     0.43075
10.1925     0.430883
10.1962     0.430843
10.2     0.430861
10.2037     0.431031
10.2075     0.430877
10.2113     0.431012
10.215     0.431082
10.2188     0.431059
10.2225     0.431297
10.2262     0.431242
10.23     0.431371
10.2338     0.431458
10.2375     0.431514
10.2413     0.431679
10.245     0.431675
10.2487     0.431674
10.2525     0.431854
10.2563     0.431831
10.26     0.431893
10.2638     0.431974
10.2675     0.431922
10.2712     0.432075
10.275     0.432118
10.2788     0.432041
10.2825     0.432203
10.2863     0.432121
10.29     0.432214
10.2937     0.43233
10.2975     0.432195
10.3013     0.432438
10.305     0.432486
10.3088     0.432434
10.3125     0.432688
10.3162     0.432542
10.32     0.432711
10.3237     0.432836
10.3275     0.432738
10.3313     0.432752
10.335     0.43284
10.3387     0.432762
10.3425     0.432826
10.3462     0.432781
10.35     0.432688
10.3538     0.432713
10.3575     0.432484
10.3612     0.43257
10.365     0.432424
10.3687     0.432484
10.3725     0.432451
10.3763     0.432227
10.38     0.432182
10.3837     0.432239
10.3875     0.43212
10.3912     0.432056
10.395     0.43191
10.3988     0.431669
10.4025     0.431668
10.4063     0.431522
10.41     0.431583
10.4137     0.431342
10.4175     0.431161
10.4213     0.431055
10.425     0.430881
10.4288     0.430914
10.4325     0.430817
10.4362     0.43056
10.44     0.430479
10.4438     0.430456
10.4475     0.430256
10.4513     0.430417
10.455     0.430029
10.4587     0.42997
10.4625     0.429844
10.4663     0.429755
10.47     0.429855
10.4738     0.429602
10.4775     0.429452
10.4812     0.429416
10.485     0.429305
10.4888     0.429315
10.4925     0.429202
10.4963     0.428922
10.5     0.428751
10.5037     0.428576
10.5075     0.42865
10.5112     0.428713
10.515     0.428557
10.5188     0.42864
10.5225     0.428707
10.5262     0.428712
10.53     0.429041
10.5337     0.428917
10.5375     0.428903
10.5413     0.42895
10.545     0.428862
10.5487     0.429177
10.5525     0.429216
10.5562     0.429118
10.56     0.429258
10.5638     0.429276
10.5675     0.429463
10.5712     0.429782
10.575     0.429594
10.5787     0.429841
10.5825     0.429962
10.5863     0.430095
10.59     0.430392
10.5938     0.430457
10.5975     0.430433
10.6012     0.430694
10.605     0.430666
10.6088     0.430839
10.6125     0.430971
10.6163     0.430882
10.62     0.430874
10.6237     0.430821
10.6275     0.430884
10.6313     0.431068
10.635     0.430942
10.6388     0.430984
10.6425     0.43092
10.6462     0.430895
10.65     0.431122
10.6538     0.431062
10.6575     0.430994
10.6613     0.430915
10.665     0.430792
10.6687     0.430939
10.6725     0.43091
10.6763     0.430891
10.68     0.430919
10.6838     0.430816
10.6875     0.430863
10.6912     0.430925
10.695     0.43074
10.6987     0.430641
10.7025     0.43047
10.7063     0.430427
10.71     0.430478
10.7137     0.430387
10.7175     0.430392
10.7212     0.43038
10.725     0.430248
10.7288     0.430344
10.7325     0.430322
10.7362     0.430204
10.74     0.430178
10.7437     0.430017
10.7475     0.430171
10.7513     0.430024
10.755     0.4299
10.7587     0.429858
10.7625     0.429622
10.7662     0.429475
10.77     0.429382
10.7738     0.429277
10.7775     0.429142
10.7813     0.428968
10.785     0.428863
10.7887     0.428863
10.7925     0.428773
10.7963     0.428787
10.8     0.42875
10.8038     0.428582
10.8075     0.428702
10.8112     0.428578
10.815     0.42856
10.8188     0.428614
10.8225     0.428396
10.8263     0.428386
10.83     0.428337
10.8337     0.428168
10.8375     0.428206
10.8413     0.428016
10.845     0.427983
10.8488     0.42812
10.8525     0.427948
10.8562     0.427978
10.86     0.428045
10.8638     0.42798
10.8675     0.428104
10.8713     0.428046
10.875     0.428109
10.8787     0.428293
10.8825     0.428201
10.8862     0.428383
10.89     0.428282
10.8938     0.428208
10.8975     0.428338
10.9012     0.428283
10.905     0.428369
10.9087     0.428406
10.9125     0.428258
10.9163     0.428319
10.92     0.428445
10.9237     0.428395
10.9275     0.42857
10.9312     0.428512
10.935     0.428608
10.9388     0.428825
10.9425     0.428859
10.9462     0.429087
10.95     0.429088
10.9537     0.429097
10.9575     0.429364
10.9613     0.42943
10.965     0.429523
10.9688     0.429741
10.9725     0.429644
10.9762     0.429772
10.98     0.430016
10.9838     0.430035
10.9875     0.43026
10.9913     0.430188
10.995     0.430248
10.9987     0.430368
11.0025     0.430476
11.0063     0.430618
11.01     0.430608
11.0138     0.43047
11.0175     0.430558
11.0212     0.430514
11.025     0.430617
11.0288     0.430688
11.0325     0.430401
11.0363     0.430408
11.04     0.430339
11.0437     0.430365
11.0475     0.430282
11.0513     0.430085
11.055     0.429884
11.0588     0.429899
11.0625     0.429701
11.0662     0.42972
11.07     0.4295
11.0737     0.429315
11.0775     0.429233
11.0813     0.429096
11.085     0.429119
11.0887     0.42895
11.0925     0.428738
11.0962     0.428708
11.1     0.428586
11.1038     0.428592
11.1075     0.428581
11.1112     0.428276
11.115     0.428186
11.1187     0.42808
11.1225     0.427994
11.1263     0.428001
11.13     0.427815
11.1337     0.427705
11.1375     0.427615
11.1412     0.427541
11.145     0.4277
11.1488     0.427566
11.1525     0.427401
11.1563     0.427358
11.16     0.427319
11.1637     0.427421
11.1675     0.427335
11.1713     0.427052
11.175     0.427085
11.1788     0.426925
11.1825     0.426887
11.1862     0.426945
11.19     0.426691
11.1938     0.426623
11.1975     0.426414
11.2013     0.426175
11.205     0.426256
11.2087     0.425956
11.2125     0.425849
11.2163     0.425805
11.22     0.4255
11.2238     0.425627
11.2275     0.425598
11.2312     0.425336
11.235     0.425416
11.2388     0.425158
11.2425     0.425161
11.2463     0.425263
11.25     0.42515
11.2537     0.425251
11.2575     0.425202
11.2612     0.425179
11.265     0.425456
11.2688     0.425399
11.2725     0.425429
11.2762     0.425493
11.28     0.425293
11.2837     0.42542
11.2875     0.425591
11.2913     0.425474
11.295     0.425496
11.2987     0.425514
11.3025     0.42544
11.3062     0.425655
11.31     0.425649
11.3138     0.425614
11.3175     0.425683
11.3212     0.425683
11.325     0.425895
11.3287     0.425912
11.3325     0.425956
11.3363     0.426183
11.34     0.426188
11.3438     0.426451
11.3475     0.426584
11.3512     0.426717
11.355     0.42693
11.3588     0.426946
11.3625     0.427218
11.3663     0.42734
11.37     0.427485
11.3737     0.427704
11.3775     0.427825
11.3813     0.42794
11.385     0.428086
11.3888     0.428223
11.3925     0.428384
11.3962     0.428447
11.4     0.428448
11.4038     0.428569
11.4075     0.428552
11.4113     0.428677
11.415     0.428769
11.4187     0.42872
11.4225     0.428718
11.4263     0.428725
11.43     0.428562
11.4338     0.428503
11.4375     0.428387
11.4412     0.428297
11.445     0.428246
11.4487     0.427965
11.4525     0.427827
11.4563     0.427539
11.46     0.427336
11.4637     0.427146
11.4675     0.426661
11.4712     0.426448
11.475     0.426235
11.4788     0.425936
11.4825     0.42578
11.4862     0.425337
11.49     0.425048
11.4937     0.424994
11.4975     0.424656
11.5013     0.424613
11.505     0.424384
11.5087     0.424154
11.5125     0.424145
11.5162     0.423963
11.52     0.423912
11.5238     0.424001
11.5275     0.423878
11.5313     0.423964
11.535     0.424153
11.5387     0.424214
11.5425     0.424632
11.5463     0.424655
11.55     0.424805
11.5538     0.42518
11.5575     0.425249
11.5612     0.425561
11.565     0.425789
11.5688     0.425686
11.5725     0.426043
11.5763     0.426093
11.58     0.426242
11.5837     0.426404
11.5875     0.4262
11.5913     0.426231
11.595     0.426313
11.5988     0.426223
11.6025     0.426179
11.6062     0.426011
11.61     0.425811
11.6138     0.425777
11.6175     0.425687
11.6213     0.425764
11.625     0.425552
11.6287     0.425236
11.6325     0.425326
11.6362     0.425164
11.64     0.425176
11.6438     0.425153
11.6475     0.424841
11.6512     0.424669
11.655     0.424596
11.6587     0.424596
11.6625     0.424687
11.6663     0.424549
11.67     0.424473
11.6737     0.424564
11.6775     0.424646
11.6812     0.424976
11.685     0.425132
11.6888     0.425084
11.6925     0.425433
11.6962     0.42562
11.7     0.426157
11.7037     0.426467
11.7075     0.426655
11.7113     0.426954
11.715     0.42729
11.7188     0.4276
11.7225     0.427875
11.7262     0.427972
11.73     0.428163
11.7338     0.428276
11.7375     0.428455
11.7413     0.428726
11.745     0.428832
11.7487     0.428883
11.7525     0.428985
11.7563     0.428919
11.76     0.429051
11.7638     0.428949
11.7675     0.428763
11.7712     0.428711
11.775     0.42837
11.7788     0.42828
11.7825     0.428153
11.7863     0.42777
11.79     0.427532
11.7937     0.427123
11.7975     0.426727
11.8013     0.426585
11.805     0.426127
11.8088     0.425751
11.8125     0.425436
11.8162     0.425051
11.82     0.424945
11.8237     0.424686
11.8275     0.42435
11.8313     0.424249
11.835     0.423977
11.8387     0.423903
11.8425     0.424014
11.8462     0.423773
11.85     0.42385
11.8538     0.423661
11.8575     0.423697
11.8612     0.423751
11.865     0.423751
11.8687     0.423777
11.8725     0.423815
11.8763     0.423744
11.88     0.424054
11.8837     0.424173
11.8875     0.424275
11.8912     0.424498
11.895     0.424495
11.8988     0.424823
11.9025     0.424955
11.9063     0.425139
11.91     0.425229
11.9137     0.42531
11.9175     0.425207
11.9213     0.425471
11.925     0.425272
11.9288     0.42528
11.9325     0.425218
11.9362     0.424932
11.94     0.424865
11.9438     0.424649
11.9475     0.424449
11.9513     0.42427
11.955     0.423942
11.9587     0.423803
11.9625     0.423644
11.9663     0.423328
11.97     0.423229
11.9738     0.422927
11.9775     0.422886
11.9812     0.422841
11.985     0.422633
11.9888     0.422637
11.9925     0.422554
11.9963     0.422359
12     0.422451
12.0037     0.422339
12.0075     0.422419
12.0112     0.422427
12.015     0.422552
12.0188     0.422792
12.0225     0.422875
12.0262     0.423068
12.03     0.423393
12.0337     0.42357
12.0375     0.423868
12.0413     0.424051
12.045     0.424331
12.0487     0.424679
12.0525     0.424922
12.0562     0.42503
12.06     0.425343
12.0638     0.42537
12.0675     0.42557
12.0712     0.425763
12.075     0.425801
12.0787     0.426062
12.0825     0.426003
12.0863     0.425979
12.09     0.42611
12.0938     0.426072
12.0975     0.426123
12.1012     0.426096
12.105     0.425953
12.1088     0.426027
12.1125     0.425885
12.1163     0.425882
12.12     0.425838
12.1237     0.425557
12.1275     0.425468
12.1313     0.425345
12.135     0.425227
12.1388     0.425111
12.1425     0.424769
12.1462     0.424583
12.15     0.424554
12.1538     0.424339
12.1575     0.424439
12.1613     0.424323
12.165     0.424168
12.1687     0.424327
12.1725     0.424301
12.1763     0.424428
12.18     0.424577
12.1838     0.424432
12.1875     0.424675
12.1912     0.424775
12.195     0.424802
12.1987     0.424969
12.2025     0.424924
12.2063     0.424954
12.21     0.425056
12.2137     0.424988
12.2175     0.425239
12.2212     0.425215
12.225     0.425092
12.2288     0.425163
12.2325     0.425099
12.2362     0.425171
12.24     0.425187
12.2437     0.425001
12.2475     0.425157
12.2513     0.425108
12.255     0.425085
12.2587     0.425173
12.2625     0.424944
12.2662     0.42479
12.27     0.424752
12.2738     0.424669
12.2775     0.424703
12.2813     0.424614
12.285     0.42432
12.2887     0.424236
12.2925     0.423958
12.2963     0.42399
12.3     0.423847
12.3038     0.423452
12.3075     0.423467
12.3112     0.423366
12.315     0.423284
12.3188     0.423381
12.3225     0.423154
12.3263     0.423129
12.33     0.423076
12.3337     0.423031
12.3375     0.42328
12.3413     0.42322
12.345     0.423192
12.3488     0.423239
12.3525     0.42326
12.3562     0.423467
12.36     0.423491
12.3638     0.423532
12.3675     0.423557
12.3713     0.423601
12.375     0.42379
12.3787     0.423866
12.3825     0.423987
12.3862     0.424129
12.39     0.424117
12.3938     0.424307
12.3975     0.424666
12.4012     0.4247
12.405     0.42477
12.4087     0.4248
12.4125     0.424726
12.4163     0.424776
12.42     0.424708
12.4237     0.424588
12.4275     0.424603
12.4312     0.424394
12.435     0.424406
12.4388     0.42442
12.4425     0.424094
12.4462     0.424199
12.45     0.423932
12.4537     0.423838
12.4575     0.42386
12.4613     0.423756
12.465     0.423796
12.4688     0.423696
12.4725     0.423529
12.4762     0.423651
12.48     0.423622
12.4838     0.423602
12.4875     0.42362
12.4913     0.423466
12.495     0.423636
12.4987     0.423701
12.5025     0.423716
12.5063     0.423913
12.51     0.42395
12.5138     0.423949
12.5175     0.424126
12.5212     0.424134
12.525     0.424403
12.5288     0.424427
12.5325     0.424403
12.5363     0.424595
12.54     0.424698
12.5437     0.424817
12.5475     0.424878
12.5513     0.424796
12.555     0.424911
12.5588     0.424909
12.5625     0.424852
12.5662     0.424951
12.57     0.424835
12.5737     0.424715
12.5775     0.42475
12.5813     0.424563
12.585     0.424583
12.5887     0.424449
12.5925     0.424401
12.5962     0.424274
12.6     0.424065
12.6038     0.423947
12.6075     0.42392
12.6112     0.42365
12.615     0.423461
12.6187     0.423293
12.6225     0.423019
12.6263     0.423074
12.63     0.42281
12.6337     0.422759
12.6375     0.422612
12.6412     0.422473
12.645     0.422532
12.6488     0.422469
12.6525     0.422398
12.6563     0.422271
12.66     0.422143
12.6637     0.42215
12.6675     0.422197
12.6713     0.422189
12.675     0.422106
12.6788     0.421981
12.6825     0.421992
12.6862     0.422048
12.69     0.422131
12.6938     0.422172
12.6975     0.422023
12.7013     0.421975
12.705     0.422099
12.7087     0.422127
12.7125     0.422135
12.7163     0.422222
12.72     0.422014
12.7238     0.422013
12.7275     0.42205
12.7312     0.422136
12.735     0.4221
12.7388     0.421852
12.7425     0.421846
12.7463     0.421851
12.75     0.421854
12.7537     0.421916
12.7575     0.421679
12.7612     0.421489
12.765     0.421501
12.7688     0.421407
12.7725     0.421457
12.7762     0.421331
12.78     0.421033
12.7837     0.421166
12.7875     0.421094
12.7913     0.42117
12.795     0.421169
12.7987     0.421018
12.8025     0.421032
12.8062     0.420993
12.81     0.421021
12.8138     0.421171
12.8175     0.421183
12.8212     0.420974
12.825     0.421162
12.8287     0.421193
12.8325     0.42146
12.8363     0.421501
12.84     0.421335
12.8438     0.42148
12.8475     0.421518
12.8512     0.42178
12.855     0.42199
12.8588     0.421868
12.8625     0.421922
12.8663     0.422019
12.87     0.422136
12.8737     0.422441
12.8775     0.422363
12.8813     0.422336
12.885     0.422446
12.8888     0.422452
12.8925     0.422592
12.8962     0.422629
12.9     0.422512
12.9038     0.422593
12.9075     0.42254
12.9113     0.422584
12.915     0.422695
12.9187     0.422534
12.9225     0.422598
12.9263     0.422475
12.93     0.422542
12.9338     0.422671
12.9375     0.422595
12.9412     0.42249
12.945     0.422479
12.9487     0.422401
12.9525     0.422506
12.9563     0.422391
12.96     0.422268
12.9637     0.422233
12.9675     0.422139
12.9712     0.42219
12.975     0.422314
12.9788     0.422187
12.9825     0.422184
12.9862     0.422098
12.99     0.4222
12.9937     0.422246
12.9975     0.422189
13.0013     0.42216
13.005     0.422082
13.0087     0.422001
13.0125     0.422026
13.0162     0.421926
13.02     0.421929
13.0238     0.421822
13.0275     0.421652
13.0313     0.421796
13.035     0.421636
13.0387     0.421575
13.0425     0.421628
13.0463     0.42138
13.05     0.421425
13.0538     0.421548
13.0575     0.421329
13.0612     0.421421
13.065     0.421303
13.0688     0.421197
13.0725     0.421347
13.0763     0.421123
13.08     0.421187
13.0837     0.421134
13.0875     0.421017
13.0913     0.42105
13.095     0.421036
13.0988     0.420962
13.1025     0.421054
13.1062     0.420914
13.11     0.420916
13.1138     0.420965
13.1175     0.420792
13.1213     0.420968
13.125     0.420845
13.1287     0.420778
13.1325     0.420871
13.1362     0.420717
13.14     0.420878
13.1438     0.420853
13.1475     0.420765
13.1512     0.420902
13.155     0.420898
13.1587     0.420942
13.1625     0.421039
13.1663     0.42086
13.17     0.420882
13.1737     0.420803
13.1775     0.420669
13.1812     0.420754
13.185     0.420661
13.1888     0.420621
13.1925     0.420662
13.1962     0.420487
13.2     0.420542
13.2037     0.420615
13.2075     0.420533
13.2113     0.420679
13.215     0.420545
13.2188     0.420552
13.2225     0.420652
13.2262     0.42065
13.23     0.420726
13.2338     0.420775
13.2375     0.420728
13.2413     0.420981
13.245     0.420993
13.2487     0.42107
13.2525     0.421153
13.2563     0.420975
13.26     0.421211
13.2638     0.42127
13.2675     0.421286
13.2712     0.421398
13.275     0.421221
13.2788     0.42119
13.2825     0.421252
13.2863     0.421292
13.29     0.421359
13.2937     0.421223
13.2975     0.421104
13.3013     0.421201
13.305     0.421115
13.3088     0.421249
13.3125     0.421105
13.3162     0.420859
13.32     0.420932
13.3237     0.420918
13.3275     0.420954
13.3313     0.420933
13.335     0.420724
13.3387     0.420767
13.3425     0.420734
13.3462     0.42073
13.35     0.420854
13.3538     0.42064
13.3575     0.420526
13.3612     0.420538
13.365     0.420449
13.3687     0.420532
13.3725     0.420434
13.3763     0.420214
13.38     0.420136
13.3837     0.420072
13.3875     0.420141
13.3912     0.420194
13.395     0.419948
13.3988     0.419883
13.4025     0.419798
13.4063     0.419891
13.41     0.42004
13.4137     0.419804
13.4175     0.419888
13.4213     0.419922
13.425     0.419901
13.4288     0.420092
13.4325     0.42014
13.4362     0.420001
13.44     0.420169
13.4438     0.420119
13.4475     0.420327
13.4513     0.42044
13.455     0.420318
13.4587     0.420423
13.4625     0.420349
13.4663     0.420403
13.47     0.42057
13.4738     0.420453
13.4775     0.420366
13.4812     0.420311
13.485     0.420148
13.4888     0.420403
13.4925     0.420277
13.4963     0.420053
13.5     0.4201
13.5037     0.419883
13.5075     0.4201
13.5112     0.420043
13.515     0.419813
13.5188     0.419881
13.5225     0.419742
13.5262     0.419731
13.53     0.419642
13.5337     0.419556
13.5375     0.419422
13.5413     0.419207
13.545     0.419127
13.5487     0.419187
13.5525     0.418977
13.5562     0.418939
13.56     0.418814
13.5638     0.418643
13.5675     0.418699
13.5712     0.418792
13.575     0.41869
13.5787     0.418758
13.5825     0.418644
13.5863     0.418707
13.59     0.418845
13.5938     0.418898
13.5975     0.418969
13.6012     0.418811
13.605     0.418855
13.6088     0.419017
13.6125     0.419038
13.6163     0.419049
13.62     0.41903
13.6237     0.419104
13.6275     0.419191
13.6313     0.419292
13.635     0.419335
13.6388     0.419474
13.6425     0.419369
13.6462     0.41959
13.65     0.419658
13.6538     0.419645
13.6575     0.419797
13.6613     0.419764
13.665     0.419704
13.6687     0.419779
13.6725     0.419709
13.6763     0.419791
13.68     0.419713
13.6838     0.419659
13.6875     0.419706
13.6912     0.419524
13.695     0.419633
13.6987     0.419536
13.7025     0.419356
13.7063     0.419434
13.71     0.419232
13.7137     0.419242
13.7175     0.419392
13.7212     0.41929
13.725     0.419295
13.7288     0.419346
13.7325     0.419197
13.7362     0.419366
13.74     0.419369
13.7437     0.419387
13.7475     0.419528
13.7513     0.419306
13.755     0.419412
13.7587     0.419623
13.7625     0.419531
13.7662     0.419617
13.77     0.419621
13.7738     0.41969
13.7775     0.419853
13.7813     0.419915
13.785     0.419982
13.7887     0.420094
13.7925     0.420042
13.7963     0.42024
13.8     0.420471
13.8038     0.420553
13.8075     0.420707
13.8112     0.420617
13.815     0.420754
13.8188     0.42098
13.8225     0.42084
13.8263     0.421021
13.83     0.420918
13.8337     0.420844
13.8375     0.420983
13.8413     0.42095
13.845     0.421071
13.8488     0.420914
13.8525     0.420689
13.8562     0.420785
13.86     0.420737
13.8638     0.420808
13.8675     0.420723
13.8713     0.420471
13.875     0.420422
13.8787     0.420318
13.8825     0.420279
13.8862     0.420292
13.89     0.419977
13.8938     0.419801
13.8975     0.41974
13.9012     0.419742
13.905     0.419686
13.9087     0.419446
13.9125     0.419209
13.9163     0.419268
13.92     0.41925
13.9237     0.419357
13.9275     0.419378
13.9312     0.419148
13.935     0.419112
13.9388     0.419228
13.9425     0.419268
13.9462     0.41937
13.95     0.419241
13.9537     0.419297
13.9575     0.419291
13.9613     0.419303
13.965     0.419578
13.9688     0.419435
13.9725     0.419327
13.9762     0.419428
13.98     0.419393
13.9838     0.41957
13.9875     0.419533
13.9913     0.419395
13.995     0.419374
13.9987     0.419368
14.0025     0.419343
14.0063     0.419405
14.01     0.419169
14.0138     0.419187
14.0175     0.419043
14.0212     0.418922
14.025     0.419039
14.0288     0.418926
14.0325     0.418774
14.0363     0.418659
14.04     0.418628
14.0437     0.418738
14.0475     0.418714
14.0513     0.418495
14.055     0.418518
14.0588     0.418387
14.0625     0.418416
14.0662     0.418537
14.07     0.418355
14.0737     0.418289
14.0775     0.418294
14.0813     0.418362
14.085     0.418557
14.0887     0.418453
14.0925     0.418403
14.0962     0.418435
14.1     0.418366
14.1038     0.418586
14.1075     0.418628
14.1112     0.418639
14.115     0.418816
14.1187     0.418697
14.1225     0.418962
14.1263     0.419122
14.13     0.419042
14.1337     0.419195
14.1375     0.41919
14.1412     0.419242
14.145     0.419384
14.1488     0.419287
14.1525     0.419264
14.1563     0.419076
14.16     0.418866
14.1637     0.418994
14.1675     0.418987
14.1713     0.41889
14.175     0.41896
14.1788     0.418852
14.1825     0.418889
14.1862     0.418925
14.19     0.41875
14.1938     0.418743
14.1975     0.418616
14.2013     0.418594
14.205     0.418579
14.2087     0.418517
14.2125     0.418382
14.2163     0.418232
14.22     0.41808
14.2238     0.418076
14.2275     0.417856
14.2312     0.417718
14.235     0.417644
14.2388     0.417432
14.2425     0.417434
14.2463     0.417254
14.25     0.417242
14.2537     0.41718
14.2575     0.417047
14.2612     0.416993
14.265     0.416765
14.2688     0.416554
14.2725     0.41657
14.2762     0.41629
14.28     0.416164
14.2837     0.416124
14.2875     0.415851
14.2913     0.415874
14.295     0.416041
14.2987     0.415986
14.3025     0.415933
14.3062     0.415908
14.31     0.416128
14.3138     0.416357
14.3175     0.416316
14.3212     0.416447
14.325     0.416517
14.3287     0.416396
14.3325     0.416595
14.3363     0.416406
14.34     0.416369
14.3438     0.416289
14.3475     0.416045
14.3512     0.416117
14.355     0.416114
14.3588     0.416002
14.3625     0.416235
14.3663     0.416078
14.37     0.416189
14.3737     0.416468
14.3775     0.416552
14.3813     0.416826
14.385     0.41697
14.3888     0.41714
14.3925     0.417424
14.3962     0.417516
14.4     0.41766
14.4038     0.417766
14.4075     0.417582
14.4113     0.417736
14.415     0.417777
14.4187     0.417743
14.4225     0.417775
14.4263     0.417565
14.43     0.417467
14.4338     0.417438
14.4375     0.417341
14.4412     0.417459
14.445     0.41736
14.4487     0.417245
14.4525     0.417397
14.4563     0.417423
14.46     0.417557
14.4637     0.4176
14.4675     0.417404
14.4712     0.417502
14.475     0.41749
14.4788     0.417536
14.4825     0.417696
14.4862     0.417503
14.49     0.417472
14.4937     0.417561
14.4975     0.417663
14.5013     0.417881
14.505     0.417841
14.5087     0.417743
14.5125     0.417873
14.5162     0.418029
14.52     0.418318
14.5238     0.418415
14.5275     0.41839
14.5313     0.418541
14.535     0.418599
14.5387     0.418732
14.5425     0.418842
14.5463     0.418677
14.55     0.418673
14.5538     0.418468
14.5575     0.418472
14.5612     0.418447
14.565     0.418197
14.5688     0.418018
14.5725     0.417885
14.5763     0.417775
14.58     0.418071
14.5837     0.417968
14.5875     0.417781
14.5913     0.417818
14.595     0.417706
14.5988     0.417886
14.6025     0.417974
14.6062     0.417729
14.61     0.417692
14.6138     0.417651
14.6175     0.417607
14.6213     0.417719
14.625     0.417477
14.6287     0.417412
14.6325     0.417317
14.6362     0.417224
14.64     0.417493
14.6438     0.417405
14.6475     0.41721
14.6512     0.417211
14.655     0.417151
14.6587     0.417251
14.6625     0.417259
14.6663     0.417089
14.67     0.417252
14.6737     0.416975
14.6775     0.41693
14.6812     0.417033
14.685     0.41679
14.6888     0.41671
14.6925     0.416491
14.6962     0.416344
14.7     0.416399
14.7037     0.416228
14.7075     0.416063
14.7113     0.416105
14.715     0.415855
14.7188     0.415991
14.7225     0.416045
14.7262     0.415917
14.73     0.416027
14.7338     0.416
14.7375     0.416023
14.7413     0.416225
14.745     0.416225
14.7487     0.41644
14.7525     0.416487
14.7563     0.416433
14.76     0.416547
14.7638     0.416538
14.7675     0.416554
14.7712     0.4166
14.775     0.416561
14.7788     0.416642
14.7825     0.416818
14.7863     0.416757
14.79     0.416963
14.7937     0.416888
14.7975     0.416968
14.8013     0.417196
14.805     0.417228
14.8088     0.417491
14.8125     0.41747
14.8162     0.41762
14.82     0.417847
14.8237     0.4179
14.8275     0.418126
14.8313     0.418214
14.835     0.41824
14.8387     0.418369
14.8425     0.418322
14.8462     0.418397
14.85     0.418443
14.8538     0.418328
14.8575     0.418394
14.8612     0.418337
14.865     0.41824
14.8687     0.418355
14.8725     0.418293
14.8763     0.418227
14.88     0.418208
14.8837     0.418009
14.8875     0.418057
14.8912     0.418139
14.895     0.417999
14.8988     0.41808
14.9025     0.417835
14.9063     0.417983
14.91     0.417896
14.9137     0.417863
14.9175     0.418024
14.9213     0.417968
14.925     0.41799
14.9288     0.418074
14.9325     0.41805
14.9362     0.418207
14.94     0.418224
14.9438     0.418072
14.9475     0.418328
14.9513     0.41834
14.955     0.418416
14.9587     0.418492
14.9625     0.418355
14.9663     0.418389
14.97     0.418474
14.9738     0.418377
14.9775     0.418536
14.9812     0.418305
14.985     0.4182
14.9888     0.418207
14.9925     0.418084
14.9963     0.418158
15     0.417962
1
Don`t Show mark
Exponential decrease
0.415851
0.900213
1000
0.001
1055
19
Automatic fit
Reference is not zero
Graph
0.415851
0.900213
0
Measured value
0.00375
15
0
Time (sec)
