# Supplementary material for: Lactone Enolates of Isochroman-3-ones and 2-Coumaranones: Quantification of Their Nucleophilicity in DMSO and Conjugate Additions to Chalcones
Source: J Org Chem. 2024 Apr 30;89(10):6915–28. doi: 10.1021/acs.joc.4c00277 (PMC11110064; doi:10.1021/acs.joc.4c00277)
Supplement: Supplementary file 2 — jo4c00277_si_002.zip [file jo4c00277_si_002.zip › 5+6f coumaranone_mF-tBu/20equiv-CH-Acid-mF-tBu.txt]

ProDataTSV

Title: 

Remarks:
#User: SX User
#HV (Absorbance channel): 445.709
#Samples per point: 60
#Sample period: 12.5 us
#Temperature: 20.02 C
#Cell type: Stopped Flow
#Pathlength: 10
Time Stamp : 2023/02/08 15:14:16
The data was saved to file : C:\Users\SX User\Documents\My Data\aija\5-membered CH-Acid-mF-tBu\20equiv-CH-Acid-mF-tBu.txt.


Last Modified: Wed Feb 08 15:14:38 2023 by unknown.

Options:

History: 
User : SX User

Version : SX v.4.5.0.9 Build : Aug 18 2015 12:03:04

DataStore created and initialized for data acquisition.

Time Stamp : Wed Feb 08 15:12:51 2023


----------------------------------------------------


User : SX User

Version : SX v.4.5.0.9 Build : Aug 18 2015 12:03:04

The plot view was reset. All previous modifications undone.

Time Stamp : Wed Feb 08 15:13:58 2023


----------------------------------------------------


User : SX User

Version : SX v.4.5.0.9 Build : Aug 18 2015 12:03:04

Averaged Traces : 

\..0

\..1

\..2

\..3

\..4

New line :  \..Average::0

Time Stamp : Wed Feb 08 15:14:07 2023


----------------------------------------------------


User : SX User

Version : SX v.4.5.0.9 Build : Aug 18 2015 12:03:04

DataStore created and initialized for data acquisition.

Time Stamp : Wed Feb 08 15:14:16 2023


----------------------------------------------------


Available Dimensions:	2
Time	4000 time points over 3s,linear,oversampled,external trigger,pressure hold off (pressure released immediately)
Repeat	1 repeats in set., -iter option selected

Available Properties: 	1
Absorbance	

Data:


Absorbance
Time	Repeat
	5	
0.00075	1.62279
0.0015	1.62399
0.00225	1.62368
0.003	1.62246
0.00375	1.62095
0.0045	1.6185
0.00525	1.61749
0.006	1.61749
0.00675	1.61573
0.0075	1.6151
0.00825	1.61393
0.009	1.61469
0.00975	1.61293
0.0105	1.61174
0.01125	1.61051
0.012	1.60931
0.01275	1.60736
0.0135	1.60554
0.01425	1.60503
0.015	1.604
0.01575	1.60283
0.0165	1.60238
0.01725	1.60153
0.018	1.60177
0.01875	1.60212
0.0195	1.60208
0.02025	1.60032
0.021	1.59918
0.02175	1.5964
0.0225	1.59547
0.02325	1.59415
0.024	1.59403
0.02475	1.59358
0.0255	1.59284
0.02625	1.59178
0.027	1.59046
0.02775	1.58992
0.0285	1.58985
0.02925	1.58982
0.03	1.59007
0.03075	1.58911
0.0315	1.58705
0.03225	1.5857
0.033	1.58444
0.03375	1.5832
0.0345	1.58226
0.03525	1.58145
0.036	1.58096
0.03675	1.58062
0.0375	1.58033
0.03825	1.58007
0.039	1.57916
0.03975	1.57841
0.0405	1.57678
0.04125	1.57494
0.042	1.57417
0.04275	1.57251
0.0435	1.5719
0.04425	1.57028
0.045	1.56872
0.04575	1.56869
0.0465	1.56834
0.04725	1.56702
0.048	1.56687
0.04875	1.56666
0.0495	1.5662
0.05025	1.56479
0.051	1.56357
0.05175	1.56171
0.0525	1.56037
0.05325	1.55956
0.054	1.55873
0.05475	1.55798
0.0555	1.5567
0.05625	1.5561
0.057	1.55494
0.05775	1.55518
0.0585	1.55497
0.05925	1.55487
0.06	1.55377
0.06075	1.55231
0.0615	1.5511
0.06225	1.54902
0.063	1.54707
0.06375	1.54694
0.0645	1.54645
0.06525	1.54492
0.066	1.54441
0.06675	1.54367
0.0675	1.54258
0.06825	1.5429
0.069	1.54184
0.06975	1.54164
0.0705	1.54067
0.07125	1.53894
0.072	1.53796
0.07275	1.53674
0.0735	1.53561
0.07425	1.53517
0.075	1.53428
0.07575	1.53348
0.0765	1.53392
0.07725	1.53301
0.078	1.53275
0.07875	1.53193
0.0795	1.53141
0.08025	1.53042
0.081	1.52891
0.08175	1.52726
0.0825	1.52554
0.08325	1.52569
0.084	1.52448
0.08475	1.52392
0.0855	1.52302
0.08625	1.52173
0.087	1.52186
0.08775	1.52213
0.0885	1.52164
0.08925	1.52095
0.09	1.52043
0.09075	1.51875
0.0915	1.51703
0.09225	1.51576
0.093	1.5147
0.09375	1.51433
0.0945	1.51376
0.09525	1.51354
0.096	1.51215
0.09675	1.51123
0.0975	1.51174
0.09825	1.51122
0.099	1.51082
0.09975	1.50989
0.1005	1.5092
0.10125	1.50716
0.102	1.50553
0.10275	1.50476
0.1035	1.50385
0.10425	1.50288
0.105	1.50215
0.10575	1.50191
0.1065	1.501
0.10725	1.501
0.108	1.5006
0.10875	1.50022
0.1095	1.49905
0.11025	1.49816
0.111	1.49684
0.11175	1.49555
0.1125	1.49431
0.11325	1.49348
0.114	1.49318
0.11475	1.49246
0.1155	1.4918
0.11625	1.4914
0.117	1.49054
0.11775	1.49054
0.1185	1.48988
0.11925	1.48889
0.12	1.48778
0.12075	1.48667
0.1215	1.4851
0.12225	1.48408
0.123	1.48305
0.12375	1.48266
0.1245	1.48119
0.12525	1.48111
0.126	1.48074
0.12675	1.47987
0.1275	1.47958
0.12825	1.47924
0.129	1.47824
0.12975	1.47808
0.1305	1.47654
0.13125	1.47525
0.132	1.47366
0.13275	1.47263
0.1335	1.47236
0.13425	1.47117
0.135	1.47106
0.13575	1.47033
0.1365	1.47004
0.13725	1.47016
0.138	1.46936
0.13875	1.46817
0.1395	1.46825
0.14025	1.4664
0.141	1.46519
0.14175	1.46414
0.1425	1.46368
0.14325	1.4622
0.144	1.46141
0.14475	1.46079
0.1455	1.45987
0.14625	1.45972
0.147	1.45979
0.14775	1.45921
0.1485	1.45924
0.14925	1.45871
0.15	1.457
0.15075	1.45607
0.1515	1.45476
0.15225	1.45384
0.153	1.45285
0.15375	1.45237
0.1545	1.45176
0.15525	1.45115
0.156	1.45061
0.15675	1.45008
0.1575	1.45018
0.15825	1.44924
0.159	1.44822
0.15975	1.44751
0.1605	1.44673
0.16125	1.44522
0.162	1.44402
0.16275	1.44315
0.1635	1.4427
0.16425	1.44213
0.165	1.44168
0.16575	1.44062
0.1665	1.44029
0.16725	1.44016
0.168	1.43959
0.16875	1.4393
0.1695	1.43828
0.17025	1.43689
0.171	1.43579
0.17175	1.43487
0.1725	1.43365
0.17325	1.43334
0.174	1.43164
0.17475	1.43206
0.1755	1.43137
0.17625	1.43098
0.177	1.43107
0.17775	1.43098
0.1785	1.43018
0.17925	1.42857
0.18	1.42734
0.18075	1.42595
0.1815	1.42505
0.18225	1.42495
0.183	1.42433
0.18375	1.42414
0.1845	1.42281
0.18525	1.42178
0.186	1.42155
0.18675	1.42123
0.1875	1.42017
0.18825	1.42031
0.189	1.4201
0.18975	1.41909
0.1905	1.41794
0.19125	1.41698
0.192	1.4157
0.19275	1.41489
0.1935	1.41386
0.19425	1.4138
0.195	1.41343
0.19575	1.41279
0.1965	1.41257
0.19725	1.41204
0.198	1.41169
0.19875	1.41068
0.1995	1.4096
0.20025	1.4084
0.201	1.40715
0.20175	1.40678
0.2025	1.40601
0.20325	1.40571
0.204	1.40497
0.20475	1.40417
0.2055	1.4037
0.20625	1.40307
0.207	1.40289
0.20775	1.40272
0.2085	1.40237
0.20925	1.40159
0.21	1.39978
0.21075	1.39859
0.2115	1.39782
0.21225	1.39746
0.213	1.39669
0.21375	1.39656
0.2145	1.39579
0.21525	1.39477
0.216	1.39425
0.21675	1.39421
0.2175	1.39416
0.21825	1.39373
0.219	1.39336
0.21975	1.39202
0.2205	1.39066
0.22125	1.3889
0.222	1.38857
0.22275	1.38813
0.2235	1.3878
0.22425	1.38664
0.225	1.3866
0.22575	1.38595
0.2265	1.3858
0.22725	1.38578
0.228	1.38484
0.22875	1.38439
0.2295	1.38356
0.23025	1.38256
0.231	1.38201
0.23175	1.38083
0.2325	1.38035
0.23325	1.379
0.234	1.37851
0.23475	1.37816
0.2355	1.37784
0.23625	1.37755
0.237	1.37736
0.23775	1.37654
0.2385	1.37662
0.23925	1.37496
0.24	1.3743
0.24075	1.37318
0.2415	1.37157
0.24225	1.37164
0.243	1.37092
0.24375	1.3704
0.2445	1.36998
0.24525	1.36947
0.246	1.36938
0.24675	1.36855
0.2475	1.36828
0.24825	1.36834
0.249	1.36713
0.24975	1.36605
0.2505	1.3654
0.25125	1.36425
0.252	1.36362
0.25275	1.36286
0.2535	1.36209
0.25425	1.36191
0.255	1.36154
0.25575	1.36067
0.2565	1.36069
0.25725	1.36038
0.258	1.35931
0.25875	1.35911
0.2595	1.35785
0.26025	1.35682
0.261	1.35593
0.26175	1.35513
0.2625	1.35395
0.26325	1.35387
0.264	1.35353
0.26475	1.35313
0.2655	1.35265
0.26625	1.35313
0.267	1.35267
0.26775	1.3517
0.2685	1.35109
0.26925	1.34954
0.27	1.34891
0.27075	1.34739
0.2715	1.34714
0.27225	1.34755
0.273	1.34679
0.27375	1.3461
0.2745	1.34534
0.27525	1.34452
0.276	1.34414
0.27675	1.34408
0.2775	1.34379
0.27825	1.3429
0.279	1.34222
0.27975	1.34163
0.2805	1.34034
0.28125	1.33943
0.282	1.33883
0.28275	1.338
0.2835	1.33767
0.28425	1.33702
0.285	1.33673
0.28575	1.33683
0.2865	1.33641
0.28725	1.33626
0.288	1.33538
0.28875	1.33482
0.2895	1.33426
0.29025	1.3328
0.291	1.33201
0.29175	1.33142
0.2925	1.33087
0.29325	1.33018
0.294	1.33009
0.29475	1.32966
0.2955	1.32958
0.29625	1.32942
0.297	1.3284
0.29775	1.32794
0.2985	1.32732
0.29925	1.32631
0.3	1.3251
0.30075	1.3244
0.3015	1.32426
0.30225	1.32372
0.303	1.323
0.30375	1.32219
0.3045	1.3217
0.30525	1.32168
0.306	1.32146
0.30675	1.32188
0.3075	1.32126
0.30825	1.32038
0.309	1.31922
0.30975	1.31834
0.3105	1.31731
0.31125	1.31702
0.312	1.31618
0.31275	1.3159
0.3135	1.31591
0.31425	1.31548
0.315	1.31491
0.31575	1.31455
0.3165	1.31431
0.31725	1.31348
0.318	1.31262
0.31875	1.31231
0.3195	1.31133
0.32025	1.31049
0.321	1.30971
0.32175	1.30982
0.3225	1.30861
0.32325	1.30808
0.324	1.30786
0.32475	1.30756
0.3255	1.30705
0.32625	1.30714
0.327	1.30675
0.32775	1.30633
0.3285	1.30521
0.32925	1.30463
0.33	1.30351
0.33075	1.30302
0.3315	1.30238
0.33225	1.30216
0.333	1.30179
0.33375	1.3015
0.3345	1.30069
0.33525	1.30049
0.336	1.30008
0.33675	1.30009
0.3375	1.2992
0.33825	1.29888
0.339	1.29814
0.33975	1.29685
0.3405	1.29636
0.34125	1.29553
0.342	1.295
0.34275	1.2945
0.3435	1.29425
0.34425	1.29419
0.345	1.29332
0.34575	1.29309
0.3465	1.29295
0.34725	1.29226
0.348	1.29243
0.34875	1.29175
0.3495	1.29049
0.35025	1.29
0.351	1.28904
0.35175	1.28911
0.3525	1.28824
0.35325	1.28762
0.354	1.28718
0.35475	1.28751
0.3555	1.28741
0.35625	1.28703
0.357	1.28625
0.35775	1.28555
0.3585	1.28478
0.35925	1.28343
0.36	1.28301
0.36075	1.28243
0.3615	1.28273
0.36225	1.28204
0.363	1.28163
0.36375	1.28082
0.3645	1.28057
0.36525	1.28025
0.366	1.28019
0.36675	1.28006
0.3675	1.27975
0.36825	1.27884
0.369	1.27826
0.36975	1.27756
0.3705	1.27651
0.37125	1.27667
0.372	1.27591
0.37275	1.27572
0.3735	1.27484
0.37425	1.27478
0.375	1.27443
0.37575	1.27419
0.3765	1.27389
0.37725	1.27379
0.378	1.27307
0.37875	1.27164
0.3795	1.27103
0.38025	1.27036
0.381	1.26985
0.38175	1.26916
0.3825	1.26903
0.38325	1.26876
0.384	1.26847
0.38475	1.26831
0.3855	1.26793
0.38625	1.26766
0.387	1.26715
0.38775	1.26577
0.3885	1.26571
0.38925	1.2649
0.39	1.26474
0.39075	1.26423
0.3915	1.26408
0.39225	1.26306
0.393	1.26259
0.39375	1.26199
0.3945	1.26197
0.39525	1.26201
0.396	1.26205
0.39675	1.26155
0.3975	1.26088
0.39825	1.25988
0.399	1.2589
0.39975	1.2583
0.4005	1.25748
0.40125	1.25701
0.402	1.25684
0.40275	1.25711
0.4035	1.2565
0.40425	1.25598
0.405	1.25541
0.40575	1.25528
0.4065	1.25503
0.40725	1.25443
0.408	1.25389
0.40875	1.25331
0.4095	1.25272
0.41025	1.25237
0.411	1.25148
0.41175	1.2508
0.4125	1.25075
0.41325	1.2502
0.414	1.25027
0.41475	1.24987
0.4155	1.24978
0.41625	1.2492
0.417	1.24894
0.41775	1.24814
0.4185	1.24739
0.41925	1.24676
0.42	1.24604
0.42075	1.24556
0.4215	1.24501
0.42225	1.24477
0.423	1.24442
0.42375	1.24438
0.4245	1.24436
0.42525	1.24406
0.426	1.24353
0.42675	1.24349
0.4275	1.24279
0.42825	1.24175
0.429	1.24131
0.42975	1.24055
0.4305	1.2403
0.43125	1.23984
0.432	1.23949
0.43275	1.23942
0.4335	1.23894
0.43425	1.23834
0.435	1.23841
0.43575	1.23797
0.4365	1.23768
0.43725	1.23731
0.438	1.23697
0.43875	1.23616
0.4395	1.2354
0.44025	1.23442
0.441	1.23422
0.44175	1.23341
0.4425	1.2336
0.44325	1.2334
0.444	1.23302
0.44475	1.23326
0.4455	1.23275
0.44625	1.233
0.447	1.23181
0.44775	1.23178
0.4485	1.23098
0.44925	1.23021
0.45	1.22994
0.45075	1.22971
0.4515	1.22907
0.45225	1.22875
0.453	1.22848
0.45375	1.22817
0.4545	1.22793
0.45525	1.22777
0.456	1.22771
0.45675	1.227
0.4575	1.22635
0.45825	1.22578
0.459	1.22484
0.45975	1.22455
0.4605	1.22435
0.46125	1.22358
0.462	1.2233
0.46275	1.2233
0.4635	1.2225
0.46425	1.22236
0.465	1.2227
0.46575	1.2225
0.4665	1.22191
0.46725	1.2216
0.468	1.22112
0.46875	1.21984
0.4695	1.21951
0.47025	1.2193
0.471	1.21893
0.47175	1.2184
0.4725	1.21875
0.47325	1.21806
0.474	1.21805
0.47475	1.21832
0.4755	1.21742
0.47625	1.2171
0.477	1.21644
0.47775	1.21556
0.4785	1.21547
0.47925	1.21484
0.48	1.2142
0.48075	1.21417
0.4815	1.21337
0.48225	1.21331
0.483	1.21287
0.48375	1.21254
0.4845	1.21269
0.48525	1.21235
0.486	1.21228
0.48675	1.21195
0.4875	1.21128
0.48825	1.21059
0.489	1.20984
0.48975	1.20947
0.4905	1.20928
0.49125	1.20908
0.492	1.20879
0.49275	1.20862
0.4935	1.20839
0.49425	1.20814
0.495	1.2083
0.49575	1.20788
0.4965	1.20766
0.49725	1.2067
0.498	1.20614
0.49875	1.20576
0.4995	1.20501
0.50025	1.20459
0.501	1.20422
0.50175	1.20414
0.5025	1.20424
0.50325	1.20357
0.504	1.20393
0.50475	1.20323
0.5055	1.2032
0.50625	1.20313
0.507	1.20242
0.50775	1.20221
0.5085	1.20194
0.50925	1.20102
0.51	1.20087
0.51075	1.20039
0.5115	1.20009
0.51225	1.19967
0.513	1.19988
0.51375	1.19998
0.5145	1.19961
0.51525	1.19942
0.516	1.19953
0.51675	1.19864
0.5175	1.19779
0.51825	1.19689
0.519	1.19663
0.51975	1.19649
0.5205	1.19603
0.52125	1.19564
0.522	1.19616
0.52275	1.19533
0.5235	1.19523
0.52425	1.19496
0.525	1.19467
0.52575	1.19454
0.5265	1.1951
0.52725	1.19397
0.528	1.19356
0.52875	1.1933
0.5295	1.19277
0.53025	1.19197
0.531	1.19186
0.53175	1.19157
0.5325	1.19144
0.53325	1.1916
0.534	1.19173
0.53475	1.19128
0.5355	1.19102
0.53625	1.19058
0.537	1.19038
0.53775	1.18948
0.5385	1.18864
0.53925	1.18857
0.54	1.1888
0.54075	1.1882
0.5415	1.18757
0.54225	1.18762
0.543	1.18753
0.54375	1.18733
0.5445	1.1867
0.54525	1.18699
0.546	1.18673
0.54675	1.18592
0.5475	1.18586
0.54825	1.18511
0.549	1.18489
0.54975	1.18447
0.5505	1.18459
0.55125	1.18419
0.552	1.18359
0.55275	1.1835
0.5535	1.18314
0.55425	1.18336
0.555	1.18352
0.55575	1.1833
0.5565	1.18285
0.55725	1.18192
0.558	1.18142
0.55875	1.18067
0.5595	1.18053
0.56025	1.18029
0.561	1.18032
0.56175	1.18009
0.5625	1.18006
0.56325	1.17996
0.564	1.1797
0.56475	1.17931
0.5655	1.17938
0.56625	1.17882
0.567	1.1784
0.56775	1.17778
0.5685	1.17768
0.56925	1.17732
0.57	1.17702
0.57075	1.17702
0.5715	1.17671
0.57225	1.17629
0.573	1.17607
0.57375	1.17606
0.5745	1.1761
0.57525	1.17589
0.576	1.17559
0.57675	1.17543
0.5775	1.17445
0.57825	1.17409
0.579	1.17347
0.57975	1.17356
0.5805	1.17326
0.58125	1.17323
0.582	1.17262
0.58275	1.17246
0.5835	1.17261
0.58425	1.17263
0.585	1.17237
0.58575	1.17261
0.5865	1.17171
0.58725	1.17074
0.588	1.17026
0.58875	1.17024
0.5895	1.16992
0.59025	1.16977
0.591	1.1697
0.59175	1.16939
0.5925	1.16908
0.59325	1.16955
0.594	1.16954
0.59475	1.16925
0.5955	1.16895
0.59625	1.16839
0.597	1.16798
0.59775	1.16771
0.5985	1.1673
0.59925	1.16656
0.6	1.16627
0.60075	1.16609
0.6015	1.16585
0.60225	1.16606
0.603	1.16609
0.60375	1.1663
0.6045	1.16599
0.60525	1.16582
0.606	1.16523
0.60675	1.16458
0.6075	1.1639
0.60825	1.16354
0.609	1.16356
0.60975	1.16343
0.6105	1.16315
0.61125	1.163
0.612	1.16276
0.61275	1.16272
0.6135	1.16201
0.61425	1.16231
0.615	1.16222
0.61575	1.16171
0.6165	1.16164
0.61725	1.16101
0.618	1.16042
0.61875	1.16001
0.6195	1.15981
0.62025	1.15953
0.621	1.15961
0.62175	1.15938
0.6225	1.15938
0.62325	1.15919
0.624	1.15902
0.62475	1.15917
0.6255	1.15842
0.62625	1.15822
0.627	1.15809
0.62775	1.15707
0.6285	1.15682
0.62925	1.15674
0.63	1.15663
0.63075	1.15622
0.6315	1.15631
0.63225	1.1562
0.633	1.15636
0.63375	1.15593
0.6345	1.15575
0.63525	1.15513
0.636	1.15463
0.63675	1.15474
0.6375	1.15442
0.63825	1.15357
0.639	1.15368
0.63975	1.15343
0.6405	1.15309
0.64125	1.15284
0.642	1.15248
0.64275	1.15245
0.6435	1.1527
0.64425	1.1523
0.645	1.15217
0.64575	1.15181
0.6465	1.15139
0.64725	1.151
0.648	1.15027
0.64875	1.15005
0.6495	1.15028
0.65025	1.14991
0.651	1.14981
0.65175	1.14994
0.6525	1.14973
0.65325	1.14977
0.654	1.1493
0.65475	1.14939
0.6555	1.14851
0.65625	1.14823
0.657	1.1479
0.65775	1.14771
0.6585	1.14727
0.65925	1.14721
0.66	1.14691
0.66075	1.14665
0.6615	1.1465
0.66225	1.14614
0.663	1.14654
0.66375	1.14606
0.6645	1.1461
0.66525	1.14594
0.666	1.14496
0.66675	1.14475
0.6675	1.14429
0.66825	1.14421
0.669	1.14399
0.66975	1.14375
0.6705	1.14328
0.67125	1.14322
0.672	1.14351
0.67275	1.14294
0.6735	1.14307
0.67425	1.14318
0.675	1.14295
0.67575	1.14233
0.6765	1.14191
0.67725	1.14119
0.678	1.14129
0.67875	1.14115
0.6795	1.14088
0.68025	1.14063
0.681	1.14074
0.68175	1.14007
0.6825	1.13978
0.68325	1.13983
0.684	1.13973
0.68475	1.13952
0.6855	1.1394
0.68625	1.13896
0.687	1.13852
0.68775	1.13808
0.6885	1.13776
0.68925	1.13777
0.69	1.13726
0.69075	1.1374
0.6915	1.13715
0.69225	1.13758
0.693	1.1375
0.69375	1.13756
0.6945	1.13657
0.69525	1.13667
0.696	1.13575
0.69675	1.13552
0.6975	1.13512
0.69825	1.13502
0.699	1.13478
0.69975	1.13476
0.7005	1.13481
0.70125	1.13451
0.702	1.13416
0.70275	1.1342
0.7035	1.134
0.70425	1.13391
0.705	1.13354
0.70575	1.13345
0.7065	1.13314
0.70725	1.13262
0.708	1.13214
0.70875	1.13244
0.7095	1.13239
0.71025	1.13201
0.711	1.13191
0.71175	1.13191
0.7125	1.13163
0.71325	1.13171
0.714	1.13168
0.71475	1.13145
0.7155	1.13079
0.71625	1.13041
0.717	1.13022
0.71775	1.1295
0.7185	1.12933
0.71925	1.12951
0.72	1.12885
0.72075	1.12909
0.7215	1.12908
0.72225	1.12932
0.723	1.12913
0.72375	1.12887
0.7245	1.12865
0.72525	1.1281
0.726	1.12779
0.72675	1.12765
0.7275	1.12758
0.72825	1.12768
0.729	1.1272
0.72975	1.12687
0.7305	1.12653
0.73125	1.12649
0.732	1.12657
0.73275	1.12668
0.7335	1.12668
0.73425	1.12657
0.735	1.12627
0.73575	1.12561
0.7365	1.12527
0.73725	1.12482
0.738	1.12459
0.73875	1.12449
0.7395	1.12423
0.74025	1.1246
0.741	1.12449
0.74175	1.12475
0.7425	1.1245
0.74325	1.12424
0.744	1.12424
0.74475	1.12352
0.7455	1.12341
0.74625	1.12324
0.747	1.12317
0.74775	1.12265
0.7485	1.12239
0.74925	1.12251
0.75	1.12206
0.75075	1.12252
0.7515	1.12212
0.75225	1.12218
0.753	1.1219
0.75375	1.12192
0.7545	1.12162
0.75525	1.12138
0.756	1.12121
0.75675	1.12054
0.7575	1.12049
0.75825	1.12008
0.759	1.12002
0.75975	1.11969
0.7605	1.12011
0.76125	1.11991
0.762	1.11948
0.76275	1.12022
0.7635	1.12005
0.76425	1.11949
0.765	1.11941
0.76575	1.11895
0.7665	1.11851
0.76725	1.11829
0.768	1.11798
0.76875	1.11808
0.7695	1.11831
0.77025	1.11763
0.771	1.11776
0.77175	1.1176
0.7725	1.11763
0.77325	1.1171
0.774	1.11731
0.77475	1.11757
0.7755	1.11659
0.77625	1.11666
0.777	1.11611
0.77775	1.11594
0.7785	1.11573
0.77925	1.11543
0.78	1.11538
0.78075	1.11549
0.7815	1.11554
0.78225	1.11619
0.783	1.11559
0.78375	1.1156
0.7845	1.11485
0.78525	1.11459
0.786	1.11415
0.78675	1.11415
0.7875	1.1137
0.78825	1.11351
0.789	1.1135
0.78975	1.1135
0.7905	1.11344
0.79125	1.1135
0.792	1.11315
0.79275	1.11297
0.7935	1.11305
0.79425	1.11269
0.795	1.11224
0.79575	1.11203
0.7965	1.1116
0.79725	1.11147
0.798	1.11155
0.79875	1.11126
0.7995	1.11128
0.80025	1.11094
0.801	1.11092
0.80175	1.11083
0.8025	1.11087
0.80325	1.11117
0.804	1.11107
0.80475	1.11078
0.8055	1.11009
0.80625	1.10966
0.807	1.10907
0.80775	1.10884
0.8085	1.10889
0.80925	1.1091
0.81	1.10913
0.81075	1.10912
0.8115	1.10896
0.81225	1.10887
0.813	1.10884
0.81375	1.10836
0.8145	1.10839
0.81525	1.10765
0.816	1.10733
0.81675	1.1072
0.8175	1.10681
0.81825	1.10691
0.819	1.10678
0.81975	1.10679
0.8205	1.10629
0.82125	1.10669
0.822	1.10693
0.82275	1.10648
0.8235	1.10661
0.82425	1.10608
0.825	1.10587
0.82575	1.10528
0.8265	1.10514
0.82725	1.10485
0.828	1.10499
0.82875	1.10502
0.8295	1.1047
0.83025	1.10464
0.831	1.10447
0.83175	1.10471
0.8325	1.10414
0.83325	1.10438
0.834	1.10425
0.83475	1.10388
0.8355	1.10319
0.83625	1.10286
0.837	1.10264
0.83775	1.10263
0.8385	1.10271
0.83925	1.10256
0.84	1.10261
0.84075	1.10261
0.8415	1.10247
0.84225	1.10269
0.843	1.10249
0.84375	1.10246
0.8445	1.10188
0.84525	1.1016
0.846	1.10182
0.84675	1.10083
0.8475	1.10071
0.84825	1.10072
0.849	1.10077
0.84975	1.10067
0.8505	1.10062
0.85125	1.10077
0.852	1.10079
0.85275	1.10081
0.8535	1.1006
0.85425	1.10011
0.855	1.09984
0.85575	1.09929
0.8565	1.0989
0.85725	1.09913
0.858	1.09912
0.85875	1.09917
0.8595	1.09897
0.86025	1.09863
0.861	1.09903
0.86175	1.09869
0.8625	1.09909
0.86325	1.09868
0.864	1.09857
0.86475	1.09832
0.8655	1.09823
0.86625	1.09778
0.867	1.09755
0.86775	1.09709
0.8685	1.09711
0.86925	1.09715
0.87	1.09713
0.87075	1.09729
0.8715	1.09741
0.87225	1.09739
0.873	1.09723
0.87375	1.09655
0.8745	1.09649
0.87525	1.09588
0.876	1.09584
0.87675	1.0959
0.8775	1.09603
0.87825	1.09551
0.879	1.09544
0.87975	1.09554
0.8805	1.09541
0.88125	1.09552
0.882	1.09553
0.88275	1.09555
0.8835	1.09523
0.88425	1.09515
0.885	1.0947
0.88575	1.09442
0.8865	1.09443
0.88725	1.09451
0.888	1.09421
0.88875	1.09401
0.8895	1.09408
0.89025	1.09421
0.891	1.09397
0.89175	1.0941
0.8925	1.09403
0.89325	1.09402
0.894	1.09362
0.89475	1.09343
0.8955	1.09295
0.89625	1.0923
0.897	1.09247
0.89775	1.09262
0.8985	1.0926
0.89925	1.09263
0.9	1.0929
0.90075	1.09291
0.9015	1.09253
0.90225	1.09263
0.903	1.09263
0.90375	1.09237
0.9045	1.09206
0.90525	1.09192
0.906	1.09178
0.90675	1.09179
0.9075	1.09164
0.90825	1.09142
0.909	1.09122
0.90975	1.09122
0.9105	1.09128
0.91125	1.09165
0.912	1.09116
0.91275	1.09154
0.9135	1.09147
0.91425	1.09069
0.915	1.09031
0.91575	1.08985
0.9165	1.09009
0.91725	1.08991
0.918	1.08999
0.91875	1.08986
0.9195	1.09014
0.92025	1.09018
0.921	1.09001
0.92175	1.08998
0.9225	1.09014
0.92325	1.09
0.924	1.08962
0.92475	1.08898
0.9255	1.08906
0.92625	1.08858
0.927	1.0887
0.92775	1.08876
0.9285	1.08872
0.92925	1.0887
0.93	1.08886
0.93075	1.08873
0.9315	1.08862
0.93225	1.08873
0.933	1.08853
0.93375	1.08835
0.9345	1.08787
0.93525	1.08765
0.936	1.08758
0.93675	1.08714
0.9375	1.08721
0.93825	1.08712
0.939	1.08708
0.93975	1.08692
0.9405	1.08759
0.94125	1.08748
0.942	1.08782
0.94275	1.08728
0.9435	1.08716
0.94425	1.08663
0.945	1.08663
0.94575	1.0865
0.9465	1.08617
0.94725	1.08643
0.948	1.08603
0.94875	1.0861
0.9495	1.08587
0.95025	1.08599
0.951	1.08609
0.95175	1.08618
0.9525	1.08586
0.95325	1.08581
0.954	1.08537
0.95475	1.08491
0.9555	1.08444
0.95625	1.08465
0.957	1.08448
0.95775	1.08458
0.9585	1.08427
0.95925	1.08491
0.96	1.08473
0.96075	1.08459
0.9615	1.0846
0.96225	1.08461
0.963	1.08436
0.96375	1.08399
0.9645	1.0841
0.96525	1.08388
0.966	1.08379
0.96675	1.08334
0.9675	1.08339
0.96825	1.08368
0.969	1.08368
0.96975	1.08309
0.9705	1.0834
0.97125	1.08394
0.972	1.08347
0.97275	1.08314
0.9735	1.08297
0.97425	1.08247
0.975	1.08249
0.97575	1.08202
0.9765	1.08181
0.97725	1.08211
0.978	1.08171
0.97875	1.08189
0.9795	1.08195
0.98025	1.08174
0.981	1.08199
0.98175	1.08201
0.9825	1.08191
0.98325	1.08172
0.984	1.08132
0.98475	1.08084
0.9855	1.08101
0.98625	1.08099
0.987	1.08075
0.98775	1.08068
0.9885	1.08102
0.98925	1.08079
0.99	1.08091
0.99075	1.08121
0.9915	1.08112
0.99225	1.08053
0.993	1.08023
0.99375	1.07982
0.9945	1.07972
0.99525	1.07926
0.996	1.07958
0.99675	1.07939
0.9975	1.07917
0.99825	1.07902
0.999	1.07914
0.99975	1.07905
1.0005	1.07957
1.00125	1.07944
1.002	1.07948
1.00275	1.07903
1.0035	1.07876
1.00425	1.07846
1.005	1.07832
1.00575	1.07878
1.0065	1.0781
1.00725	1.07826
1.008	1.07802
1.00875	1.07816
1.0095	1.07797
1.01025	1.07831
1.011	1.07832
1.01175	1.07812
1.0125	1.07803
1.01325	1.07762
1.014	1.07716
1.01475	1.07697
1.0155	1.0767
1.01625	1.07686
1.017	1.07669
1.01775	1.0767
1.0185	1.07666
1.01925	1.07641
1.02	1.0766
1.02075	1.07688
1.0215	1.07677
1.02225	1.07674
1.023	1.07663
1.02375	1.07642
1.0245	1.07578
1.02525	1.07615
1.026	1.07574
1.02675	1.07584
1.0275	1.07547
1.02825	1.07553
1.029	1.07573
1.02975	1.07607
1.0305	1.07612
1.03125	1.07604
1.032	1.07585
1.03275	1.07551
1.0335	1.07475
1.03425	1.07451
1.035	1.07436
1.03575	1.07448
1.0365	1.07463
1.03725	1.07406
1.038	1.0746
1.03875	1.07425
1.0395	1.07392
1.04025	1.07434
1.041	1.07452
1.04175	1.07447
1.0425	1.07433
1.04325	1.07367
1.044	1.07391
1.04475	1.07352
1.0455	1.07314
1.04625	1.07329
1.047	1.07324
1.04775	1.07297
1.0485	1.07316
1.04925	1.07335
1.05	1.07331
1.05075	1.07343
1.0515	1.07314
1.05225	1.07293
1.053	1.07267
1.05375	1.07245
1.0545	1.07221
1.05525	1.0716
1.056	1.07175
1.05675	1.07175
1.0575	1.07159
1.05825	1.07163
1.059	1.0716
1.05975	1.07206
1.0605	1.07198
1.06125	1.07178
1.062	1.07174
1.06275	1.07133
1.0635	1.07122
1.06425	1.07145
1.065	1.07092
1.06575	1.07095
1.0665	1.07086
1.06725	1.07085
1.068	1.07091
1.06875	1.07066
1.0695	1.07046
1.07025	1.07126
1.071	1.07101
1.07175	1.0709
1.0725	1.07
1.07325	1.06965
1.074	1.06953
1.07475	1.0695
1.0755	1.06941
1.07625	1.06929
1.077	1.06928
1.07775	1.06931
1.0785	1.06961
1.07925	1.06972
1.08	1.06966
1.08075	1.06968
1.0815	1.06906
1.08225	1.06877
1.083	1.06878
1.08375	1.06827
1.0845	1.06865
1.08525	1.06835
1.086	1.06839
1.08675	1.06834
1.0875	1.06826
1.08825	1.06807
1.089	1.06826
1.08975	1.06853
1.0905	1.06864
1.09125	1.06827
1.092	1.06804
1.09275	1.06762
1.0935	1.06751
1.09425	1.06736
1.095	1.06699
1.09575	1.06691
1.0965	1.06668
1.09725	1.06721
1.098	1.0665
1.09875	1.06706
1.0995	1.06704
1.10025	1.06731
1.101	1.06727
1.10175	1.0666
1.1025	1.06638
1.10325	1.06621
1.104	1.06583
1.10475	1.06587
1.1055	1.0659
1.10625	1.06571
1.107	1.06595
1.10775	1.06569
1.1085	1.06596
1.10925	1.0659
1.11	1.06604
1.11075	1.06618
1.1115	1.06571
1.11225	1.06545
1.113	1.06533
1.11375	1.065
1.1145	1.06469
1.11525	1.06495
1.116	1.06457
1.11675	1.06473
1.1175	1.0646
1.11825	1.06465
1.119	1.06493
1.11975	1.06472
1.1205	1.06482
1.12125	1.06453
1.122	1.0644
1.12275	1.06423
1.1235	1.06384
1.12425	1.06373
1.125	1.06373
1.12575	1.06359
1.1265	1.06381
1.12725	1.06367
1.128	1.06387
1.12875	1.06379
1.1295	1.06378
1.13025	1.06412
1.131	1.06371
1.13175	1.06351
1.1325	1.06351
1.13325	1.06309
1.134	1.06284
1.13475	1.06257
1.1355	1.06278
1.13625	1.06294
1.137	1.06263
1.13775	1.06243
1.1385	1.06227
1.13925	1.06227
1.14	1.06289
1.14075	1.06275
1.1415	1.06245
1.14225	1.06238
1.143	1.06163
1.14375	1.06162
1.1445	1.06157
1.14525	1.06191
1.146	1.06189
1.14675	1.06176
1.1475	1.06187
1.14825	1.062
1.149	1.06223
1.14975	1.06189
1.1505	1.06169
1.15125	1.06153
1.152	1.06161
1.15275	1.06128
1.1535	1.06101
1.15425	1.0609
1.155	1.06105
1.15575	1.0609
1.1565	1.06063
1.15725	1.06089
1.158	1.06075
1.15875	1.06092
1.1595	1.06071
1.16025	1.06107
1.161	1.06101
1.16175	1.06055
1.1625	1.06062
1.16325	1.05994
1.164	1.05992
1.16475	1.0598
1.1655	1.05999
1.16625	1.0602
1.167	1.06024
1.16775	1.06018
1.1685	1.06001
1.16925	1.06042
1.17	1.06043
1.17075	1.06025
1.1715	1.05998
1.17225	1.05992
1.173	1.05997
1.17375	1.05946
1.1745	1.05934
1.17525	1.05928
1.176	1.0592
1.17675	1.05952
1.1775	1.05941
1.17825	1.05939
1.179	1.05947
1.17975	1.05966
1.1805	1.05961
1.18125	1.0594
1.182	1.05902
1.18275	1.05891
1.1835	1.05853
1.18425	1.05879
1.185	1.0588
1.18575	1.05848
1.1865	1.05837
1.18725	1.0587
1.188	1.05867
1.18875	1.05875
1.1895	1.05894
1.19025	1.05885
1.191	1.05868
1.19175	1.0583
1.1925	1.05847
1.19325	1.05794
1.194	1.05779
1.19475	1.05762
1.1955	1.05758
1.19625	1.05788
1.197	1.05775
1.19775	1.05776
1.1985	1.05775
1.19925	1.05796
1.2	1.05799
1.20075	1.05796
1.2015	1.05774
1.20225	1.05718
1.203	1.05699
1.20375	1.05698
1.2045	1.0571
1.20525	1.0569
1.206	1.05714
1.20675	1.05694
1.2075	1.05706
1.20825	1.05715
1.209	1.05716
1.20975	1.05695
1.2105	1.05722
1.21125	1.05718
1.212	1.05639
1.21275	1.05597
1.2135	1.05619
1.21425	1.05615
1.215	1.05617
1.21575	1.056
1.2165	1.05601
1.21725	1.05611
1.218	1.05618
1.21875	1.05628
1.2195	1.0561
1.22025	1.05623
1.221	1.05592
1.22175	1.05572
1.2225	1.05555
1.22325	1.05537
1.224	1.05524
1.22475	1.05518
1.2255	1.05537
1.22625	1.05507
1.227	1.05551
1.22775	1.05561
1.2285	1.05552
1.22925	1.05571
1.23	1.05547
1.23075	1.05549
1.2315	1.05497
1.23225	1.05461
1.233	1.0545
1.23375	1.05432
1.2345	1.05408
1.23525	1.05429
1.236	1.05415
1.23675	1.05435
1.2375	1.0545
1.23825	1.05444
1.239	1.05454
1.23975	1.05442
1.2405	1.05428
1.24125	1.05391
1.242	1.05356
1.24275	1.0535
1.2435	1.05354
1.24425	1.05344
1.245	1.05349
1.24575	1.05331
1.2465	1.05334
1.24725	1.0534
1.248	1.05314
1.24875	1.0537
1.2495	1.05357
1.25025	1.05366
1.251	1.05317
1.25175	1.05303
1.2525	1.05264
1.25325	1.05249
1.254	1.05214
1.25475	1.05274
1.2555	1.05262
1.25625	1.05237
1.257	1.05257
1.25775	1.05244
1.2585	1.05259
1.25925	1.05245
1.26	1.05224
1.26075	1.05196
1.2615	1.0519
1.26225	1.05175
1.263	1.05152
1.26375	1.05154
1.2645	1.05164
1.26525	1.05148
1.266	1.05143
1.26675	1.0515
1.2675	1.05138
1.26825	1.05131
1.269	1.05144
1.26975	1.05153
1.2705	1.05116
1.27125	1.05124
1.272	1.05104
1.27275	1.05071
1.2735	1.05071
1.27425	1.05087
1.275	1.05057
1.27575	1.05046
1.2765	1.05049
1.27725	1.05033
1.278	1.05081
1.27875	1.05095
1.2795	1.05086
1.28025	1.05061
1.281	1.05066
1.28175	1.05005
1.2825	1.04974
1.28325	1.0495
1.284	1.0499
1.28475	1.04982
1.2855	1.04963
1.28625	1.04945
1.287	1.04973
1.28775	1.04976
1.2885	1.04974
1.28925	1.04992
1.29	1.04975
1.29075	1.04939
1.2915	1.04934
1.29225	1.04903
1.293	1.04909
1.29375	1.04881
1.2945	1.04907
1.29525	1.04902
1.296	1.04925
1.29675	1.04879
1.2975	1.04891
1.29825	1.04925
1.299	1.04912
1.29975	1.0492
1.3005	1.04907
1.30125	1.0486
1.302	1.04863
1.30275	1.04835
1.3035	1.04816
1.30425	1.04819
1.305	1.04811
1.30575	1.04849
1.3065	1.04826
1.30725	1.04847
1.308	1.04837
1.30875	1.04873
1.3095	1.04884
1.31025	1.04843
1.311	1.04827
1.31175	1.04771
1.3125	1.04798
1.31325	1.04808
1.314	1.04783
1.31475	1.04784
1.3155	1.04807
1.31625	1.04772
1.317	1.04784
1.31775	1.04798
1.3185	1.04819
1.31925	1.04806
1.32	1.04809
1.32075	1.04772
1.3215	1.0475
1.32225	1.04714
1.323	1.04718
1.32375	1.04717
1.3245	1.04751
1.32525	1.04746
1.326	1.04787
1.32675	1.04736
1.3275	1.04773
1.32825	1.04767
1.329	1.04746
1.32975	1.04746
1.3305	1.04752
1.33125	1.04693
1.332	1.04682
1.33275	1.04665
1.3335	1.04709
1.33425	1.04659
1.335	1.04692
1.33575	1.04701
1.3365	1.04696
1.33725	1.04708
1.338	1.04736
1.33875	1.0472
1.3395	1.04707
1.34025	1.04688
1.341	1.04667
1.34175	1.04675
1.3425	1.04644
1.34325	1.04661
1.344	1.04639
1.34475	1.04639
1.3455	1.04661
1.34625	1.04642
1.347	1.04645
1.34775	1.0469
1.3485	1.04676
1.34925	1.0471
1.35	1.04678
1.35075	1.04649
1.3515	1.04636
1.35225	1.04601
1.353	1.04577
1.35375	1.04608
1.3545	1.0465
1.35525	1.04645
1.356	1.04612
1.35675	1.04628
1.3575	1.04661
1.35825	1.04648
1.359	1.04662
1.35975	1.04654
1.3605	1.0461
1.36125	1.04586
1.362	1.04609
1.36275	1.04583
1.3635	1.04578
1.36425	1.04574
1.365	1.0457
1.36575	1.04575
1.3665	1.04614
1.36725	1.04632
1.368	1.04625
1.36875	1.04642
1.3695	1.04577
1.37025	1.04592
1.371	1.04574
1.37175	1.0454
1.3725	1.0453
1.37325	1.04542
1.374	1.04591
1.37475	1.04566
1.3755	1.0456
1.37625	1.04569
1.377	1.04596
1.37775	1.04592
1.3785	1.04613
1.37925	1.04607
1.38	1.04607
1.38075	1.04552
1.3815	1.04529
1.38225	1.04526
1.383	1.04524
1.38375	1.04508
1.3845	1.04535
1.38525	1.04507
1.386	1.04522
1.38675	1.04538
1.3875	1.04565
1.38825	1.04544
1.389	1.04586
1.38975	1.0456
1.3905	1.04521
1.39125	1.04501
1.392	1.04422
1.39275	1.04454
1.3935	1.04476
1.39425	1.04489
1.395	1.04522
1.39575	1.04488
1.3965	1.04506
1.39725	1.04532
1.398	1.04538
1.39875	1.04513
1.3995	1.04479
1.40025	1.04489
1.401	1.04438
1.40175	1.04474
1.4025	1.04448
1.40325	1.04432
1.404	1.04452
1.40475	1.04453
1.4055	1.04436
1.40625	1.04432
1.407	1.04468
1.40775	1.04478
1.4085	1.04491
1.40925	1.0449
1.41	1.04468
1.41075	1.04411
1.4115	1.04388
1.41225	1.04385
1.413	1.04387
1.41375	1.04395
1.4145	1.04387
1.41525	1.044
1.416	1.0442
1.41675	1.04422
1.4175	1.04457
1.41825	1.04434
1.419	1.04445
1.41975	1.04407
1.4205	1.04412
1.42125	1.0436
1.422	1.04349
1.42275	1.04377
1.4235	1.04392
1.42425	1.04343
1.425	1.0437
1.42575	1.04397
1.4265	1.04341
1.42725	1.04392
1.428	1.04403
1.42875	1.04378
1.4295	1.04375
1.43025	1.04335
1.431	1.04296
1.43175	1.04323
1.4325	1.04322
1.43325	1.043
1.434	1.0432
1.43475	1.04322
1.4355	1.04309
1.43625	1.04332
1.437	1.04381
1.43775	1.04342
1.4385	1.04384
1.43925	1.04327
1.44	1.04301
1.44075	1.04282
1.4415	1.04305
1.44225	1.04252
1.443	1.04283
1.44375	1.04305
1.4445	1.04311
1.44525	1.04314
1.446	1.04337
1.44675	1.04315
1.4475	1.04333
1.44825	1.04345
1.449	1.04311
1.44975	1.04289
1.4505	1.04268
1.45125	1.04231
1.452	1.04224
1.45275	1.04235
1.4535	1.04235
1.45425	1.04244
1.455	1.04251
1.45575	1.04264
1.4565	1.0428
1.45725	1.04306
1.458	1.04305
1.45875	1.04267
1.4595	1.04278
1.46025	1.04218
1.461	1.04207
1.46175	1.04248
1.4625	1.04224
1.46325	1.04243
1.464	1.04245
1.46475	1.04217
1.4655	1.04239
1.46625	1.04245
1.467	1.04256
1.46775	1.04275
1.4685	1.04277
1.46925	1.04246
1.47	1.04199
1.47075	1.04178
1.4715	1.04192
1.47225	1.04179
1.473	1.04165
1.47375	1.04172
1.4745	1.04193
1.47525	1.04194
1.476	1.04179
1.47675	1.04216
1.4775	1.04229
1.47825	1.04251
1.479	1.04209
1.47975	1.04192
1.4805	1.04163
1.48125	1.04168
1.482	1.04144
1.48275	1.04146
1.4835	1.04143
1.48425	1.04169
1.485	1.04194
1.48575	1.04175
1.4865	1.04162
1.48725	1.04183
1.488	1.04174
1.48875	1.0416
1.4895	1.04155
1.49025	1.04106
1.491	1.0409
1.49175	1.04107
1.4925	1.04101
1.49325	1.04092
1.494	1.04101
1.49475	1.04091
1.4955	1.04121
1.49625	1.04119
1.497	1.04144
1.49775	1.04158
1.4985	1.04146
1.49925	1.04109
1.5	1.04079
1.50075	1.04067
1.5015	1.0409
1.50225	1.04081
1.503	1.04052
1.50375	1.04093
1.5045	1.04087
1.50525	1.04064
1.506	1.04112
1.50675	1.04135
1.5075	1.04095
1.50825	1.04098
1.509	1.04056
1.50975	1.04065
1.5105	1.04043
1.51125	1.04033
1.512	1.03994
1.51275	1.04012
1.5135	1.04013
1.51425	1.04011
1.515	1.04039
1.51575	1.04048
1.5165	1.04046
1.51725	1.04057
1.518	1.04066
1.51875	1.04032
1.5195	1.04015
1.52025	1.03967
1.521	1.04
1.52175	1.0395
1.5225	1.03983
1.52325	1.03961
1.524	1.04009
1.52475	1.03984
1.5255	1.03997
1.52625	1.04031
1.527	1.04006
1.52775	1.04029
1.5285	1.03996
1.52925	1.03965
1.53	1.0395
1.53075	1.03929
1.5315	1.0392
1.53225	1.03926
1.533	1.03923
1.53375	1.0395
1.5345	1.03887
1.53525	1.03923
1.536	1.03922
1.53675	1.03941
1.5375	1.03936
1.53825	1.0391
1.539	1.03922
1.53975	1.03857
1.5405	1.03894
1.54125	1.0389
1.542	1.03883
1.54275	1.03865
1.5435	1.03886
1.54425	1.03897
1.545	1.0389
1.54575	1.03895
1.5465	1.03936
1.54725	1.03912
1.548	1.03851
1.54875	1.03884
1.5495	1.03836
1.55025	1.03803
1.551	1.03786
1.55175	1.03803
1.5525	1.038
1.55325	1.03791
1.554	1.03821
1.55475	1.03801
1.5555	1.03856
1.55625	1.03846
1.557	1.03812
1.55775	1.03833
1.5585	1.03823
1.55925	1.038
1.56	1.03817
1.56075	1.03776
1.5615	1.03771
1.56225	1.03779
1.563	1.03793
1.56375	1.03791
1.5645	1.03786
1.56525	1.03795
1.566	1.0382
1.56675	1.03809
1.5675	1.0381
1.56825	1.03781
1.569	1.03775
1.56975	1.03719
1.5705	1.03726
1.57125	1.03706
1.572	1.03723
1.57275	1.03723
1.5735	1.03692
1.57425	1.03722
1.575	1.03718
1.57575	1.03745
1.5765	1.0375
1.57725	1.0373
1.578	1.03732
1.57875	1.03736
1.5795	1.03688
1.58025	1.03692
1.581	1.03671
1.58175	1.03681
1.5825	1.03697
1.58325	1.03667
1.584	1.03695
1.58475	1.03693
1.5855	1.03703
1.58625	1.03708
1.587	1.03753
1.58775	1.03682
1.5885	1.03678
1.58925	1.03612
1.59	1.03609
1.59075	1.03604
1.5915	1.03607
1.59225	1.03606
1.593	1.03606
1.59375	1.03608
1.5945	1.03609
1.59525	1.03617
1.596	1.03647
1.59675	1.03633
1.5975	1.03633
1.59825	1.03615
1.599	1.03611
1.59975	1.03547
1.6005	1.03564
1.60125	1.03562
1.602	1.0356
1.60275	1.03568
1.6035	1.03607
1.60425	1.03573
1.605	1.03577
1.60575	1.03595
1.6065	1.03576
1.60725	1.03582
1.608	1.0357
1.60875	1.03532
1.6095	1.03516
1.61025	1.03504
1.611	1.03502
1.61175	1.03488
1.6125	1.0349
1.61325	1.03485
1.614	1.03511
1.61475	1.03517
1.6155	1.03516
1.61625	1.03524
1.617	1.03521
1.61775	1.03503
1.6185	1.03483
1.61925	1.03423
1.62	1.03435
1.62075	1.03417
1.6215	1.03438
1.62225	1.03434
1.623	1.03466
1.62375	1.03468
1.6245	1.03471
1.62525	1.03459
1.626	1.03465
1.62675	1.03474
1.6275	1.03465
1.62825	1.03423
1.629	1.03409
1.62975	1.0337
1.6305	1.03353
1.63125	1.03363
1.632	1.03348
1.63275	1.03356
1.6335	1.03385
1.63425	1.03397
1.635	1.03393
1.63575	1.0339
1.6365	1.0341
1.63725	1.03379
1.638	1.03384
1.63875	1.03364
1.6395	1.03352
1.64025	1.0331
1.641	1.03324
1.64175	1.03359
1.6425	1.03348
1.64325	1.03355
1.644	1.03368
1.64475	1.03355
1.6455	1.03376
1.64625	1.03372
1.647	1.03354
1.64775	1.03325
1.6485	1.03318
1.64925	1.03293
1.65	1.03305
1.65075	1.03285
1.6515	1.03288
1.65225	1.03323
1.653	1.03272
1.65375	1.03281
1.6545	1.03274
1.65525	1.03311
1.656	1.03342
1.65675	1.03306
1.6575	1.033
1.65825	1.03257
1.659	1.03253
1.65975	1.03217
1.6605	1.03243
1.66125	1.03235
1.662	1.03242
1.66275	1.03255
1.6635	1.03296
1.66425	1.03245
1.665	1.03278
1.66575	1.03245
1.6665	1.03287
1.66725	1.03295
1.668	1.03235
1.66875	1.03211
1.6695	1.03208
1.67025	1.03158
1.671	1.03213
1.67175	1.03206
1.6725	1.03199
1.67325	1.0319
1.674	1.03198
1.67475	1.03159
1.6755	1.03222
1.67625	1.03216
1.677	1.03205
1.67775	1.03188
1.6785	1.03184
1.67925	1.03162
1.68	1.03152
1.68075	1.03169
1.6815	1.03186
1.68225	1.03173
1.683	1.03198
1.68375	1.03178
1.6845	1.03207
1.68525	1.03233
1.686	1.03222
1.68675	1.03202
1.6875	1.03192
1.68825	1.0317
1.689	1.03133
1.68975	1.03119
1.6905	1.0314
1.69125	1.03123
1.692	1.03152
1.69275	1.03133
1.6935	1.03138
1.69425	1.03147
1.695	1.0317
1.69575	1.03165
1.6965	1.0316
1.69725	1.03159
1.698	1.0313
1.69875	1.03114
1.6995	1.03101
1.70025	1.03108
1.701	1.03094
1.70175	1.03122
1.7025	1.03124
1.70325	1.03129
1.704	1.03099
1.70475	1.0316
1.7055	1.03158
1.70625	1.0315
1.707	1.0314
1.70775	1.03104
1.7085	1.03102
1.70925	1.03068
1.71	1.03059
1.71075	1.03093
1.7115	1.03105
1.71225	1.0309
1.713	1.03135
1.71375	1.03096
1.7145	1.03112
1.71525	1.031
1.716	1.03121
1.71675	1.03096
1.7175	1.031
1.71825	1.03097
1.719	1.0305
1.71975	1.03061
1.7205	1.03078
1.72125	1.03052
1.722	1.03086
1.72275	1.03103
1.7235	1.03095
1.72425	1.03101
1.725	1.0313
1.72575	1.03113
1.7265	1.03103
1.72725	1.031
1.728	1.03057
1.72875	1.03039
1.7295	1.03063
1.73025	1.03035
1.731	1.03041
1.73175	1.03063
1.7325	1.0308
1.73325	1.03069
1.734	1.03084
1.73475	1.03094
1.7355	1.03101
1.73625	1.03076
1.737	1.03067
1.73775	1.03021
1.7385	1.03045
1.73925	1.03027
1.74	1.03045
1.74075	1.03071
1.7415	1.03047
1.74225	1.03071
1.743	1.03079
1.74375	1.03083
1.7445	1.03083
1.74525	1.0309
1.746	1.03068
1.74675	1.03075
1.7475	1.03037
1.74825	1.03034
1.749	1.03034
1.74975	1.03005
1.7505	1.03012
1.75125	1.03033
1.752	1.03047
1.75275	1.03069
1.7535	1.03064
1.75425	1.03062
1.755	1.03042
1.75575	1.0304
1.7565	1.03056
1.75725	1.03043
1.758	1.03021
1.75875	1.03007
1.7595	1.02999
1.76025	1.03027
1.761	1.0301
1.76175	1.03025
1.7625	1.0304
1.76325	1.0307
1.764	1.03031
1.76475	1.0306
1.7655	1.03061
1.76625	1.03052
1.767	1.03048
1.76775	1.0304
1.7685	1.02998
1.76925	1.03001
1.77	1.02997
1.77075	1.0303
1.7715	1.03031
1.77225	1.03007
1.773	1.02984
1.77375	1.03032
1.7745	1.03083
1.77525	1.03059
1.776	1.03088
1.77675	1.03021
1.7775	1.03005
1.77825	1.03002
1.779	1.02983
1.77975	1.02983
1.7805	1.03017
1.78125	1.0301
1.782	1.03036
1.78275	1.0304
1.7835	1.0304
1.78425	1.03027
1.785	1.03072
1.78575	1.03053
1.7865	1.03031
1.78725	1.0304
1.788	1.03007
1.78875	1.02985
1.7895	1.02989
1.79025	1.03002
1.791	1.02999
1.79175	1.02976
1.7925	1.03013
1.79325	1.0301
1.794	1.03024
1.79475	1.03056
1.7955	1.03054
1.79625	1.03003
1.797	1.03009
1.79775	1.02995
1.7985	1.02935
1.79925	1.0299
1.8	1.0298
1.80075	1.02933
1.8015	1.02976
1.80225	1.03011
1.803	1.03022
1.80375	1.03026
1.8045	1.0306
1.80525	1.03028
1.806	1.03032
1.80675	1.02999
1.8075	1.02984
1.80825	1.02982
1.809	1.02934
1.80975	1.02955
1.8105	1.02973
1.81125	1.02953
1.812	1.02972
1.81275	1.02978
1.8135	1.0302
1.81425	1.03024
1.815	1.0304
1.81575	1.03023
1.8165	1.03019
1.81725	1.02963
1.818	1.0296
1.81875	1.02946
1.8195	1.02948
1.82025	1.02957
1.821	1.0297
1.82175	1.02964
1.8225	1.02999
1.82325	1.02994
1.824	1.03016
1.82475	1.03037
1.8255	1.02989
1.82625	1.02986
1.827	1.02969
1.82775	1.02959
1.8285	1.02941
1.82925	1.02949
1.83	1.02941
1.83075	1.02983
1.8315	1.0297
1.83225	1.03004
1.833	1.02997
1.83375	1.02996
1.8345	1.03014
1.83525	1.03029
1.836	1.03034
1.83675	1.02971
1.8375	1.02982
1.83825	1.02957
1.839	1.02949
1.83975	1.02936
1.8405	1.02981
1.84125	1.02985
1.842	1.02987
1.84275	1.0299
1.8435	1.03016
1.84425	1.03025
1.845	1.03037
1.84575	1.0301
1.8465	1.02989
1.84725	1.02988
1.848	1.02952
1.84875	1.02973
1.8495	1.02997
1.85025	1.0299
1.851	1.02974
1.85175	1.02977
1.8525	1.03
1.85325	1.0304
1.854	1.03024
1.85475	1.03059
1.8555	1.03031
1.85625	1.03018
1.857	1.02974
1.85775	1.0296
1.8585	1.02981
1.85925	1.02974
1.86	1.0299
1.86075	1.02985
1.8615	1.02969
1.86225	1.03031
1.863	1.03006
1.86375	1.03019
1.8645	1.03024
1.86525	1.03076
1.866	1.03027
1.86675	1.03023
1.8675	1.02989
1.86825	1.02989
1.869	1.02984
1.86975	1.03007
1.8705	1.03051
1.87125	1.03052
1.872	1.03029
1.87275	1.03039
1.8735	1.03057
1.87425	1.03048
1.875	1.03073
1.87575	1.03054
1.8765	1.03051
1.87725	1.02983
1.878	1.03014
1.87875	1.03027
1.8795	1.03007
1.88025	1.02997
1.881	1.03034
1.88175	1.03035
1.8825	1.03045
1.88325	1.03062
1.884	1.03054
1.88475	1.03085
1.8855	1.03044
1.88625	1.03037
1.887	1.03028
1.88775	1.03001
1.8885	1.03019
1.88925	1.02999
1.89	1.03026
1.89075	1.03025
1.8915	1.03042
1.89225	1.03039
1.893	1.0306
1.89375	1.03067
1.8945	1.03066
1.89525	1.03069
1.896	1.0305
1.89675	1.03011
1.8975	1.02976
1.89825	1.02978
1.899	1.02999
1.89975	1.02995
1.9005	1.03015
1.90125	1.03035
1.902	1.03003
1.90275	1.0304
1.9035	1.03064
1.90425	1.03047
1.905	1.03025
1.90575	1.0303
1.9065	1.02995
1.90725	1.02974
1.908	1.02949
1.90875	1.02953
1.9095	1.02966
1.91025	1.02992
1.911	1.03
1.91175	1.03017
1.9125	1.03034
1.91325	1.03033
1.914	1.03028
1.91475	1.03045
1.9155	1.0301
1.91625	1.03002
1.917	1.02969
1.91775	1.02968
1.9185	1.02962
1.91925	1.02969
1.92	1.02967
1.92075	1.02947
1.9215	1.02987
1.92225	1.02979
1.923	1.03006
1.92375	1.02999
1.9245	1.03018
1.92525	1.0299
1.926	1.02958
1.92675	1.02918
1.9275	1.02908
1.92825	1.02923
1.929	1.02912
1.92975	1.02905
1.9305	1.0292
1.93125	1.02989
1.932	1.02973
1.93275	1.02977
1.9335	1.02997
1.93425	1.02969
1.935	1.02989
1.93575	1.02947
1.9365	1.02919
1.93725	1.02938
1.938	1.02914
1.93875	1.02937
1.9395	1.02927
1.94025	1.02948
1.941	1.02941
1.94175	1.0293
1.9425	1.02928
1.94325	1.02956
1.944	1.02953
1.94475	1.0294
1.9455	1.02916
1.94625	1.02859
1.947	1.02861
1.94775	1.02878
1.9485	1.0288
1.94925	1.02899
1.95	1.02871
1.95075	1.02881
1.9515	1.02898
1.95225	1.02924
1.953	1.02942
1.95375	1.02935
1.9545	1.02937
1.95525	1.02903
1.956	1.0287
1.95675	1.02851
1.9575	1.02847
1.95825	1.02861
1.959	1.02863
1.95975	1.02879
1.9605	1.02866
1.96125	1.02865
1.962	1.02887
1.96275	1.02882
1.9635	1.02881
1.96425	1.02889
1.965	1.02849
1.96575	1.02828
1.9665	1.02826
1.96725	1.0279
1.968	1.02809
1.96875	1.02803
1.9695	1.02802
1.97025	1.02791
1.971	1.02834
1.97175	1.02821
1.9725	1.02858
1.97325	1.02862
1.974	1.02856
1.97475	1.02851
1.9755	1.02813
1.97625	1.02803
1.977	1.02792
1.97775	1.02761
1.9785	1.02792
1.97925	1.02812
1.98	1.02796
1.98075	1.0281
1.9815	1.02815
1.98225	1.02833
1.983	1.02805
1.98375	1.02815
1.9845	1.02802
1.98525	1.028
1.986	1.0275
1.98675	1.02749
1.9875	1.02741
1.98825	1.02739
1.989	1.02754
1.98975	1.02723
1.9905	1.02787
1.99125	1.02779
1.992	1.0279
1.99275	1.02779
1.9935	1.02782
1.99425	1.02776
1.995	1.02785
1.99575	1.0275
1.9965	1.02762
1.99725	1.02745
1.998	1.02732
1.99875	1.02709
1.9995	1.02751
2.00025	1.02753
2.001	1.02728
2.00175	1.02783
2.0025	1.02751
2.00325	1.02751
2.004	1.02726
2.00475	1.02706
2.0055	1.02712
2.00625	1.02703
2.007	1.02661
2.00775	1.02665
2.0085	1.02674
2.00925	1.02666
2.01	1.0271
2.01075	1.0269
2.0115	1.02704
2.01225	1.0271
2.013	1.02741
2.01375	1.02762
2.0145	1.02716
2.01525	1.02676
2.016	1.02674
2.01675	1.02649
2.0175	1.02657
2.01825	1.02686
2.019	1.02641
2.01975	1.02666
2.0205	1.02669
2.02125	1.02692
2.022	1.02716
2.02275	1.0269
2.0235	1.02685
2.02425	1.02665
2.025	1.02639
2.02575	1.02629
2.0265	1.02599
2.02725	1.02576
2.028	1.02593
2.02875	1.02578
2.0295	1.02606
2.03025	1.02593
2.031	1.02635
2.03175	1.02648
2.0325	1.02616
2.03325	1.02641
2.034	1.02645
2.03475	1.02625
2.0355	1.02555
2.03625	1.02602
2.037	1.02597
2.03775	1.0257
2.0385	1.02597
2.03925	1.02577
2.04	1.02595
2.04075	1.02584
2.0415	1.02599
2.04225	1.02612
2.043	1.0261
2.04375	1.02615
2.0445	1.02556
2.04525	1.02552
2.046	1.02492
2.04675	1.025
2.0475	1.02519
2.04825	1.02497
2.049	1.02516
2.04975	1.0252
2.0505	1.02531
2.05125	1.0253
2.052	1.0257
2.05275	1.02534
2.0535	1.02553
2.05425	1.0254
2.055	1.02496
2.05575	1.02503
2.0565	1.02499
2.05725	1.02507
2.058	1.02472
2.05875	1.02502
2.0595	1.02494
2.06025	1.025
2.061	1.0252
2.06175	1.02538
2.0625	1.02508
2.06325	1.02505
2.064	1.02485
2.06475	1.02495
2.0655	1.02423
2.06625	1.02428
2.067	1.02427
2.06775	1.02394
2.0685	1.02431
2.06925	1.02434
2.07	1.02461
2.07075	1.02468
2.0715	1.02459
2.07225	1.02486
2.073	1.02466
2.07375	1.02474
2.0745	1.02461
2.07525	1.02439
2.076	1.02422
2.07675	1.02397
2.0775	1.0242
2.07825	1.02432
2.079	1.02425
2.07975	1.0244
2.0805	1.02451
2.08125	1.02446
2.082	1.02452
2.08275	1.02446
2.0835	1.02448
2.08425	1.0241
2.085	1.02357
2.08575	1.02345
2.0865	1.02365
2.08725	1.02369
2.088	1.02336
2.08875	1.02352
2.0895	1.02364
2.09025	1.02369
2.091	1.02378
2.09175	1.02399
2.0925	1.02416
2.09325	1.0238
2.094	1.02415
2.09475	1.02372
2.0955	1.02338
2.09625	1.02341
2.097	1.02372
2.09775	1.02382
2.0985	1.02371
2.09925	1.02388
2.1	1.02359
2.10075	1.02393
2.1015	1.02412
2.10225	1.02387
2.103	1.02389
2.10375	1.02391
2.1045	1.02348
2.10525	1.02344
2.106	1.02321
2.10675	1.02313
2.1075	1.02351
2.10825	1.0232
2.109	1.023
2.10975	1.02357
2.1105	1.02333
2.11125	1.02391
2.112	1.02396
2.11275	1.02405
2.1135	1.0243
2.11425	1.02394
2.115	1.02366
2.11575	1.02315
2.1165	1.02303
2.11725	1.02337
2.118	1.02353
2.11875	1.02372
2.1195	1.02397
2.12025	1.02405
2.121	1.02382
2.12175	1.02373
2.1225	1.02391
2.12325	1.02431
2.124	1.02387
2.12475	1.02377
2.1255	1.0232
2.12625	1.02314
2.127	1.02334
2.12775	1.02314
2.1285	1.02307
2.12925	1.02351
2.13	1.02374
2.13075	1.02368
2.1315	1.024
2.13225	1.02371
2.133	1.02397
2.13375	1.02367
2.1345	1.02349
2.13525	1.02316
2.136	1.02324
2.13675	1.02371
2.1375	1.02329
2.13825	1.02348
2.139	1.02339
2.13975	1.02381
2.1405	1.02389
2.14125	1.024
2.142	1.02421
2.14275	1.02415
2.1435	1.02398
2.14425	1.02362
2.145	1.0233
2.14575	1.02331
2.1465	1.02355
2.14725	1.02355
2.148	1.02357
2.14875	1.02343
2.1495	1.02355
2.15025	1.0239
2.151	1.024
2.15175	1.02402
2.1525	1.02409
2.15325	1.02413
2.154	1.02369
2.15475	1.02396
2.1555	1.0232
2.15625	1.0236
2.157	1.02366
2.15775	1.02409
2.1585	1.02409
2.15925	1.02389
2.16	1.02389
2.16075	1.02436
2.1615	1.02446
2.16225	1.02413
2.163	1.02412
2.16375	1.02353
2.1645	1.0239
2.16525	1.02334
2.166	1.02373
2.16675	1.02355
2.1675	1.02352
2.16825	1.02386
2.169	1.02366
2.16975	1.02392
2.1705	1.02407
2.17125	1.0245
2.172	1.02461
2.17275	1.0242
2.1735	1.02414
2.17425	1.0241
2.175	1.02376
2.17575	1.02374
2.1765	1.02385
2.17725	1.02436
2.178	1.02422
2.17875	1.02437
2.1795	1.02454
2.18025	1.02446
2.181	1.02491
2.18175	1.02472
2.1825	1.0246
2.18325	1.02413
2.184	1.02414
2.18475	1.02397
2.1855	1.02403
2.18625	1.02387
2.187	1.02387
2.18775	1.02397
2.1885	1.02402
2.18925	1.02405
2.19	1.02434
2.19075	1.02452
2.1915	1.02447
2.19225	1.02456
2.193	1.02462
2.19375	1.02429
2.1945	1.02408
2.19525	1.02423
2.196	1.02417
2.19675	1.0242
2.1975	1.02444
2.19825	1.02439
2.199	1.02494
2.19975	1.02467
2.2005	1.02491
2.20125	1.02489
2.202	1.02497
2.20275	1.02503
2.2035	1.02473
2.20425	1.02442
2.205	1.02412
2.20575	1.02421
2.2065	1.02417
2.20725	1.0243
2.208	1.02433
2.20875	1.02461
2.2095	1.02453
2.21025	1.02486
2.211	1.0248
2.21175	1.02463
2.2125	1.02469
2.21325	1.02476
2.214	1.02444
2.21475	1.02429
2.2155	1.02394
2.21625	1.02453
2.217	1.02439
2.21775	1.02462
2.2185	1.02463
2.21925	1.02496
2.22	1.02504
2.22075	1.02518
2.2215	1.02491
2.22225	1.02508
2.223	1.02476
2.22375	1.02503
2.2245	1.02433
2.22525	1.02446
2.226	1.02449
2.22675	1.02466
2.2275	1.02434
2.22825	1.02449
2.229	1.02471
2.22975	1.02492
2.2305	1.02508
2.23125	1.02503
2.232	1.02516
2.23275	1.02469
2.2335	1.0248
2.23425	1.02471
2.235	1.02444
2.23575	1.02431
2.2365	1.02443
2.23725	1.02451
2.238	1.02495
2.23875	1.02464
2.2395	1.02486
2.24025	1.02509
2.241	1.02524
2.24175	1.02539
2.2425	1.02503
2.24325	1.02478
2.244	1.02483
2.24475	1.02471
2.2455	1.02449
2.24625	1.0244
2.247	1.02461
2.24775	1.02471
2.2485	1.02477
2.24925	1.02494
2.25	1.02464
2.25075	1.02506
2.2515	1.02527
2.25225	1.0251
2.253	1.02459
2.25375	1.02434
2.2545	1.02438
2.25525	1.02419
2.256	1.02439
2.25675	1.02467
2.2575	1.02416
2.25825	1.02481
2.259	1.02474
2.25975	1.02483
2.2605	1.02494
2.26125	1.02537
2.262	1.02515
2.26275	1.02485
2.2635	1.02477
2.26425	1.02448
2.265	1.02422
2.26575	1.02446
2.2665	1.0244
2.26725	1.02441
2.268	1.02472
2.26875	1.02446
2.2695	1.02434
2.27025	1.02475
2.271	1.02508
2.27175	1.02474
2.2725	1.02487
2.27325	1.02445
2.274	1.02438
2.27475	1.02429
2.2755	1.0243
2.27625	1.02447
2.277	1.02462
2.27775	1.02452
2.2785	1.0247
2.27925	1.02462
2.28	1.02509
2.28075	1.0248
2.2815	1.02497
2.28225	1.02481
2.283	1.02446
2.28375	1.0246
2.2845	1.02383
2.28525	1.02405
2.286	1.02416
2.28675	1.02419
2.2875	1.02406
2.28825	1.02418
2.289	1.02462
2.28975	1.02511
2.2905	1.02467
2.29125	1.02482
2.292	1.02452
2.29275	1.0245
2.2935	1.02426
2.29425	1.02401
2.295	1.02423
2.29575	1.02402
2.2965	1.02433
2.29725	1.02451
2.298	1.02442
2.29875	1.02443
2.2995	1.0247
2.30025	1.02474
2.301	1.02487
2.30175	1.02483
2.3025	1.02468
2.30325	1.0243
2.304	1.02418
2.30475	1.02395
2.3055	1.02388
2.30625	1.02404
2.307	1.02429
2.30775	1.02416
2.3085	1.02451
2.30925	1.02455
2.31	1.02465
2.31075	1.02454
2.3115	1.02445
2.31225	1.02463
2.313	1.02428
2.31375	1.02399
2.3145	1.02377
2.31525	1.02385
2.316	1.02392
2.31675	1.02417
2.3175	1.02417
2.31825	1.02417
2.319	1.0242
2.31975	1.02461
2.3205	1.02464
2.32125	1.02462
2.322	1.02453
2.32275	1.02428
2.3235	1.02408
2.32425	1.02383
2.325	1.02377
2.32575	1.02364
2.3265	1.02387
2.32725	1.02403
2.328	1.02403
2.32875	1.02406
2.3295	1.02367
2.33025	1.0243
2.331	1.02428
2.33175	1.024
2.3325	1.02391
2.33325	1.02352
2.334	1.02338
2.33475	1.02348
2.3355	1.02354
2.33625	1.02337
2.337	1.0236
2.33775	1.02387
2.3385	1.02388
2.33925	1.02415
2.34	1.02373
2.34075	1.02416
2.3415	1.02397
2.34225	1.02383
2.343	1.02339
2.34375	1.02299
2.3445	1.02331
2.34525	1.02332
2.346	1.02329
2.34675	1.0234
2.3475	1.02336
2.34825	1.02349
2.349	1.02332
2.34975	1.02356
2.3505	1.02386
2.35125	1.02363
2.352	1.02338
2.35275	1.02319
2.3535	1.02277
2.35425	1.02273
2.355	1.02263
2.35575	1.02278
2.3565	1.02288
2.35725	1.02305
2.358	1.02311
2.35875	1.02335
2.3595	1.02324
2.36025	1.02352
2.361	1.0234
2.36175	1.02305
2.3625	1.02311
2.36325	1.02242
2.364	1.02273
2.36475	1.02267
2.3655	1.02262
2.36625	1.02269
2.367	1.02292
2.36775	1.02282
2.3685	1.02275
2.36925	1.02279
2.37	1.02313
2.37075	1.02312
2.3715	1.02295
2.37225	1.02249
2.373	1.02207
2.37375	1.02219
2.3745	1.02199
2.37525	1.02212
2.376	1.02218
2.37675	1.02243
2.3775	1.02223
2.37825	1.02264
2.379	1.02274
2.37975	1.02245
2.3805	1.02284
2.38125	1.02232
2.382	1.0224
2.38275	1.0216
2.3835	1.02183
2.38425	1.0217
2.385	1.02154
2.38575	1.02205
2.3865	1.02204
2.38725	1.02179
2.388	1.02219
2.38875	1.02226
2.3895	1.02225
2.39025	1.0222
2.391	1.02222
2.39175	1.02213
2.3925	1.02165
2.39325	1.02151
2.394	1.02152
2.39475	1.02143
2.3955	1.02121
2.39625	1.02146
2.397	1.02166
2.39775	1.02214
2.3985	1.02217
2.39925	1.02172
2.4	1.02203
2.40075	1.02188
2.4015	1.02178
2.40225	1.02166
2.403	1.02142
2.40375	1.02137
2.4045	1.02127
2.40525	1.02122
2.406	1.02159
2.40675	1.02135
2.4075	1.02158
2.40825	1.02177
2.409	1.02184
2.40975	1.02197
2.4105	1.02195
2.41125	1.02159
2.412	1.02157
2.41275	1.02106
2.4135	1.02087
2.41425	1.02107
2.415	1.02125
2.41575	1.02118
2.4165	1.0214
2.41725	1.02158
2.418	1.02145
2.41875	1.02162
2.4195	1.02178
2.42025	1.02142
2.421	1.02146
2.42175	1.02151
2.4225	1.02123
2.42325	1.02092
2.424	1.0209
2.42475	1.02102
2.4255	1.02135
2.42625	1.02127
2.427	1.02121
2.42775	1.02131
2.4285	1.02155
2.42925	1.02174
2.43	1.02157
2.43075	1.02146
2.4315	1.02122
2.43225	1.02087
2.433	1.02069
2.43375	1.02074
2.4345	1.02075
2.43525	1.02109
2.436	1.02096
2.43675	1.02119
2.4375	1.02116
2.43825	1.02126
2.439	1.02101
2.43975	1.02164
2.4405	1.0215
2.44125	1.02109
2.442	1.02089
2.44275	1.02109
2.4435	1.0205
2.44425	1.02065
2.445	1.02101
2.44575	1.02106
2.4465	1.02097
2.44725	1.02103
2.448	1.02089
2.44875	1.0212
2.4495	1.02125
2.45025	1.0213
2.451	1.02125
2.45175	1.02125
2.4525	1.02064
2.45325	1.02074
2.454	1.02076
2.45475	1.02019
2.4555	1.02084
2.45625	1.02098
2.457	1.02085
2.45775	1.02096
2.4585	1.02113
2.45925	1.02134
2.46	1.02141
2.46075	1.02071
2.4615	1.02053
2.46225	1.02081
2.463	1.02059
2.46375	1.02028
2.4645	1.02054
2.46525	1.02073
2.466	1.02046
2.46675	1.0208
2.4675	1.02096
2.46825	1.02096
2.469	1.02127
2.46975	1.02126
2.4705	1.02092
2.47125	1.02096
2.472	1.02067
2.47275	1.0204
2.4735	1.02039
2.47425	1.02066
2.475	1.02056
2.47575	1.02073
2.4765	1.02096
2.47725	1.02075
2.478	1.02073
2.47875	1.02108
2.4795	1.02138
2.48025	1.02108
2.481	1.02104
2.48175	1.02052
2.4825	1.02082
2.48325	1.02064
2.484	1.02052
2.48475	1.02069
2.4855	1.02076
2.48625	1.02069
2.487	1.02091
2.48775	1.0211
2.4885	1.02136
2.48925	1.02139
2.49	1.02139
2.49075	1.02095
2.4915	1.02086
2.49225	1.02089
2.493	1.02062
2.49375	1.02074
2.4945	1.02056
2.49525	1.02086
2.496	1.02089
2.49675	1.0211
2.4975	1.02137
2.49825	1.02136
2.499	1.02134
2.49975	1.02119
2.5005	1.02139
2.50125	1.02103
2.502	1.0206
2.50275	1.02103
2.5035	1.02053
2.50425	1.02097
2.505	1.02087
2.50575	1.02085
2.5065	1.02089
2.50725	1.0217
2.508	1.02126
2.50875	1.02153
2.5095	1.02141
2.51025	1.02145
2.511	1.02113
2.51175	1.02109
2.5125	1.02076
2.51325	1.02102
2.514	1.02085
2.51475	1.02093
2.5155	1.02122
2.51625	1.02112
2.517	1.02112
2.51775	1.02109
2.5185	1.02155
2.51925	1.02156
2.52	1.02146
2.52075	1.0211
2.5215	1.02129
2.52225	1.02063
2.523	1.02063
2.52375	1.02082
2.5245	1.02107
2.52525	1.02092
2.526	1.02118
2.52675	1.02122
2.5275	1.02132
2.52825	1.02132
2.529	1.02157
2.52975	1.02144
2.5305	1.02128
2.53125	1.02109
2.532	1.02077
2.53275	1.02091
2.5335	1.02061
2.53425	1.02093
2.535	1.02116
2.53575	1.02119
2.5365	1.02162
2.53725	1.02143
2.538	1.02134
2.53875	1.02134
2.5395	1.02151
2.54025	1.02129
2.541	1.02068
2.54175	1.0205
2.5425	1.02045
2.54325	1.02096
2.544	1.02074
2.54475	1.02093
2.5455	1.02084
2.54625	1.02115
2.547	1.02143
2.54775	1.0214
2.5485	1.02125
2.54925	1.02146
2.55	1.02136
2.55075	1.02122
2.5515	1.02099
2.55225	1.02053
2.553	1.02069
2.55375	1.021
2.5545	1.02084
2.55525	1.02131
2.556	1.02122
2.55675	1.02106
2.5575	1.02134
2.55825	1.02134
2.559	1.02175
2.55975	1.02148
2.5605	1.02133
2.56125	1.02078
2.562	1.02072
2.56275	1.02084
2.5635	1.02091
2.56425	1.02101
2.565	1.02107
2.56575	1.02134
2.5665	1.02099
2.56725	1.02153
2.568	1.02154
2.56875	1.02197
2.5695	1.02167
2.57025	1.02166
2.571	1.02113
2.57175	1.02124
2.5725	1.02102
2.57325	1.0213
2.574	1.02124
2.57475	1.02115
2.5755	1.02141
2.57625	1.02143
2.577	1.02189
2.57775	1.0217
2.5785	1.02141
2.57925	1.02142
2.58	1.02137
2.58075	1.0215
2.5815	1.02089
2.58225	1.02101
2.583	1.02073
2.58375	1.0211
2.5845	1.02127
2.58525	1.02119
2.586	1.02136
2.58675	1.02154
2.5875	1.02171
2.58825	1.02182
2.589	1.02202
2.58975	1.02178
2.5905	1.02166
2.59125	1.02118
2.592	1.02123
2.59275	1.02113
2.5935	1.02131
2.59425	1.02129
2.595	1.02163
2.59575	1.02143
2.5965	1.02176
2.59725	1.02178
2.598	1.02199
2.59875	1.02211
2.5995	1.02182
2.60025	1.02136
2.601	1.02121
2.60175	1.02097
2.6025	1.02126
2.60325	1.0212
2.604	1.02116
2.60475	1.02134
2.6055	1.02156
2.60625	1.02188
2.607	1.0216
2.60775	1.02167
2.6085	1.02193
2.60925	1.02175
2.61	1.02166
2.61075	1.02163
2.6115	1.02131
2.61225	1.02133
2.613	1.02126
2.61375	1.02153
2.6145	1.02163
2.61525	1.02129
2.616	1.02145
2.61675	1.0219
2.6175	1.02204
2.61825	1.02189
2.619	1.02197
2.61975	1.02172
2.6205	1.0214
2.62125	1.02117
2.622	1.02135
2.62275	1.02097
2.6235	1.02136
2.62425	1.02138
2.625	1.02145
2.62575	1.02164
2.6265	1.02154
2.62725	1.02187
2.628	1.02201
2.62875	1.02186
2.6295	1.02178
2.63025	1.02185
2.631	1.02124
2.63175	1.02084
2.6325	1.02114
2.63325	1.02136
2.634	1.0212
2.63475	1.0218
2.6355	1.02176
2.63625	1.02151
2.637	1.02176
2.63775	1.02206
2.6385	1.02183
2.63925	1.02179
2.64	1.0217
2.64075	1.02087
2.6415	1.02111
2.64225	1.02083
2.643	1.02117
2.64375	1.02116
2.6445	1.0212
2.64525	1.0213
2.646	1.02154
2.64675	1.0216
2.6475	1.02191
2.64825	1.0219
2.649	1.02194
2.64975	1.02165
2.6505	1.02151
2.65125	1.02116
2.652	1.0212
2.65275	1.02108
2.6535	1.02134
2.65425	1.02105
2.655	1.02163
2.65575	1.02158
2.6565	1.0219
2.65725	1.02169
2.658	1.02194
2.65875	1.02165
2.6595	1.02126
2.66025	1.02113
2.661	1.02111
2.66175	1.02104
2.6625	1.02097
2.66325	1.02111
2.664	1.02098
2.66475	1.02077
2.6655	1.02143
2.66625	1.02144
2.667	1.02137
2.66775	1.02168
2.6685	1.02118
2.66925	1.02139
2.67	1.02111
2.67075	1.02058
2.6715	1.02086
2.67225	1.02119
2.673	1.02099
2.67375	1.02121
2.6745	1.02146
2.67525	1.02101
2.676	1.02103
2.67675	1.02136
2.6775	1.02147
2.67825	1.02149
2.679	1.02124
2.67975	1.02072
2.6805	1.02081
2.68125	1.02056
2.682	1.02072
2.68275	1.02046
2.6835	1.02077
2.68425	1.02061
2.685	1.02084
2.68575	1.02099
2.6865	1.02121
2.68725	1.0211
2.688	1.02096
2.68875	1.02114
2.6895	1.02094
2.69025	1.02034
2.691	1.02047
2.69175	1.02035
2.6925	1.02025
2.69325	1.02068
2.694	1.02081
2.69475	1.02092
2.6955	1.02086
2.69625	1.02086
2.697	1.02087
2.69775	1.02127
2.6985	1.02047
2.69925	1.02067
2.7	1.02003
2.70075	1.02028
2.7015	1.02019
2.70225	1.02016
2.703	1.01986
2.70375	1.02014
2.7045	1.02004
2.70525	1.02012
2.706	1.02007
2.70675	1.02027
2.7075	1.0202
2.70825	1.02063
2.709	1.01999
2.70975	1.01979
2.7105	1.01973
2.71125	1.01966
2.712	1.01969
2.71275	1.01991
2.7135	1.01983
2.71425	1.02007
2.715	1.02005
2.71575	1.02003
2.7165	1.02021
2.71725	1.02017
2.718	1.0199
2.71875	1.02038
2.7195	1.01944
2.72025	1.01942
2.721	1.01903
2.72175	1.01923
2.7225	1.01923
2.72325	1.01919
2.724	1.01962
2.72475	1.01904
2.7255	1.01938
2.72625	1.01957
2.727	1.01988
2.72775	1.01959
2.7285	1.01973
2.72925	1.0197
2.73	1.01929
2.73075	1.0186
2.7315	1.01902
2.73225	1.01901
2.733	1.01924
2.73375	1.01918
2.7345	1.01946
2.73525	1.01941
2.736	1.01961
2.73675	1.01981
2.7375	1.01936
2.73825	1.01919
2.739	1.01905
2.73975	1.01873
2.7405	1.01848
2.74125	1.01893
2.742	1.01889
2.74275	1.01868
2.7435	1.01877
2.74425	1.01878
2.745	1.01893
2.74575	1.01902
2.7465	1.01913
2.74725	1.0191
2.748	1.01908
2.74875	1.01889
2.7495	1.01857
2.75025	1.01846
2.751	1.01863
2.75175	1.01856
2.7525	1.01858
2.75325	1.01857
2.754	1.01907
2.75475	1.01886
2.7555	1.01897
2.75625	1.01927
2.757	1.01908
2.75775	1.01925
2.7585	1.01897
2.75925	1.01864
2.76	1.01835
2.76075	1.01827
2.7615	1.01824
2.76225	1.01825
2.763	1.01841
2.76375	1.01852
2.7645	1.01827
2.76525	1.01849
2.766	1.01877
2.76675	1.01848
2.7675	1.01877
2.76825	1.01843
2.769	1.01834
2.76975	1.01796
2.7705	1.0183
2.77125	1.01828
2.772	1.01799
2.77275	1.0183
2.7735	1.01817
2.77425	1.01861
2.775	1.01845
2.77575	1.01876
2.7765	1.01867
2.77725	1.01876
2.778	1.01868
2.77875	1.01829
2.7795	1.01802
2.78025	1.01766
2.781	1.01779
2.78175	1.01767
2.7825	1.01791
2.78325	1.0181
2.784	1.01828
2.78475	1.01835
2.7855	1.01786
2.78625	1.01847
2.787	1.01856
2.78775	1.01818
2.7885	1.01804
2.78925	1.01802
2.79	1.01747
2.79075	1.01746
2.7915	1.01746
2.79225	1.01768
2.793	1.0177
2.79375	1.01765
2.7945	1.01792
2.79525	1.01819
2.796	1.01843
2.79675	1.01801
2.7975	1.01822
2.79825	1.01781
2.799	1.01786
2.79975	1.01741
2.8005	1.01748
2.80125	1.01722
2.802	1.01736
2.80275	1.01758
2.8035	1.01771
2.80425	1.01767
2.805	1.0179
2.80575	1.01753
2.8065	1.01793
2.80725	1.01792
2.808	1.01764
2.80875	1.01746
2.8095	1.01717
2.81025	1.01743
2.811	1.01728
2.81175	1.01745
2.8125	1.01763
2.81325	1.01755
2.814	1.01761
2.81475	1.01748
2.8155	1.0182
2.81625	1.01782
2.817	1.01787
2.81775	1.01772
2.8185	1.01784
2.81925	1.0174
2.82	1.01684
2.82075	1.0172
2.8215	1.01702
2.82225	1.01735
2.823	1.01707
2.82375	1.01761
2.8245	1.01791
2.82525	1.01757
2.826	1.01761
2.82675	1.01791
2.8275	1.01745
2.82825	1.01747
2.829	1.01726
2.82975	1.01711
2.8305	1.01706
2.83125	1.01705
2.832	1.01726
2.83275	1.01742
2.8335	1.01758
2.83425	1.01786
2.835	1.01766
2.83575	1.01783
2.8365	1.01808
2.83725	1.01811
2.838	1.0177
2.83875	1.01746
2.8395	1.01736
2.84025	1.01716
2.841	1.01723
2.84175	1.01754
2.8425	1.01747
2.84325	1.01765
2.844	1.01742
2.84475	1.01728
2.8455	1.01802
2.84625	1.01755
2.847	1.01777
2.84775	1.01783
2.8485	1.01771
2.84925	1.01731
2.85	1.0171
2.85075	1.01686
2.8515	1.01737
2.85225	1.01771
2.853	1.01746
2.85375	1.01784
2.8545	1.01787
2.85525	1.01788
2.856	1.01801
2.85675	1.01826
2.8575	1.01764
2.85825	1.01777
2.859	1.01751
2.85975	1.01751
2.8605	1.01737
2.86125	1.01752
2.862	1.01771
2.86275	1.01748
2.8635	1.01781
2.86425	1.01771
2.865	1.01788
2.86575	1.01818
2.8665	1.01817
2.86725	1.01792
2.868	1.01766
2.86875	1.0178
2.8695	1.0172
2.87025	1.01745
2.871	1.0175
2.87175	1.01743
2.8725	1.01749
2.87325	1.01798
2.874	1.01815
2.87475	1.01805
2.8755	1.01847
2.87625	1.01831
2.877	1.01841
2.87775	1.01817
2.8785	1.01775
2.87925	1.01764
2.88	1.0175
2.88075	1.01767
2.8815	1.01782
2.88225	1.01783
2.883	1.01817
2.88375	1.01805
2.8845	1.01803
2.88525	1.01821
2.886	1.01854
2.88675	1.01814
2.8875	1.01822
2.88825	1.01776
2.889	1.01761
2.88975	1.01785
2.8905	1.01783
2.89125	1.01797
2.892	1.01787
2.89275	1.01817
2.8935	1.01821
2.89425	1.01836
2.895	1.01862
2.89575	1.01849
2.8965	1.01825
2.89725	1.01855
2.898	1.01804
2.89875	1.01773
2.8995	1.01789
2.90025	1.01759
2.901	1.01809
2.90175	1.01799
2.9025	1.0183
2.90325	1.01833
2.904	1.01863
2.90475	1.01816
2.9055	1.01855
2.90625	1.0187
2.907	1.0185
2.90775	1.01821
2.9085	1.01831
2.90925	1.0178
2.91	1.01807
2.91075	1.01806
2.9115	1.01818
2.91225	1.01826
2.913	1.01836
2.91375	1.01879
2.9145	1.01879
2.91525	1.01862
2.916	1.01883
2.91675	1.0186
2.9175	1.0187
2.91825	1.01848
2.919	1.01794
2.91975	1.01785
2.9205	1.01836
2.92125	1.01842
2.922	1.01836
2.92275	1.01864
2.9235	1.01858
2.92425	1.01847
2.925	1.01886
2.92575	1.0189
2.9265	1.01863
2.92725	1.01866
2.928	1.01837
2.92875	1.01819
2.9295	1.01814
2.93025	1.01802
2.931	1.01876
2.93175	1.01861
2.9325	1.01884
2.93325	1.01853
2.934	1.01866
2.93475	1.01889
2.9355	1.01907
2.93625	1.01888
2.937	1.01908
2.93775	1.0184
2.9385	1.01864
2.93925	1.01854
2.94	1.0188
2.94075	1.01843
2.9415	1.01851
2.94225	1.01869
2.943	1.01888
2.94375	1.01919
2.9445	1.01919
2.94525	1.0193
2.946	1.01885
2.94675	1.01924
2.9475	1.01894
2.94825	1.01852
2.949	1.01874
2.94975	1.0186
2.9505	1.0188
2.95125	1.01906
2.952	1.01885
2.95275	1.01887
2.9535	1.01945
2.95425	1.01953
2.955	1.01926
2.95575	1.01919
2.9565	1.01949
2.95725	1.01915
2.958	1.01868
2.95875	1.01849
2.9595	1.01859
2.96025	1.01893
2.961	1.01899
2.96175	1.01889
2.9625	1.01891
2.96325	1.01923
2.964	1.01935
2.96475	1.01948
2.9655	1.01931
2.96625	1.0195
2.967	1.01918
2.96775	1.01903
2.9685	1.01872
2.96925	1.01834
2.97	1.0187
2.97075	1.01877
2.9715	1.01885
2.97225	1.01905
2.973	1.01926
2.97375	1.01944
2.9745	1.01909
2.97525	1.01942
2.976	1.01959
2.97675	1.0192
2.9775	1.01933
2.97825	1.01875
2.979	1.01873
2.97975	1.01894
2.9805	1.01885
2.98125	1.01885
2.982	1.01941
2.98275	1.01949
2.9835	1.01924
2.98425	1.01954
2.985	1.01934
2.98575	1.01946
2.9865	1.01924
2.98725	1.0191
2.988	1.01887
2.98875	1.01883
2.9895	1.01886
2.99025	1.01875
2.991	1.01918
2.99175	1.01886
2.9925	1.01914
2.99325	1.01921
2.994	1.01973
2.99475	1.01973
2.9955	1.0195
2.99625	1.01929
2.997	1.01926
2.99775	1.0191
2.9985	1.01859
2.99925	1.01875
3	1.01878
