# Supplementary material for: Lactone Enolates of Isochroman-3-ones and 2-Coumaranones: Quantification of Their Nucleophilicity in DMSO and Conjugate Additions to Chalcones
Source: J Org Chem. 2024 Apr 30;89(10):6915–28. doi: 10.1021/acs.joc.4c00277 (PMC11110064; doi:10.1021/acs.joc.4c00277)
Supplement: Supplementary file 2 — jo4c00277_si_002.zip [file jo4c00277_si_002.zip › 5+6f coumaranone_mF-tBu/20equiv-CH-Acid-mF-tBu-370nm.exp]

*********************************************************
*   File written by ExpoFit V 1.3 (2007 by Dr. Kempf)   *
*********************************************************

Date = 08/02/2023 16:17:04
20equiv-CH-Acid-mF-tBu-370nm.txt
08/02/2023 15:33:24
Universal ASCII - file data
4000
0.00075     0.981319
0.0015     0.985797
0.00225     0.986678
0.003     0.984699
0.00375     0.982068
0.0045     0.980631
0.00525     0.979375
0.006     0.979129
0.00675     0.978596
0.0075     0.97757
0.00825     0.976923
0.009     0.975963
0.00975     0.975133
0.0105     0.97483
0.01125     0.974088
0.012     0.972868
0.01275     0.971878
0.0135     0.970132
0.01425     0.968835
0.015     0.967508
0.01575     0.966331
0.0165     0.965583
0.01725     0.965655
0.018     0.965056
0.01875     0.965016
0.0195     0.964429
0.02025     0.96298
0.021     0.961631
0.02175     0.96054
0.0225     0.959864
0.02325     0.958975
0.024     0.957841
0.02475     0.957045
0.0255     0.955658
0.02625     0.954645
0.027     0.953155
0.02775     0.952151
0.0285     0.950784
0.02925     0.950958
0.03     0.951151
0.03075     0.95089
0.0315     0.949779
0.03225     0.948183
0.033     0.946929
0.03375     0.944971
0.0345     0.94399
0.03525     0.94266
0.036     0.941761
0.03675     0.941089
0.0375     0.940451
0.03825     0.939109
0.039     0.938094
0.03975     0.936814
0.0405     0.935843
0.04125     0.935051
0.042     0.933834
0.04275     0.932545
0.0435     0.930825
0.04425     0.929646
0.045     0.928061
0.04575     0.926855
0.0465     0.926295
0.04725     0.925763
0.048     0.924714
0.04875     0.923744
0.0495     0.923125
0.05025     0.921722
0.051     0.920456
0.05175     0.919427
0.0525     0.91864
0.05325     0.917645
0.054     0.916405
0.05475     0.914727
0.0555     0.913071
0.05625     0.911967
0.057     0.911344
0.05775     0.910827
0.0585     0.910422
0.05925     0.910085
0.06     0.909261
0.06075     0.907922
0.0615     0.906859
0.06225     0.90513
0.063     0.903712
0.06375     0.902669
0.0645     0.901616
0.06525     0.90082
0.066     0.899767
0.06675     0.89877
0.0675     0.897879
0.06825     0.896776
0.069     0.895742
0.06975     0.894784
0.0705     0.894415
0.07125     0.893443
0.072     0.892671
0.07275     0.89138
0.0735     0.89002
0.07425     0.888672
0.075     0.887636
0.07575     0.887022
0.0765     0.886006
0.07725     0.885312
0.078     0.884907
0.07875     0.884232
0.0795     0.883051
0.08025     0.882524
0.081     0.881402
0.08175     0.880399
0.0825     0.879714
0.08325     0.878402
0.084     0.877145
0.08475     0.875974
0.0855     0.875075
0.08625     0.874176
0.087     0.873762
0.08775     0.873484
0.0885     0.873173
0.08925     0.87248
0.09     0.871705
0.09075     0.870056
0.0915     0.868581
0.09225     0.867684
0.093     0.866697
0.09375     0.865826
0.0945     0.865379
0.09525     0.864589
0.096     0.863733
0.09675     0.862494
0.0975     0.861295
0.09825     0.860336
0.099     0.85947
0.09975     0.859328
0.1005     0.859084
0.10125     0.858355
0.102     0.857209
0.10275     0.855962
0.1035     0.854378
0.10425     0.852826
0.105     0.851649
0.10575     0.851427
0.1065     0.850908
0.10725     0.850671
0.108     0.850148
0.10875     0.848965
0.1095     0.847917
0.11025     0.846881
0.111     0.845732
0.11175     0.844617
0.1125     0.843894
0.11325     0.8429
0.114     0.841925
0.11475     0.841309
0.1155     0.840248
0.11625     0.839319
0.117     0.838645
0.11775     0.837787
0.1185     0.837091
0.11925     0.836559
0.12     0.835756
0.12075     0.834842
0.1215     0.83403
0.12225     0.832771
0.123     0.831542
0.12375     0.830691
0.1245     0.829511
0.12525     0.828532
0.126     0.827882
0.12675     0.827003
0.1275     0.826279
0.12825     0.825884
0.129     0.825408
0.12975     0.824766
0.1305     0.823819
0.13125     0.822665
0.132     0.821261
0.13275     0.819953
0.1335     0.818875
0.13425     0.818388
0.135     0.817645
0.13575     0.817049
0.1365     0.816519
0.13725     0.815834
0.138     0.814811
0.13875     0.813736
0.1395     0.812998
0.14025     0.811927
0.141     0.811357
0.14175     0.810897
0.1425     0.81032
0.14325     0.809139
0.144     0.80802
0.14475     0.806657
0.1455     0.805761
0.14625     0.804758
0.147     0.804411
0.14775     0.804288
0.1485     0.803856
0.14925     0.803205
0.15     0.802349
0.15075     0.801321
0.1515     0.799991
0.15225     0.798851
0.153     0.797808
0.15375     0.797131
0.1545     0.796827
0.15525     0.795921
0.156     0.795354
0.15675     0.794906
0.1575     0.793697
0.15825     0.793139
0.159     0.792127
0.15975     0.791524
0.1605     0.790803
0.16125     0.789969
0.162     0.789153
0.16275     0.788132
0.1635     0.787189
0.16425     0.786443
0.165     0.785439
0.16575     0.784788
0.1665     0.784078
0.16725     0.783455
0.168     0.782925
0.16875     0.782406
0.1695     0.781382
0.17025     0.780841
0.171     0.779722
0.17175     0.779148
0.1725     0.77788
0.17325     0.776851
0.174     0.776009
0.17475     0.775111
0.1755     0.774275
0.17625     0.773854
0.177     0.773186
0.17775     0.773202
0.1785     0.772493
0.17925     0.771601
0.18     0.770053
0.18075     0.769019
0.1815     0.768241
0.18225     0.76765
0.183     0.766958
0.18375     0.76648
0.1845     0.765772
0.18525     0.764717
0.186     0.763593
0.18675     0.762524
0.1875     0.761763
0.18825     0.76157
0.189     0.7613
0.18975     0.760792
0.1905     0.760044
0.19125     0.758951
0.192     0.757619
0.19275     0.756384
0.1935     0.755426
0.19425     0.754663
0.195     0.754006
0.19575     0.753845
0.1965     0.753465
0.19725     0.752711
0.198     0.752007
0.19875     0.751116
0.1995     0.750237
0.20025     0.749422
0.201     0.748754
0.20175     0.748039
0.2025     0.747276
0.20325     0.745988
0.204     0.745401
0.20475     0.744775
0.2055     0.744038
0.20625     0.743474
0.207     0.742955
0.20775     0.742149
0.2085     0.741789
0.20925     0.741007
0.21     0.73997
0.21075     0.739322
0.2115     0.738603
0.21225     0.737552
0.213     0.737061
0.21375     0.736356
0.2145     0.735386
0.21525     0.734635
0.216     0.733803
0.21675     0.733204
0.2175     0.732986
0.21825     0.732573
0.219     0.732228
0.21975     0.731588
0.2205     0.730324
0.22125     0.729276
0.222     0.728463
0.22275     0.72743
0.2235     0.726731
0.22425     0.726533
0.225     0.726018
0.22575     0.725648
0.2265     0.724972
0.22725     0.724095
0.228     0.723314
0.22875     0.722951
0.2295     0.721962
0.23025     0.721497
0.231     0.721128
0.23175     0.720444
0.2325     0.719615
0.23325     0.718783
0.234     0.717778
0.23475     0.716697
0.2355     0.716021
0.23625     0.715786
0.237     0.715318
0.23775     0.715037
0.2385     0.715027
0.23925     0.71394
0.24     0.713236
0.24075     0.712099
0.2415     0.711138
0.24225     0.710343
0.243     0.709734
0.24375     0.709304
0.2445     0.709
0.24525     0.708364
0.246     0.707614
0.24675     0.706972
0.2475     0.706421
0.24825     0.706045
0.249     0.70539
0.24975     0.704783
0.2505     0.703949
0.25125     0.703024
0.252     0.702429
0.25275     0.70153
0.2535     0.70092
0.25425     0.700509
0.255     0.699701
0.25575     0.698978
0.2565     0.698569
0.25725     0.698145
0.258     0.697409
0.25875     0.696867
0.2595     0.696383
0.26025     0.695994
0.261     0.695166
0.26175     0.694333
0.2625     0.693345
0.26325     0.692314
0.264     0.691712
0.26475     0.691093
0.2655     0.690809
0.26625     0.690652
0.267     0.690374
0.26775     0.690103
0.2685     0.688944
0.26925     0.688284
0.27     0.687237
0.27075     0.686627
0.2715     0.685969
0.27225     0.685721
0.273     0.685529
0.27375     0.684515
0.2745     0.683795
0.27525     0.682952
0.276     0.682157
0.27675     0.681709
0.2775     0.681348
0.27825     0.681188
0.279     0.680847
0.27975     0.680356
0.2805     0.67931
0.28125     0.678689
0.282     0.677475
0.28275     0.676752
0.2835     0.676333
0.28425     0.67597
0.285     0.675698
0.28575     0.675305
0.2865     0.674749
0.28725     0.674153
0.288     0.673708
0.28875     0.673087
0.2895     0.672676
0.29025     0.672089
0.291     0.671367
0.29175     0.670393
0.2925     0.66976
0.29325     0.669216
0.294     0.668619
0.29475     0.66812
0.2955     0.667872
0.29625     0.667318
0.297     0.666782
0.29775     0.666272
0.2985     0.665528
0.29925     0.664867
0.3     0.664345
0.30075     0.663759
0.3015     0.663459
0.30225     0.662831
0.303     0.662115
0.30375     0.661332
0.3045     0.660437
0.30525     0.659886
0.306     0.659625
0.30675     0.659504
0.3075     0.65924
0.30825     0.658829
0.309     0.658421
0.30975     0.657673
0.3105     0.656559
0.31125     0.655709
0.312     0.654913
0.31275     0.654616
0.3135     0.654104
0.31425     0.653823
0.315     0.653543
0.31575     0.65309
0.3165     0.6522
0.31725     0.651515
0.318     0.651041
0.31875     0.650438
0.3195     0.65014
0.32025     0.649645
0.321     0.649059
0.32175     0.64846
0.3225     0.647787
0.32325     0.646957
0.324     0.646129
0.32475     0.645596
0.3255     0.645536
0.32625     0.645344
0.327     0.644888
0.32775     0.644486
0.3285     0.64402
0.32925     0.643266
0.33     0.642476
0.33075     0.641834
0.3315     0.641132
0.33225     0.640649
0.333     0.639873
0.33375     0.639664
0.3345     0.639061
0.33525     0.638626
0.336     0.638341
0.33675     0.637983
0.3375     0.637353
0.33825     0.636995
0.339     0.636306
0.33975     0.635747
0.3405     0.634789
0.34125     0.634093
0.342     0.63368
0.34275     0.633172
0.3435     0.633023
0.34425     0.632592
0.345     0.631973
0.34575     0.63147
0.3465     0.630912
0.34725     0.630416
0.348     0.630118
0.34875     0.629881
0.3495     0.629516
0.35025     0.628917
0.351     0.628205
0.35175     0.627246
0.3525     0.62649
0.35325     0.625985
0.354     0.625405
0.35475     0.62539
0.3555     0.62542
0.35625     0.625217
0.357     0.62482
0.35775     0.623942
0.3585     0.623119
0.35925     0.62234
0.36     0.621959
0.36075     0.621422
0.3615     0.621006
0.36225     0.620652
0.363     0.620055
0.36375     0.619571
0.3645     0.619105
0.36525     0.61843
0.366     0.618022
0.36675     0.617923
0.3675     0.617791
0.36825     0.617359
0.369     0.61688
0.36975     0.616102
0.3705     0.615561
0.37125     0.61464
0.372     0.614329
0.37275     0.613966
0.3735     0.613571
0.37425     0.613044
0.375     0.612717
0.37575     0.612433
0.3765     0.611986
0.37725     0.611724
0.378     0.611305
0.37875     0.610758
0.3795     0.610142
0.38025     0.609438
0.381     0.608801
0.38175     0.607989
0.3825     0.607465
0.38325     0.607268
0.384     0.606824
0.38475     0.606693
0.3855     0.606488
0.38625     0.606033
0.387     0.605538
0.38775     0.604801
0.3885     0.604305
0.38925     0.603927
0.39     0.603725
0.39075     0.603377
0.3915     0.602718
0.39225     0.602462
0.393     0.601643
0.39375     0.600822
0.3945     0.600382
0.39525     0.600127
0.396     0.600031
0.39675     0.600024
0.3975     0.599712
0.39825     0.599214
0.399     0.598747
0.39975     0.597702
0.4005     0.597102
0.40125     0.59632
0.402     0.59609
0.40275     0.595797
0.4035     0.595599
0.40425     0.59539
0.405     0.595
0.40575     0.594404
0.4065     0.593886
0.40725     0.593499
0.408     0.593102
0.40875     0.592935
0.4095     0.592515
0.41025     0.592137
0.411     0.59172
0.41175     0.590906
0.4125     0.590322
0.41325     0.589928
0.414     0.589598
0.41475     0.589369
0.4155     0.589163
0.41625     0.58893
0.417     0.588563
0.41775     0.588014
0.4185     0.587858
0.41925     0.587201
0.42     0.586715
0.42075     0.586194
0.4215     0.585683
0.42225     0.585114
0.423     0.584676
0.42375     0.584148
0.4245     0.583969
0.42525     0.583736
0.426     0.583733
0.42675     0.583511
0.4275     0.583292
0.42825     0.5825
0.429     0.582173
0.42975     0.581447
0.4305     0.580835
0.43125     0.580514
0.432     0.580573
0.43275     0.580278
0.4335     0.579866
0.43425     0.579366
0.435     0.578661
0.43575     0.578347
0.4365     0.578091
0.43725     0.57785
0.438     0.577846
0.43875     0.577611
0.4395     0.576912
0.44025     0.576594
0.441     0.575708
0.44175     0.574998
0.4425     0.574613
0.44325     0.574185
0.444     0.57392
0.44475     0.574213
0.4455     0.573846
0.44625     0.573589
0.447     0.572984
0.44775     0.572491
0.4485     0.572028
0.44925     0.571766
0.45     0.571293
0.45075     0.571013
0.4515     0.570753
0.45225     0.570237
0.453     0.570011
0.45375     0.569505
0.4545     0.569238
0.45525     0.568843
0.456     0.568625
0.45675     0.568163
0.4575     0.568102
0.45825     0.567727
0.459     0.567133
0.45975     0.566735
0.4605     0.566058
0.46125     0.565655
0.462     0.565294
0.46275     0.565046
0.4635     0.564406
0.46425     0.564058
0.465     0.563713
0.46575     0.563478
0.4665     0.563323
0.46725     0.563357
0.468     0.562871
0.46875     0.562353
0.4695     0.561729
0.47025     0.561098
0.471     0.560612
0.47175     0.560288
0.4725     0.560104
0.47325     0.559802
0.474     0.559842
0.47475     0.559271
0.4755     0.559134
0.47625     0.558675
0.477     0.557943
0.47775     0.557558
0.4785     0.557142
0.47925     0.557088
0.48     0.556872
0.48075     0.556441
0.4815     0.555965
0.48225     0.555295
0.483     0.554734
0.48375     0.554338
0.4845     0.554057
0.48525     0.553863
0.486     0.553697
0.48675     0.553708
0.4875     0.553515
0.48825     0.5528
0.489     0.552228
0.48975     0.551593
0.4905     0.550993
0.49125     0.550759
0.492     0.550392
0.49275     0.550524
0.4935     0.550217
0.49425     0.549926
0.495     0.549434
0.49575     0.549203
0.4965     0.548875
0.49725     0.548364
0.498     0.548198
0.49875     0.547941
0.4995     0.547423
0.50025     0.546867
0.501     0.546643
0.50175     0.546101
0.5025     0.545348
0.50325     0.545363
0.504     0.544845
0.50475     0.544658
0.5055     0.544399
0.50625     0.543974
0.507     0.5438
0.50775     0.543425
0.5085     0.543138
0.50925     0.542892
0.51     0.542571
0.51075     0.541922
0.5115     0.541438
0.51225     0.540985
0.513     0.5405
0.51375     0.540295
0.5145     0.54044
0.51525     0.540356
0.516     0.54002
0.51675     0.539924
0.5175     0.539041
0.51825     0.538303
0.519     0.537858
0.51975     0.537508
0.5205     0.53725
0.52125     0.537083
0.522     0.536729
0.52275     0.536549
0.5235     0.536049
0.52425     0.535486
0.525     0.535083
0.52575     0.534975
0.5265     0.534544
0.52725     0.534837
0.528     0.534465
0.52875     0.534115
0.5295     0.53352
0.53025     0.532731
0.531     0.532235
0.53175     0.531875
0.5325     0.531611
0.53325     0.531531
0.534     0.531548
0.53475     0.531356
0.5355     0.530894
0.53625     0.530406
0.537     0.529923
0.53775     0.529598
0.5385     0.529206
0.53925     0.528829
0.54     0.528478
0.54075     0.528301
0.5415     0.527876
0.54225     0.527394
0.543     0.527248
0.54375     0.526831
0.5445     0.526559
0.54525     0.526441
0.546     0.525807
0.54675     0.525728
0.5475     0.525329
0.54825     0.524987
0.549     0.524375
0.54975     0.524109
0.5505     0.52389
0.55125     0.523466
0.552     0.523201
0.55275     0.522867
0.5535     0.522522
0.55425     0.522213
0.555     0.522058
0.55575     0.522061
0.5565     0.521794
0.55725     0.521573
0.558     0.521189
0.55875     0.520503
0.5595     0.519929
0.56025     0.519543
0.561     0.519204
0.56175     0.518745
0.5625     0.518985
0.56325     0.518799
0.564     0.518589
0.56475     0.518181
0.5655     0.517842
0.56625     0.517346
0.567     0.516888
0.56775     0.516794
0.5685     0.516573
0.56925     0.516327
0.57     0.516081
0.57075     0.515574
0.5715     0.515136
0.57225     0.514585
0.573     0.514434
0.57375     0.514023
0.5745     0.513984
0.57525     0.514134
0.576     0.513977
0.57675     0.513628
0.5775     0.513405
0.57825     0.512782
0.579     0.512287
0.57975     0.511877
0.5805     0.511605
0.58125     0.511652
0.582     0.511233
0.58275     0.510924
0.5835     0.510664
0.58425     0.510494
0.585     0.510274
0.58575     0.509928
0.5865     0.509746
0.58725     0.509658
0.588     0.509235
0.58875     0.508886
0.5895     0.508454
0.59025     0.50819
0.591     0.507933
0.59175     0.507596
0.5925     0.507449
0.59325     0.507338
0.594     0.506902
0.59475     0.506645
0.5955     0.506485
0.59625     0.506277
0.597     0.506092
0.59775     0.505926
0.5985     0.505537
0.59925     0.505261
0.6     0.504762
0.60075     0.504327
0.6015     0.503906
0.60225     0.503437
0.603     0.503546
0.60375     0.503408
0.6045     0.503294
0.60525     0.503256
0.606     0.503152
0.60675     0.50255
0.6075     0.501945
0.60825     0.50134
0.609     0.501199
0.60975     0.501128
0.6105     0.500929
0.61125     0.500909
0.612     0.500506
0.61275     0.500114
0.6135     0.499771
0.61425     0.499564
0.615     0.499204
0.61575     0.499185
0.6165     0.499246
0.61725     0.499186
0.618     0.498619
0.61875     0.498344
0.6195     0.497689
0.62025     0.497231
0.621     0.496954
0.62175     0.496773
0.6225     0.496602
0.62325     0.496515
0.624     0.496341
0.62475     0.496314
0.6255     0.495831
0.62625     0.495486
0.627     0.495175
0.62775     0.494847
0.6285     0.494637
0.62925     0.494265
0.63     0.494123
0.63075     0.493559
0.6315     0.493569
0.63225     0.493313
0.633     0.493175
0.63375     0.492893
0.6345     0.492906
0.63525     0.492762
0.636     0.492219
0.63675     0.492028
0.6375     0.491458
0.63825     0.491402
0.639     0.491294
0.63975     0.4909
0.6405     0.490739
0.64125     0.490297
0.642     0.489936
0.64275     0.489604
0.6435     0.489316
0.64425     0.489141
0.645     0.489326
0.64575     0.489219
0.6465     0.489081
0.64725     0.488769
0.648     0.488096
0.64875     0.487499
0.6495     0.487296
0.65025     0.486873
0.651     0.486935
0.65175     0.48688
0.6525     0.486859
0.65325     0.486591
0.654     0.486373
0.65475     0.486162
0.6555     0.485717
0.65625     0.485419
0.657     0.485268
0.65775     0.485254
0.6585     0.485068
0.65925     0.484639
0.66     0.484346
0.66075     0.483946
0.6615     0.483829
0.66225     0.483406
0.663     0.483312
0.66375     0.483125
0.6645     0.483228
0.66525     0.482883
0.666     0.482814
0.66675     0.482516
0.6675     0.481974
0.66825     0.481656
0.669     0.48149
0.66975     0.481131
0.6705     0.480892
0.67125     0.480813
0.672     0.480374
0.67275     0.480385
0.6735     0.480039
0.67425     0.480066
0.675     0.480104
0.67575     0.479824
0.6765     0.479574
0.67725     0.479126
0.678     0.478831
0.67875     0.478391
0.6795     0.47829
0.68025     0.477952
0.681     0.477918
0.68175     0.477759
0.6825     0.477642
0.68325     0.477334
0.684     0.477126
0.68475     0.476823
0.6855     0.476549
0.68625     0.476577
0.687     0.476319
0.68775     0.476103
0.6885     0.475945
0.68925     0.475455
0.69     0.474976
0.69075     0.474677
0.6915     0.474444
0.69225     0.474399
0.693     0.474691
0.69375     0.474621
0.6945     0.474314
0.69525     0.474251
0.696     0.473798
0.69675     0.473405
0.6975     0.472919
0.69825     0.472825
0.699     0.472724
0.69975     0.47253
0.7005     0.472563
0.70125     0.472203
0.702     0.47207
0.70275     0.471741
0.7035     0.471481
0.70425     0.471264
0.705     0.471285
0.70575     0.471253
0.7065     0.471135
0.70725     0.470778
0.708     0.470315
0.70875     0.470194
0.7095     0.469747
0.71025     0.469572
0.711     0.469478
0.71175     0.469229
0.7125     0.469195
0.71325     0.46905
0.714     0.468918
0.71475     0.468694
0.7155     0.468704
0.71625     0.468376
0.717     0.468194
0.71775     0.467882
0.7185     0.467629
0.71925     0.467336
0.72     0.46704
0.72075     0.466873
0.7215     0.466854
0.72225     0.466764
0.723     0.466729
0.72375     0.46646
0.7245     0.466259
0.72525     0.466062
0.726     0.4657
0.72675     0.46557
0.7275     0.465407
0.72825     0.46523
0.729     0.465165
0.72975     0.464828
0.7305     0.464715
0.73125     0.464319
0.732     0.463868
0.73275     0.46384
0.7335     0.463855
0.73425     0.463832
0.735     0.463973
0.73575     0.463692
0.7365     0.463518
0.73725     0.463025
0.738     0.462635
0.73875     0.462265
0.7395     0.462257
0.74025     0.462012
0.741     0.462042
0.74175     0.462173
0.7425     0.461914
0.74325     0.461733
0.744     0.461533
0.74475     0.461277
0.7455     0.461217
0.74625     0.460943
0.747     0.460705
0.74775     0.460686
0.7485     0.46036
0.74925     0.46011
0.75     0.45978
0.75075     0.459551
0.7515     0.459425
0.75225     0.459291
0.753     0.459132
0.75375     0.459222
0.7545     0.459056
0.75525     0.459021
0.756     0.458669
0.75675     0.458429
0.7575     0.458168
0.75825     0.458003
0.759     0.457666
0.75975     0.457344
0.7605     0.457204
0.76125     0.457255
0.762     0.456997
0.76275     0.456899
0.7635     0.457015
0.76425     0.456836
0.765     0.456841
0.76575     0.456496
0.7665     0.456105
0.76725     0.455705
0.768     0.455491
0.76875     0.455207
0.7695     0.455259
0.77025     0.455063
0.771     0.454957
0.77175     0.454888
0.7725     0.454557
0.77325     0.454302
0.774     0.454207
0.77475     0.454099
0.7755     0.454097
0.77625     0.454023
0.777     0.453823
0.77775     0.453439
0.7785     0.45313
0.77925     0.452627
0.78     0.452422
0.78075     0.452351
0.7815     0.452243
0.78225     0.45235
0.783     0.452372
0.78375     0.452206
0.7845     0.452067
0.78525     0.451787
0.786     0.451479
0.78675     0.450867
0.7875     0.450819
0.78825     0.450738
0.789     0.450511
0.78975     0.450463
0.7905     0.450276
0.79125     0.450096
0.792     0.449834
0.79275     0.449745
0.7935     0.449513
0.79425     0.449451
0.795     0.44943
0.79575     0.449178
0.7965     0.449084
0.79725     0.448678
0.798     0.448311
0.79875     0.448135
0.7995     0.447767
0.80025     0.447826
0.801     0.447502
0.80175     0.447374
0.8025     0.447327
0.80325     0.447229
0.804     0.447192
0.80475     0.446958
0.8055     0.446855
0.80625     0.446716
0.807     0.446472
0.80775     0.445995
0.8085     0.445658
0.80925     0.445276
0.81     0.445335
0.81075     0.445302
0.8115     0.445009
0.81225     0.444977
0.813     0.444971
0.81375     0.444695
0.8145     0.444297
0.81525     0.444149
0.816     0.444025
0.81675     0.443824
0.8175     0.443921
0.81825     0.443421
0.819     0.443282
0.81975     0.443082
0.8205     0.442817
0.82125     0.442574
0.822     0.442483
0.82275     0.442374
0.8235     0.442581
0.82425     0.442672
0.825     0.442505
0.82575     0.442298
0.8265     0.441845
0.82725     0.441406
0.828     0.440982
0.82875     0.440903
0.8295     0.44081
0.83025     0.440825
0.831     0.440637
0.83175     0.440506
0.8325     0.440298
0.83325     0.440046
0.834     0.439997
0.83475     0.439774
0.8355     0.439579
0.83625     0.439521
0.837     0.439226
0.83775     0.439099
0.8385     0.438927
0.83925     0.43854
0.84     0.438378
0.84075     0.438395
0.8415     0.438064
0.84225     0.438022
0.843     0.438042
0.84375     0.438028
0.8445     0.43779
0.84525     0.437757
0.846     0.437535
0.84675     0.437279
0.8475     0.43712
0.84825     0.436779
0.849     0.436481
0.84975     0.436291
0.8505     0.436151
0.85125     0.436051
0.852     0.435999
0.85275     0.435942
0.8535     0.436174
0.85425     0.435971
0.855     0.435534
0.85575     0.43521
0.8565     0.434838
0.85725     0.434631
0.858     0.434512
0.85875     0.434424
0.8595     0.434605
0.86025     0.434296
0.861     0.434175
0.86175     0.433889
0.8625     0.433732
0.86325     0.433648
0.864     0.433629
0.86475     0.433714
0.8655     0.433643
0.86625     0.433453
0.867     0.433219
0.86775     0.432736
0.8685     0.432594
0.86925     0.432155
0.87     0.432239
0.87075     0.432109
0.8715     0.432258
0.87225     0.432109
0.873     0.431999
0.87375     0.431945
0.8745     0.431666
0.87525     0.431367
0.876     0.431226
0.87675     0.430883
0.8775     0.430817
0.87825     0.430861
0.879     0.430595
0.87975     0.430371
0.8805     0.430262
0.88125     0.430273
0.882     0.43012
0.88275     0.430211
0.8835     0.429986
0.88425     0.429998
0.885     0.429815
0.88575     0.429673
0.8865     0.429333
0.88725     0.429269
0.888     0.428998
0.88875     0.428989
0.8895     0.428824
0.89025     0.428539
0.891     0.428652
0.89175     0.428383
0.8925     0.428317
0.89325     0.428402
0.894     0.428302
0.89475     0.428225
0.8955     0.428169
0.89625     0.427974
0.897     0.42751
0.89775     0.426987
0.8985     0.426891
0.89925     0.42682
0.9     0.426831
0.90075     0.427011
0.9015     0.426992
0.90225     0.426726
0.903     0.426726
0.90375     0.42643
0.9045     0.426268
0.90525     0.426026
0.906     0.426189
0.90675     0.426061
0.9075     0.425927
0.90825     0.425737
0.909     0.425357
0.90975     0.425296
0.9105     0.425091
0.91125     0.424839
0.912     0.425105
0.91275     0.424988
0.9135     0.425074
0.91425     0.424961
0.915     0.424912
0.91575     0.424453
0.9165     0.424105
0.91725     0.423901
0.918     0.423745
0.91875     0.423571
0.9195     0.423628
0.92025     0.423533
0.921     0.423446
0.92175     0.423442
0.9225     0.423403
0.92325     0.423332
0.924     0.423084
0.92475     0.423029
0.9255     0.423182
0.92625     0.422829
0.927     0.422732
0.92775     0.422525
0.9285     0.422311
0.92925     0.422089
0.93     0.42223
0.93075     0.421909
0.9315     0.422005
0.93225     0.421802
0.933     0.421811
0.93375     0.42156
0.9345     0.421422
0.93525     0.421355
0.936     0.421121
0.93675     0.420913
0.9375     0.420912
0.93825     0.420415
0.939     0.420231
0.93975     0.420083
0.9405     0.419951
0.94125     0.420119
0.942     0.420225
0.94275     0.420027
0.9435     0.420198
0.94425     0.419787
0.945     0.41939
0.94575     0.419287
0.9465     0.419008
0.94725     0.418909
0.948     0.418998
0.94875     0.4188
0.9495     0.418731
0.95025     0.418674
0.951     0.418353
0.95175     0.418244
0.9525     0.418002
0.95325     0.418061
0.954     0.417975
0.95475     0.418107
0.9555     0.417826
0.95625     0.417517
0.957     0.417171
0.95775     0.416821
0.9585     0.416748
0.95925     0.416754
0.96     0.416653
0.96075     0.416751
0.9615     0.416705
0.96225     0.41674
0.963     0.416532
0.96375     0.416327
0.9645     0.416309
0.96525     0.416121
0.966     0.416001
0.96675     0.415814
0.9675     0.415631
0.96825     0.41558
0.969     0.415565
0.96975     0.415161
0.9705     0.415155
0.97125     0.415087
0.972     0.415029
0.97275     0.415115
0.9735     0.415013
0.97425     0.414713
0.975     0.414624
0.97575     0.414286
0.9765     0.414172
0.97725     0.414202
0.978     0.414223
0.97875     0.41386
0.9795     0.413759
0.98025     0.413614
0.981     0.413603
0.98175     0.413391
0.9825     0.413425
0.98325     0.413476
0.984     0.413449
0.98475     0.413435
0.9855     0.413246
0.98625     0.412855
0.987     0.41249
0.98775     0.412516
0.9885     0.412259
0.98925     0.412439
0.99     0.412424
0.99075     0.412313
0.9915     0.412226
0.99225     0.412245
0.993     0.411947
0.99375     0.411764
0.9945     0.411674
0.99525     0.411665
0.996     0.411635
0.99675     0.411475
0.9975     0.411317
0.99825     0.411212
0.999     0.410848
0.99975     0.41062
1.0005     0.410562
1.00125     0.410613
1.002     0.41072
1.00275     0.410859
1.0035     0.410645
1.00425     0.41046
1.005     0.410386
1.00575     0.410018
1.0065     0.409917
1.00725     0.409831
1.008     0.409666
1.00875     0.409654
1.0095     0.409615
1.01025     0.409473
1.011     0.40954
1.01175     0.409565
1.0125     0.409418
1.01325     0.409419
1.014     0.409348
1.01475     0.409073
1.0155     0.408692
1.01625     0.408494
1.017     0.408431
1.01775     0.408354
1.0185     0.408367
1.01925     0.40819
1.02     0.408198
1.02075     0.408118
1.0215     0.407908
1.02225     0.407816
1.023     0.407872
1.02375     0.407819
1.0245     0.407877
1.02525     0.407693
1.026     0.407645
1.02675     0.407381
1.0275     0.407163
1.02825     0.407026
1.029     0.406865
1.02975     0.406893
1.0305     0.406968
1.03125     0.407113
1.032     0.407243
1.03275     0.407
1.0335     0.406742
1.03425     0.406587
1.035     0.40617
1.03575     0.406248
1.0365     0.405987
1.03725     0.406131
1.038     0.406139
1.03875     0.405881
1.0395     0.405876
1.04025     0.405736
1.041     0.405513
1.04175     0.405658
1.0425     0.405581
1.04325     0.405493
1.044     0.405603
1.04475     0.405548
1.0455     0.40528
1.04625     0.405024
1.047     0.4048
1.04775     0.40468
1.0485     0.404641
1.04925     0.404632
1.05     0.404698
1.05075     0.40474
1.0515     0.404627
1.05225     0.404572
1.053     0.404435
1.05375     0.404387
1.0545     0.404259
1.05525     0.404065
1.056     0.403779
1.05675     0.403717
1.0575     0.403599
1.05825     0.40348
1.059     0.403333
1.05975     0.403336
1.0605     0.403472
1.06125     0.403432
1.062     0.403367
1.06275     0.403019
1.0635     0.402918
1.06425     0.402884
1.065     0.402788
1.06575     0.402705
1.0665     0.40262
1.06725     0.402603
1.068     0.402426
1.06875     0.402387
1.0695     0.402179
1.07025     0.402061
1.071     0.402133
1.07175     0.402138
1.0725     0.402291
1.07325     0.402209
1.074     0.402022
1.07475     0.401869
1.0755     0.401291
1.07625     0.401277
1.077     0.40113
1.07775     0.400939
1.0785     0.401161
1.07925     0.401001
1.08     0.401059
1.08075     0.400962
1.0815     0.400773
1.08225     0.400688
1.083     0.400659
1.08375     0.400538
1.0845     0.400288
1.08525     0.400179
1.086     0.400216
1.08675     0.40008
1.0875     0.399898
1.08825     0.399689
1.089     0.399626
1.08975     0.399634
1.0905     0.399694
1.09125     0.399663
1.092     0.399581
1.09275     0.399527
1.0935     0.399527
1.09425     0.399354
1.095     0.399032
1.09575     0.398815
1.0965     0.398617
1.09725     0.398664
1.098     0.398396
1.09875     0.398396
1.0995     0.398225
1.10025     0.398408
1.101     0.398218
1.10175     0.398421
1.1025     0.398138
1.10325     0.398122
1.104     0.398013
1.10475     0.397624
1.1055     0.397663
1.10625     0.397542
1.107     0.397449
1.10775     0.397452
1.1085     0.39741
1.10925     0.397512
1.11     0.397189
1.11075     0.397132
1.1115     0.397088
1.11225     0.397023
1.113     0.396937
1.11375     0.396902
1.1145     0.396938
1.11525     0.396737
1.116     0.396477
1.11675     0.396269
1.1175     0.395896
1.11825     0.395925
1.119     0.39578
1.11975     0.395808
1.1205     0.39589
1.12125     0.395932
1.122     0.395949
1.12275     0.395689
1.1235     0.395331
1.12425     0.39523
1.125     0.395177
1.12575     0.394963
1.1265     0.39508
1.12725     0.39497
1.128     0.394921
1.12875     0.394771
1.1295     0.394962
1.13025     0.394766
1.131     0.394679
1.13175     0.394635
1.1325     0.394615
1.13325     0.39458
1.134     0.394234
1.13475     0.394129
1.1355     0.394054
1.13625     0.393928
1.137     0.393768
1.13775     0.393716
1.1385     0.393702
1.13925     0.393669
1.14     0.393501
1.14075     0.393454
1.1415     0.393563
1.14225     0.393474
1.143     0.393349
1.14375     0.393301
1.1445     0.393228
1.14525     0.39288
1.146     0.392615
1.14675     0.392549
1.1475     0.392571
1.14825     0.392517
1.149     0.392377
1.14975     0.392711
1.1505     0.392559
1.15125     0.392482
1.152     0.392279
1.15275     0.392113
1.1535     0.392104
1.15425     0.391916
1.155     0.391966
1.15575     0.391775
1.1565     0.391792
1.15725     0.391632
1.158     0.391614
1.15875     0.391441
1.1595     0.391223
1.16025     0.391416
1.161     0.391409
1.16175     0.391469
1.1625     0.391351
1.16325     0.391275
1.164     0.391109
1.16475     0.390933
1.1655     0.390457
1.16625     0.39044
1.167     0.390585
1.16775     0.390424
1.1685     0.390423
1.16925     0.390446
1.17     0.390579
1.17075     0.390453
1.1715     0.390367
1.17225     0.390327
1.173     0.390218
1.17375     0.390055
1.1745     0.390042
1.17525     0.389832
1.176     0.389763
1.17675     0.389558
1.1775     0.389539
1.17825     0.389517
1.179     0.389479
1.17975     0.389515
1.1805     0.38941
1.18125     0.389402
1.182     0.389403
1.18275     0.389218
1.1835     0.389169
1.18425     0.388967
1.185     0.388948
1.18575     0.388845
1.1865     0.388627
1.18725     0.388501
1.188     0.388482
1.18875     0.388364
1.1895     0.388516
1.19025     0.388599
1.191     0.388599
1.19175     0.388702
1.1925     0.388329
1.19325     0.388156
1.194     0.388281
1.19475     0.388026
1.1955     0.38773
1.19625     0.387904
1.197     0.387857
1.19775     0.38797
1.1985     0.387618
1.19925     0.38769
1.2     0.387606
1.20075     0.387551
1.2015     0.387466
1.20225     0.387541
1.203     0.387368
1.20375     0.387389
1.2045     0.387164
1.20525     0.386929
1.206     0.38686
1.20675     0.386595
1.2075     0.386642
1.20825     0.386595
1.209     0.386689
1.20975     0.386703
1.2105     0.386828
1.21125     0.386662
1.212     0.386685
1.21275     0.386247
1.2135     0.386428
1.21425     0.386248
1.215     0.385991
1.21575     0.386077
1.2165     0.386065
1.21725     0.385849
1.218     0.38585
1.21875     0.385785
1.2195     0.385615
1.22025     0.385767
1.221     0.385808
1.22175     0.38555
1.2225     0.385464
1.22325     0.385134
1.224     0.385244
1.22475     0.385019
1.2255     0.384986
1.22625     0.38477
1.227     0.38478
1.22775     0.384748
1.2285     0.384523
1.22925     0.384506
1.23     0.384516
1.23075     0.384374
1.2315     0.384401
1.23225     0.384496
1.233     0.384509
1.23375     0.384389
1.2345     0.384066
1.23525     0.383941
1.236     0.383729
1.23675     0.383666
1.2375     0.383471
1.23825     0.383647
1.239     0.383843
1.23975     0.383623
1.2405     0.383446
1.24125     0.38347
1.242     0.383247
1.24275     0.383038
1.2435     0.383152
1.24425     0.383086
1.245     0.382941
1.24575     0.382823
1.2465     0.382755
1.24725     0.382462
1.248     0.382478
1.24875     0.382328
1.2495     0.382462
1.25025     0.382506
1.251     0.382552
1.25175     0.382546
1.2525     0.382427
1.25325     0.382197
1.254     0.381998
1.25475     0.381915
1.2555     0.38186
1.25625     0.381855
1.257     0.381664
1.25775     0.381712
1.2585     0.381656
1.25925     0.381663
1.26     0.381691
1.26075     0.381572
1.2615     0.381502
1.26225     0.381332
1.263     0.381241
1.26375     0.381171
1.2645     0.38102
1.26525     0.380723
1.266     0.3807
1.26675     0.380639
1.2675     0.380589
1.26825     0.380698
1.269     0.380675
1.26975     0.380585
1.2705     0.380461
1.27125     0.380536
1.272     0.380303
1.27275     0.380336
1.2735     0.380301
1.27425     0.380172
1.275     0.37999
1.27575     0.379857
1.2765     0.379674
1.27725     0.379658
1.278     0.379596
1.27875     0.379685
1.2795     0.379862
1.28025     0.379899
1.281     0.379788
1.28175     0.379687
1.2825     0.379491
1.28325     0.379132
1.284     0.379006
1.28475     0.378848
1.2855     0.378928
1.28625     0.378988
1.287     0.379011
1.28775     0.378829
1.2885     0.378698
1.28925     0.378628
1.29     0.378577
1.29075     0.378755
1.2915     0.378724
1.29225     0.378597
1.293     0.378747
1.29375     0.378434
1.2945     0.378237
1.29525     0.378156
1.296     0.377993
1.29675     0.377961
1.2975     0.378137
1.29825     0.378021
1.299     0.378208
1.29975     0.378208
1.3005     0.377972
1.30125     0.37788
1.302     0.377688
1.30275     0.377779
1.3035     0.377668
1.30425     0.377581
1.305     0.377525
1.30575     0.377353
1.3065     0.377355
1.30725     0.377249
1.308     0.377163
1.30875     0.377361
1.3095     0.377263
1.31025     0.377352
1.311     0.377162
1.31175     0.377134
1.3125     0.377022
1.31325     0.376879
1.314     0.376799
1.31475     0.376843
1.3155     0.376834
1.31625     0.37679
1.317     0.376725
1.31775     0.376663
1.3185     0.37649
1.31925     0.376616
1.32     0.376765
1.32075     0.376773
1.3215     0.376927
1.32225     0.37679
1.323     0.376638
1.32375     0.376253
1.3245     0.37624
1.32525     0.376083
1.326     0.376153
1.32675     0.376042
1.3275     0.376231
1.32825     0.37621
1.329     0.376273
1.32975     0.376243
1.3305     0.376207
1.33125     0.376061
1.332     0.3761
1.33275     0.375879
1.3335     0.376065
1.33425     0.375943
1.335     0.375993
1.33575     0.375759
1.3365     0.375778
1.33725     0.375632
1.338     0.375686
1.33875     0.375699
1.3395     0.375879
1.34025     0.375855
1.341     0.375923
1.34175     0.37581
1.3425     0.375604
1.34325     0.375652
1.344     0.375325
1.34475     0.375339
1.3455     0.375171
1.34625     0.375196
1.347     0.375304
1.34775     0.375165
1.3485     0.375215
1.34925     0.37536
1.35     0.375409
1.35075     0.375344
1.3515     0.375214
1.35225     0.37515
1.353     0.375056
1.35375     0.374911
1.3545     0.374865
1.35525     0.374801
1.356     0.374926
1.35675     0.374712
1.3575     0.374923
1.35825     0.37486
1.359     0.374921
1.35975     0.374712
1.3605     0.374731
1.36125     0.374755
1.362     0.374855
1.36275     0.374573
1.3635     0.374671
1.36425     0.37435
1.365     0.374326
1.36575     0.374177
1.3665     0.374036
1.36725     0.374136
1.368     0.374098
1.36875     0.374249
1.3695     0.37442
1.37025     0.374375
1.371     0.374173
1.37175     0.373967
1.3725     0.373806
1.37325     0.373628
1.374     0.373739
1.37475     0.373715
1.3755     0.373833
1.37625     0.373485
1.377     0.373551
1.37775     0.37352
1.3785     0.373558
1.37925     0.373496
1.38     0.373566
1.38075     0.37355
1.3815     0.37358
1.38225     0.373431
1.383     0.373288
1.38375     0.373191
1.3845     0.372906
1.38525     0.37302
1.386     0.372903
1.38675     0.372817
1.3875     0.372887
1.38825     0.372859
1.389     0.372816
1.38975     0.372886
1.3905     0.372888
1.39125     0.372662
1.392     0.372669
1.39275     0.372594
1.3935     0.372442
1.39425     0.372389
1.395     0.372242
1.39575     0.372297
1.3965     0.372194
1.39725     0.372159
1.398     0.37233
1.39875     0.372338
1.3995     0.3723
1.40025     0.372302
1.401     0.372077
1.40175     0.371945
1.4025     0.371867
1.40325     0.371658
1.404     0.371909
1.40475     0.371695
1.4055     0.371599
1.40625     0.371581
1.407     0.3714
1.40775     0.371259
1.4085     0.371361
1.40925     0.371307
1.41     0.371418
1.41075     0.371373
1.4115     0.371391
1.41225     0.371274
1.413     0.371019
1.41375     0.37076
1.4145     0.370727
1.41525     0.37076
1.416     0.370727
1.41675     0.370938
1.4175     0.370963
1.41825     0.370718
1.419     0.370982
1.41975     0.370733
1.4205     0.370813
1.42125     0.370686
1.422     0.370655
1.42275     0.370499
1.4235     0.370505
1.42425     0.370466
1.425     0.37022
1.42575     0.370014
1.4265     0.370048
1.42725     0.370047
1.428     0.370119
1.42875     0.370256
1.4295     0.370149
1.43025     0.370232
1.431     0.369963
1.43175     0.369848
1.4325     0.369681
1.43325     0.369584
1.434     0.369453
1.43475     0.369534
1.4355     0.369454
1.43625     0.369387
1.437     0.369376
1.43775     0.369321
1.4385     0.369504
1.43925     0.369419
1.44     0.369512
1.44075     0.369498
1.4415     0.369246
1.44225     0.369114
1.443     0.368972
1.44375     0.368783
1.4445     0.368851
1.44525     0.368818
1.446     0.368824
1.44675     0.368947
1.4475     0.368753
1.44825     0.368761
1.449     0.368714
1.44975     0.368621
1.4505     0.368612
1.45125     0.368505
1.452     0.368409
1.45275     0.368336
1.4535     0.368278
1.45425     0.368193
1.455     0.367922
1.45575     0.367905
1.4565     0.368007
1.45725     0.368055
1.458     0.368044
1.45875     0.368226
1.4595     0.368362
1.46025     0.368112
1.461     0.36791
1.46175     0.367861
1.4625     0.367596
1.46325     0.36776
1.464     0.367675
1.46475     0.367736
1.4655     0.367629
1.46625     0.367572
1.467     0.36749
1.46775     0.367268
1.4685     0.367393
1.46925     0.36743
1.47     0.367432
1.47075     0.367468
1.4715     0.367284
1.47225     0.367115
1.473     0.366915
1.47375     0.36687
1.4745     0.366736
1.47525     0.36682
1.476     0.366776
1.47675     0.366751
1.4775     0.366742
1.47825     0.366715
1.479     0.366835
1.47975     0.366909
1.4805     0.366954
1.48125     0.36685
1.482     0.366695
1.48275     0.366583
1.4835     0.366523
1.48425     0.366441
1.485     0.366212
1.48575     0.36632
1.4865     0.366373
1.48725     0.366366
1.488     0.366374
1.48875     0.3664
1.4895     0.366442
1.49025     0.366146
1.491     0.366062
1.49175     0.366065
1.4925     0.366026
1.49325     0.365945
1.494     0.365831
1.49475     0.365894
1.4955     0.365638
1.49625     0.365563
1.497     0.365467
1.49775     0.365767
1.4985     0.365825
1.49925     0.365779
1.5     0.365902
1.50075     0.365907
1.5015     0.3658
1.50225     0.36544
1.503     0.365405
1.50375     0.365337
1.5045     0.365398
1.50525     0.36539
1.506     0.365398
1.50675     0.365519
1.5075     0.365434
1.50825     0.365496
1.509     0.365424
1.50975     0.365373
1.5105     0.36517
1.51125     0.365397
1.512     0.365193
1.51275     0.365012
1.5135     0.365037
1.51425     0.364825
1.515     0.364851
1.51575     0.364763
1.5165     0.364932
1.51725     0.365009
1.518     0.36502
1.51875     0.365032
1.5195     0.365151
1.52025     0.365133
1.521     0.365089
1.52175     0.3649
1.5225     0.364695
1.52325     0.364855
1.524     0.364812
1.52475     0.364631
1.5255     0.364531
1.52625     0.364637
1.527     0.364751
1.52775     0.364775
1.5285     0.364829
1.52925     0.364882
1.53     0.364677
1.53075     0.364634
1.5315     0.364352
1.53225     0.364234
1.533     0.364241
1.53375     0.364119
1.5345     0.364499
1.53525     0.364393
1.536     0.364261
1.53675     0.364278
1.5375     0.364216
1.53825     0.364319
1.539     0.364284
1.53975     0.364425
1.5405     0.364385
1.54125     0.364261
1.542     0.364145
1.54275     0.364249
1.5435     0.364028
1.54425     0.36381
1.545     0.363914
1.54575     0.364101
1.5465     0.363905
1.54725     0.364206
1.548     0.364142
1.54875     0.364199
1.5495     0.364111
1.55025     0.363874
1.551     0.363822
1.55175     0.363661
1.5525     0.363801
1.55325     0.363718
1.554     0.363701
1.55475     0.363684
1.5555     0.363436
1.55625     0.363617
1.557     0.363644
1.55775     0.363824
1.5585     0.363693
1.55925     0.363691
1.56     0.363811
1.56075     0.363593
1.5615     0.363606
1.56225     0.363494
1.563     0.363384
1.56375     0.363424
1.5645     0.363396
1.56525     0.363374
1.566     0.363417
1.56675     0.363425
1.5675     0.363303
1.56825     0.36327
1.569     0.363369
1.56975     0.363356
1.5705     0.363354
1.57125     0.363195
1.572     0.36304
1.57275     0.362845
1.5735     0.362722
1.57425     0.362671
1.575     0.36274
1.57575     0.36272
1.5765     0.362869
1.57725     0.362899
1.578     0.362891
1.57875     0.36286
1.5795     0.362703
1.58025     0.362678
1.581     0.362592
1.58175     0.362648
1.5825     0.362744
1.58325     0.362568
1.584     0.362562
1.58475     0.362496
1.5855     0.362292
1.58625     0.362319
1.587     0.362335
1.58775     0.362549
1.5885     0.362582
1.58925     0.362451
1.59     0.362375
1.59075     0.362156
1.5915     0.362051
1.59225     0.361892
1.593     0.36174
1.59375     0.361752
1.5945     0.361642
1.59525     0.361666
1.596     0.361723
1.59675     0.361674
1.5975     0.361744
1.59825     0.36188
1.599     0.361852
1.59975     0.361666
1.6005     0.361648
1.60125     0.361506
1.602     0.361385
1.60275     0.361327
1.6035     0.361302
1.60425     0.361314
1.605     0.361348
1.60575     0.361344
1.6065     0.361373
1.60725     0.361336
1.608     0.36137
1.60875     0.361289
1.6095     0.361116
1.61025     0.361146
1.611     0.361085
1.61175     0.361067
1.6125     0.360914
1.61325     0.360635
1.614     0.360615
1.61475     0.360469
1.6155     0.360685
1.61625     0.360635
1.617     0.360714
1.61775     0.360908
1.6185     0.360807
1.61925     0.360797
1.62     0.360543
1.62075     0.360311
1.6215     0.360225
1.62225     0.360304
1.623     0.360362
1.62375     0.360336
1.6245     0.360284
1.62525     0.360196
1.626     0.360288
1.62675     0.360154
1.6275     0.360183
1.62825     0.360196
1.629     0.360164
1.62975     0.360406
1.6305     0.360238
1.63125     0.360131
1.632     0.359829
1.63275     0.359742
1.6335     0.359589
1.63425     0.359484
1.635     0.359696
1.63575     0.359621
1.6365     0.359756
1.63725     0.359729
1.638     0.359765
1.63875     0.359577
1.6395     0.359586
1.64025     0.359497
1.641     0.35936
1.64175     0.359445
1.6425     0.359192
1.64325     0.359261
1.644     0.359297
1.64475     0.359167
1.6455     0.359132
1.64625     0.359422
1.647     0.359343
1.64775     0.359302
1.6485     0.359327
1.64925     0.359173
1.65     0.35908
1.65075     0.359113
1.6515     0.358853
1.65225     0.358896
1.653     0.358876
1.65375     0.358896
1.6545     0.358746
1.65525     0.358716
1.656     0.358622
1.65675     0.358708
1.6575     0.358729
1.65825     0.3588
1.659     0.358946
1.65975     0.359003
1.6605     0.358783
1.66125     0.358539
1.662     0.358596
1.66275     0.358591
1.6635     0.358541
1.66425     0.35849
1.665     0.358766
1.66575     0.358756
1.6665     0.358911
1.66725     0.358909
1.668     0.358706
1.66875     0.358637
1.6695     0.358651
1.67025     0.358611
1.671     0.35857
1.67175     0.358601
1.6725     0.358477
1.67325     0.358426
1.674     0.358294
1.67475     0.3582
1.6755     0.358346
1.67625     0.358435
1.677     0.358515
1.67775     0.358508
1.6785     0.358714
1.67925     0.35842
1.68     0.358413
1.68075     0.358369
1.6815     0.358252
1.68225     0.358134
1.683     0.358248
1.68375     0.358267
1.6845     0.35827
1.68525     0.358483
1.686     0.358389
1.68675     0.358493
1.6875     0.358491
1.68825     0.358271
1.689     0.358421
1.68975     0.358597
1.6905     0.35808
1.69125     0.358067
1.692     0.358146
1.69275     0.358025
1.6935     0.358145
1.69425     0.35813
1.695     0.358108
1.69575     0.35812
1.6965     0.357972
1.69725     0.358139
1.698     0.358141
1.69875     0.358075
1.6995     0.358206
1.70025     0.357939
1.701     0.357925
1.70175     0.357944
1.7025     0.357743
1.70325     0.357797
1.704     0.357804
1.70475     0.357821
1.7055     0.357973
1.70625     0.357989
1.707     0.358102
1.70775     0.358262
1.7085     0.35804
1.70925     0.357954
1.71     0.35775
1.71075     0.357678
1.7115     0.357678
1.71225     0.357771
1.713     0.357665
1.71375     0.357617
1.7145     0.357649
1.71525     0.357691
1.716     0.357632
1.71675     0.357551
1.7175     0.357561
1.71825     0.357626
1.719     0.357737
1.71975     0.357785
1.7205     0.357607
1.72125     0.357471
1.722     0.357397
1.72275     0.3574
1.7235     0.357429
1.72425     0.35749
1.725     0.357572
1.72575     0.357616
1.7265     0.357559
1.72725     0.357726
1.728     0.357642
1.72875     0.35783
1.7295     0.357633
1.73025     0.357625
1.731     0.357446
1.73175     0.357448
1.7325     0.357408
1.73325     0.357375
1.734     0.357281
1.73475     0.357392
1.7355     0.357507
1.73625     0.357535
1.737     0.357543
1.73775     0.357266
1.7385     0.357317
1.73925     0.357217
1.74     0.357096
1.74075     0.357129
1.7415     0.357089
1.74225     0.357248
1.743     0.357249
1.74375     0.35705
1.7445     0.357154
1.74525     0.357186
1.746     0.357119
1.74675     0.357277
1.7475     0.357431
1.74825     0.357395
1.749     0.357311
1.74975     0.357274
1.7505     0.357095
1.75125     0.356769
1.752     0.356841
1.75275     0.356836
1.7535     0.356663
1.75425     0.356789
1.755     0.356769
1.75575     0.356813
1.7565     0.356901
1.75725     0.356946
1.758     0.356706
1.75875     0.356855
1.7595     0.356782
1.76025     0.356638
1.761     0.35686
1.76175     0.356569
1.7625     0.356467
1.76325     0.35649
1.764     0.356487
1.76475     0.356618
1.7655     0.356721
1.76625     0.356722
1.767     0.356718
1.76775     0.356746
1.7685     0.356632
1.76925     0.356724
1.77     0.356426
1.77075     0.356325
1.7715     0.356277
1.77225     0.356387
1.773     0.356244
1.77375     0.35622
1.7745     0.356309
1.77525     0.356113
1.776     0.356249
1.77675     0.356355
1.7775     0.356265
1.77825     0.356208
1.779     0.356188
1.77975     0.355992
1.7805     0.355753
1.78125     0.355841
1.782     0.355775
1.78275     0.355828
1.7835     0.355987
1.78425     0.355861
1.785     0.355663
1.78575     0.355827
1.7865     0.355691
1.78725     0.355899
1.788     0.355742
1.78875     0.355835
1.7895     0.355731
1.79025     0.355884
1.791     0.3556
1.79175     0.355365
1.7925     0.35539
1.79325     0.355186
1.794     0.355214
1.79475     0.355431
1.7955     0.355359
1.79625     0.355411
1.797     0.355329
1.79775     0.3553
1.7985     0.355067
1.79925     0.355104
1.8     0.355105
1.80075     0.355003
1.8015     0.354929
1.80225     0.354964
1.803     0.354888
1.80375     0.354844
1.8045     0.354855
1.80525     0.354824
1.806     0.354894
1.80675     0.354923
1.8075     0.355067
1.80825     0.355041
1.809     0.354827
1.80975     0.354768
1.8105     0.354721
1.81125     0.35459
1.812     0.354389
1.81275     0.354497
1.8135     0.35449
1.81425     0.354499
1.815     0.354513
1.81575     0.354401
1.8165     0.354499
1.81725     0.354493
1.818     0.354481
1.81875     0.35437
1.8195     0.354296
1.82025     0.354314
1.821     0.353938
1.82175     0.354044
1.8225     0.354094
1.82325     0.354118
1.824     0.354004
1.82475     0.354198
1.8255     0.354293
1.82625     0.35417
1.827     0.354222
1.82775     0.354167
1.8285     0.354
1.82925     0.354018
1.83     0.353986
1.83075     0.35387
1.8315     0.353858
1.83225     0.353914
1.833     0.353942
1.83375     0.353794
1.8345     0.353869
1.83525     0.35386
1.836     0.35393
1.83675     0.35404
1.8375     0.354144
1.83825     0.354102
1.839     0.353856
1.83975     0.353877
1.8405     0.353573
1.84125     0.353551
1.842     0.353712
1.84275     0.35348
1.8435     0.353784
1.84425     0.353882
1.845     0.353829
1.84575     0.353834
1.8465     0.353999
1.84725     0.353955
1.848     0.353979
1.84875     0.35382
1.8495     0.353891
1.85025     0.353766
1.851     0.353691
1.85175     0.353534
1.8525     0.353763
1.85325     0.353661
1.854     0.353639
1.85475     0.353849
1.8555     0.353968
1.85625     0.353801
1.857     0.353976
1.85775     0.353818
1.8585     0.353749
1.85925     0.353738
1.86     0.353627
1.86075     0.353464
1.8615     0.353531
1.86225     0.353538
1.863     0.353546
1.86375     0.353424
1.8645     0.35352
1.86525     0.353581
1.866     0.353789
1.86675     0.353781
1.8675     0.353784
1.86825     0.353481
1.869     0.353479
1.86975     0.353444
1.8705     0.353332
1.87125     0.353548
1.872     0.353543
1.87275     0.353485
1.8735     0.353544
1.87425     0.353521
1.875     0.35344
1.87575     0.35345
1.8765     0.353485
1.87725     0.353507
1.878     0.353487
1.87875     0.353395
1.8795     0.353394
1.88025     0.353253
1.881     0.35317
1.88175     0.352974
1.8825     0.352996
1.88325     0.353
1.884     0.353223
1.88475     0.353141
1.8855     0.353535
1.88625     0.353365
1.887     0.353193
1.88775     0.353071
1.8885     0.353174
1.88925     0.352966
1.89     0.352846
1.89075     0.352929
1.8915     0.35283
1.89225     0.352875
1.893     0.352901
1.89375     0.352709
1.8945     0.352863
1.89525     0.352965
1.896     0.352776
1.89675     0.353002
1.8975     0.352975
1.89825     0.352819
1.899     0.352616
1.89975     0.352551
1.9005     0.352593
1.90125     0.352581
1.902     0.35243
1.90275     0.352482
1.9035     0.352389
1.90425     0.352413
1.905     0.352358
1.90575     0.352516
1.9065     0.352571
1.90725     0.352428
1.908     0.352559
1.90875     0.352409
1.9095     0.352124
1.91025     0.352103
1.911     0.35192
1.91175     0.351946
1.9125     0.352037
1.91325     0.352129
1.914     0.352269
1.91475     0.352285
1.9155     0.352298
1.91625     0.352104
1.917     0.352146
1.91775     0.35206
1.9185     0.351958
1.91925     0.351933
1.92     0.351886
1.92075     0.352011
1.9215     0.351755
1.92225     0.351543
1.923     0.351677
1.92375     0.351692
1.9245     0.351791
1.92525     0.351939
1.926     0.351912
1.92675     0.351844
1.9275     0.351855
1.92825     0.351637
1.929     0.351571
1.92975     0.351404
1.9305     0.351402
1.93125     0.351315
1.932     0.351407
1.93275     0.351522
1.9335     0.351496
1.93425     0.351453
1.935     0.35151
1.93575     0.351482
1.9365     0.351594
1.93725     0.351575
1.938     0.351335
1.93875     0.351323
1.9395     0.35122
1.94025     0.351057
1.941     0.35109
1.94175     0.351138
1.9425     0.351124
1.94325     0.351092
1.944     0.350994
1.94475     0.351227
1.9455     0.351179
1.94625     0.351072
1.947     0.351064
1.94775     0.351012
1.9485     0.350995
1.94925     0.350958
1.95     0.351027
1.95075     0.35092
1.9515     0.350804
1.95225     0.350862
1.953     0.350914
1.95375     0.350821
1.9545     0.351008
1.95525     0.351139
1.956     0.351057
1.95675     0.351033
1.9575     0.350916
1.95825     0.350769
1.959     0.350755
1.95975     0.350794
1.9605     0.350736
1.96125     0.350619
1.962     0.350664
1.96275     0.350662
1.9635     0.35064
1.96425     0.350632
1.965     0.350604
1.96575     0.350781
1.9665     0.350606
1.96725     0.350698
1.968     0.350791
1.96875     0.350519
1.9695     0.350532
1.97025     0.350436
1.971     0.350313
1.97175     0.350465
1.9725     0.350392
1.97325     0.35041
1.974     0.350577
1.97475     0.350764
1.9755     0.350644
1.97625     0.350761
1.977     0.350652
1.97775     0.350557
1.9785     0.35048
1.97925     0.350301
1.98     0.350397
1.98075     0.350394
1.9815     0.35024
1.98225     0.350301
1.983     0.350421
1.98375     0.35039
1.9845     0.350485
1.98525     0.350493
1.986     0.350312
1.98675     0.350389
1.9875     0.350266
1.98825     0.35033
1.989     0.350212
1.98975     0.350291
1.9905     0.350147
1.99125     0.35017
1.992     0.350064
1.99275     0.350095
1.9935     0.350408
1.99425     0.350359
1.995     0.350469
1.99575     0.350415
1.9965     0.350618
1.99725     0.350462
1.998     0.350374
1.99875     0.350229
1.9995     0.350087
2.00025     0.350026
2.001     0.35014
2.00175     0.350002
2.0025     0.350095
2.00325     0.35019
2.004     0.350217
2.00475     0.350191
2.0055     0.350176
2.00625     0.349992
2.007     0.349997
2.00775     0.350094
2.0085     0.350126
2.00925     0.349976
2.01     0.350043
2.01075     0.350019
2.0115     0.349909
2.01225     0.349903
2.013     0.350074
2.01375     0.350059
2.0145     0.350132
2.01525     0.35029
2.016     0.350197
2.01675     0.350254
2.0175     0.350147
2.01825     0.350092
2.019     0.349999
2.01975     0.350017
2.0205     0.349894
2.02125     0.349916
2.022     0.349978
2.02275     0.350041
2.0235     0.350082
2.02425     0.350024
2.025     0.350234
2.02575     0.350143
2.0265     0.350111
2.02725     0.349935
2.028     0.349988
2.02875     0.349918
2.0295     0.349749
2.03025     0.349853
2.031     0.349976
2.03175     0.349881
2.0325     0.349918
2.03325     0.350013
2.034     0.349883
2.03475     0.350016
2.0355     0.350191
2.03625     0.350135
2.037     0.350129
2.03775     0.350069
2.0385     0.350025
2.03925     0.349857
2.04     0.349988
2.04075     0.349879
2.0415     0.349832
2.04225     0.349878
2.043     0.34989
2.04375     0.349929
2.0445     0.35013
2.04525     0.35005
2.046     0.349993
2.04675     0.34983
2.0475     0.349841
2.04825     0.349665
2.049     0.349576
2.04975     0.349808
2.0505     0.34968
2.05125     0.349754
2.052     0.349864
2.05275     0.349853
2.0535     0.349689
2.05425     0.349764
2.055     0.349958
2.05575     0.350005
2.0565     0.350048
2.05725     0.349972
2.058     0.349908
2.05875     0.349877
2.0595     0.349721
2.06025     0.349756
2.061     0.349714
2.06175     0.349677
2.0625     0.349719
2.06325     0.34982
2.064     0.349668
2.06475     0.349745
2.0655     0.349756
2.06625     0.349753
2.067     0.349845
2.06775     0.349694
2.0685     0.349568
2.06925     0.349411
2.07     0.349405
2.07075     0.349343
2.0715     0.349434
2.07225     0.349305
2.073     0.349568
2.07375     0.349611
2.0745     0.349583
2.07525     0.349731
2.076     0.34958
2.07675     0.349659
2.0775     0.349553
2.07825     0.349479
2.079     0.349402
2.07975     0.349552
2.0805     0.349401
2.08125     0.349275
2.082     0.349358
2.08275     0.349373
2.0835     0.349385
2.08425     0.349549
2.085     0.349599
2.08575     0.349483
2.0865     0.349444
2.08725     0.34941
2.088     0.349274
2.08875     0.349059
2.0895     0.349032
2.09025     0.349091
2.091     0.349238
2.09175     0.349256
2.0925     0.349177
2.09325     0.349352
2.094     0.349376
2.09475     0.349406
2.0955     0.349438
2.09625     0.349484
2.097     0.349466
2.09775     0.349457
2.0985     0.349268
2.09925     0.349311
2.1     0.349297
2.10075     0.349251
2.1015     0.34933
2.10225     0.349261
2.103     0.349477
2.10375     0.349496
2.1045     0.349411
2.10525     0.349611
2.106     0.349315
2.10675     0.349459
2.1075     0.34928
2.10825     0.34916
2.109     0.349152
2.10975     0.349123
2.1105     0.349197
2.11125     0.349347
2.112     0.349171
2.11275     0.349332
2.1135     0.349356
2.11425     0.349489
2.115     0.349573
2.11575     0.349621
2.1165     0.349452
2.11725     0.349445
2.118     0.349362
2.11875     0.349426
2.1195     0.349405
2.12025     0.349391
2.121     0.349383
2.12175     0.349327
2.1225     0.349334
2.12325     0.349554
2.124     0.349648
2.12475     0.349615
2.1255     0.349526
2.12625     0.34943
2.127     0.349552
2.12775     0.349445
2.1285     0.349197
2.12925     0.349297
2.13     0.349139
2.13075     0.349159
2.1315     0.349227
2.13225     0.349334
2.133     0.349436
2.13375     0.349536
2.1345     0.349454
2.13525     0.349423
2.136     0.349537
2.13675     0.349398
2.1375     0.349345
2.13825     0.349356
2.139     0.349339
2.13975     0.349309
2.1405     0.349291
2.14125     0.349263
2.142     0.349319
2.14275     0.349358
2.1435     0.349374
2.14425     0.349543
2.145     0.349513
2.14575     0.349323
2.1465     0.349406
2.14725     0.349239
2.148     0.349116
2.14875     0.349118
2.1495     0.349105
2.15025     0.349077
2.151     0.34912
2.15175     0.349004
2.1525     0.349174
2.15325     0.349129
2.154     0.349264
2.15475     0.349292
2.1555     0.349287
2.15625     0.349164
2.157     0.349287
2.15775     0.349236
2.1585     0.349108
2.15925     0.349052
2.16     0.348974
2.16075     0.349164
2.1615     0.349139
2.16225     0.349292
2.163     0.349317
2.16375     0.349327
2.1645     0.349231
2.16525     0.349115
2.166     0.34897
2.16675     0.349101
2.1675     0.348811
2.16825     0.348935
2.169     0.348732
2.16975     0.34871
2.1705     0.348898
2.17125     0.348769
2.172     0.348851
2.17275     0.348848
2.1735     0.348924
2.17425     0.349063
2.175     0.349105
2.17575     0.349056
2.1765     0.348842
2.17725     0.348786
2.178     0.348774
2.17875     0.348769
2.1795     0.348751
2.18025     0.34889
2.181     0.348824
2.18175     0.348824
2.1825     0.348957
2.18325     0.348961
2.184     0.348918
2.18475     0.348909
2.1855     0.348901
2.18625     0.348903
2.187     0.34865
2.18775     0.348689
2.1885     0.348588
2.18925     0.348575
2.19     0.348483
2.19075     0.348582
2.1915     0.348756
2.19225     0.348574
2.193     0.34865
2.19375     0.348752
2.1945     0.348657
2.19525     0.348735
2.196     0.348691
2.19675     0.348633
2.1975     0.348537
2.19825     0.348553
2.199     0.34867
2.19975     0.34855
2.2005     0.348608
2.20125     0.348606
2.202     0.348561
2.20275     0.348716
2.2035     0.348844
2.20425     0.348744
2.205     0.348739
2.20575     0.348582
2.2065     0.348436
2.20725     0.348418
2.208     0.348416
2.20875     0.348196
2.2095     0.348359
2.21025     0.348324
2.211     0.34835
2.21175     0.34829
2.2125     0.348101
2.21325     0.348207
2.214     0.348341
2.21475     0.348344
2.2155     0.348329
2.21625     0.348333
2.217     0.348194
2.21775     0.348091
2.2185     0.347973
2.21925     0.348044
2.22     0.348128
2.22075     0.348115
2.2215     0.348354
2.22225     0.348159
2.223     0.348343
2.22375     0.348186
2.2245     0.348279
2.22525     0.348211
2.226     0.348143
2.22675     0.347957
2.2275     0.347919
2.22825     0.348015
2.229     0.347799
2.22975     0.347799
2.2305     0.347595
2.23125     0.347699
2.232     0.347896
2.23275     0.34766
2.2335     0.347921
2.23425     0.348046
2.235     0.347844
2.23575     0.347951
2.2365     0.347901
2.23725     0.347824
2.238     0.347722
2.23875     0.347827
2.2395     0.347807
2.24025     0.347713
2.241     0.347851
2.24175     0.347809
2.2425     0.347827
2.24325     0.348048
2.244     0.347973
2.24475     0.347798
2.2455     0.34796
2.24625     0.34775
2.247     0.347532
2.24775     0.347458
2.2485     0.347363
2.24925     0.34742
2.25     0.347568
2.25075     0.347401
2.2515     0.347384
2.25225     0.347495
2.253     0.347551
2.25375     0.347509
2.2545     0.347465
2.25525     0.347399
2.256     0.347461
2.25675     0.347344
2.2575     0.347407
2.25825     0.347468
2.259     0.347377
2.25975     0.347471
2.2605     0.347369
2.26125     0.347325
2.262     0.347522
2.26275     0.347428
2.2635     0.34744
2.26425     0.347579
2.265     0.347504
2.26575     0.347209
2.2665     0.347118
2.26725     0.34709
2.268     0.347046
2.26875     0.34709
2.2695     0.347115
2.27025     0.346936
2.271     0.347032
2.27175     0.347012
2.2725     0.347139
2.27325     0.347162
2.274     0.34714
2.27475     0.347075
2.2755     0.346995
2.27625     0.347022
2.277     0.347051
2.27775     0.34706
2.2785     0.347028
2.27925     0.346886
2.28     0.347022
2.28075     0.346979
2.2815     0.347088
2.28225     0.347143
2.283     0.347325
2.28375     0.347188
2.2845     0.347043
2.28525     0.347157
2.286     0.347108
2.28675     0.347096
2.2875     0.34705
2.28825     0.346991
2.289     0.346979
2.28975     0.346941
2.2905     0.347025
2.29125     0.347053
2.292     0.347147
2.29275     0.347209
2.2935     0.347061
2.29425     0.347035
2.295     0.346971
2.29575     0.3469
2.2965     0.346838
2.29725     0.346901
2.298     0.34694
2.29875     0.346965
2.2995     0.346976
2.30025     0.347067
2.301     0.347167
2.30175     0.347094
2.3025     0.347249
2.30325     0.347346
2.304     0.34728
2.30475     0.347255
2.3055     0.34726
2.30625     0.347022
2.307     0.346945
2.30775     0.346897
2.3085     0.346988
2.30925     0.347008
2.31     0.346949
2.31075     0.34713
2.3115     0.34705
2.31225     0.346997
2.313     0.347231
2.31375     0.347189
2.3145     0.347078
2.31525     0.347028
2.316     0.347124
2.31675     0.346977
2.3175     0.347083
2.31825     0.346819
2.319     0.346837
2.31975     0.347052
2.3205     0.346968
2.32125     0.347069
2.322     0.347172
2.32275     0.347179
2.3235     0.347123
2.32425     0.347219
2.325     0.34713
2.32575     0.346999
2.3265     0.347035
2.32725     0.346925
2.328     0.346884
2.32875     0.346912
2.3295     0.346914
2.33025     0.34684
2.331     0.346921
2.33175     0.347011
2.3325     0.347056
2.33325     0.347199
2.334     0.347047
2.33475     0.346929
2.3355     0.346968
2.33625     0.346765
2.337     0.346796
2.33775     0.346662
2.3385     0.346754
2.33925     0.346832
2.34     0.34671
2.34075     0.347014
2.3415     0.347004
2.34225     0.347019
2.343     0.347075
2.34375     0.34719
2.3445     0.347018
2.34525     0.346929
2.346     0.347032
2.34675     0.346862
2.3475     0.346785
2.34825     0.346784
2.349     0.346799
2.34975     0.346644
2.3505     0.346798
2.35125     0.346827
2.352     0.34682
2.35275     0.346916
2.3535     0.346728
2.35425     0.346859
2.355     0.34688
2.35575     0.346491
2.3565     0.346497
2.35725     0.346515
2.358     0.346543
2.35875     0.346566
2.3595     0.346568
2.36025     0.346713
2.361     0.346597
2.36175     0.346555
2.3625     0.346789
2.36325     0.346675
2.364     0.346678
2.36475     0.346504
2.3655     0.346531
2.36625     0.346514
2.367     0.346351
2.36775     0.346417
2.3685     0.346285
2.36925     0.346335
2.37     0.346517
2.37075     0.346374
2.3715     0.346359
2.37225     0.346491
2.373     0.346421
2.37375     0.346297
2.3745     0.346223
2.37525     0.346291
2.376     0.34619
2.37675     0.346215
2.3775     0.346171
2.37825     0.346094
2.379     0.345988
2.37975     0.346114
2.3805     0.346161
2.38125     0.346255
2.382     0.346274
2.38275     0.346364
2.3835     0.346388
2.38425     0.34636
2.385     0.346299
2.38575     0.346047
2.3865     0.346197
2.38725     0.346007
2.388     0.34596
2.38875     0.346064
2.3895     0.346052
2.39025     0.346094
2.391     0.346202
2.39175     0.346106
2.3925     0.346244
2.39325     0.346205
2.394     0.346077
2.39475     0.345937
2.3955     0.345979
2.39625     0.345837
2.397     0.345688
2.39775     0.345783
2.3985     0.345856
2.39925     0.34591
2.4     0.345891
2.40075     0.346001
2.4015     0.346139
2.40225     0.346101
2.403     0.346192
2.40375     0.346234
2.4045     0.346071
2.40525     0.346034
2.406     0.34586
2.40675     0.345981
2.4075     0.345896
2.40825     0.345856
2.409     0.345875
2.40975     0.345939
2.4105     0.346078
2.41125     0.345872
2.412     0.345953
2.41275     0.346123
2.4135     0.346014
2.41425     0.345887
2.415     0.345969
2.41575     0.345857
2.4165     0.345676
2.41725     0.345882
2.418     0.345715
2.41875     0.34575
2.4195     0.345701
2.42025     0.34583
2.421     0.345994
2.42175     0.34599
2.4225     0.346168
2.42325     0.346151
2.424     0.346175
2.42475     0.346041
2.4255     0.345951
2.42625     0.345878
2.427     0.345831
2.42775     0.345878
2.4285     0.345864
2.42925     0.34589
2.43     0.346003
2.43075     0.346111
2.4315     0.346072
2.43225     0.346054
2.433     0.346175
2.43375     0.346147
2.4345     0.346045
2.43525     0.346033
2.436     0.345917
2.43675     0.345739
2.4375     0.345879
2.43825     0.345835
2.439     0.345703
2.43975     0.345928
2.4405     0.345969
2.44125     0.345995
2.442     0.346067
2.44275     0.346101
2.4435     0.346131
2.44425     0.346114
2.445     0.346043
2.44575     0.345915
2.4465     0.345817
2.44725     0.345897
2.448     0.345913
2.44875     0.345994
2.4495     0.345884
2.45025     0.345942
2.451     0.34626
2.45175     0.346072
2.4525     0.346015
2.45325     0.346085
2.454     0.34583
2.45475     0.345758
2.4555     0.34576
2.45625     0.345806
2.457     0.345762
2.45775     0.345941
2.4585     0.345906
2.45925     0.345737
2.46     0.345898
2.46075     0.345894
2.4615     0.346092
2.46225     0.346171
2.463     0.345936
2.46375     0.346036
2.4645     0.34602
2.46525     0.345888
2.466     0.345781
2.46675     0.345722
2.4675     0.345685
2.46825     0.345722
2.469     0.345914
2.46975     0.345869
2.4705     0.345927
2.47125     0.34591
2.472     0.34598
2.47275     0.34589
2.4735     0.345857
2.47425     0.345834
2.475     0.345674
2.47575     0.345697
2.4765     0.345671
2.47725     0.345664
2.478     0.34571
2.47875     0.345601
2.4795     0.345658
2.48025     0.345749
2.481     0.345762
2.48175     0.345758
2.4825     0.345774
2.48325     0.345942
2.484     0.345708
2.48475     0.345607
2.4855     0.345593
2.48625     0.345638
2.487     0.345588
2.48775     0.345541
2.4885     0.345525
2.48925     0.34566
2.49     0.345763
2.49075     0.345915
2.4915     0.346009
2.49225     0.345939
2.493     0.346011
2.49375     0.345772
2.4945     0.345746
2.49525     0.345784
2.496     0.345612
2.49675     0.345801
2.4975     0.345729
2.49825     0.345703
2.499     0.345786
2.49975     0.345708
2.5005     0.34591
2.50125     0.34584
2.502     0.345913
2.50275     0.34598
2.5035     0.346108
2.50425     0.34595
2.505     0.345839
2.50575     0.345893
2.5065     0.345767
2.50725     0.345715
2.508     0.345768
2.50875     0.345705
2.5095     0.345939
2.51025     0.3458
2.511     0.345967
2.51175     0.345987
2.5125     0.345921
2.51325     0.346141
2.514     0.345911
2.51475     0.345775
2.5155     0.345646
2.51625     0.345761
2.517     0.345711
2.51775     0.345655
2.5185     0.345725
2.51925     0.34572
2.52     0.345786
2.52075     0.345874
2.5215     0.346014
2.52225     0.345861
2.523     0.345904
2.52375     0.345717
2.5245     0.345695
2.52525     0.345744
2.526     0.345711
2.52675     0.345562
2.5275     0.345791
2.52825     0.345591
2.529     0.345662
2.52975     0.345769
2.5305     0.345679
2.53125     0.345855
2.532     0.345813
2.53275     0.345687
2.5335     0.34567
2.53425     0.345648
2.535     0.345444
2.53575     0.345432
2.5365     0.345354
2.53725     0.345237
2.538     0.345321
2.53875     0.34535
2.5395     0.345461
2.54025     0.345503
2.541     0.345484
2.54175     0.345526
2.5425     0.345411
2.54325     0.345432
2.544     0.345403
2.54475     0.345276
2.5455     0.345121
2.54625     0.345074
2.547     0.345272
2.54775     0.345166
2.5485     0.345144
2.54925     0.345304
2.55     0.345273
2.55075     0.3452
2.5515     0.345391
2.55225     0.345377
2.553     0.345336
2.55375     0.345309
2.5545     0.345208
2.55525     0.34506
2.556     0.345096
2.55675     0.345165
2.5575     0.345163
2.55825     0.345035
2.559     0.34523
2.55975     0.345131
2.5605     0.34529
2.56125     0.345283
2.562     0.345282
2.56275     0.345246
2.5635     0.345038
2.56425     0.345195
2.565     0.34498
2.56575     0.344985
2.5665     0.344847
2.56725     0.344901
2.568     0.344909
2.56875     0.344976
2.5695     0.3451
2.57025     0.345162
2.571     0.345136
2.57175     0.345243
2.5725     0.345125
2.57325     0.345162
2.574     0.345194
2.57475     0.345135
2.5755     0.344991
2.57625     0.345026
2.577     0.344996
2.57775     0.344951
2.5785     0.344939
2.57925     0.345121
2.58     0.345081
2.58075     0.345211
2.5815     0.345339
2.58225     0.345328
2.583     0.345345
2.58375     0.345246
2.5845     0.345318
2.58525     0.345193
2.586     0.345171
2.58675     0.345214
2.5875     0.345371
2.58825     0.345451
2.589     0.345626
2.58975     0.345672
2.5905     0.345649
2.59125     0.345743
2.592     0.345923
2.59275     0.34572
2.5935     0.345788
2.59425     0.345932
2.595     0.345803
2.59575     0.345805
2.5965     0.345829
2.59725     0.345728
2.598     0.345801
2.59875     0.34584
2.5995     0.345787
2.60025     0.34598
2.601     0.345909
2.60175     0.345828
2.6025     0.345722
2.60325     0.34567
2.604     0.345436
2.60475     0.345441
2.6055     0.345379
2.60625     0.345435
2.607     0.345425
2.60775     0.345512
2.6085     0.345459
2.60925     0.34557
2.61     0.345628
2.61075     0.345642
2.6115     0.34578
2.61225     0.345739
2.613     0.345546
2.61375     0.345604
2.6145     0.345607
2.61525     0.345601
2.616     0.345531
2.61675     0.345573
2.6175     0.345484
2.61825     0.345635
2.619     0.345614
2.61975     0.345627
2.6205     0.345751
2.62125     0.345867
2.622     0.345797
2.62275     0.345863
2.6235     0.345892
2.62425     0.345757
2.625     0.345794
2.62575     0.345593
2.6265     0.345741
2.62725     0.345692
2.628     0.345735
2.62875     0.345757
2.6295     0.345765
2.63025     0.345754
2.631     0.345835
2.63175     0.345738
2.6325     0.345734
2.63325     0.345612
2.634     0.345521
2.63475     0.345535
2.6355     0.345543
2.63625     0.345381
2.637     0.345369
2.63775     0.345419
2.6385     0.345396
2.63925     0.345373
2.64     0.34539
2.64075     0.345516
2.6415     0.345281
2.64225     0.345402
2.643     0.345121
2.64375     0.345195
2.6445     0.344994
2.64525     0.345043
2.646     0.345041
2.64675     0.344879
2.6475     0.344873
2.64825     0.34489
2.649     0.345079
2.64975     0.34508
2.6505     0.345112
2.65125     0.345219
2.652     0.345142
2.65275     0.345
2.6535     0.344819
2.65425     0.344821
2.655     0.344697
2.65575     0.344733
2.6565     0.344754
2.65725     0.344647
2.658     0.344718
2.65875     0.344643
2.6595     0.344766
2.66025     0.344779
2.661     0.344684
2.66175     0.344733
2.6625     0.344677
2.66325     0.344638
2.664     0.344709
2.66475     0.344645
2.6655     0.344478
2.66625     0.3445
2.667     0.344558
2.66775     0.344464
2.6685     0.344601
2.66925     0.344669
2.67     0.344722
2.67075     0.344769
2.6715     0.344794
2.67225     0.344733
2.673     0.344652
2.67375     0.344519
2.6745     0.344314
2.67525     0.344397
2.676     0.344497
2.67675     0.344445
2.6775     0.344622
2.67825     0.344522
2.679     0.344427
2.67975     0.344628
2.6805     0.344484
2.68125     0.344492
2.682     0.344445
2.68275     0.344378
2.6835     0.344293
2.68425     0.344193
2.685     0.344245
2.68575     0.34436
2.6865     0.344446
2.68725     0.344341
2.688     0.344437
2.68875     0.34477
2.6895     0.344835
2.69025     0.344704
2.691     0.344957
2.69175     0.344765
2.6925     0.344873
2.69325     0.344736
2.694     0.34468
2.69475     0.344497
2.6955     0.344604
2.69625     0.344693
2.697     0.34479
2.69775     0.344716
2.6985     0.344764
2.69925     0.344954
2.7     0.344862
2.70075     0.34495
2.7015     0.344905
2.70225     0.344797
2.703     0.344843
2.70375     0.344755
2.7045     0.344628
2.70525     0.344716
2.706     0.344735
2.70675     0.344603
2.7075     0.344605
2.70825     0.344726
2.709     0.344869
2.70975     0.344813
2.7105     0.345053
2.71125     0.345024
2.712     0.344842
2.71275     0.344939
2.7135     0.344901
2.71425     0.344689
2.715     0.344897
2.71575     0.344732
2.7165     0.34479
2.71725     0.344735
2.718     0.344729
2.71875     0.344598
2.7195     0.344782
2.72025     0.344793
2.721     0.344604
2.72175     0.344468
2.7225     0.344568
2.72325     0.344451
2.724     0.344205
2.72475     0.344233
2.7255     0.344311
2.72625     0.344276
2.727     0.344313
2.72775     0.344215
2.7285     0.344297
2.72925     0.344251
2.73     0.34437
2.73075     0.344445
2.7315     0.344243
2.73225     0.34437
2.733     0.344211
2.73375     0.344107
2.7345     0.343893
2.73525     0.343943
2.736     0.344044
2.73675     0.343957
2.7375     0.344097
2.73825     0.344029
2.739     0.344091
2.73975     0.344067
2.7405     0.344086
2.74125     0.34389
2.742     0.343757
2.74275     0.343773
2.7435     0.343691
2.74425     0.343539
2.745     0.343526
2.74575     0.343556
2.7465     0.343535
2.74725     0.343634
2.748     0.343627
2.74875     0.343734
2.7495     0.343801
2.75025     0.343642
2.751     0.343722
2.75175     0.343531
2.7525     0.343661
2.75325     0.3436
2.754     0.343494
2.75475     0.343505
2.7555     0.343528
2.75625     0.343664
2.757     0.343666
2.75775     0.343672
2.7585     0.343694
2.75925     0.34369
2.76     0.343704
2.76075     0.34365
2.7615     0.343679
2.76225     0.343422
2.763     0.34334
2.76375     0.343493
2.7645     0.343264
2.76525     0.343265
2.766     0.343298
2.76675     0.343193
2.7675     0.343434
2.76825     0.343525
2.769     0.343493
2.76975     0.343392
2.7705     0.343472
2.77125     0.343473
2.772     0.343435
2.77275     0.343358
2.7735     0.343431
2.77425     0.343356
2.775     0.343255
2.77575     0.343378
2.7765     0.343345
2.77725     0.343359
2.778     0.343416
2.77875     0.343501
2.7795     0.343466
2.78025     0.343514
2.781     0.343327
2.78175     0.343267
2.7825     0.343365
2.78325     0.343134
2.784     0.343113
2.78475     0.343067
2.7855     0.343045
2.78625     0.343005
2.787     0.343042
2.78775     0.343174
2.7885     0.343096
2.78925     0.343364
2.79     0.343191
2.79075     0.343227
2.7915     0.343268
2.79225     0.343116
2.793     0.343153
2.79375     0.343103
2.7945     0.343042
2.79525     0.343064
2.796     0.34312
2.79675     0.343151
2.7975     0.343096
2.79825     0.343192
2.799     0.343161
2.79975     0.343093
2.8005     0.343146
2.80125     0.343127
2.802     0.343104
2.80275     0.342892
2.8035     0.342883
2.80425     0.342754
2.805     0.342781
2.80575     0.342621
2.8065     0.342676
2.80725     0.342911
2.808     0.342818
2.80875     0.342907
2.8095     0.342972
2.81025     0.342916
2.811     0.342931
2.81175     0.34308
2.8125     0.342911
2.81325     0.342892
2.814     0.342901
2.81475     0.342979
2.8155     0.342958
2.81625     0.342966
2.817     0.34314
2.81775     0.343361
2.8185     0.343252
2.81925     0.343347
2.82     0.343322
2.82075     0.343381
2.8215     0.343234
2.82225     0.343141
2.823     0.343221
2.82375     0.34315
2.8245     0.343044
2.82525     0.343186
2.826     0.343096
2.82675     0.343251
2.8275     0.343209
2.82825     0.343369
2.829     0.343441
2.82975     0.343459
2.8305     0.343437
2.83125     0.343634
2.832     0.343341
2.83275     0.343342
2.8335     0.343439
2.83425     0.343486
2.835     0.343529
2.83575     0.343607
2.8365     0.343785
2.83725     0.343921
2.838     0.343807
2.83875     0.344065
2.8395     0.344069
2.84025     0.344162
2.841     0.343956
2.84175     0.34383
2.8425     0.343849
2.84325     0.343715
2.844     0.343715
2.84475     0.343738
2.8455     0.343801
2.84625     0.343821
2.847     0.343877
2.84775     0.344054
2.8485     0.344097
2.84925     0.344144
2.85     0.344308
2.85075     0.344196
2.8515     0.344139
2.85225     0.34418
2.853     0.344257
2.85375     0.344203
2.8545     0.344196
2.85525     0.344404
2.856     0.344363
2.85675     0.344495
2.8575     0.344584
2.85825     0.344593
2.859     0.344806
2.85975     0.344672
2.8605     0.344629
2.86125     0.344616
2.862     0.344483
2.86275     0.344522
2.8635     0.344507
2.86425     0.344477
2.865     0.344439
2.86575     0.344425
2.8665     0.344494
2.86725     0.344555
2.868     0.344577
2.86875     0.344791
2.8695     0.344877
2.87025     0.344811
2.871     0.344892
2.87175     0.344659
2.8725     0.344694
2.87325     0.344773
2.874     0.344834
2.87475     0.344722
2.8755     0.344885
2.87625     0.344909
2.877     0.34486
2.87775     0.345168
2.8785     0.345198
2.87925     0.34513
2.88     0.345357
2.88075     0.345155
2.8815     0.345171
2.88225     0.34518
2.883     0.345078
2.88375     0.344991
2.8845     0.345056
2.88525     0.345067
2.886     0.344955
2.88675     0.345102
2.8875     0.345073
2.88825     0.345114
2.889     0.345246
2.88975     0.345173
2.8905     0.345076
2.89125     0.345045
2.892     0.345089
2.89275     0.345136
2.8935     0.344938
2.89425     0.344981
2.895     0.345067
2.89575     0.345001
2.8965     0.345037
2.89725     0.345063
2.898     0.345314
2.89875     0.345147
2.8995     0.345228
2.90025     0.345185
2.901     0.345244
2.90175     0.345079
2.9025     0.344976
2.90325     0.344825
2.904     0.344937
2.90475     0.344831
2.9055     0.344852
2.90625     0.344946
2.907     0.344942
2.90775     0.344903
2.9085     0.344968
2.90925     0.344972
2.91     0.344951
2.91075     0.345013
2.9115     0.344744
2.91225     0.344756
2.913     0.344716
2.91375     0.344779
2.9145     0.344793
2.91525     0.344841
2.916     0.344865
2.91675     0.344879
2.9175     0.345057
2.91825     0.344806
2.919     0.344983
2.91975     0.344957
2.9205     0.344757
2.92125     0.344812
2.922     0.344569
2.92275     0.34464
2.9235     0.344408
2.92425     0.344403
2.925     0.344356
2.92575     0.344294
2.9265     0.344305
2.92725     0.344381
2.928     0.344358
2.92875     0.344254
2.9295     0.344158
2.93025     0.344087
2.931     0.34396
2.93175     0.343859
2.9325     0.343836
2.93325     0.343855
2.934     0.343719
2.93475     0.343864
2.9355     0.343791
2.93625     0.34361
2.937     0.343913
2.93775     0.343795
2.9385     0.343841
2.93925     0.343859
2.94     0.343657
2.94075     0.343799
2.9415     0.343596
2.94225     0.343464
2.943     0.343347
2.94375     0.343163
2.9445     0.343308
2.94525     0.34339
2.946     0.343308
2.94675     0.343266
2.9475     0.343405
2.94825     0.343172
2.949     0.343177
2.94975     0.343156
2.9505     0.34317
2.95125     0.342967
2.952     0.342993
2.95275     0.342839
2.9535     0.342905
2.95425     0.343008
2.955     0.342817
2.95575     0.34289
2.9565     0.342972
2.95725     0.343098
2.958     0.343161
2.95875     0.343145
2.9595     0.34306
2.96025     0.343045
2.961     0.342985
2.96175     0.342961
2.9625     0.342879
2.96325     0.342927
2.964     0.342762
2.96475     0.342781
2.9655     0.342937
2.96625     0.343059
2.967     0.342814
2.96775     0.342961
2.9685     0.343134
2.96925     0.343014
2.97     0.342992
2.97075     0.343031
2.9715     0.342847
2.97225     0.342892
2.973     0.342824
2.97375     0.342945
2.9745     0.342914
2.97525     0.343035
2.976     0.343117
2.97675     0.343336
2.9775     0.343341
2.97825     0.343599
2.979     0.343611
2.97975     0.34365
2.9805     0.343565
2.98125     0.343433
2.982     0.343486
2.98275     0.343458
2.9835     0.343445
2.98425     0.343505
2.985     0.343549
2.98575     0.343622
2.9865     0.343663
2.98725     0.343784
2.988     0.343799
2.98875     0.343915
2.9895     0.343831
2.99025     0.343668
2.991     0.343658
2.99175     0.343615
2.9925     0.343776
2.99325     0.344062
2.994     0.344045
2.99475     0.344165
2.9955     0.34411
2.99625     0.344349
2.997     0.344624
2.99775     0.344737
2.9985     0.344806
2.99925     0.344937
3     0.344838
1
Don`t Show mark
Exponential decrease
0.342621
0.986678
1000
0.001
2582
36
Automatic fit
Reference is not zero
Graph
0.342621
0.986678
0
Measured value
0.00075
3
0
Time (sec)
