# Supplementary material for: Lactone Enolates of Isochroman-3-ones and 2-Coumaranones: Quantification of Their Nucleophilicity in DMSO and Conjugate Additions to Chalcones
Source: J Org Chem. 2024 Apr 30;89(10):6915–28. doi: 10.1021/acs.joc.4c00277 (PMC11110064; doi:10.1021/acs.joc.4c00277)
Supplement: Supplementary file 2 — jo4c00277_si_002.zip [file jo4c00277_si_002.zip › 5+6f coumaranone_mF-tBu/20equiv-CH-Acid-mF-tBu-370nm.txt]

ProDataTSV

Title: 

Remarks:
#User: SX User
#HV (Absorbance channel): 436.661
#Samples per point: 60
#Sample period: 12.5 us
#Temperature: 19.97 C
#Cell type: Stopped Flow
#Pathlength: 10
Time Stamp : 2023/02/08 15:33:07
The data was saved to file : C:\Users\SX User\Documents\My Data\aija\5-membered CH-Acid-mF-tBu\20equiv-CH-Acid-mF-tBu-370nm.txt.


Last Modified: Wed Feb 08 15:33:22 2023 by unknown.

Options:

History: 
User : SX User

Version : SX v.4.5.0.9 Build : Aug 18 2015 12:03:04

DataStore created and initialized for data acquisition.

Time Stamp : Wed Feb 08 15:31:50 2023


----------------------------------------------------


User : SX User

Version : SX v.4.5.0.9 Build : Aug 18 2015 12:03:04

Averaged Traces : 

\..0

\..1

\..2

\..3

\..4

New line :  \..Average::0

Time Stamp : Wed Feb 08 15:32:58 2023


----------------------------------------------------


User : SX User

Version : SX v.4.5.0.9 Build : Aug 18 2015 12:03:04

DataStore created and initialized for data acquisition.

Time Stamp : Wed Feb 08 15:33:07 2023


----------------------------------------------------


Available Dimensions:	2
Time	4000 time points over 3s,linear,oversampled,external trigger,pressure hold off (pressure released immediately)
Repeat	1 repeats in set., -iter option selected

Available Properties: 	1
Absorbance	

Data:


Absorbance
Time	Repeat
	5	
0.00075	0.981319
0.0015	0.985797
0.00225	0.986678
0.003	0.984699
0.00375	0.982068
0.0045	0.980631
0.00525	0.979375
0.006	0.979129
0.00675	0.978596
0.0075	0.97757
0.00825	0.976923
0.009	0.975963
0.00975	0.975133
0.0105	0.97483
0.01125	0.974088
0.012	0.972868
0.01275	0.971878
0.0135	0.970132
0.01425	0.968835
0.015	0.967508
0.01575	0.966331
0.0165	0.965583
0.01725	0.965655
0.018	0.965056
0.01875	0.965016
0.0195	0.964429
0.02025	0.96298
0.021	0.961631
0.02175	0.96054
0.0225	0.959864
0.02325	0.958975
0.024	0.957841
0.02475	0.957045
0.0255	0.955658
0.02625	0.954645
0.027	0.953155
0.02775	0.952151
0.0285	0.950784
0.02925	0.950958
0.03	0.951151
0.03075	0.95089
0.0315	0.949779
0.03225	0.948183
0.033	0.946929
0.03375	0.944971
0.0345	0.94399
0.03525	0.94266
0.036	0.941761
0.03675	0.941089
0.0375	0.940451
0.03825	0.939109
0.039	0.938094
0.03975	0.936814
0.0405	0.935843
0.04125	0.935051
0.042	0.933834
0.04275	0.932545
0.0435	0.930825
0.04425	0.929646
0.045	0.928061
0.04575	0.926855
0.0465	0.926295
0.04725	0.925763
0.048	0.924714
0.04875	0.923744
0.0495	0.923125
0.05025	0.921722
0.051	0.920456
0.05175	0.919427
0.0525	0.91864
0.05325	0.917645
0.054	0.916405
0.05475	0.914727
0.0555	0.913071
0.05625	0.911967
0.057	0.911344
0.05775	0.910827
0.0585	0.910422
0.05925	0.910085
0.06	0.909261
0.06075	0.907922
0.0615	0.906859
0.06225	0.90513
0.063	0.903712
0.06375	0.902669
0.0645	0.901616
0.06525	0.90082
0.066	0.899767
0.06675	0.89877
0.0675	0.897879
0.06825	0.896776
0.069	0.895742
0.06975	0.894784
0.0705	0.894415
0.07125	0.893443
0.072	0.892671
0.07275	0.89138
0.0735	0.89002
0.07425	0.888672
0.075	0.887636
0.07575	0.887022
0.0765	0.886006
0.07725	0.885312
0.078	0.884907
0.07875	0.884232
0.0795	0.883051
0.08025	0.882524
0.081	0.881402
0.08175	0.880399
0.0825	0.879714
0.08325	0.878402
0.084	0.877145
0.08475	0.875974
0.0855	0.875075
0.08625	0.874176
0.087	0.873762
0.08775	0.873484
0.0885	0.873173
0.08925	0.87248
0.09	0.871705
0.09075	0.870056
0.0915	0.868581
0.09225	0.867684
0.093	0.866697
0.09375	0.865826
0.0945	0.865379
0.09525	0.864589
0.096	0.863733
0.09675	0.862494
0.0975	0.861295
0.09825	0.860336
0.099	0.85947
0.09975	0.859328
0.1005	0.859084
0.10125	0.858355
0.102	0.857209
0.10275	0.855962
0.1035	0.854378
0.10425	0.852826
0.105	0.851649
0.10575	0.851427
0.1065	0.850908
0.10725	0.850671
0.108	0.850148
0.10875	0.848965
0.1095	0.847917
0.11025	0.846881
0.111	0.845732
0.11175	0.844617
0.1125	0.843894
0.11325	0.8429
0.114	0.841925
0.11475	0.841309
0.1155	0.840248
0.11625	0.839319
0.117	0.838645
0.11775	0.837787
0.1185	0.837091
0.11925	0.836559
0.12	0.835756
0.12075	0.834842
0.1215	0.83403
0.12225	0.832771
0.123	0.831542
0.12375	0.830691
0.1245	0.829511
0.12525	0.828532
0.126	0.827882
0.12675	0.827003
0.1275	0.826279
0.12825	0.825884
0.129	0.825408
0.12975	0.824766
0.1305	0.823819
0.13125	0.822665
0.132	0.821261
0.13275	0.819953
0.1335	0.818875
0.13425	0.818388
0.135	0.817645
0.13575	0.817049
0.1365	0.816519
0.13725	0.815834
0.138	0.814811
0.13875	0.813736
0.1395	0.812998
0.14025	0.811927
0.141	0.811357
0.14175	0.810897
0.1425	0.81032
0.14325	0.809139
0.144	0.80802
0.14475	0.806657
0.1455	0.805761
0.14625	0.804758
0.147	0.804411
0.14775	0.804288
0.1485	0.803856
0.14925	0.803205
0.15	0.802349
0.15075	0.801321
0.1515	0.799991
0.15225	0.798851
0.153	0.797808
0.15375	0.797131
0.1545	0.796827
0.15525	0.795921
0.156	0.795354
0.15675	0.794906
0.1575	0.793697
0.15825	0.793139
0.159	0.792127
0.15975	0.791524
0.1605	0.790803
0.16125	0.789969
0.162	0.789153
0.16275	0.788132
0.1635	0.787189
0.16425	0.786443
0.165	0.785439
0.16575	0.784788
0.1665	0.784078
0.16725	0.783455
0.168	0.782925
0.16875	0.782406
0.1695	0.781382
0.17025	0.780841
0.171	0.779722
0.17175	0.779148
0.1725	0.77788
0.17325	0.776851
0.174	0.776009
0.17475	0.775111
0.1755	0.774275
0.17625	0.773854
0.177	0.773186
0.17775	0.773202
0.1785	0.772493
0.17925	0.771601
0.18	0.770053
0.18075	0.769019
0.1815	0.768241
0.18225	0.76765
0.183	0.766958
0.18375	0.76648
0.1845	0.765772
0.18525	0.764717
0.186	0.763593
0.18675	0.762524
0.1875	0.761763
0.18825	0.76157
0.189	0.7613
0.18975	0.760792
0.1905	0.760044
0.19125	0.758951
0.192	0.757619
0.19275	0.756384
0.1935	0.755426
0.19425	0.754663
0.195	0.754006
0.19575	0.753845
0.1965	0.753465
0.19725	0.752711
0.198	0.752007
0.19875	0.751116
0.1995	0.750237
0.20025	0.749422
0.201	0.748754
0.20175	0.748039
0.2025	0.747276
0.20325	0.745988
0.204	0.745401
0.20475	0.744775
0.2055	0.744038
0.20625	0.743474
0.207	0.742955
0.20775	0.742149
0.2085	0.741789
0.20925	0.741007
0.21	0.73997
0.21075	0.739322
0.2115	0.738603
0.21225	0.737552
0.213	0.737061
0.21375	0.736356
0.2145	0.735386
0.21525	0.734635
0.216	0.733803
0.21675	0.733204
0.2175	0.732986
0.21825	0.732573
0.219	0.732228
0.21975	0.731588
0.2205	0.730324
0.22125	0.729276
0.222	0.728463
0.22275	0.72743
0.2235	0.726731
0.22425	0.726533
0.225	0.726018
0.22575	0.725648
0.2265	0.724972
0.22725	0.724095
0.228	0.723314
0.22875	0.722951
0.2295	0.721962
0.23025	0.721497
0.231	0.721128
0.23175	0.720444
0.2325	0.719615
0.23325	0.718783
0.234	0.717778
0.23475	0.716697
0.2355	0.716021
0.23625	0.715786
0.237	0.715318
0.23775	0.715037
0.2385	0.715027
0.23925	0.71394
0.24	0.713236
0.24075	0.712099
0.2415	0.711138
0.24225	0.710343
0.243	0.709734
0.24375	0.709304
0.2445	0.709
0.24525	0.708364
0.246	0.707614
0.24675	0.706972
0.2475	0.706421
0.24825	0.706045
0.249	0.70539
0.24975	0.704783
0.2505	0.703949
0.25125	0.703024
0.252	0.702429
0.25275	0.70153
0.2535	0.70092
0.25425	0.700509
0.255	0.699701
0.25575	0.698978
0.2565	0.698569
0.25725	0.698145
0.258	0.697409
0.25875	0.696867
0.2595	0.696383
0.26025	0.695994
0.261	0.695166
0.26175	0.694333
0.2625	0.693345
0.26325	0.692314
0.264	0.691712
0.26475	0.691093
0.2655	0.690809
0.26625	0.690652
0.267	0.690374
0.26775	0.690103
0.2685	0.688944
0.26925	0.688284
0.27	0.687237
0.27075	0.686627
0.2715	0.685969
0.27225	0.685721
0.273	0.685529
0.27375	0.684515
0.2745	0.683795
0.27525	0.682952
0.276	0.682157
0.27675	0.681709
0.2775	0.681348
0.27825	0.681188
0.279	0.680847
0.27975	0.680356
0.2805	0.67931
0.28125	0.678689
0.282	0.677475
0.28275	0.676752
0.2835	0.676333
0.28425	0.67597
0.285	0.675698
0.28575	0.675305
0.2865	0.674749
0.28725	0.674153
0.288	0.673708
0.28875	0.673087
0.2895	0.672676
0.29025	0.672089
0.291	0.671367
0.29175	0.670393
0.2925	0.66976
0.29325	0.669216
0.294	0.668619
0.29475	0.66812
0.2955	0.667872
0.29625	0.667318
0.297	0.666782
0.29775	0.666272
0.2985	0.665528
0.29925	0.664867
0.3	0.664345
0.30075	0.663759
0.3015	0.663459
0.30225	0.662831
0.303	0.662115
0.30375	0.661332
0.3045	0.660437
0.30525	0.659886
0.306	0.659625
0.30675	0.659504
0.3075	0.65924
0.30825	0.658829
0.309	0.658421
0.30975	0.657673
0.3105	0.656559
0.31125	0.655709
0.312	0.654913
0.31275	0.654616
0.3135	0.654104
0.31425	0.653823
0.315	0.653543
0.31575	0.65309
0.3165	0.6522
0.31725	0.651515
0.318	0.651041
0.31875	0.650438
0.3195	0.65014
0.32025	0.649645
0.321	0.649059
0.32175	0.64846
0.3225	0.647787
0.32325	0.646957
0.324	0.646129
0.32475	0.645596
0.3255	0.645536
0.32625	0.645344
0.327	0.644888
0.32775	0.644486
0.3285	0.64402
0.32925	0.643266
0.33	0.642476
0.33075	0.641834
0.3315	0.641132
0.33225	0.640649
0.333	0.639873
0.33375	0.639664
0.3345	0.639061
0.33525	0.638626
0.336	0.638341
0.33675	0.637983
0.3375	0.637353
0.33825	0.636995
0.339	0.636306
0.33975	0.635747
0.3405	0.634789
0.34125	0.634093
0.342	0.63368
0.34275	0.633172
0.3435	0.633023
0.34425	0.632592
0.345	0.631973
0.34575	0.63147
0.3465	0.630912
0.34725	0.630416
0.348	0.630118
0.34875	0.629881
0.3495	0.629516
0.35025	0.628917
0.351	0.628205
0.35175	0.627246
0.3525	0.62649
0.35325	0.625985
0.354	0.625405
0.35475	0.62539
0.3555	0.62542
0.35625	0.625217
0.357	0.62482
0.35775	0.623942
0.3585	0.623119
0.35925	0.62234
0.36	0.621959
0.36075	0.621422
0.3615	0.621006
0.36225	0.620652
0.363	0.620055
0.36375	0.619571
0.3645	0.619105
0.36525	0.61843
0.366	0.618022
0.36675	0.617923
0.3675	0.617791
0.36825	0.617359
0.369	0.61688
0.36975	0.616102
0.3705	0.615561
0.37125	0.61464
0.372	0.614329
0.37275	0.613966
0.3735	0.613571
0.37425	0.613044
0.375	0.612717
0.37575	0.612433
0.3765	0.611986
0.37725	0.611724
0.378	0.611305
0.37875	0.610758
0.3795	0.610142
0.38025	0.609438
0.381	0.608801
0.38175	0.607989
0.3825	0.607465
0.38325	0.607268
0.384	0.606824
0.38475	0.606693
0.3855	0.606488
0.38625	0.606033
0.387	0.605538
0.38775	0.604801
0.3885	0.604305
0.38925	0.603927
0.39	0.603725
0.39075	0.603377
0.3915	0.602718
0.39225	0.602462
0.393	0.601643
0.39375	0.600822
0.3945	0.600382
0.39525	0.600127
0.396	0.600031
0.39675	0.600024
0.3975	0.599712
0.39825	0.599214
0.399	0.598747
0.39975	0.597702
0.4005	0.597102
0.40125	0.59632
0.402	0.59609
0.40275	0.595797
0.4035	0.595599
0.40425	0.59539
0.405	0.595
0.40575	0.594404
0.4065	0.593886
0.40725	0.593499
0.408	0.593102
0.40875	0.592935
0.4095	0.592515
0.41025	0.592137
0.411	0.59172
0.41175	0.590906
0.4125	0.590322
0.41325	0.589928
0.414	0.589598
0.41475	0.589369
0.4155	0.589163
0.41625	0.58893
0.417	0.588563
0.41775	0.588014
0.4185	0.587858
0.41925	0.587201
0.42	0.586715
0.42075	0.586194
0.4215	0.585683
0.42225	0.585114
0.423	0.584676
0.42375	0.584148
0.4245	0.583969
0.42525	0.583736
0.426	0.583733
0.42675	0.583511
0.4275	0.583292
0.42825	0.5825
0.429	0.582173
0.42975	0.581447
0.4305	0.580835
0.43125	0.580514
0.432	0.580573
0.43275	0.580278
0.4335	0.579866
0.43425	0.579366
0.435	0.578661
0.43575	0.578347
0.4365	0.578091
0.43725	0.57785
0.438	0.577846
0.43875	0.577611
0.4395	0.576912
0.44025	0.576594
0.441	0.575708
0.44175	0.574998
0.4425	0.574613
0.44325	0.574185
0.444	0.57392
0.44475	0.574213
0.4455	0.573846
0.44625	0.573589
0.447	0.572984
0.44775	0.572491
0.4485	0.572028
0.44925	0.571766
0.45	0.571293
0.45075	0.571013
0.4515	0.570753
0.45225	0.570237
0.453	0.570011
0.45375	0.569505
0.4545	0.569238
0.45525	0.568843
0.456	0.568625
0.45675	0.568163
0.4575	0.568102
0.45825	0.567727
0.459	0.567133
0.45975	0.566735
0.4605	0.566058
0.46125	0.565655
0.462	0.565294
0.46275	0.565046
0.4635	0.564406
0.46425	0.564058
0.465	0.563713
0.46575	0.563478
0.4665	0.563323
0.46725	0.563357
0.468	0.562871
0.46875	0.562353
0.4695	0.561729
0.47025	0.561098
0.471	0.560612
0.47175	0.560288
0.4725	0.560104
0.47325	0.559802
0.474	0.559842
0.47475	0.559271
0.4755	0.559134
0.47625	0.558675
0.477	0.557943
0.47775	0.557558
0.4785	0.557142
0.47925	0.557088
0.48	0.556872
0.48075	0.556441
0.4815	0.555965
0.48225	0.555295
0.483	0.554734
0.48375	0.554338
0.4845	0.554057
0.48525	0.553863
0.486	0.553697
0.48675	0.553708
0.4875	0.553515
0.48825	0.5528
0.489	0.552228
0.48975	0.551593
0.4905	0.550993
0.49125	0.550759
0.492	0.550392
0.49275	0.550524
0.4935	0.550217
0.49425	0.549926
0.495	0.549434
0.49575	0.549203
0.4965	0.548875
0.49725	0.548364
0.498	0.548198
0.49875	0.547941
0.4995	0.547423
0.50025	0.546867
0.501	0.546643
0.50175	0.546101
0.5025	0.545348
0.50325	0.545363
0.504	0.544845
0.50475	0.544658
0.5055	0.544399
0.50625	0.543974
0.507	0.5438
0.50775	0.543425
0.5085	0.543138
0.50925	0.542892
0.51	0.542571
0.51075	0.541922
0.5115	0.541438
0.51225	0.540985
0.513	0.5405
0.51375	0.540295
0.5145	0.54044
0.51525	0.540356
0.516	0.54002
0.51675	0.539924
0.5175	0.539041
0.51825	0.538303
0.519	0.537858
0.51975	0.537508
0.5205	0.53725
0.52125	0.537083
0.522	0.536729
0.52275	0.536549
0.5235	0.536049
0.52425	0.535486
0.525	0.535083
0.52575	0.534975
0.5265	0.534544
0.52725	0.534837
0.528	0.534465
0.52875	0.534115
0.5295	0.53352
0.53025	0.532731
0.531	0.532235
0.53175	0.531875
0.5325	0.531611
0.53325	0.531531
0.534	0.531548
0.53475	0.531356
0.5355	0.530894
0.53625	0.530406
0.537	0.529923
0.53775	0.529598
0.5385	0.529206
0.53925	0.528829
0.54	0.528478
0.54075	0.528301
0.5415	0.527876
0.54225	0.527394
0.543	0.527248
0.54375	0.526831
0.5445	0.526559
0.54525	0.526441
0.546	0.525807
0.54675	0.525728
0.5475	0.525329
0.54825	0.524987
0.549	0.524375
0.54975	0.524109
0.5505	0.52389
0.55125	0.523466
0.552	0.523201
0.55275	0.522867
0.5535	0.522522
0.55425	0.522213
0.555	0.522058
0.55575	0.522061
0.5565	0.521794
0.55725	0.521573
0.558	0.521189
0.55875	0.520503
0.5595	0.519929
0.56025	0.519543
0.561	0.519204
0.56175	0.518745
0.5625	0.518985
0.56325	0.518799
0.564	0.518589
0.56475	0.518181
0.5655	0.517842
0.56625	0.517346
0.567	0.516888
0.56775	0.516794
0.5685	0.516573
0.56925	0.516327
0.57	0.516081
0.57075	0.515574
0.5715	0.515136
0.57225	0.514585
0.573	0.514434
0.57375	0.514023
0.5745	0.513984
0.57525	0.514134
0.576	0.513977
0.57675	0.513628
0.5775	0.513405
0.57825	0.512782
0.579	0.512287
0.57975	0.511877
0.5805	0.511605
0.58125	0.511652
0.582	0.511233
0.58275	0.510924
0.5835	0.510664
0.58425	0.510494
0.585	0.510274
0.58575	0.509928
0.5865	0.509746
0.58725	0.509658
0.588	0.509235
0.58875	0.508886
0.5895	0.508454
0.59025	0.50819
0.591	0.507933
0.59175	0.507596
0.5925	0.507449
0.59325	0.507338
0.594	0.506902
0.59475	0.506645
0.5955	0.506485
0.59625	0.506277
0.597	0.506092
0.59775	0.505926
0.5985	0.505537
0.59925	0.505261
0.6	0.504762
0.60075	0.504327
0.6015	0.503906
0.60225	0.503437
0.603	0.503546
0.60375	0.503408
0.6045	0.503294
0.60525	0.503256
0.606	0.503152
0.60675	0.50255
0.6075	0.501945
0.60825	0.50134
0.609	0.501199
0.60975	0.501128
0.6105	0.500929
0.61125	0.500909
0.612	0.500506
0.61275	0.500114
0.6135	0.499771
0.61425	0.499564
0.615	0.499204
0.61575	0.499185
0.6165	0.499246
0.61725	0.499186
0.618	0.498619
0.61875	0.498344
0.6195	0.497689
0.62025	0.497231
0.621	0.496954
0.62175	0.496773
0.6225	0.496602
0.62325	0.496515
0.624	0.496341
0.62475	0.496314
0.6255	0.495831
0.62625	0.495486
0.627	0.495175
0.62775	0.494847
0.6285	0.494637
0.62925	0.494265
0.63	0.494123
0.63075	0.493559
0.6315	0.493569
0.63225	0.493313
0.633	0.493175
0.63375	0.492893
0.6345	0.492906
0.63525	0.492762
0.636	0.492219
0.63675	0.492028
0.6375	0.491458
0.63825	0.491402
0.639	0.491294
0.63975	0.4909
0.6405	0.490739
0.64125	0.490297
0.642	0.489936
0.64275	0.489604
0.6435	0.489316
0.64425	0.489141
0.645	0.489326
0.64575	0.489219
0.6465	0.489081
0.64725	0.488769
0.648	0.488096
0.64875	0.487499
0.6495	0.487296
0.65025	0.486873
0.651	0.486935
0.65175	0.48688
0.6525	0.486859
0.65325	0.486591
0.654	0.486373
0.65475	0.486162
0.6555	0.485717
0.65625	0.485419
0.657	0.485268
0.65775	0.485254
0.6585	0.485068
0.65925	0.484639
0.66	0.484346
0.66075	0.483946
0.6615	0.483829
0.66225	0.483406
0.663	0.483312
0.66375	0.483125
0.6645	0.483228
0.66525	0.482883
0.666	0.482814
0.66675	0.482516
0.6675	0.481974
0.66825	0.481656
0.669	0.48149
0.66975	0.481131
0.6705	0.480892
0.67125	0.480813
0.672	0.480374
0.67275	0.480385
0.6735	0.480039
0.67425	0.480066
0.675	0.480104
0.67575	0.479824
0.6765	0.479574
0.67725	0.479126
0.678	0.478831
0.67875	0.478391
0.6795	0.47829
0.68025	0.477952
0.681	0.477918
0.68175	0.477759
0.6825	0.477642
0.68325	0.477334
0.684	0.477126
0.68475	0.476823
0.6855	0.476549
0.68625	0.476577
0.687	0.476319
0.68775	0.476103
0.6885	0.475945
0.68925	0.475455
0.69	0.474976
0.69075	0.474677
0.6915	0.474444
0.69225	0.474399
0.693	0.474691
0.69375	0.474621
0.6945	0.474314
0.69525	0.474251
0.696	0.473798
0.69675	0.473405
0.6975	0.472919
0.69825	0.472825
0.699	0.472724
0.69975	0.47253
0.7005	0.472563
0.70125	0.472203
0.702	0.47207
0.70275	0.471741
0.7035	0.471481
0.70425	0.471264
0.705	0.471285
0.70575	0.471253
0.7065	0.471135
0.70725	0.470778
0.708	0.470315
0.70875	0.470194
0.7095	0.469747
0.71025	0.469572
0.711	0.469478
0.71175	0.469229
0.7125	0.469195
0.71325	0.46905
0.714	0.468918
0.71475	0.468694
0.7155	0.468704
0.71625	0.468376
0.717	0.468194
0.71775	0.467882
0.7185	0.467629
0.71925	0.467336
0.72	0.46704
0.72075	0.466873
0.7215	0.466854
0.72225	0.466764
0.723	0.466729
0.72375	0.46646
0.7245	0.466259
0.72525	0.466062
0.726	0.4657
0.72675	0.46557
0.7275	0.465407
0.72825	0.46523
0.729	0.465165
0.72975	0.464828
0.7305	0.464715
0.73125	0.464319
0.732	0.463868
0.73275	0.46384
0.7335	0.463855
0.73425	0.463832
0.735	0.463973
0.73575	0.463692
0.7365	0.463518
0.73725	0.463025
0.738	0.462635
0.73875	0.462265
0.7395	0.462257
0.74025	0.462012
0.741	0.462042
0.74175	0.462173
0.7425	0.461914
0.74325	0.461733
0.744	0.461533
0.74475	0.461277
0.7455	0.461217
0.74625	0.460943
0.747	0.460705
0.74775	0.460686
0.7485	0.46036
0.74925	0.46011
0.75	0.45978
0.75075	0.459551
0.7515	0.459425
0.75225	0.459291
0.753	0.459132
0.75375	0.459222
0.7545	0.459056
0.75525	0.459021
0.756	0.458669
0.75675	0.458429
0.7575	0.458168
0.75825	0.458003
0.759	0.457666
0.75975	0.457344
0.7605	0.457204
0.76125	0.457255
0.762	0.456997
0.76275	0.456899
0.7635	0.457015
0.76425	0.456836
0.765	0.456841
0.76575	0.456496
0.7665	0.456105
0.76725	0.455705
0.768	0.455491
0.76875	0.455207
0.7695	0.455259
0.77025	0.455063
0.771	0.454957
0.77175	0.454888
0.7725	0.454557
0.77325	0.454302
0.774	0.454207
0.77475	0.454099
0.7755	0.454097
0.77625	0.454023
0.777	0.453823
0.77775	0.453439
0.7785	0.45313
0.77925	0.452627
0.78	0.452422
0.78075	0.452351
0.7815	0.452243
0.78225	0.45235
0.783	0.452372
0.78375	0.452206
0.7845	0.452067
0.78525	0.451787
0.786	0.451479
0.78675	0.450867
0.7875	0.450819
0.78825	0.450738
0.789	0.450511
0.78975	0.450463
0.7905	0.450276
0.79125	0.450096
0.792	0.449834
0.79275	0.449745
0.7935	0.449513
0.79425	0.449451
0.795	0.44943
0.79575	0.449178
0.7965	0.449084
0.79725	0.448678
0.798	0.448311
0.79875	0.448135
0.7995	0.447767
0.80025	0.447826
0.801	0.447502
0.80175	0.447374
0.8025	0.447327
0.80325	0.447229
0.804	0.447192
0.80475	0.446958
0.8055	0.446855
0.80625	0.446716
0.807	0.446472
0.80775	0.445995
0.8085	0.445658
0.80925	0.445276
0.81	0.445335
0.81075	0.445302
0.8115	0.445009
0.81225	0.444977
0.813	0.444971
0.81375	0.444695
0.8145	0.444297
0.81525	0.444149
0.816	0.444025
0.81675	0.443824
0.8175	0.443921
0.81825	0.443421
0.819	0.443282
0.81975	0.443082
0.8205	0.442817
0.82125	0.442574
0.822	0.442483
0.82275	0.442374
0.8235	0.442581
0.82425	0.442672
0.825	0.442505
0.82575	0.442298
0.8265	0.441845
0.82725	0.441406
0.828	0.440982
0.82875	0.440903
0.8295	0.44081
0.83025	0.440825
0.831	0.440637
0.83175	0.440506
0.8325	0.440298
0.83325	0.440046
0.834	0.439997
0.83475	0.439774
0.8355	0.439579
0.83625	0.439521
0.837	0.439226
0.83775	0.439099
0.8385	0.438927
0.83925	0.43854
0.84	0.438378
0.84075	0.438395
0.8415	0.438064
0.84225	0.438022
0.843	0.438042
0.84375	0.438028
0.8445	0.43779
0.84525	0.437757
0.846	0.437535
0.84675	0.437279
0.8475	0.43712
0.84825	0.436779
0.849	0.436481
0.84975	0.436291
0.8505	0.436151
0.85125	0.436051
0.852	0.435999
0.85275	0.435942
0.8535	0.436174
0.85425	0.435971
0.855	0.435534
0.85575	0.43521
0.8565	0.434838
0.85725	0.434631
0.858	0.434512
0.85875	0.434424
0.8595	0.434605
0.86025	0.434296
0.861	0.434175
0.86175	0.433889
0.8625	0.433732
0.86325	0.433648
0.864	0.433629
0.86475	0.433714
0.8655	0.433643
0.86625	0.433453
0.867	0.433219
0.86775	0.432736
0.8685	0.432594
0.86925	0.432155
0.87	0.432239
0.87075	0.432109
0.8715	0.432258
0.87225	0.432109
0.873	0.431999
0.87375	0.431945
0.8745	0.431666
0.87525	0.431367
0.876	0.431226
0.87675	0.430883
0.8775	0.430817
0.87825	0.430861
0.879	0.430595
0.87975	0.430371
0.8805	0.430262
0.88125	0.430273
0.882	0.43012
0.88275	0.430211
0.8835	0.429986
0.88425	0.429998
0.885	0.429815
0.88575	0.429673
0.8865	0.429333
0.88725	0.429269
0.888	0.428998
0.88875	0.428989
0.8895	0.428824
0.89025	0.428539
0.891	0.428652
0.89175	0.428383
0.8925	0.428317
0.89325	0.428402
0.894	0.428302
0.89475	0.428225
0.8955	0.428169
0.89625	0.427974
0.897	0.42751
0.89775	0.426987
0.8985	0.426891
0.89925	0.42682
0.9	0.426831
0.90075	0.427011
0.9015	0.426992
0.90225	0.426726
0.903	0.426726
0.90375	0.42643
0.9045	0.426268
0.90525	0.426026
0.906	0.426189
0.90675	0.426061
0.9075	0.425927
0.90825	0.425737
0.909	0.425357
0.90975	0.425296
0.9105	0.425091
0.91125	0.424839
0.912	0.425105
0.91275	0.424988
0.9135	0.425074
0.91425	0.424961
0.915	0.424912
0.91575	0.424453
0.9165	0.424105
0.91725	0.423901
0.918	0.423745
0.91875	0.423571
0.9195	0.423628
0.92025	0.423533
0.921	0.423446
0.92175	0.423442
0.9225	0.423403
0.92325	0.423332
0.924	0.423084
0.92475	0.423029
0.9255	0.423182
0.92625	0.422829
0.927	0.422732
0.92775	0.422525
0.9285	0.422311
0.92925	0.422089
0.93	0.42223
0.93075	0.421909
0.9315	0.422005
0.93225	0.421802
0.933	0.421811
0.93375	0.42156
0.9345	0.421422
0.93525	0.421355
0.936	0.421121
0.93675	0.420913
0.9375	0.420912
0.93825	0.420415
0.939	0.420231
0.93975	0.420083
0.9405	0.419951
0.94125	0.420119
0.942	0.420225
0.94275	0.420027
0.9435	0.420198
0.94425	0.419787
0.945	0.41939
0.94575	0.419287
0.9465	0.419008
0.94725	0.418909
0.948	0.418998
0.94875	0.4188
0.9495	0.418731
0.95025	0.418674
0.951	0.418353
0.95175	0.418244
0.9525	0.418002
0.95325	0.418061
0.954	0.417975
0.95475	0.418107
0.9555	0.417826
0.95625	0.417517
0.957	0.417171
0.95775	0.416821
0.9585	0.416748
0.95925	0.416754
0.96	0.416653
0.96075	0.416751
0.9615	0.416705
0.96225	0.41674
0.963	0.416532
0.96375	0.416327
0.9645	0.416309
0.96525	0.416121
0.966	0.416001
0.96675	0.415814
0.9675	0.415631
0.96825	0.41558
0.969	0.415565
0.96975	0.415161
0.9705	0.415155
0.97125	0.415087
0.972	0.415029
0.97275	0.415115
0.9735	0.415013
0.97425	0.414713
0.975	0.414624
0.97575	0.414286
0.9765	0.414172
0.97725	0.414202
0.978	0.414223
0.97875	0.41386
0.9795	0.413759
0.98025	0.413614
0.981	0.413603
0.98175	0.413391
0.9825	0.413425
0.98325	0.413476
0.984	0.413449
0.98475	0.413435
0.9855	0.413246
0.98625	0.412855
0.987	0.41249
0.98775	0.412516
0.9885	0.412259
0.98925	0.412439
0.99	0.412424
0.99075	0.412313
0.9915	0.412226
0.99225	0.412245
0.993	0.411947
0.99375	0.411764
0.9945	0.411674
0.99525	0.411665
0.996	0.411635
0.99675	0.411475
0.9975	0.411317
0.99825	0.411212
0.999	0.410848
0.99975	0.41062
1.0005	0.410562
1.00125	0.410613
1.002	0.41072
1.00275	0.410859
1.0035	0.410645
1.00425	0.41046
1.005	0.410386
1.00575	0.410018
1.0065	0.409917
1.00725	0.409831
1.008	0.409666
1.00875	0.409654
1.0095	0.409615
1.01025	0.409473
1.011	0.40954
1.01175	0.409565
1.0125	0.409418
1.01325	0.409419
1.014	0.409348
1.01475	0.409073
1.0155	0.408692
1.01625	0.408494
1.017	0.408431
1.01775	0.408354
1.0185	0.408367
1.01925	0.40819
1.02	0.408198
1.02075	0.408118
1.0215	0.407908
1.02225	0.407816
1.023	0.407872
1.02375	0.407819
1.0245	0.407877
1.02525	0.407693
1.026	0.407645
1.02675	0.407381
1.0275	0.407163
1.02825	0.407026
1.029	0.406865
1.02975	0.406893
1.0305	0.406968
1.03125	0.407113
1.032	0.407243
1.03275	0.407
1.0335	0.406742
1.03425	0.406587
1.035	0.40617
1.03575	0.406248
1.0365	0.405987
1.03725	0.406131
1.038	0.406139
1.03875	0.405881
1.0395	0.405876
1.04025	0.405736
1.041	0.405513
1.04175	0.405658
1.0425	0.405581
1.04325	0.405493
1.044	0.405603
1.04475	0.405548
1.0455	0.40528
1.04625	0.405024
1.047	0.4048
1.04775	0.40468
1.0485	0.404641
1.04925	0.404632
1.05	0.404698
1.05075	0.40474
1.0515	0.404627
1.05225	0.404572
1.053	0.404435
1.05375	0.404387
1.0545	0.404259
1.05525	0.404065
1.056	0.403779
1.05675	0.403717
1.0575	0.403599
1.05825	0.40348
1.059	0.403333
1.05975	0.403336
1.0605	0.403472
1.06125	0.403432
1.062	0.403367
1.06275	0.403019
1.0635	0.402918
1.06425	0.402884
1.065	0.402788
1.06575	0.402705
1.0665	0.40262
1.06725	0.402603
1.068	0.402426
1.06875	0.402387
1.0695	0.402179
1.07025	0.402061
1.071	0.402133
1.07175	0.402138
1.0725	0.402291
1.07325	0.402209
1.074	0.402022
1.07475	0.401869
1.0755	0.401291
1.07625	0.401277
1.077	0.40113
1.07775	0.400939
1.0785	0.401161
1.07925	0.401001
1.08	0.401059
1.08075	0.400962
1.0815	0.400773
1.08225	0.400688
1.083	0.400659
1.08375	0.400538
1.0845	0.400288
1.08525	0.400179
1.086	0.400216
1.08675	0.40008
1.0875	0.399898
1.08825	0.399689
1.089	0.399626
1.08975	0.399634
1.0905	0.399694
1.09125	0.399663
1.092	0.399581
1.09275	0.399527
1.0935	0.399527
1.09425	0.399354
1.095	0.399032
1.09575	0.398815
1.0965	0.398617
1.09725	0.398664
1.098	0.398396
1.09875	0.398396
1.0995	0.398225
1.10025	0.398408
1.101	0.398218
1.10175	0.398421
1.1025	0.398138
1.10325	0.398122
1.104	0.398013
1.10475	0.397624
1.1055	0.397663
1.10625	0.397542
1.107	0.397449
1.10775	0.397452
1.1085	0.39741
1.10925	0.397512
1.11	0.397189
1.11075	0.397132
1.1115	0.397088
1.11225	0.397023
1.113	0.396937
1.11375	0.396902
1.1145	0.396938
1.11525	0.396737
1.116	0.396477
1.11675	0.396269
1.1175	0.395896
1.11825	0.395925
1.119	0.39578
1.11975	0.395808
1.1205	0.39589
1.12125	0.395932
1.122	0.395949
1.12275	0.395689
1.1235	0.395331
1.12425	0.39523
1.125	0.395177
1.12575	0.394963
1.1265	0.39508
1.12725	0.39497
1.128	0.394921
1.12875	0.394771
1.1295	0.394962
1.13025	0.394766
1.131	0.394679
1.13175	0.394635
1.1325	0.394615
1.13325	0.39458
1.134	0.394234
1.13475	0.394129
1.1355	0.394054
1.13625	0.393928
1.137	0.393768
1.13775	0.393716
1.1385	0.393702
1.13925	0.393669
1.14	0.393501
1.14075	0.393454
1.1415	0.393563
1.14225	0.393474
1.143	0.393349
1.14375	0.393301
1.1445	0.393228
1.14525	0.39288
1.146	0.392615
1.14675	0.392549
1.1475	0.392571
1.14825	0.392517
1.149	0.392377
1.14975	0.392711
1.1505	0.392559
1.15125	0.392482
1.152	0.392279
1.15275	0.392113
1.1535	0.392104
1.15425	0.391916
1.155	0.391966
1.15575	0.391775
1.1565	0.391792
1.15725	0.391632
1.158	0.391614
1.15875	0.391441
1.1595	0.391223
1.16025	0.391416
1.161	0.391409
1.16175	0.391469
1.1625	0.391351
1.16325	0.391275
1.164	0.391109
1.16475	0.390933
1.1655	0.390457
1.16625	0.39044
1.167	0.390585
1.16775	0.390424
1.1685	0.390423
1.16925	0.390446
1.17	0.390579
1.17075	0.390453
1.1715	0.390367
1.17225	0.390327
1.173	0.390218
1.17375	0.390055
1.1745	0.390042
1.17525	0.389832
1.176	0.389763
1.17675	0.389558
1.1775	0.389539
1.17825	0.389517
1.179	0.389479
1.17975	0.389515
1.1805	0.38941
1.18125	0.389402
1.182	0.389403
1.18275	0.389218
1.1835	0.389169
1.18425	0.388967
1.185	0.388948
1.18575	0.388845
1.1865	0.388627
1.18725	0.388501
1.188	0.388482
1.18875	0.388364
1.1895	0.388516
1.19025	0.388599
1.191	0.388599
1.19175	0.388702
1.1925	0.388329
1.19325	0.388156
1.194	0.388281
1.19475	0.388026
1.1955	0.38773
1.19625	0.387904
1.197	0.387857
1.19775	0.38797
1.1985	0.387618
1.19925	0.38769
1.2	0.387606
1.20075	0.387551
1.2015	0.387466
1.20225	0.387541
1.203	0.387368
1.20375	0.387389
1.2045	0.387164
1.20525	0.386929
1.206	0.38686
1.20675	0.386595
1.2075	0.386642
1.20825	0.386595
1.209	0.386689
1.20975	0.386703
1.2105	0.386828
1.21125	0.386662
1.212	0.386685
1.21275	0.386247
1.2135	0.386428
1.21425	0.386248
1.215	0.385991
1.21575	0.386077
1.2165	0.386065
1.21725	0.385849
1.218	0.38585
1.21875	0.385785
1.2195	0.385615
1.22025	0.385767
1.221	0.385808
1.22175	0.38555
1.2225	0.385464
1.22325	0.385134
1.224	0.385244
1.22475	0.385019
1.2255	0.384986
1.22625	0.38477
1.227	0.38478
1.22775	0.384748
1.2285	0.384523
1.22925	0.384506
1.23	0.384516
1.23075	0.384374
1.2315	0.384401
1.23225	0.384496
1.233	0.384509
1.23375	0.384389
1.2345	0.384066
1.23525	0.383941
1.236	0.383729
1.23675	0.383666
1.2375	0.383471
1.23825	0.383647
1.239	0.383843
1.23975	0.383623
1.2405	0.383446
1.24125	0.38347
1.242	0.383247
1.24275	0.383038
1.2435	0.383152
1.24425	0.383086
1.245	0.382941
1.24575	0.382823
1.2465	0.382755
1.24725	0.382462
1.248	0.382478
1.24875	0.382328
1.2495	0.382462
1.25025	0.382506
1.251	0.382552
1.25175	0.382546
1.2525	0.382427
1.25325	0.382197
1.254	0.381998
1.25475	0.381915
1.2555	0.38186
1.25625	0.381855
1.257	0.381664
1.25775	0.381712
1.2585	0.381656
1.25925	0.381663
1.26	0.381691
1.26075	0.381572
1.2615	0.381502
1.26225	0.381332
1.263	0.381241
1.26375	0.381171
1.2645	0.38102
1.26525	0.380723
1.266	0.3807
1.26675	0.380639
1.2675	0.380589
1.26825	0.380698
1.269	0.380675
1.26975	0.380585
1.2705	0.380461
1.27125	0.380536
1.272	0.380303
1.27275	0.380336
1.2735	0.380301
1.27425	0.380172
1.275	0.37999
1.27575	0.379857
1.2765	0.379674
1.27725	0.379658
1.278	0.379596
1.27875	0.379685
1.2795	0.379862
1.28025	0.379899
1.281	0.379788
1.28175	0.379687
1.2825	0.379491
1.28325	0.379132
1.284	0.379006
1.28475	0.378848
1.2855	0.378928
1.28625	0.378988
1.287	0.379011
1.28775	0.378829
1.2885	0.378698
1.28925	0.378628
1.29	0.378577
1.29075	0.378755
1.2915	0.378724
1.29225	0.378597
1.293	0.378747
1.29375	0.378434
1.2945	0.378237
1.29525	0.378156
1.296	0.377993
1.29675	0.377961
1.2975	0.378137
1.29825	0.378021
1.299	0.378208
1.29975	0.378208
1.3005	0.377972
1.30125	0.37788
1.302	0.377688
1.30275	0.377779
1.3035	0.377668
1.30425	0.377581
1.305	0.377525
1.30575	0.377353
1.3065	0.377355
1.30725	0.377249
1.308	0.377163
1.30875	0.377361
1.3095	0.377263
1.31025	0.377352
1.311	0.377162
1.31175	0.377134
1.3125	0.377022
1.31325	0.376879
1.314	0.376799
1.31475	0.376843
1.3155	0.376834
1.31625	0.37679
1.317	0.376725
1.31775	0.376663
1.3185	0.37649
1.31925	0.376616
1.32	0.376765
1.32075	0.376773
1.3215	0.376927
1.32225	0.37679
1.323	0.376638
1.32375	0.376253
1.3245	0.37624
1.32525	0.376083
1.326	0.376153
1.32675	0.376042
1.3275	0.376231
1.32825	0.37621
1.329	0.376273
1.32975	0.376243
1.3305	0.376207
1.33125	0.376061
1.332	0.3761
1.33275	0.375879
1.3335	0.376065
1.33425	0.375943
1.335	0.375993
1.33575	0.375759
1.3365	0.375778
1.33725	0.375632
1.338	0.375686
1.33875	0.375699
1.3395	0.375879
1.34025	0.375855
1.341	0.375923
1.34175	0.37581
1.3425	0.375604
1.34325	0.375652
1.344	0.375325
1.34475	0.375339
1.3455	0.375171
1.34625	0.375196
1.347	0.375304
1.34775	0.375165
1.3485	0.375215
1.34925	0.37536
1.35	0.375409
1.35075	0.375344
1.3515	0.375214
1.35225	0.37515
1.353	0.375056
1.35375	0.374911
1.3545	0.374865
1.35525	0.374801
1.356	0.374926
1.35675	0.374712
1.3575	0.374923
1.35825	0.37486
1.359	0.374921
1.35975	0.374712
1.3605	0.374731
1.36125	0.374755
1.362	0.374855
1.36275	0.374573
1.3635	0.374671
1.36425	0.37435
1.365	0.374326
1.36575	0.374177
1.3665	0.374036
1.36725	0.374136
1.368	0.374098
1.36875	0.374249
1.3695	0.37442
1.37025	0.374375
1.371	0.374173
1.37175	0.373967
1.3725	0.373806
1.37325	0.373628
1.374	0.373739
1.37475	0.373715
1.3755	0.373833
1.37625	0.373485
1.377	0.373551
1.37775	0.37352
1.3785	0.373558
1.37925	0.373496
1.38	0.373566
1.38075	0.37355
1.3815	0.37358
1.38225	0.373431
1.383	0.373288
1.38375	0.373191
1.3845	0.372906
1.38525	0.37302
1.386	0.372903
1.38675	0.372817
1.3875	0.372887
1.38825	0.372859
1.389	0.372816
1.38975	0.372886
1.3905	0.372888
1.39125	0.372662
1.392	0.372669
1.39275	0.372594
1.3935	0.372442
1.39425	0.372389
1.395	0.372242
1.39575	0.372297
1.3965	0.372194
1.39725	0.372159
1.398	0.37233
1.39875	0.372338
1.3995	0.3723
1.40025	0.372302
1.401	0.372077
1.40175	0.371945
1.4025	0.371867
1.40325	0.371658
1.404	0.371909
1.40475	0.371695
1.4055	0.371599
1.40625	0.371581
1.407	0.3714
1.40775	0.371259
1.4085	0.371361
1.40925	0.371307
1.41	0.371418
1.41075	0.371373
1.4115	0.371391
1.41225	0.371274
1.413	0.371019
1.41375	0.37076
1.4145	0.370727
1.41525	0.37076
1.416	0.370727
1.41675	0.370938
1.4175	0.370963
1.41825	0.370718
1.419	0.370982
1.41975	0.370733
1.4205	0.370813
1.42125	0.370686
1.422	0.370655
1.42275	0.370499
1.4235	0.370505
1.42425	0.370466
1.425	0.37022
1.42575	0.370014
1.4265	0.370048
1.42725	0.370047
1.428	0.370119
1.42875	0.370256
1.4295	0.370149
1.43025	0.370232
1.431	0.369963
1.43175	0.369848
1.4325	0.369681
1.43325	0.369584
1.434	0.369453
1.43475	0.369534
1.4355	0.369454
1.43625	0.369387
1.437	0.369376
1.43775	0.369321
1.4385	0.369504
1.43925	0.369419
1.44	0.369512
1.44075	0.369498
1.4415	0.369246
1.44225	0.369114
1.443	0.368972
1.44375	0.368783
1.4445	0.368851
1.44525	0.368818
1.446	0.368824
1.44675	0.368947
1.4475	0.368753
1.44825	0.368761
1.449	0.368714
1.44975	0.368621
1.4505	0.368612
1.45125	0.368505
1.452	0.368409
1.45275	0.368336
1.4535	0.368278
1.45425	0.368193
1.455	0.367922
1.45575	0.367905
1.4565	0.368007
1.45725	0.368055
1.458	0.368044
1.45875	0.368226
1.4595	0.368362
1.46025	0.368112
1.461	0.36791
1.46175	0.367861
1.4625	0.367596
1.46325	0.36776
1.464	0.367675
1.46475	0.367736
1.4655	0.367629
1.46625	0.367572
1.467	0.36749
1.46775	0.367268
1.4685	0.367393
1.46925	0.36743
1.47	0.367432
1.47075	0.367468
1.4715	0.367284
1.47225	0.367115
1.473	0.366915
1.47375	0.36687
1.4745	0.366736
1.47525	0.36682
1.476	0.366776
1.47675	0.366751
1.4775	0.366742
1.47825	0.366715
1.479	0.366835
1.47975	0.366909
1.4805	0.366954
1.48125	0.36685
1.482	0.366695
1.48275	0.366583
1.4835	0.366523
1.48425	0.366441
1.485	0.366212
1.48575	0.36632
1.4865	0.366373
1.48725	0.366366
1.488	0.366374
1.48875	0.3664
1.4895	0.366442
1.49025	0.366146
1.491	0.366062
1.49175	0.366065
1.4925	0.366026
1.49325	0.365945
1.494	0.365831
1.49475	0.365894
1.4955	0.365638
1.49625	0.365563
1.497	0.365467
1.49775	0.365767
1.4985	0.365825
1.49925	0.365779
1.5	0.365902
1.50075	0.365907
1.5015	0.3658
1.50225	0.36544
1.503	0.365405
1.50375	0.365337
1.5045	0.365398
1.50525	0.36539
1.506	0.365398
1.50675	0.365519
1.5075	0.365434
1.50825	0.365496
1.509	0.365424
1.50975	0.365373
1.5105	0.36517
1.51125	0.365397
1.512	0.365193
1.51275	0.365012
1.5135	0.365037
1.51425	0.364825
1.515	0.364851
1.51575	0.364763
1.5165	0.364932
1.51725	0.365009
1.518	0.36502
1.51875	0.365032
1.5195	0.365151
1.52025	0.365133
1.521	0.365089
1.52175	0.3649
1.5225	0.364695
1.52325	0.364855
1.524	0.364812
1.52475	0.364631
1.5255	0.364531
1.52625	0.364637
1.527	0.364751
1.52775	0.364775
1.5285	0.364829
1.52925	0.364882
1.53	0.364677
1.53075	0.364634
1.5315	0.364352
1.53225	0.364234
1.533	0.364241
1.53375	0.364119
1.5345	0.364499
1.53525	0.364393
1.536	0.364261
1.53675	0.364278
1.5375	0.364216
1.53825	0.364319
1.539	0.364284
1.53975	0.364425
1.5405	0.364385
1.54125	0.364261
1.542	0.364145
1.54275	0.364249
1.5435	0.364028
1.54425	0.36381
1.545	0.363914
1.54575	0.364101
1.5465	0.363905
1.54725	0.364206
1.548	0.364142
1.54875	0.364199
1.5495	0.364111
1.55025	0.363874
1.551	0.363822
1.55175	0.363661
1.5525	0.363801
1.55325	0.363718
1.554	0.363701
1.55475	0.363684
1.5555	0.363436
1.55625	0.363617
1.557	0.363644
1.55775	0.363824
1.5585	0.363693
1.55925	0.363691
1.56	0.363811
1.56075	0.363593
1.5615	0.363606
1.56225	0.363494
1.563	0.363384
1.56375	0.363424
1.5645	0.363396
1.56525	0.363374
1.566	0.363417
1.56675	0.363425
1.5675	0.363303
1.56825	0.36327
1.569	0.363369
1.56975	0.363356
1.5705	0.363354
1.57125	0.363195
1.572	0.36304
1.57275	0.362845
1.5735	0.362722
1.57425	0.362671
1.575	0.36274
1.57575	0.36272
1.5765	0.362869
1.57725	0.362899
1.578	0.362891
1.57875	0.36286
1.5795	0.362703
1.58025	0.362678
1.581	0.362592
1.58175	0.362648
1.5825	0.362744
1.58325	0.362568
1.584	0.362562
1.58475	0.362496
1.5855	0.362292
1.58625	0.362319
1.587	0.362335
1.58775	0.362549
1.5885	0.362582
1.58925	0.362451
1.59	0.362375
1.59075	0.362156
1.5915	0.362051
1.59225	0.361892
1.593	0.36174
1.59375	0.361752
1.5945	0.361642
1.59525	0.361666
1.596	0.361723
1.59675	0.361674
1.5975	0.361744
1.59825	0.36188
1.599	0.361852
1.59975	0.361666
1.6005	0.361648
1.60125	0.361506
1.602	0.361385
1.60275	0.361327
1.6035	0.361302
1.60425	0.361314
1.605	0.361348
1.60575	0.361344
1.6065	0.361373
1.60725	0.361336
1.608	0.36137
1.60875	0.361289
1.6095	0.361116
1.61025	0.361146
1.611	0.361085
1.61175	0.361067
1.6125	0.360914
1.61325	0.360635
1.614	0.360615
1.61475	0.360469
1.6155	0.360685
1.61625	0.360635
1.617	0.360714
1.61775	0.360908
1.6185	0.360807
1.61925	0.360797
1.62	0.360543
1.62075	0.360311
1.6215	0.360225
1.62225	0.360304
1.623	0.360362
1.62375	0.360336
1.6245	0.360284
1.62525	0.360196
1.626	0.360288
1.62675	0.360154
1.6275	0.360183
1.62825	0.360196
1.629	0.360164
1.62975	0.360406
1.6305	0.360238
1.63125	0.360131
1.632	0.359829
1.63275	0.359742
1.6335	0.359589
1.63425	0.359484
1.635	0.359696
1.63575	0.359621
1.6365	0.359756
1.63725	0.359729
1.638	0.359765
1.63875	0.359577
1.6395	0.359586
1.64025	0.359497
1.641	0.35936
1.64175	0.359445
1.6425	0.359192
1.64325	0.359261
1.644	0.359297
1.64475	0.359167
1.6455	0.359132
1.64625	0.359422
1.647	0.359343
1.64775	0.359302
1.6485	0.359327
1.64925	0.359173
1.65	0.35908
1.65075	0.359113
1.6515	0.358853
1.65225	0.358896
1.653	0.358876
1.65375	0.358896
1.6545	0.358746
1.65525	0.358716
1.656	0.358622
1.65675	0.358708
1.6575	0.358729
1.65825	0.3588
1.659	0.358946
1.65975	0.359003
1.6605	0.358783
1.66125	0.358539
1.662	0.358596
1.66275	0.358591
1.6635	0.358541
1.66425	0.35849
1.665	0.358766
1.66575	0.358756
1.6665	0.358911
1.66725	0.358909
1.668	0.358706
1.66875	0.358637
1.6695	0.358651
1.67025	0.358611
1.671	0.35857
1.67175	0.358601
1.6725	0.358477
1.67325	0.358426
1.674	0.358294
1.67475	0.3582
1.6755	0.358346
1.67625	0.358435
1.677	0.358515
1.67775	0.358508
1.6785	0.358714
1.67925	0.35842
1.68	0.358413
1.68075	0.358369
1.6815	0.358252
1.68225	0.358134
1.683	0.358248
1.68375	0.358267
1.6845	0.35827
1.68525	0.358483
1.686	0.358389
1.68675	0.358493
1.6875	0.358491
1.68825	0.358271
1.689	0.358421
1.68975	0.358597
1.6905	0.35808
1.69125	0.358067
1.692	0.358146
1.69275	0.358025
1.6935	0.358145
1.69425	0.35813
1.695	0.358108
1.69575	0.35812
1.6965	0.357972
1.69725	0.358139
1.698	0.358141
1.69875	0.358075
1.6995	0.358206
1.70025	0.357939
1.701	0.357925
1.70175	0.357944
1.7025	0.357743
1.70325	0.357797
1.704	0.357804
1.70475	0.357821
1.7055	0.357973
1.70625	0.357989
1.707	0.358102
1.70775	0.358262
1.7085	0.35804
1.70925	0.357954
1.71	0.35775
1.71075	0.357678
1.7115	0.357678
1.71225	0.357771
1.713	0.357665
1.71375	0.357617
1.7145	0.357649
1.71525	0.357691
1.716	0.357632
1.71675	0.357551
1.7175	0.357561
1.71825	0.357626
1.719	0.357737
1.71975	0.357785
1.7205	0.357607
1.72125	0.357471
1.722	0.357397
1.72275	0.3574
1.7235	0.357429
1.72425	0.35749
1.725	0.357572
1.72575	0.357616
1.7265	0.357559
1.72725	0.357726
1.728	0.357642
1.72875	0.35783
1.7295	0.357633
1.73025	0.357625
1.731	0.357446
1.73175	0.357448
1.7325	0.357408
1.73325	0.357375
1.734	0.357281
1.73475	0.357392
1.7355	0.357507
1.73625	0.357535
1.737	0.357543
1.73775	0.357266
1.7385	0.357317
1.73925	0.357217
1.74	0.357096
1.74075	0.357129
1.7415	0.357089
1.74225	0.357248
1.743	0.357249
1.74375	0.35705
1.7445	0.357154
1.74525	0.357186
1.746	0.357119
1.74675	0.357277
1.7475	0.357431
1.74825	0.357395
1.749	0.357311
1.74975	0.357274
1.7505	0.357095
1.75125	0.356769
1.752	0.356841
1.75275	0.356836
1.7535	0.356663
1.75425	0.356789
1.755	0.356769
1.75575	0.356813
1.7565	0.356901
1.75725	0.356946
1.758	0.356706
1.75875	0.356855
1.7595	0.356782
1.76025	0.356638
1.761	0.35686
1.76175	0.356569
1.7625	0.356467
1.76325	0.35649
1.764	0.356487
1.76475	0.356618
1.7655	0.356721
1.76625	0.356722
1.767	0.356718
1.76775	0.356746
1.7685	0.356632
1.76925	0.356724
1.77	0.356426
1.77075	0.356325
1.7715	0.356277
1.77225	0.356387
1.773	0.356244
1.77375	0.35622
1.7745	0.356309
1.77525	0.356113
1.776	0.356249
1.77675	0.356355
1.7775	0.356265
1.77825	0.356208
1.779	0.356188
1.77975	0.355992
1.7805	0.355753
1.78125	0.355841
1.782	0.355775
1.78275	0.355828
1.7835	0.355987
1.78425	0.355861
1.785	0.355663
1.78575	0.355827
1.7865	0.355691
1.78725	0.355899
1.788	0.355742
1.78875	0.355835
1.7895	0.355731
1.79025	0.355884
1.791	0.3556
1.79175	0.355365
1.7925	0.35539
1.79325	0.355186
1.794	0.355214
1.79475	0.355431
1.7955	0.355359
1.79625	0.355411
1.797	0.355329
1.79775	0.3553
1.7985	0.355067
1.79925	0.355104
1.8	0.355105
1.80075	0.355003
1.8015	0.354929
1.80225	0.354964
1.803	0.354888
1.80375	0.354844
1.8045	0.354855
1.80525	0.354824
1.806	0.354894
1.80675	0.354923
1.8075	0.355067
1.80825	0.355041
1.809	0.354827
1.80975	0.354768
1.8105	0.354721
1.81125	0.35459
1.812	0.354389
1.81275	0.354497
1.8135	0.35449
1.81425	0.354499
1.815	0.354513
1.81575	0.354401
1.8165	0.354499
1.81725	0.354493
1.818	0.354481
1.81875	0.35437
1.8195	0.354296
1.82025	0.354314
1.821	0.353938
1.82175	0.354044
1.8225	0.354094
1.82325	0.354118
1.824	0.354004
1.82475	0.354198
1.8255	0.354293
1.82625	0.35417
1.827	0.354222
1.82775	0.354167
1.8285	0.354
1.82925	0.354018
1.83	0.353986
1.83075	0.35387
1.8315	0.353858
1.83225	0.353914
1.833	0.353942
1.83375	0.353794
1.8345	0.353869
1.83525	0.35386
1.836	0.35393
1.83675	0.35404
1.8375	0.354144
1.83825	0.354102
1.839	0.353856
1.83975	0.353877
1.8405	0.353573
1.84125	0.353551
1.842	0.353712
1.84275	0.35348
1.8435	0.353784
1.84425	0.353882
1.845	0.353829
1.84575	0.353834
1.8465	0.353999
1.84725	0.353955
1.848	0.353979
1.84875	0.35382
1.8495	0.353891
1.85025	0.353766
1.851	0.353691
1.85175	0.353534
1.8525	0.353763
1.85325	0.353661
1.854	0.353639
1.85475	0.353849
1.8555	0.353968
1.85625	0.353801
1.857	0.353976
1.85775	0.353818
1.8585	0.353749
1.85925	0.353738
1.86	0.353627
1.86075	0.353464
1.8615	0.353531
1.86225	0.353538
1.863	0.353546
1.86375	0.353424
1.8645	0.35352
1.86525	0.353581
1.866	0.353789
1.86675	0.353781
1.8675	0.353784
1.86825	0.353481
1.869	0.353479
1.86975	0.353444
1.8705	0.353332
1.87125	0.353548
1.872	0.353543
1.87275	0.353485
1.8735	0.353544
1.87425	0.353521
1.875	0.35344
1.87575	0.35345
1.8765	0.353485
1.87725	0.353507
1.878	0.353487
1.87875	0.353395
1.8795	0.353394
1.88025	0.353253
1.881	0.35317
1.88175	0.352974
1.8825	0.352996
1.88325	0.353
1.884	0.353223
1.88475	0.353141
1.8855	0.353535
1.88625	0.353365
1.887	0.353193
1.88775	0.353071
1.8885	0.353174
1.88925	0.352966
1.89	0.352846
1.89075	0.352929
1.8915	0.35283
1.89225	0.352875
1.893	0.352901
1.89375	0.352709
1.8945	0.352863
1.89525	0.352965
1.896	0.352776
1.89675	0.353002
1.8975	0.352975
1.89825	0.352819
1.899	0.352616
1.89975	0.352551
1.9005	0.352593
1.90125	0.352581
1.902	0.35243
1.90275	0.352482
1.9035	0.352389
1.90425	0.352413
1.905	0.352358
1.90575	0.352516
1.9065	0.352571
1.90725	0.352428
1.908	0.352559
1.90875	0.352409
1.9095	0.352124
1.91025	0.352103
1.911	0.35192
1.91175	0.351946
1.9125	0.352037
1.91325	0.352129
1.914	0.352269
1.91475	0.352285
1.9155	0.352298
1.91625	0.352104
1.917	0.352146
1.91775	0.35206
1.9185	0.351958
1.91925	0.351933
1.92	0.351886
1.92075	0.352011
1.9215	0.351755
1.92225	0.351543
1.923	0.351677
1.92375	0.351692
1.9245	0.351791
1.92525	0.351939
1.926	0.351912
1.92675	0.351844
1.9275	0.351855
1.92825	0.351637
1.929	0.351571
1.92975	0.351404
1.9305	0.351402
1.93125	0.351315
1.932	0.351407
1.93275	0.351522
1.9335	0.351496
1.93425	0.351453
1.935	0.35151
1.93575	0.351482
1.9365	0.351594
1.93725	0.351575
1.938	0.351335
1.93875	0.351323
1.9395	0.35122
1.94025	0.351057
1.941	0.35109
1.94175	0.351138
1.9425	0.351124
1.94325	0.351092
1.944	0.350994
1.94475	0.351227
1.9455	0.351179
1.94625	0.351072
1.947	0.351064
1.94775	0.351012
1.9485	0.350995
1.94925	0.350958
1.95	0.351027
1.95075	0.35092
1.9515	0.350804
1.95225	0.350862
1.953	0.350914
1.95375	0.350821
1.9545	0.351008
1.95525	0.351139
1.956	0.351057
1.95675	0.351033
1.9575	0.350916
1.95825	0.350769
1.959	0.350755
1.95975	0.350794
1.9605	0.350736
1.96125	0.350619
1.962	0.350664
1.96275	0.350662
1.9635	0.35064
1.96425	0.350632
1.965	0.350604
1.96575	0.350781
1.9665	0.350606
1.96725	0.350698
1.968	0.350791
1.96875	0.350519
1.9695	0.350532
1.97025	0.350436
1.971	0.350313
1.97175	0.350465
1.9725	0.350392
1.97325	0.35041
1.974	0.350577
1.97475	0.350764
1.9755	0.350644
1.97625	0.350761
1.977	0.350652
1.97775	0.350557
1.9785	0.35048
1.97925	0.350301
1.98	0.350397
1.98075	0.350394
1.9815	0.35024
1.98225	0.350301
1.983	0.350421
1.98375	0.35039
1.9845	0.350485
1.98525	0.350493
1.986	0.350312
1.98675	0.350389
1.9875	0.350266
1.98825	0.35033
1.989	0.350212
1.98975	0.350291
1.9905	0.350147
1.99125	0.35017
1.992	0.350064
1.99275	0.350095
1.9935	0.350408
1.99425	0.350359
1.995	0.350469
1.99575	0.350415
1.9965	0.350618
1.99725	0.350462
1.998	0.350374
1.99875	0.350229
1.9995	0.350087
2.00025	0.350026
2.001	0.35014
2.00175	0.350002
2.0025	0.350095
2.00325	0.35019
2.004	0.350217
2.00475	0.350191
2.0055	0.350176
2.00625	0.349992
2.007	0.349997
2.00775	0.350094
2.0085	0.350126
2.00925	0.349976
2.01	0.350043
2.01075	0.350019
2.0115	0.349909
2.01225	0.349903
2.013	0.350074
2.01375	0.350059
2.0145	0.350132
2.01525	0.35029
2.016	0.350197
2.01675	0.350254
2.0175	0.350147
2.01825	0.350092
2.019	0.349999
2.01975	0.350017
2.0205	0.349894
2.02125	0.349916
2.022	0.349978
2.02275	0.350041
2.0235	0.350082
2.02425	0.350024
2.025	0.350234
2.02575	0.350143
2.0265	0.350111
2.02725	0.349935
2.028	0.349988
2.02875	0.349918
2.0295	0.349749
2.03025	0.349853
2.031	0.349976
2.03175	0.349881
2.0325	0.349918
2.03325	0.350013
2.034	0.349883
2.03475	0.350016
2.0355	0.350191
2.03625	0.350135
2.037	0.350129
2.03775	0.350069
2.0385	0.350025
2.03925	0.349857
2.04	0.349988
2.04075	0.349879
2.0415	0.349832
2.04225	0.349878
2.043	0.34989
2.04375	0.349929
2.0445	0.35013
2.04525	0.35005
2.046	0.349993
2.04675	0.34983
2.0475	0.349841
2.04825	0.349665
2.049	0.349576
2.04975	0.349808
2.0505	0.34968
2.05125	0.349754
2.052	0.349864
2.05275	0.349853
2.0535	0.349689
2.05425	0.349764
2.055	0.349958
2.05575	0.350005
2.0565	0.350048
2.05725	0.349972
2.058	0.349908
2.05875	0.349877
2.0595	0.349721
2.06025	0.349756
2.061	0.349714
2.06175	0.349677
2.0625	0.349719
2.06325	0.34982
2.064	0.349668
2.06475	0.349745
2.0655	0.349756
2.06625	0.349753
2.067	0.349845
2.06775	0.349694
2.0685	0.349568
2.06925	0.349411
2.07	0.349405
2.07075	0.349343
2.0715	0.349434
2.07225	0.349305
2.073	0.349568
2.07375	0.349611
2.0745	0.349583
2.07525	0.349731
2.076	0.34958
2.07675	0.349659
2.0775	0.349553
2.07825	0.349479
2.079	0.349402
2.07975	0.349552
2.0805	0.349401
2.08125	0.349275
2.082	0.349358
2.08275	0.349373
2.0835	0.349385
2.08425	0.349549
2.085	0.349599
2.08575	0.349483
2.0865	0.349444
2.08725	0.34941
2.088	0.349274
2.08875	0.349059
2.0895	0.349032
2.09025	0.349091
2.091	0.349238
2.09175	0.349256
2.0925	0.349177
2.09325	0.349352
2.094	0.349376
2.09475	0.349406
2.0955	0.349438
2.09625	0.349484
2.097	0.349466
2.09775	0.349457
2.0985	0.349268
2.09925	0.349311
2.1	0.349297
2.10075	0.349251
2.1015	0.34933
2.10225	0.349261
2.103	0.349477
2.10375	0.349496
2.1045	0.349411
2.10525	0.349611
2.106	0.349315
2.10675	0.349459
2.1075	0.34928
2.10825	0.34916
2.109	0.349152
2.10975	0.349123
2.1105	0.349197
2.11125	0.349347
2.112	0.349171
2.11275	0.349332
2.1135	0.349356
2.11425	0.349489
2.115	0.349573
2.11575	0.349621
2.1165	0.349452
2.11725	0.349445
2.118	0.349362
2.11875	0.349426
2.1195	0.349405
2.12025	0.349391
2.121	0.349383
2.12175	0.349327
2.1225	0.349334
2.12325	0.349554
2.124	0.349648
2.12475	0.349615
2.1255	0.349526
2.12625	0.34943
2.127	0.349552
2.12775	0.349445
2.1285	0.349197
2.12925	0.349297
2.13	0.349139
2.13075	0.349159
2.1315	0.349227
2.13225	0.349334
2.133	0.349436
2.13375	0.349536
2.1345	0.349454
2.13525	0.349423
2.136	0.349537
2.13675	0.349398
2.1375	0.349345
2.13825	0.349356
2.139	0.349339
2.13975	0.349309
2.1405	0.349291
2.14125	0.349263
2.142	0.349319
2.14275	0.349358
2.1435	0.349374
2.14425	0.349543
2.145	0.349513
2.14575	0.349323
2.1465	0.349406
2.14725	0.349239
2.148	0.349116
2.14875	0.349118
2.1495	0.349105
2.15025	0.349077
2.151	0.34912
2.15175	0.349004
2.1525	0.349174
2.15325	0.349129
2.154	0.349264
2.15475	0.349292
2.1555	0.349287
2.15625	0.349164
2.157	0.349287
2.15775	0.349236
2.1585	0.349108
2.15925	0.349052
2.16	0.348974
2.16075	0.349164
2.1615	0.349139
2.16225	0.349292
2.163	0.349317
2.16375	0.349327
2.1645	0.349231
2.16525	0.349115
2.166	0.34897
2.16675	0.349101
2.1675	0.348811
2.16825	0.348935
2.169	0.348732
2.16975	0.34871
2.1705	0.348898
2.17125	0.348769
2.172	0.348851
2.17275	0.348848
2.1735	0.348924
2.17425	0.349063
2.175	0.349105
2.17575	0.349056
2.1765	0.348842
2.17725	0.348786
2.178	0.348774
2.17875	0.348769
2.1795	0.348751
2.18025	0.34889
2.181	0.348824
2.18175	0.348824
2.1825	0.348957
2.18325	0.348961
2.184	0.348918
2.18475	0.348909
2.1855	0.348901
2.18625	0.348903
2.187	0.34865
2.18775	0.348689
2.1885	0.348588
2.18925	0.348575
2.19	0.348483
2.19075	0.348582
2.1915	0.348756
2.19225	0.348574
2.193	0.34865
2.19375	0.348752
2.1945	0.348657
2.19525	0.348735
2.196	0.348691
2.19675	0.348633
2.1975	0.348537
2.19825	0.348553
2.199	0.34867
2.19975	0.34855
2.2005	0.348608
2.20125	0.348606
2.202	0.348561
2.20275	0.348716
2.2035	0.348844
2.20425	0.348744
2.205	0.348739
2.20575	0.348582
2.2065	0.348436
2.20725	0.348418
2.208	0.348416
2.20875	0.348196
2.2095	0.348359
2.21025	0.348324
2.211	0.34835
2.21175	0.34829
2.2125	0.348101
2.21325	0.348207
2.214	0.348341
2.21475	0.348344
2.2155	0.348329
2.21625	0.348333
2.217	0.348194
2.21775	0.348091
2.2185	0.347973
2.21925	0.348044
2.22	0.348128
2.22075	0.348115
2.2215	0.348354
2.22225	0.348159
2.223	0.348343
2.22375	0.348186
2.2245	0.348279
2.22525	0.348211
2.226	0.348143
2.22675	0.347957
2.2275	0.347919
2.22825	0.348015
2.229	0.347799
2.22975	0.347799
2.2305	0.347595
2.23125	0.347699
2.232	0.347896
2.23275	0.34766
2.2335	0.347921
2.23425	0.348046
2.235	0.347844
2.23575	0.347951
2.2365	0.347901
2.23725	0.347824
2.238	0.347722
2.23875	0.347827
2.2395	0.347807
2.24025	0.347713
2.241	0.347851
2.24175	0.347809
2.2425	0.347827
2.24325	0.348048
2.244	0.347973
2.24475	0.347798
2.2455	0.34796
2.24625	0.34775
2.247	0.347532
2.24775	0.347458
2.2485	0.347363
2.24925	0.34742
2.25	0.347568
2.25075	0.347401
2.2515	0.347384
2.25225	0.347495
2.253	0.347551
2.25375	0.347509
2.2545	0.347465
2.25525	0.347399
2.256	0.347461
2.25675	0.347344
2.2575	0.347407
2.25825	0.347468
2.259	0.347377
2.25975	0.347471
2.2605	0.347369
2.26125	0.347325
2.262	0.347522
2.26275	0.347428
2.2635	0.34744
2.26425	0.347579
2.265	0.347504
2.26575	0.347209
2.2665	0.347118
2.26725	0.34709
2.268	0.347046
2.26875	0.34709
2.2695	0.347115
2.27025	0.346936
2.271	0.347032
2.27175	0.347012
2.2725	0.347139
2.27325	0.347162
2.274	0.34714
2.27475	0.347075
2.2755	0.346995
2.27625	0.347022
2.277	0.347051
2.27775	0.34706
2.2785	0.347028
2.27925	0.346886
2.28	0.347022
2.28075	0.346979
2.2815	0.347088
2.28225	0.347143
2.283	0.347325
2.28375	0.347188
2.2845	0.347043
2.28525	0.347157
2.286	0.347108
2.28675	0.347096
2.2875	0.34705
2.28825	0.346991
2.289	0.346979
2.28975	0.346941
2.2905	0.347025
2.29125	0.347053
2.292	0.347147
2.29275	0.347209
2.2935	0.347061
2.29425	0.347035
2.295	0.346971
2.29575	0.3469
2.2965	0.346838
2.29725	0.346901
2.298	0.34694
2.29875	0.346965
2.2995	0.346976
2.30025	0.347067
2.301	0.347167
2.30175	0.347094
2.3025	0.347249
2.30325	0.347346
2.304	0.34728
2.30475	0.347255
2.3055	0.34726
2.30625	0.347022
2.307	0.346945
2.30775	0.346897
2.3085	0.346988
2.30925	0.347008
2.31	0.346949
2.31075	0.34713
2.3115	0.34705
2.31225	0.346997
2.313	0.347231
2.31375	0.347189
2.3145	0.347078
2.31525	0.347028
2.316	0.347124
2.31675	0.346977
2.3175	0.347083
2.31825	0.346819
2.319	0.346837
2.31975	0.347052
2.3205	0.346968
2.32125	0.347069
2.322	0.347172
2.32275	0.347179
2.3235	0.347123
2.32425	0.347219
2.325	0.34713
2.32575	0.346999
2.3265	0.347035
2.32725	0.346925
2.328	0.346884
2.32875	0.346912
2.3295	0.346914
2.33025	0.34684
2.331	0.346921
2.33175	0.347011
2.3325	0.347056
2.33325	0.347199
2.334	0.347047
2.33475	0.346929
2.3355	0.346968
2.33625	0.346765
2.337	0.346796
2.33775	0.346662
2.3385	0.346754
2.33925	0.346832
2.34	0.34671
2.34075	0.347014
2.3415	0.347004
2.34225	0.347019
2.343	0.347075
2.34375	0.34719
2.3445	0.347018
2.34525	0.346929
2.346	0.347032
2.34675	0.346862
2.3475	0.346785
2.34825	0.346784
2.349	0.346799
2.34975	0.346644
2.3505	0.346798
2.35125	0.346827
2.352	0.34682
2.35275	0.346916
2.3535	0.346728
2.35425	0.346859
2.355	0.34688
2.35575	0.346491
2.3565	0.346497
2.35725	0.346515
2.358	0.346543
2.35875	0.346566
2.3595	0.346568
2.36025	0.346713
2.361	0.346597
2.36175	0.346555
2.3625	0.346789
2.36325	0.346675
2.364	0.346678
2.36475	0.346504
2.3655	0.346531
2.36625	0.346514
2.367	0.346351
2.36775	0.346417
2.3685	0.346285
2.36925	0.346335
2.37	0.346517
2.37075	0.346374
2.3715	0.346359
2.37225	0.346491
2.373	0.346421
2.37375	0.346297
2.3745	0.346223
2.37525	0.346291
2.376	0.34619
2.37675	0.346215
2.3775	0.346171
2.37825	0.346094
2.379	0.345988
2.37975	0.346114
2.3805	0.346161
2.38125	0.346255
2.382	0.346274
2.38275	0.346364
2.3835	0.346388
2.38425	0.34636
2.385	0.346299
2.38575	0.346047
2.3865	0.346197
2.38725	0.346007
2.388	0.34596
2.38875	0.346064
2.3895	0.346052
2.39025	0.346094
2.391	0.346202
2.39175	0.346106
2.3925	0.346244
2.39325	0.346205
2.394	0.346077
2.39475	0.345937
2.3955	0.345979
2.39625	0.345837
2.397	0.345688
2.39775	0.345783
2.3985	0.345856
2.39925	0.34591
2.4	0.345891
2.40075	0.346001
2.4015	0.346139
2.40225	0.346101
2.403	0.346192
2.40375	0.346234
2.4045	0.346071
2.40525	0.346034
2.406	0.34586
2.40675	0.345981
2.4075	0.345896
2.40825	0.345856
2.409	0.345875
2.40975	0.345939
2.4105	0.346078
2.41125	0.345872
2.412	0.345953
2.41275	0.346123
2.4135	0.346014
2.41425	0.345887
2.415	0.345969
2.41575	0.345857
2.4165	0.345676
2.41725	0.345882
2.418	0.345715
2.41875	0.34575
2.4195	0.345701
2.42025	0.34583
2.421	0.345994
2.42175	0.34599
2.4225	0.346168
2.42325	0.346151
2.424	0.346175
2.42475	0.346041
2.4255	0.345951
2.42625	0.345878
2.427	0.345831
2.42775	0.345878
2.4285	0.345864
2.42925	0.34589
2.43	0.346003
2.43075	0.346111
2.4315	0.346072
2.43225	0.346054
2.433	0.346175
2.43375	0.346147
2.4345	0.346045
2.43525	0.346033
2.436	0.345917
2.43675	0.345739
2.4375	0.345879
2.43825	0.345835
2.439	0.345703
2.43975	0.345928
2.4405	0.345969
2.44125	0.345995
2.442	0.346067
2.44275	0.346101
2.4435	0.346131
2.44425	0.346114
2.445	0.346043
2.44575	0.345915
2.4465	0.345817
2.44725	0.345897
2.448	0.345913
2.44875	0.345994
2.4495	0.345884
2.45025	0.345942
2.451	0.34626
2.45175	0.346072
2.4525	0.346015
2.45325	0.346085
2.454	0.34583
2.45475	0.345758
2.4555	0.34576
2.45625	0.345806
2.457	0.345762
2.45775	0.345941
2.4585	0.345906
2.45925	0.345737
2.46	0.345898
2.46075	0.345894
2.4615	0.346092
2.46225	0.346171
2.463	0.345936
2.46375	0.346036
2.4645	0.34602
2.46525	0.345888
2.466	0.345781
2.46675	0.345722
2.4675	0.345685
2.46825	0.345722
2.469	0.345914
2.46975	0.345869
2.4705	0.345927
2.47125	0.34591
2.472	0.34598
2.47275	0.34589
2.4735	0.345857
2.47425	0.345834
2.475	0.345674
2.47575	0.345697
2.4765	0.345671
2.47725	0.345664
2.478	0.34571
2.47875	0.345601
2.4795	0.345658
2.48025	0.345749
2.481	0.345762
2.48175	0.345758
2.4825	0.345774
2.48325	0.345942
2.484	0.345708
2.48475	0.345607
2.4855	0.345593
2.48625	0.345638
2.487	0.345588
2.48775	0.345541
2.4885	0.345525
2.48925	0.34566
2.49	0.345763
2.49075	0.345915
2.4915	0.346009
2.49225	0.345939
2.493	0.346011
2.49375	0.345772
2.4945	0.345746
2.49525	0.345784
2.496	0.345612
2.49675	0.345801
2.4975	0.345729
2.49825	0.345703
2.499	0.345786
2.49975	0.345708
2.5005	0.34591
2.50125	0.34584
2.502	0.345913
2.50275	0.34598
2.5035	0.346108
2.50425	0.34595
2.505	0.345839
2.50575	0.345893
2.5065	0.345767
2.50725	0.345715
2.508	0.345768
2.50875	0.345705
2.5095	0.345939
2.51025	0.3458
2.511	0.345967
2.51175	0.345987
2.5125	0.345921
2.51325	0.346141
2.514	0.345911
2.51475	0.345775
2.5155	0.345646
2.51625	0.345761
2.517	0.345711
2.51775	0.345655
2.5185	0.345725
2.51925	0.34572
2.52	0.345786
2.52075	0.345874
2.5215	0.346014
2.52225	0.345861
2.523	0.345904
2.52375	0.345717
2.5245	0.345695
2.52525	0.345744
2.526	0.345711
2.52675	0.345562
2.5275	0.345791
2.52825	0.345591
2.529	0.345662
2.52975	0.345769
2.5305	0.345679
2.53125	0.345855
2.532	0.345813
2.53275	0.345687
2.5335	0.34567
2.53425	0.345648
2.535	0.345444
2.53575	0.345432
2.5365	0.345354
2.53725	0.345237
2.538	0.345321
2.53875	0.34535
2.5395	0.345461
2.54025	0.345503
2.541	0.345484
2.54175	0.345526
2.5425	0.345411
2.54325	0.345432
2.544	0.345403
2.54475	0.345276
2.5455	0.345121
2.54625	0.345074
2.547	0.345272
2.54775	0.345166
2.5485	0.345144
2.54925	0.345304
2.55	0.345273
2.55075	0.3452
2.5515	0.345391
2.55225	0.345377
2.553	0.345336
2.55375	0.345309
2.5545	0.345208
2.55525	0.34506
2.556	0.345096
2.55675	0.345165
2.5575	0.345163
2.55825	0.345035
2.559	0.34523
2.55975	0.345131
2.5605	0.34529
2.56125	0.345283
2.562	0.345282
2.56275	0.345246
2.5635	0.345038
2.56425	0.345195
2.565	0.34498
2.56575	0.344985
2.5665	0.344847
2.56725	0.344901
2.568	0.344909
2.56875	0.344976
2.5695	0.3451
2.57025	0.345162
2.571	0.345136
2.57175	0.345243
2.5725	0.345125
2.57325	0.345162
2.574	0.345194
2.57475	0.345135
2.5755	0.344991
2.57625	0.345026
2.577	0.344996
2.57775	0.344951
2.5785	0.344939
2.57925	0.345121
2.58	0.345081
2.58075	0.345211
2.5815	0.345339
2.58225	0.345328
2.583	0.345345
2.58375	0.345246
2.5845	0.345318
2.58525	0.345193
2.586	0.345171
2.58675	0.345214
2.5875	0.345371
2.58825	0.345451
2.589	0.345626
2.58975	0.345672
2.5905	0.345649
2.59125	0.345743
2.592	0.345923
2.59275	0.34572
2.5935	0.345788
2.59425	0.345932
2.595	0.345803
2.59575	0.345805
2.5965	0.345829
2.59725	0.345728
2.598	0.345801
2.59875	0.34584
2.5995	0.345787
2.60025	0.34598
2.601	0.345909
2.60175	0.345828
2.6025	0.345722
2.60325	0.34567
2.604	0.345436
2.60475	0.345441
2.6055	0.345379
2.60625	0.345435
2.607	0.345425
2.60775	0.345512
2.6085	0.345459
2.60925	0.34557
2.61	0.345628
2.61075	0.345642
2.6115	0.34578
2.61225	0.345739
2.613	0.345546
2.61375	0.345604
2.6145	0.345607
2.61525	0.345601
2.616	0.345531
2.61675	0.345573
2.6175	0.345484
2.61825	0.345635
2.619	0.345614
2.61975	0.345627
2.6205	0.345751
2.62125	0.345867
2.622	0.345797
2.62275	0.345863
2.6235	0.345892
2.62425	0.345757
2.625	0.345794
2.62575	0.345593
2.6265	0.345741
2.62725	0.345692
2.628	0.345735
2.62875	0.345757
2.6295	0.345765
2.63025	0.345754
2.631	0.345835
2.63175	0.345738
2.6325	0.345734
2.63325	0.345612
2.634	0.345521
2.63475	0.345535
2.6355	0.345543
2.63625	0.345381
2.637	0.345369
2.63775	0.345419
2.6385	0.345396
2.63925	0.345373
2.64	0.34539
2.64075	0.345516
2.6415	0.345281
2.64225	0.345402
2.643	0.345121
2.64375	0.345195
2.6445	0.344994
2.64525	0.345043
2.646	0.345041
2.64675	0.344879
2.6475	0.344873
2.64825	0.34489
2.649	0.345079
2.64975	0.34508
2.6505	0.345112
2.65125	0.345219
2.652	0.345142
2.65275	0.345
2.6535	0.344819
2.65425	0.344821
2.655	0.344697
2.65575	0.344733
2.6565	0.344754
2.65725	0.344647
2.658	0.344718
2.65875	0.344643
2.6595	0.344766
2.66025	0.344779
2.661	0.344684
2.66175	0.344733
2.6625	0.344677
2.66325	0.344638
2.664	0.344709
2.66475	0.344645
2.6655	0.344478
2.66625	0.3445
2.667	0.344558
2.66775	0.344464
2.6685	0.344601
2.66925	0.344669
2.67	0.344722
2.67075	0.344769
2.6715	0.344794
2.67225	0.344733
2.673	0.344652
2.67375	0.344519
2.6745	0.344314
2.67525	0.344397
2.676	0.344497
2.67675	0.344445
2.6775	0.344622
2.67825	0.344522
2.679	0.344427
2.67975	0.344628
2.6805	0.344484
2.68125	0.344492
2.682	0.344445
2.68275	0.344378
2.6835	0.344293
2.68425	0.344193
2.685	0.344245
2.68575	0.34436
2.6865	0.344446
2.68725	0.344341
2.688	0.344437
2.68875	0.34477
2.6895	0.344835
2.69025	0.344704
2.691	0.344957
2.69175	0.344765
2.6925	0.344873
2.69325	0.344736
2.694	0.34468
2.69475	0.344497
2.6955	0.344604
2.69625	0.344693
2.697	0.34479
2.69775	0.344716
2.6985	0.344764
2.69925	0.344954
2.7	0.344862
2.70075	0.34495
2.7015	0.344905
2.70225	0.344797
2.703	0.344843
2.70375	0.344755
2.7045	0.344628
2.70525	0.344716
2.706	0.344735
2.70675	0.344603
2.7075	0.344605
2.70825	0.344726
2.709	0.344869
2.70975	0.344813
2.7105	0.345053
2.71125	0.345024
2.712	0.344842
2.71275	0.344939
2.7135	0.344901
2.71425	0.344689
2.715	0.344897
2.71575	0.344732
2.7165	0.34479
2.71725	0.344735
2.718	0.344729
2.71875	0.344598
2.7195	0.344782
2.72025	0.344793
2.721	0.344604
2.72175	0.344468
2.7225	0.344568
2.72325	0.344451
2.724	0.344205
2.72475	0.344233
2.7255	0.344311
2.72625	0.344276
2.727	0.344313
2.72775	0.344215
2.7285	0.344297
2.72925	0.344251
2.73	0.34437
2.73075	0.344445
2.7315	0.344243
2.73225	0.34437
2.733	0.344211
2.73375	0.344107
2.7345	0.343893
2.73525	0.343943
2.736	0.344044
2.73675	0.343957
2.7375	0.344097
2.73825	0.344029
2.739	0.344091
2.73975	0.344067
2.7405	0.344086
2.74125	0.34389
2.742	0.343757
2.74275	0.343773
2.7435	0.343691
2.74425	0.343539
2.745	0.343526
2.74575	0.343556
2.7465	0.343535
2.74725	0.343634
2.748	0.343627
2.74875	0.343734
2.7495	0.343801
2.75025	0.343642
2.751	0.343722
2.75175	0.343531
2.7525	0.343661
2.75325	0.3436
2.754	0.343494
2.75475	0.343505
2.7555	0.343528
2.75625	0.343664
2.757	0.343666
2.75775	0.343672
2.7585	0.343694
2.75925	0.34369
2.76	0.343704
2.76075	0.34365
2.7615	0.343679
2.76225	0.343422
2.763	0.34334
2.76375	0.343493
2.7645	0.343264
2.76525	0.343265
2.766	0.343298
2.76675	0.343193
2.7675	0.343434
2.76825	0.343525
2.769	0.343493
2.76975	0.343392
2.7705	0.343472
2.77125	0.343473
2.772	0.343435
2.77275	0.343358
2.7735	0.343431
2.77425	0.343356
2.775	0.343255
2.77575	0.343378
2.7765	0.343345
2.77725	0.343359
2.778	0.343416
2.77875	0.343501
2.7795	0.343466
2.78025	0.343514
2.781	0.343327
2.78175	0.343267
2.7825	0.343365
2.78325	0.343134
2.784	0.343113
2.78475	0.343067
2.7855	0.343045
2.78625	0.343005
2.787	0.343042
2.78775	0.343174
2.7885	0.343096
2.78925	0.343364
2.79	0.343191
2.79075	0.343227
2.7915	0.343268
2.79225	0.343116
2.793	0.343153
2.79375	0.343103
2.7945	0.343042
2.79525	0.343064
2.796	0.34312
2.79675	0.343151
2.7975	0.343096
2.79825	0.343192
2.799	0.343161
2.79975	0.343093
2.8005	0.343146
2.80125	0.343127
2.802	0.343104
2.80275	0.342892
2.8035	0.342883
2.80425	0.342754
2.805	0.342781
2.80575	0.342621
2.8065	0.342676
2.80725	0.342911
2.808	0.342818
2.80875	0.342907
2.8095	0.342972
2.81025	0.342916
2.811	0.342931
2.81175	0.34308
2.8125	0.342911
2.81325	0.342892
2.814	0.342901
2.81475	0.342979
2.8155	0.342958
2.81625	0.342966
2.817	0.34314
2.81775	0.343361
2.8185	0.343252
2.81925	0.343347
2.82	0.343322
2.82075	0.343381
2.8215	0.343234
2.82225	0.343141
2.823	0.343221
2.82375	0.34315
2.8245	0.343044
2.82525	0.343186
2.826	0.343096
2.82675	0.343251
2.8275	0.343209
2.82825	0.343369
2.829	0.343441
2.82975	0.343459
2.8305	0.343437
2.83125	0.343634
2.832	0.343341
2.83275	0.343342
2.8335	0.343439
2.83425	0.343486
2.835	0.343529
2.83575	0.343607
2.8365	0.343785
2.83725	0.343921
2.838	0.343807
2.83875	0.344065
2.8395	0.344069
2.84025	0.344162
2.841	0.343956
2.84175	0.34383
2.8425	0.343849
2.84325	0.343715
2.844	0.343715
2.84475	0.343738
2.8455	0.343801
2.84625	0.343821
2.847	0.343877
2.84775	0.344054
2.8485	0.344097
2.84925	0.344144
2.85	0.344308
2.85075	0.344196
2.8515	0.344139
2.85225	0.34418
2.853	0.344257
2.85375	0.344203
2.8545	0.344196
2.85525	0.344404
2.856	0.344363
2.85675	0.344495
2.8575	0.344584
2.85825	0.344593
2.859	0.344806
2.85975	0.344672
2.8605	0.344629
2.86125	0.344616
2.862	0.344483
2.86275	0.344522
2.8635	0.344507
2.86425	0.344477
2.865	0.344439
2.86575	0.344425
2.8665	0.344494
2.86725	0.344555
2.868	0.344577
2.86875	0.344791
2.8695	0.344877
2.87025	0.344811
2.871	0.344892
2.87175	0.344659
2.8725	0.344694
2.87325	0.344773
2.874	0.344834
2.87475	0.344722
2.8755	0.344885
2.87625	0.344909
2.877	0.34486
2.87775	0.345168
2.8785	0.345198
2.87925	0.34513
2.88	0.345357
2.88075	0.345155
2.8815	0.345171
2.88225	0.34518
2.883	0.345078
2.88375	0.344991
2.8845	0.345056
2.88525	0.345067
2.886	0.344955
2.88675	0.345102
2.8875	0.345073
2.88825	0.345114
2.889	0.345246
2.88975	0.345173
2.8905	0.345076
2.89125	0.345045
2.892	0.345089
2.89275	0.345136
2.8935	0.344938
2.89425	0.344981
2.895	0.345067
2.89575	0.345001
2.8965	0.345037
2.89725	0.345063
2.898	0.345314
2.89875	0.345147
2.8995	0.345228
2.90025	0.345185
2.901	0.345244
2.90175	0.345079
2.9025	0.344976
2.90325	0.344825
2.904	0.344937
2.90475	0.344831
2.9055	0.344852
2.90625	0.344946
2.907	0.344942
2.90775	0.344903
2.9085	0.344968
2.90925	0.344972
2.91	0.344951
2.91075	0.345013
2.9115	0.344744
2.91225	0.344756
2.913	0.344716
2.91375	0.344779
2.9145	0.344793
2.91525	0.344841
2.916	0.344865
2.91675	0.344879
2.9175	0.345057
2.91825	0.344806
2.919	0.344983
2.91975	0.344957
2.9205	0.344757
2.92125	0.344812
2.922	0.344569
2.92275	0.34464
2.9235	0.344408
2.92425	0.344403
2.925	0.344356
2.92575	0.344294
2.9265	0.344305
2.92725	0.344381
2.928	0.344358
2.92875	0.344254
2.9295	0.344158
2.93025	0.344087
2.931	0.34396
2.93175	0.343859
2.9325	0.343836
2.93325	0.343855
2.934	0.343719
2.93475	0.343864
2.9355	0.343791
2.93625	0.34361
2.937	0.343913
2.93775	0.343795
2.9385	0.343841
2.93925	0.343859
2.94	0.343657
2.94075	0.343799
2.9415	0.343596
2.94225	0.343464
2.943	0.343347
2.94375	0.343163
2.9445	0.343308
2.94525	0.34339
2.946	0.343308
2.94675	0.343266
2.9475	0.343405
2.94825	0.343172
2.949	0.343177
2.94975	0.343156
2.9505	0.34317
2.95125	0.342967
2.952	0.342993
2.95275	0.342839
2.9535	0.342905
2.95425	0.343008
2.955	0.342817
2.95575	0.34289
2.9565	0.342972
2.95725	0.343098
2.958	0.343161
2.95875	0.343145
2.9595	0.34306
2.96025	0.343045
2.961	0.342985
2.96175	0.342961
2.9625	0.342879
2.96325	0.342927
2.964	0.342762
2.96475	0.342781
2.9655	0.342937
2.96625	0.343059
2.967	0.342814
2.96775	0.342961
2.9685	0.343134
2.96925	0.343014
2.97	0.342992
2.97075	0.343031
2.9715	0.342847
2.97225	0.342892
2.973	0.342824
2.97375	0.342945
2.9745	0.342914
2.97525	0.343035
2.976	0.343117
2.97675	0.343336
2.9775	0.343341
2.97825	0.343599
2.979	0.343611
2.97975	0.34365
2.9805	0.343565
2.98125	0.343433
2.982	0.343486
2.98275	0.343458
2.9835	0.343445
2.98425	0.343505
2.985	0.343549
2.98575	0.343622
2.9865	0.343663
2.98725	0.343784
2.988	0.343799
2.98875	0.343915
2.9895	0.343831
2.99025	0.343668
2.991	0.343658
2.99175	0.343615
2.9925	0.343776
2.99325	0.344062
2.994	0.344045
2.99475	0.344165
2.9955	0.34411
2.99625	0.344349
2.997	0.344624
2.99775	0.344737
2.9985	0.344806
2.99925	0.344937
3	0.344838
