# Supplementary material for: Lactone Enolates of Isochroman-3-ones and 2-Coumaranones: Quantification of Their Nucleophilicity in DMSO and Conjugate Additions to Chalcones
Source: J Org Chem. 2024 Apr 30;89(10):6915–28. doi: 10.1021/acs.joc.4c00277 (PMC11110064; doi:10.1021/acs.joc.4c00277)
Supplement: Supplementary file 2 — jo4c00277_si_002.zip [file jo4c00277_si_002.zip › 5+6f coumaranone_mF-tBu/30equiv-CH-Acid-mF-tBu-370nm.exp]

*********************************************************
*   File written by ExpoFit V 1.3 (2007 by Dr. Kempf)   *
*********************************************************

Date = 08/02/2023 16:18:37
30equiv-CH-Acid-mF-tBu-370nm.txt
08/02/2023 15:39:20
Universal ASCII - file data
4000
0.0005     1.03337
0.001     1.03548
0.0015     1.03729
0.002     1.03872
0.0025     1.03812
0.003     1.03604
0.0035     1.03438
0.004     1.03219
0.0045     1.03077
0.005     1.02929
0.0055     1.02856
0.006     1.02775
0.0065     1.02685
0.007     1.02626
0.0075     1.02521
0.008     1.02418
0.0085     1.02348
0.009     1.02229
0.0095     1.02164
0.01     1.02042
0.0105     1.01922
0.011     1.01807
0.0115     1.01648
0.012     1.01532
0.0125     1.01416
0.013     1.0126
0.0135     1.01104
0.014     1.00986
0.0145     1.00853
0.015     1.00736
0.0155     1.0064
0.016     1.00566
0.0165     1.00472
0.017     1.00371
0.0175     1.00311
0.018     1.00291
0.0185     1.0018
0.019     1.00126
0.0195     1.00018
0.02     0.99881
0.0205     0.997433
0.021     0.995774
0.0215     0.994368
0.022     0.993168
0.0225     0.992047
0.023     0.991042
0.0235     0.989619
0.024     0.988818
0.0245     0.98758
0.025     0.986639
0.0255     0.985933
0.026     0.984769
0.0265     0.98372
0.027     0.98264
0.0275     0.981581
0.028     0.980236
0.0285     0.979566
0.029     0.978673
0.0295     0.977998
0.03     0.977594
0.0305     0.976602
0.031     0.975852
0.0315     0.974362
0.032     0.973019
0.0325     0.971474
0.033     0.969943
0.0335     0.968257
0.034     0.967374
0.0345     0.965842
0.035     0.964984
0.0355     0.964128
0.036     0.963367
0.0365     0.962551
0.037     0.962395
0.0375     0.961709
0.038     0.96061
0.0385     0.959462
0.039     0.9585
0.0395     0.957504
0.04     0.955995
0.0405     0.954952
0.041     0.954009
0.0415     0.952873
0.042     0.951582
0.0425     0.950144
0.043     0.949259
0.0435     0.947983
0.044     0.946628
0.0445     0.945453
0.045     0.944265
0.0455     0.943192
0.046     0.942633
0.0465     0.941897
0.047     0.94105
0.0475     0.940222
0.048     0.939751
0.0485     0.93871
0.049     0.937976
0.0495     0.936478
0.05     0.935513
0.0505     0.933985
0.051     0.932651
0.0515     0.931552
0.052     0.930609
0.0525     0.929659
0.053     0.92878
0.0535     0.9275
0.054     0.926148
0.0545     0.92502
0.055     0.92374
0.0555     0.922593
0.056     0.921866
0.0565     0.921044
0.057     0.920013
0.0575     0.919563
0.058     0.918874
0.0585     0.918119
0.059     0.917645
0.0595     0.916776
0.06     0.915793
0.0605     0.914315
0.061     0.912999
0.0615     0.911986
0.062     0.910423
0.0625     0.909036
0.063     0.907689
0.0635     0.906711
0.064     0.905757
0.0645     0.905018
0.065     0.90428
0.0655     0.903256
0.066     0.902197
0.0665     0.901726
0.067     0.900571
0.0675     0.900068
0.068     0.898928
0.0685     0.897866
0.069     0.896984
0.0695     0.895908
0.07     0.895159
0.0705     0.894138
0.071     0.89313
0.0715     0.892375
0.072     0.891234
0.0725     0.889567
0.073     0.888691
0.0735     0.88743
0.074     0.886361
0.0745     0.88527
0.075     0.884474
0.0755     0.883622
0.076     0.882905
0.0765     0.882037
0.077     0.881698
0.0775     0.880758
0.078     0.880162
0.0785     0.879413
0.079     0.878268
0.0795     0.876931
0.08     0.875949
0.0805     0.874874
0.081     0.87388
0.0815     0.872957
0.082     0.871528
0.0825     0.870628
0.083     0.869376
0.0835     0.868563
0.084     0.86725
0.0845     0.86636
0.085     0.865289
0.0855     0.864338
0.086     0.863854
0.0865     0.863044
0.087     0.862077
0.0875     0.861902
0.088     0.861104
0.0885     0.860284
0.089     0.859524
0.0895     0.858355
0.09     0.857565
0.0905     0.856239
0.091     0.855333
0.0915     0.854052
0.092     0.852807
0.0925     0.851824
0.093     0.850763
0.0935     0.849958
0.094     0.849183
0.0945     0.848546
0.095     0.84798
0.0955     0.846959
0.096     0.846374
0.0965     0.845205
0.097     0.844296
0.0975     0.843289
0.098     0.842694
0.0985     0.841549
0.099     0.841081
0.0995     0.840011
0.1     0.839356
0.1005     0.838548
0.101     0.837674
0.1015     0.836536
0.102     0.835572
0.1025     0.834426
0.103     0.833098
0.1035     0.831666
0.104     0.830855
0.1045     0.829942
0.105     0.828777
0.1055     0.828399
0.106     0.827789
0.1065     0.827561
0.107     0.826851
0.1075     0.826174
0.108     0.825682
0.1085     0.824522
0.109     0.823387
0.1095     0.822214
0.11     0.821171
0.1105     0.820119
0.111     0.819164
0.1115     0.818021
0.112     0.817202
0.1125     0.816434
0.113     0.815573
0.1135     0.814591
0.114     0.813996
0.1145     0.813013
0.115     0.81197
0.1155     0.811325
0.116     0.810409
0.1165     0.809516
0.117     0.808899
0.1175     0.808496
0.118     0.807855
0.1185     0.806903
0.119     0.806183
0.1195     0.80516
0.12     0.804208
0.1205     0.803405
0.121     0.802255
0.1215     0.801103
0.122     0.800103
0.1225     0.799359
0.123     0.798433
0.1235     0.797387
0.124     0.79652
0.1245     0.795748
0.125     0.795245
0.1255     0.794348
0.126     0.793606
0.1265     0.793056
0.127     0.792017
0.1275     0.791469
0.128     0.790948
0.1285     0.790091
0.129     0.789395
0.1295     0.788536
0.13     0.787667
0.1305     0.786932
0.131     0.785976
0.1315     0.785066
0.132     0.783733
0.1325     0.782821
0.133     0.782135
0.1335     0.781103
0.134     0.780289
0.1345     0.779341
0.135     0.779248
0.1355     0.778559
0.136     0.777733
0.1365     0.777221
0.137     0.776819
0.1375     0.776068
0.138     0.775016
0.1385     0.774044
0.139     0.773368
0.1395     0.772573
0.14     0.771347
0.1405     0.770784
0.141     0.769788
0.1415     0.769309
0.142     0.768377
0.1425     0.767444
0.143     0.766872
0.1435     0.765843
0.144     0.765025
0.1445     0.764146
0.145     0.763196
0.1455     0.762516
0.146     0.761561
0.1465     0.760982
0.147     0.760729
0.1475     0.760175
0.148     0.75957
0.1485     0.758873
0.149     0.758454
0.1495     0.757771
0.15     0.7567
0.1505     0.755535
0.151     0.754646
0.1515     0.753566
0.152     0.752753
0.1525     0.75149
0.153     0.750891
0.1535     0.750222
0.154     0.749581
0.1545     0.749303
0.155     0.748714
0.1555     0.748028
0.156     0.747541
0.1565     0.746498
0.157     0.746116
0.1575     0.745238
0.158     0.744561
0.1585     0.743692
0.159     0.743367
0.1595     0.74247
0.16     0.741626
0.1605     0.74074
0.161     0.740087
0.1615     0.739456
0.162     0.738527
0.1625     0.737267
0.163     0.736669
0.1635     0.735861
0.164     0.735272
0.1645     0.734278
0.165     0.733802
0.1655     0.733495
0.166     0.732637
0.1665     0.731935
0.167     0.731735
0.1675     0.730855
0.168     0.730266
0.1685     0.729623
0.169     0.728712
0.1695     0.728146
0.17     0.727291
0.1705     0.726475
0.171     0.725879
0.1715     0.72513
0.172     0.724272
0.1725     0.723557
0.173     0.722755
0.1735     0.721743
0.174     0.721147
0.1745     0.720523
0.175     0.719922
0.1755     0.719321
0.176     0.718684
0.1765     0.718536
0.177     0.71804
0.1775     0.717733
0.178     0.716852
0.1785     0.716114
0.179     0.71541
0.1795     0.714639
0.18     0.713717
0.1805     0.712965
0.181     0.711983
0.1815     0.711167
0.182     0.710536
0.1825     0.70992
0.183     0.709458
0.1835     0.708875
0.184     0.708109
0.1845     0.707769
0.185     0.70709
0.1855     0.706658
0.186     0.705486
0.1865     0.704923
0.187     0.704536
0.1875     0.703698
0.188     0.703255
0.1885     0.702796
0.189     0.702184
0.1895     0.701584
0.19     0.701212
0.1905     0.700175
0.191     0.69967
0.1915     0.69888
0.192     0.69796
0.1925     0.6968
0.193     0.695779
0.1935     0.695397
0.194     0.695045
0.1945     0.694544
0.195     0.694082
0.1955     0.694037
0.196     0.693455
0.1965     0.693003
0.197     0.692638
0.1975     0.692033
0.198     0.691156
0.1985     0.690442
0.199     0.689623
0.1995     0.689057
0.2     0.688394
0.2005     0.687669
0.201     0.686906
0.2015     0.68662
0.202     0.68574
0.2025     0.685086
0.203     0.684614
0.2035     0.683847
0.204     0.683152
0.2045     0.682699
0.205     0.682378
0.2055     0.681668
0.206     0.681381
0.2065     0.680849
0.207     0.680656
0.2075     0.679904
0.208     0.679338
0.2085     0.678686
0.209     0.678205
0.2095     0.677438
0.21     0.676714
0.2105     0.676187
0.211     0.675231
0.2115     0.674592
0.212     0.674277
0.2125     0.673515
0.213     0.673098
0.2135     0.672346
0.214     0.671984
0.2145     0.671382
0.215     0.670666
0.2155     0.670065
0.216     0.66984
0.2165     0.669394
0.217     0.668839
0.2175     0.668695
0.218     0.668341
0.2185     0.66775
0.219     0.667145
0.2195     0.666604
0.22     0.665991
0.2205     0.665168
0.221     0.66432
0.2215     0.663581
0.222     0.663033
0.2225     0.662331
0.223     0.661589
0.2235     0.661321
0.224     0.660914
0.2245     0.660501
0.225     0.660362
0.2255     0.659779
0.226     0.659585
0.2265     0.659037
0.227     0.658481
0.2275     0.657691
0.228     0.65695
0.2285     0.656245
0.229     0.655822
0.2295     0.6551
0.23     0.654772
0.2305     0.654392
0.231     0.653651
0.2315     0.653401
0.232     0.652774
0.2325     0.652437
0.233     0.651548
0.2335     0.65113
0.234     0.650245
0.2345     0.649996
0.235     0.649237
0.2355     0.649038
0.236     0.648421
0.2365     0.648461
0.237     0.648019
0.2375     0.647619
0.238     0.64732
0.2385     0.646576
0.239     0.64616
0.2395     0.645616
0.24     0.644769
0.2405     0.644277
0.241     0.643594
0.2415     0.642668
0.242     0.642133
0.2425     0.641658
0.243     0.641265
0.2435     0.640668
0.244     0.640222
0.2445     0.63999
0.245     0.63976
0.2455     0.63952
0.246     0.639047
0.2465     0.638679
0.247     0.63798
0.2475     0.637217
0.248     0.636863
0.2485     0.636441
0.249     0.635894
0.2495     0.635214
0.25     0.634978
0.2505     0.634371
0.251     0.633537
0.2515     0.633045
0.252     0.632444
0.2525     0.631808
0.253     0.631333
0.2535     0.63099
0.254     0.630538
0.2545     0.630214
0.255     0.629525
0.2555     0.629366
0.256     0.629006
0.2565     0.628569
0.257     0.628278
0.2575     0.627597
0.258     0.627045
0.2585     0.62656
0.259     0.62628
0.2595     0.625768
0.26     0.625178
0.2605     0.624752
0.261     0.624258
0.2615     0.623523
0.262     0.622989
0.2625     0.622456
0.263     0.621704
0.2635     0.621291
0.264     0.620656
0.2645     0.620357
0.265     0.620108
0.2655     0.619779
0.266     0.619832
0.2665     0.619307
0.267     0.619114
0.2675     0.618618
0.268     0.618
0.2685     0.617089
0.269     0.61678
0.2695     0.61609
0.27     0.615469
0.2705     0.614647
0.271     0.61449
0.2715     0.614035
0.272     0.61366
0.2725     0.613193
0.273     0.612974
0.2735     0.612671
0.274     0.612327
0.2745     0.611749
0.275     0.611078
0.2755     0.610841
0.276     0.610321
0.2765     0.609891
0.277     0.609688
0.2775     0.609165
0.278     0.608745
0.2785     0.608755
0.279     0.608191
0.2795     0.608291
0.28     0.60758
0.2805     0.606632
0.281     0.606121
0.2815     0.605415
0.282     0.60463
0.2825     0.604187
0.283     0.603789
0.2835     0.603847
0.284     0.603481
0.2845     0.603119
0.285     0.602801
0.2855     0.602599
0.286     0.602179
0.2865     0.6018
0.287     0.601219
0.2875     0.600636
0.288     0.600511
0.2885     0.599989
0.289     0.599639
0.2895     0.599105
0.29     0.598491
0.2905     0.598094
0.291     0.597746
0.2915     0.597138
0.292     0.596843
0.2925     0.596199
0.293     0.595653
0.2935     0.595431
0.294     0.595168
0.2945     0.594805
0.295     0.594487
0.2955     0.594383
0.296     0.594011
0.2965     0.59376
0.297     0.593496
0.2975     0.592828
0.298     0.592378
0.2985     0.591946
0.299     0.591555
0.2995     0.59076
0.3     0.590562
0.3005     0.590205
0.301     0.589862
0.3015     0.589482
0.302     0.588961
0.3025     0.588737
0.303     0.588204
0.3035     0.587781
0.304     0.587371
0.3045     0.586925
0.305     0.5865
0.3055     0.586283
0.306     0.585833
0.3065     0.585722
0.307     0.585411
0.3075     0.585288
0.308     0.584986
0.3085     0.584504
0.309     0.584134
0.3095     0.583297
0.31     0.582862
0.3105     0.582394
0.311     0.581636
0.3115     0.581304
0.312     0.580713
0.3125     0.580562
0.313     0.580336
0.3135     0.579981
0.314     0.580014
0.3145     0.579976
0.315     0.579646
0.3155     0.579139
0.316     0.578608
0.3165     0.578455
0.317     0.578089
0.3175     0.577432
0.318     0.576985
0.3185     0.576797
0.319     0.576247
0.3195     0.575906
0.32     0.575523
0.3205     0.575345
0.321     0.57487
0.3215     0.57451
0.322     0.574209
0.3225     0.573666
0.323     0.573292
0.3235     0.572811
0.324     0.572231
0.3245     0.571964
0.325     0.571642
0.3255     0.571779
0.326     0.571516
0.3265     0.571253
0.327     0.571112
0.3275     0.570676
0.328     0.570407
0.3285     0.569946
0.329     0.569378
0.3295     0.568773
0.33     0.568676
0.3305     0.567979
0.331     0.567613
0.3315     0.567054
0.332     0.566903
0.3325     0.566483
0.333     0.566301
0.3335     0.565944
0.334     0.565546
0.3345     0.565323
0.335     0.565306
0.3355     0.565096
0.336     0.564425
0.3365     0.564171
0.337     0.564048
0.3375     0.563835
0.338     0.563455
0.3385     0.562953
0.339     0.562454
0.3395     0.56235
0.34     0.56194
0.3405     0.561328
0.341     0.560692
0.3415     0.560215
0.342     0.560148
0.3425     0.560245
0.343     0.559535
0.3435     0.55955
0.344     0.559084
0.3445     0.55897
0.345     0.558641
0.3455     0.558245
0.346     0.558055
0.3465     0.557903
0.347     0.557457
0.3475     0.5569
0.348     0.556825
0.3485     0.556589
0.349     0.556252
0.3495     0.555824
0.35     0.555457
0.3505     0.555136
0.351     0.554697
0.3515     0.554107
0.352     0.55367
0.3525     0.553335
0.353     0.55291
0.3535     0.552615
0.354     0.552319
0.3545     0.552578
0.355     0.552224
0.3555     0.552143
0.356     0.552296
0.3565     0.551926
0.357     0.551513
0.3575     0.551142
0.358     0.550705
0.3585     0.549936
0.359     0.54952
0.3595     0.549109
0.36     0.548866
0.3605     0.548679
0.361     0.548498
0.3615     0.548398
0.362     0.547931
0.3625     0.547782
0.363     0.547608
0.3635     0.547334
0.364     0.546887
0.3645     0.546355
0.365     0.546085
0.3655     0.546142
0.366     0.545755
0.3665     0.545531
0.367     0.54525
0.3675     0.545056
0.368     0.544788
0.3685     0.544504
0.369     0.544196
0.3695     0.543651
0.37     0.543111
0.3705     0.542653
0.371     0.542518
0.3715     0.542037
0.372     0.541596
0.3725     0.54158
0.373     0.541122
0.3735     0.540993
0.374     0.540841
0.3745     0.540691
0.375     0.54046
0.3755     0.540356
0.376     0.540059
0.3765     0.53973
0.377     0.539523
0.3775     0.539464
0.378     0.539204
0.3785     0.538622
0.379     0.538191
0.3795     0.537977
0.38     0.537598
0.3805     0.537326
0.381     0.536644
0.3815     0.536369
0.382     0.536032
0.3825     0.535833
0.383     0.535639
0.3835     0.535439
0.384     0.535587
0.3845     0.535369
0.385     0.534923
0.3855     0.53486
0.386     0.53471
0.3865     0.534297
0.387     0.533917
0.3875     0.53369
0.388     0.533307
0.3885     0.532802
0.389     0.532489
0.3895     0.532274
0.39     0.532003
0.3905     0.53161
0.391     0.531502
0.3915     0.531302
0.392     0.530974
0.3925     0.530746
0.393     0.530359
0.3935     0.529802
0.394     0.529764
0.3945     0.52937
0.395     0.529237
0.3955     0.529148
0.396     0.528973
0.3965     0.529013
0.397     0.528759
0.3975     0.528628
0.398     0.528317
0.3985     0.527902
0.399     0.527467
0.3995     0.526859
0.4     0.526408
0.4005     0.526338
0.401     0.525975
0.4015     0.525575
0.402     0.525294
0.4025     0.52525
0.403     0.525389
0.4035     0.525249
0.404     0.525271
0.4045     0.52469
0.405     0.524714
0.4055     0.524339
0.406     0.523956
0.4065     0.523951
0.407     0.523419
0.4075     0.522954
0.408     0.522793
0.4085     0.522585
0.409     0.522379
0.4095     0.522233
0.41     0.521852
0.4105     0.521504
0.411     0.521464
0.4115     0.520978
0.412     0.520501
0.4125     0.520419
0.413     0.520265
0.4135     0.520056
0.414     0.519691
0.4145     0.519522
0.415     0.519487
0.4155     0.519446
0.416     0.519262
0.4165     0.51918
0.417     0.518792
0.4175     0.518465
0.418     0.51831
0.4185     0.5177
0.419     0.517534
0.4195     0.517245
0.42     0.51689
0.4205     0.516635
0.421     0.516618
0.4215     0.516162
0.422     0.516133
0.4225     0.515862
0.423     0.515468
0.4235     0.515281
0.424     0.515155
0.4245     0.515006
0.425     0.515069
0.4255     0.514946
0.426     0.51476
0.4265     0.514613
0.427     0.514445
0.4275     0.514143
0.428     0.513661
0.4285     0.513403
0.429     0.513092
0.4295     0.512605
0.43     0.512288
0.4305     0.512103
0.431     0.511944
0.4315     0.511852
0.432     0.511526
0.4325     0.511554
0.433     0.511398
0.4335     0.511309
0.434     0.511042
0.4345     0.510697
0.435     0.510332
0.4355     0.510243
0.436     0.510026
0.4365     0.509922
0.437     0.509566
0.4375     0.509524
0.438     0.509152
0.4385     0.509205
0.439     0.508837
0.4395     0.508659
0.44     0.508299
0.4405     0.507804
0.441     0.507565
0.4415     0.507148
0.442     0.506767
0.4425     0.506758
0.443     0.506614
0.4435     0.506527
0.444     0.506477
0.4445     0.506732
0.445     0.506415
0.4455     0.506486
0.446     0.505997
0.4465     0.505816
0.447     0.505464
0.4475     0.505152
0.448     0.504754
0.4485     0.504354
0.449     0.504087
0.4495     0.503725
0.45     0.503652
0.4505     0.503538
0.451     0.503576
0.4515     0.503278
0.452     0.502933
0.4525     0.502899
0.453     0.502649
0.4535     0.502237
0.454     0.502082
0.4545     0.501958
0.455     0.501888
0.4555     0.501704
0.456     0.5012
0.4565     0.50123
0.457     0.500889
0.4575     0.500874
0.458     0.500556
0.4585     0.500217
0.459     0.499962
0.4595     0.499477
0.46     0.499366
0.4605     0.499044
0.461     0.498725
0.4615     0.49842
0.462     0.498422
0.4625     0.498215
0.463     0.498088
0.4635     0.49802
0.464     0.49777
0.4645     0.497444
0.465     0.497342
0.4655     0.497301
0.466     0.497224
0.4665     0.496992
0.467     0.496579
0.4675     0.496554
0.468     0.496252
0.4685     0.496013
0.469     0.495589
0.4695     0.495527
0.47     0.494778
0.4705     0.49459
0.471     0.494262
0.4715     0.494176
0.472     0.494041
0.4725     0.493905
0.473     0.493828
0.4735     0.493685
0.474     0.49369
0.4745     0.493626
0.475     0.493539
0.4755     0.493091
0.476     0.492629
0.4765     0.49257
0.477     0.492464
0.4775     0.492068
0.478     0.491691
0.4785     0.491448
0.479     0.491319
0.4795     0.491217
0.48     0.491137
0.4805     0.490892
0.481     0.490694
0.4815     0.490214
0.482     0.489962
0.4825     0.489677
0.483     0.489487
0.4835     0.489384
0.484     0.489224
0.4845     0.489289
0.485     0.489103
0.4855     0.489193
0.486     0.488758
0.4865     0.488645
0.487     0.488513
0.4875     0.488535
0.488     0.488213
0.4885     0.487612
0.489     0.487353
0.4895     0.486866
0.49     0.486573
0.4905     0.486244
0.491     0.48616
0.4915     0.486023
0.492     0.486131
0.4925     0.485895
0.493     0.485987
0.4935     0.485834
0.494     0.485676
0.4945     0.485603
0.495     0.485321
0.4955     0.485226
0.496     0.484814
0.4965     0.484767
0.497     0.484717
0.4975     0.48428
0.498     0.48412
0.4985     0.484131
0.499     0.48369
0.4995     0.483292
0.5     0.483272
0.5005     0.483083
0.501     0.48302
0.5015     0.482814
0.502     0.482398
0.5025     0.482304
0.503     0.48227
0.5035     0.482071
0.504     0.482025
0.5045     0.482122
0.505     0.482111
0.5055     0.4819
0.506     0.481733
0.5065     0.481496
0.507     0.481202
0.5075     0.481072
0.508     0.480722
0.5085     0.480533
0.509     0.480459
0.5095     0.480287
0.51     0.479908
0.5105     0.479664
0.511     0.47981
0.5115     0.479341
0.512     0.479333
0.5125     0.479065
0.513     0.479081
0.5135     0.47899
0.514     0.478879
0.5145     0.478999
0.515     0.478933
0.5155     0.478802
0.516     0.478754
0.5165     0.47855
0.517     0.477985
0.5175     0.478077
0.518     0.477551
0.5185     0.477343
0.519     0.477175
0.5195     0.476862
0.52     0.476663
0.5205     0.476734
0.521     0.476592
0.5215     0.476594
0.522     0.47657
0.5225     0.476454
0.523     0.476341
0.5235     0.476245
0.524     0.475875
0.5245     0.475804
0.525     0.475557
0.5255     0.475467
0.526     0.475315
0.5265     0.475158
0.527     0.475363
0.5275     0.475107
0.528     0.474913
0.5285     0.474724
0.529     0.474447
0.5295     0.474314
0.53     0.473872
0.5305     0.473689
0.531     0.473548
0.5315     0.473371
0.532     0.473031
0.5325     0.473134
0.533     0.473449
0.5335     0.473342
0.534     0.473221
0.5345     0.473192
0.535     0.473176
0.5355     0.472907
0.536     0.472638
0.5365     0.472408
0.537     0.472363
0.5375     0.472163
0.538     0.471693
0.5385     0.471628
0.539     0.471303
0.5395     0.471312
0.54     0.471301
0.5405     0.470978
0.541     0.470795
0.5415     0.470721
0.542     0.470776
0.5425     0.470727
0.543     0.470319
0.5435     0.470372
0.544     0.470217
0.5445     0.470292
0.545     0.470122
0.5455     0.47022
0.546     0.469911
0.5465     0.469742
0.547     0.469522
0.5475     0.469305
0.548     0.469145
0.5485     0.468804
0.549     0.468788
0.5495     0.468697
0.55     0.468693
0.5505     0.468364
0.551     0.468187
0.5515     0.468037
0.552     0.468048
0.5525     0.468017
0.553     0.467792
0.5535     0.467602
0.554     0.467606
0.5545     0.467136
0.555     0.467211
0.5555     0.467436
0.556     0.467471
0.5565     0.467136
0.557     0.46695
0.5575     0.466882
0.558     0.466654
0.5585     0.466462
0.559     0.466309
0.5595     0.46569
0.56     0.465558
0.5605     0.465589
0.561     0.465292
0.5615     0.465239
0.562     0.465411
0.5625     0.465681
0.563     0.465439
0.5635     0.465459
0.564     0.465442
0.5645     0.465169
0.565     0.464922
0.5655     0.464931
0.566     0.46458
0.5665     0.464463
0.567     0.46406
0.5675     0.464084
0.568     0.464204
0.5685     0.464115
0.569     0.463771
0.5695     0.463744
0.57     0.463784
0.5705     0.463398
0.571     0.463185
0.5715     0.462902
0.572     0.462888
0.5725     0.462834
0.573     0.462637
0.5735     0.462448
0.574     0.462658
0.5745     0.462512
0.575     0.462618
0.5755     0.462619
0.576     0.462505
0.5765     0.462345
0.577     0.462224
0.5775     0.461965
0.578     0.461722
0.5785     0.461262
0.579     0.461094
0.5795     0.460907
0.58     0.460878
0.5805     0.460714
0.581     0.460752
0.5815     0.460443
0.582     0.46066
0.5825     0.460696
0.583     0.460442
0.5835     0.460439
0.584     0.460504
0.5845     0.460355
0.585     0.460178
0.5855     0.460084
0.586     0.459871
0.5865     0.460058
0.587     0.459829
0.5875     0.459522
0.588     0.459252
0.5885     0.458991
0.589     0.458879
0.5895     0.458788
0.59     0.458768
0.5905     0.458467
0.591     0.45831
0.5915     0.458372
0.592     0.458597
0.5925     0.45847
0.593     0.458342
0.5935     0.45824
0.594     0.458223
0.5945     0.458159
0.595     0.457754
0.5955     0.457635
0.596     0.45758
0.5965     0.457495
0.597     0.457305
0.5975     0.457144
0.598     0.457169
0.5985     0.456817
0.599     0.456876
0.5995     0.45662
0.6     0.456457
0.6005     0.456222
0.601     0.456032
0.6015     0.45583
0.602     0.455835
0.6025     0.455698
0.603     0.455885
0.6035     0.456047
0.604     0.45587
0.6045     0.45591
0.605     0.455839
0.6055     0.455706
0.606     0.455539
0.6065     0.45526
0.607     0.454992
0.6075     0.454745
0.608     0.454554
0.6085     0.454332
0.609     0.454226
0.6095     0.45421
0.61     0.454142
0.6105     0.454111
0.611     0.454037
0.6115     0.453974
0.612     0.45382
0.6125     0.453704
0.613     0.453726
0.6135     0.453636
0.614     0.453462
0.6145     0.453027
0.615     0.453122
0.6155     0.45312
0.616     0.453148
0.6165     0.453055
0.617     0.452802
0.6175     0.452974
0.618     0.452662
0.6185     0.452485
0.619     0.452051
0.6195     0.45188
0.62     0.451588
0.6205     0.451625
0.621     0.451298
0.6215     0.451361
0.622     0.451338
0.6225     0.451326
0.623     0.451506
0.6235     0.451392
0.624     0.451383
0.6245     0.451227
0.625     0.451114
0.6255     0.450894
0.626     0.450667
0.6265     0.450758
0.627     0.450565
0.6275     0.450136
0.628     0.450065
0.6285     0.450075
0.629     0.449796
0.6295     0.449733
0.63     0.449553
0.6305     0.449455
0.631     0.449308
0.6315     0.449135
0.632     0.449268
0.6325     0.449128
0.633     0.449196
0.6335     0.449137
0.634     0.449215
0.6345     0.449164
0.635     0.448938
0.6355     0.448852
0.636     0.448581
0.6365     0.448328
0.637     0.44822
0.6375     0.448091
0.638     0.447827
0.6385     0.447756
0.639     0.447746
0.6395     0.447751
0.64     0.447531
0.6405     0.447584
0.641     0.447333
0.6415     0.447248
0.642     0.447139
0.6425     0.446777
0.643     0.446966
0.6435     0.447011
0.644     0.446957
0.6445     0.446836
0.645     0.44673
0.6455     0.446919
0.646     0.446807
0.6465     0.446455
0.647     0.446377
0.6475     0.446132
0.648     0.446028
0.6485     0.445669
0.649     0.445509
0.6495     0.44568
0.65     0.445459
0.6505     0.445183
0.651     0.445199
0.6515     0.445275
0.652     0.44524
0.6525     0.445303
0.653     0.445405
0.6535     0.445424
0.654     0.445113
0.6545     0.445097
0.655     0.44471
0.6555     0.444711
0.656     0.444596
0.6565     0.444446
0.657     0.444297
0.6575     0.444286
0.658     0.444254
0.6585     0.443992
0.659     0.44404
0.6595     0.443767
0.66     0.443678
0.6605     0.443466
0.661     0.443508
0.6615     0.443281
0.662     0.443367
0.6625     0.443291
0.663     0.443259
0.6635     0.443121
0.664     0.443394
0.6645     0.443251
0.665     0.443472
0.6655     0.443283
0.666     0.442876
0.6665     0.442866
0.667     0.44276
0.6675     0.442715
0.668     0.442179
0.6685     0.442114
0.669     0.441953
0.6695     0.442083
0.67     0.44195
0.6705     0.441817
0.671     0.441977
0.6715     0.442064
0.672     0.441964
0.6725     0.441973
0.673     0.441811
0.6735     0.441914
0.674     0.441625
0.6745     0.441751
0.675     0.441512
0.6755     0.441614
0.676     0.441616
0.6765     0.441205
0.677     0.441208
0.6775     0.441171
0.678     0.440764
0.6785     0.440602
0.679     0.440602
0.6795     0.44054
0.68     0.440474
0.6805     0.44044
0.681     0.440187
0.6815     0.440364
0.682     0.44042
0.6825     0.440471
0.683     0.440263
0.6835     0.440226
0.684     0.440019
0.6845     0.439965
0.685     0.44004
0.6855     0.439965
0.686     0.439871
0.6865     0.439695
0.687     0.439784
0.6875     0.439891
0.688     0.439649
0.6885     0.43941
0.689     0.439293
0.6895     0.439326
0.69     0.438948
0.6905     0.438813
0.691     0.438599
0.6915     0.438586
0.692     0.43878
0.6925     0.43891
0.693     0.439049
0.6935     0.439092
0.694     0.43913
0.6945     0.438856
0.695     0.438806
0.6955     0.438545
0.696     0.438506
0.6965     0.438344
0.697     0.437944
0.6975     0.437953
0.698     0.437917
0.6985     0.437642
0.699     0.437829
0.6995     0.437838
0.7     0.437793
0.7005     0.437725
0.701     0.4375
0.7015     0.43751
0.702     0.437498
0.7025     0.437255
0.703     0.437461
0.7035     0.437163
0.704     0.437281
0.7045     0.437281
0.705     0.437303
0.7055     0.437215
0.706     0.437211
0.7065     0.437131
0.707     0.436977
0.7075     0.436719
0.708     0.436543
0.7085     0.436454
0.709     0.436516
0.7095     0.436258
0.71     0.435964
0.7105     0.436115
0.711     0.436336
0.7115     0.436261
0.712     0.436137
0.7125     0.436171
0.713     0.436176
0.7135     0.436094
0.714     0.435984
0.7145     0.435931
0.715     0.436056
0.7155     0.435796
0.716     0.435556
0.7165     0.435588
0.717     0.435406
0.7175     0.435574
0.718     0.43531
0.7185     0.435131
0.719     0.434973
0.7195     0.434754
0.72     0.434739
0.7205     0.434704
0.721     0.434912
0.7215     0.434734
0.722     0.434891
0.7225     0.434996
0.723     0.435041
0.7235     0.434745
0.724     0.43477
0.7245     0.434724
0.725     0.434349
0.7255     0.434326
0.726     0.434152
0.7265     0.434081
0.727     0.434129
0.7275     0.43407
0.728     0.434097
0.7285     0.433915
0.729     0.433909
0.7295     0.433793
0.73     0.433838
0.7305     0.43372
0.731     0.433451
0.7315     0.433623
0.732     0.433365
0.7325     0.433468
0.733     0.433365
0.7335     0.433352
0.734     0.433599
0.7345     0.433478
0.735     0.433547
0.7355     0.43349
0.736     0.433225
0.7365     0.43319
0.737     0.432923
0.7375     0.432663
0.738     0.432456
0.7385     0.432241
0.739     0.432293
0.7395     0.432268
0.74     0.432205
0.7405     0.432449
0.741     0.432375
0.7415     0.432478
0.742     0.432408
0.7425     0.432282
0.743     0.43214
0.7435     0.432214
0.744     0.432222
0.7445     0.432103
0.745     0.431985
0.7455     0.431796
0.746     0.431919
0.7465     0.431774
0.747     0.431782
0.7475     0.431495
0.748     0.431577
0.7485     0.43142
0.749     0.431641
0.7495     0.431317
0.75     0.431122
0.7505     0.431238
0.751     0.431139
0.7515     0.431197
0.752     0.431209
0.7525     0.431246
0.753     0.431217
0.7535     0.431226
0.754     0.431103
0.7545     0.431208
0.755     0.430965
0.7555     0.43086
0.756     0.43071
0.7565     0.430603
0.757     0.430358
0.7575     0.430342
0.758     0.430279
0.7585     0.430243
0.759     0.430134
0.7595     0.430049
0.76     0.429848
0.7605     0.429818
0.761     0.430068
0.7615     0.429938
0.762     0.429887
0.7625     0.429909
0.763     0.429919
0.7635     0.430002
0.764     0.429939
0.7645     0.42963
0.765     0.429838
0.7655     0.429559
0.766     0.42957
0.7665     0.429148
0.767     0.429153
0.7675     0.428817
0.768     0.428891
0.7685     0.428588
0.769     0.428662
0.7695     0.428637
0.77     0.4289
0.7705     0.428897
0.771     0.428757
0.7715     0.428801
0.772     0.428672
0.7725     0.42855
0.773     0.428575
0.7735     0.428468
0.774     0.428499
0.7745     0.428389
0.775     0.428208
0.7755     0.42821
0.776     0.428227
0.7765     0.428105
0.777     0.427926
0.7775     0.427989
0.778     0.427604
0.7785     0.4275
0.779     0.427296
0.7795     0.427213
0.78     0.426978
0.7805     0.42707
0.781     0.427269
0.7815     0.427305
0.782     0.427546
0.7825     0.427491
0.783     0.427415
0.7835     0.427341
0.784     0.427314
0.7845     0.427365
0.785     0.42694
0.7855     0.426832
0.786     0.426676
0.7865     0.426529
0.787     0.426384
0.7875     0.426491
0.788     0.426414
0.7885     0.42647
0.789     0.426443
0.7895     0.426369
0.79     0.426388
0.7905     0.426228
0.791     0.426331
0.7915     0.426451
0.792     0.426368
0.7925     0.426081
0.793     0.426257
0.7935     0.426248
0.794     0.426145
0.7945     0.426087
0.795     0.426088
0.7955     0.425896
0.796     0.425712
0.7965     0.425527
0.797     0.425366
0.7975     0.425293
0.798     0.425109
0.7985     0.425184
0.799     0.425177
0.7995     0.424827
0.8     0.425045
0.8005     0.424974
0.801     0.424934
0.8015     0.424979
0.802     0.425094
0.8025     0.424903
0.803     0.425092
0.8035     0.424872
0.804     0.424988
0.8045     0.424814
0.805     0.424725
0.8055     0.42472
0.806     0.424621
0.8065     0.424466
0.807     0.424417
0.8075     0.424095
0.808     0.424146
0.8085     0.42387
0.809     0.424017
0.8095     0.423899
0.81     0.423954
0.8105     0.424034
0.811     0.423982
0.8115     0.42413
0.812     0.424011
0.8125     0.424174
0.813     0.424111
0.8135     0.424017
0.814     0.423789
0.8145     0.423728
0.815     0.423552
0.8155     0.42349
0.816     0.423522
0.8165     0.423428
0.817     0.423297
0.8175     0.423376
0.818     0.4233
0.8185     0.423228
0.819     0.423006
0.8195     0.423165
0.82     0.422976
0.8205     0.422903
0.821     0.422563
0.8215     0.422744
0.822     0.422906
0.8225     0.422936
0.823     0.422906
0.8235     0.423061
0.824     0.423038
0.8245     0.42297
0.825     0.422994
0.8255     0.422804
0.826     0.422511
0.8265     0.42238
0.827     0.42212
0.8275     0.421978
0.828     0.421879
0.8285     0.421811
0.829     0.422065
0.8295     0.421847
0.83     0.422134
0.8305     0.422044
0.831     0.42229
0.8315     0.422189
0.832     0.422099
0.8325     0.422113
0.833     0.422078
0.8335     0.421959
0.834     0.421733
0.8345     0.421659
0.835     0.421524
0.8355     0.421719
0.836     0.421623
0.8365     0.421553
0.837     0.421293
0.8375     0.421259
0.838     0.42118
0.8385     0.421014
0.839     0.421159
0.8395     0.421046
0.84     0.421009
0.8405     0.42101
0.841     0.421266
0.8415     0.421036
0.842     0.421127
0.8425     0.421121
0.843     0.421084
0.8435     0.420981
0.844     0.421071
0.8445     0.420858
0.845     0.420772
0.8455     0.420645
0.846     0.420559
0.8465     0.420449
0.847     0.420441
0.8475     0.420293
0.848     0.420291
0.8485     0.420197
0.849     0.420195
0.8495     0.420289
0.85     0.420245
0.8505     0.420063
0.851     0.420264
0.8515     0.420244
0.852     0.420399
0.8525     0.420332
0.853     0.420453
0.8535     0.42056
0.854     0.420266
0.8545     0.420276
0.855     0.420137
0.8555     0.419897
0.856     0.419907
0.8565     0.419709
0.857     0.419634
0.8575     0.419523
0.858     0.419386
0.8585     0.419492
0.859     0.419587
0.8595     0.419543
0.86     0.419805
0.8605     0.419681
0.861     0.419491
0.8615     0.419382
0.862     0.419343
0.8625     0.419093
0.863     0.419023
0.8635     0.41918
0.864     0.418996
0.8645     0.419011
0.865     0.419056
0.8655     0.419028
0.866     0.419147
0.8665     0.4189
0.867     0.418706
0.8675     0.41874
0.868     0.418389
0.8685     0.418593
0.869     0.418204
0.8695     0.418233
0.87     0.418385
0.8705     0.418377
0.871     0.41843
0.8715     0.418592
0.872     0.418607
0.8725     0.41857
0.873     0.418678
0.8735     0.418416
0.874     0.418581
0.8745     0.418314
0.875     0.418027
0.8755     0.417977
0.876     0.418102
0.8765     0.417919
0.877     0.417704
0.8775     0.417476
0.878     0.417652
0.8785     0.417569
0.879     0.4176
0.8795     0.417604
0.88     0.417543
0.8805     0.417581
0.881     0.417725
0.8815     0.417444
0.882     0.417427
0.8825     0.417529
0.883     0.417556
0.8835     0.417404
0.884     0.417435
0.8845     0.417334
0.885     0.417173
0.8855     0.416992
0.886     0.417008
0.8865     0.417045
0.887     0.41671
0.8875     0.416694
0.888     0.416745
0.8885     0.416472
0.889     0.416541
0.8895     0.416535
0.89     0.416748
0.8905     0.416729
0.891     0.416538
0.8915     0.416573
0.892     0.416509
0.8925     0.416591
0.893     0.41675
0.8935     0.416717
0.894     0.416726
0.8945     0.416714
0.895     0.416571
0.8955     0.41649
0.896     0.416362
0.8965     0.416285
0.897     0.416056
0.8975     0.415785
0.898     0.415927
0.8985     0.41583
0.899     0.415884
0.8995     0.415947
0.9     0.415977
0.9005     0.416042
0.901     0.416173
0.9015     0.416276
0.902     0.416127
0.9025     0.415951
0.903     0.41606
0.9035     0.415989
0.904     0.415713
0.9045     0.415689
0.905     0.415761
0.9055     0.41558
0.906     0.415577
0.9065     0.415502
0.907     0.415322
0.9075     0.415535
0.908     0.415373
0.9085     0.415286
0.909     0.41525
0.9095     0.415262
0.91     0.415215
0.9105     0.415159
0.911     0.415207
0.9115     0.415181
0.912     0.415342
0.9125     0.415506
0.913     0.415668
0.9135     0.415488
0.914     0.415343
0.9145     0.41543
0.915     0.415296
0.9155     0.415111
0.916     0.414984
0.9165     0.414948
0.917     0.414897
0.9175     0.414773
0.918     0.41476
0.9185     0.414975
0.919     0.414891
0.9195     0.414986
0.92     0.414971
0.9205     0.414905
0.921     0.414793
0.9215     0.414892
0.922     0.414953
0.9225     0.414833
0.923     0.414917
0.9235     0.414803
0.924     0.415138
0.9245     0.414877
0.925     0.414853
0.9255     0.414634
0.926     0.414472
0.9265     0.414498
0.927     0.414409
0.9275     0.414336
0.928     0.414248
0.9285     0.414594
0.929     0.41446
0.9295     0.414373
0.93     0.414493
0.9305     0.414575
0.931     0.414712
0.9315     0.414693
0.932     0.41481
0.9325     0.414742
0.933     0.414639
0.9335     0.414733
0.934     0.414428
0.9345     0.414519
0.935     0.414386
0.9355     0.414311
0.936     0.414487
0.9365     0.414466
0.937     0.414512
0.9375     0.414186
0.938     0.414129
0.9385     0.414094
0.939     0.414013
0.9395     0.414013
0.94     0.414154
0.9405     0.414198
0.941     0.414319
0.9415     0.414269
0.942     0.414388
0.9425     0.414374
0.943     0.414522
0.9435     0.414389
0.944     0.414207
0.9445     0.414273
0.945     0.413962
0.9455     0.413755
0.946     0.413977
0.9465     0.413888
0.947     0.413801
0.9475     0.413667
0.948     0.413783
0.9485     0.413943
0.949     0.413805
0.9495     0.413936
0.95     0.413844
0.9505     0.413938
0.951     0.413906
0.9515     0.41399
0.952     0.413878
0.9525     0.413896
0.953     0.413957
0.9535     0.414028
0.954     0.413936
0.9545     0.414155
0.955     0.414082
0.9555     0.413839
0.956     0.413809
0.9565     0.413517
0.957     0.413501
0.9575     0.413426
0.958     0.413512
0.9585     0.413417
0.959     0.413359
0.9595     0.413595
0.96     0.413679
0.9605     0.413646
0.961     0.413637
0.9615     0.413731
0.962     0.4137
0.9625     0.413649
0.963     0.413564
0.9635     0.413462
0.964     0.413299
0.9645     0.413253
0.965     0.413164
0.9655     0.413097
0.966     0.413199
0.9665     0.413325
0.967     0.413135
0.9675     0.413015
0.968     0.412892
0.9685     0.413123
0.969     0.413108
0.9695     0.412962
0.97     0.413041
0.9705     0.413138
0.971     0.413054
0.9715     0.41314
0.972     0.413235
0.9725     0.41322
0.973     0.413197
0.9735     0.412822
0.974     0.41305
0.9745     0.413017
0.975     0.413005
0.9755     0.412868
0.976     0.412742
0.9765     0.412891
0.977     0.41273
0.9775     0.412644
0.978     0.41263
0.9785     0.412687
0.979     0.412853
0.9795     0.412626
0.98     0.412592
0.9805     0.412512
0.981     0.412514
0.9815     0.412749
0.982     0.412785
0.9825     0.412736
0.983     0.412675
0.9835     0.412673
0.984     0.412767
0.9845     0.412797
0.985     0.412405
0.9855     0.412483
0.986     0.412345
0.9865     0.411981
0.987     0.412009
0.9875     0.412021
0.988     0.412028
0.9885     0.412136
0.989     0.412065
0.9895     0.412104
0.99     0.412432
0.9905     0.412465
0.991     0.412285
0.9915     0.412261
0.992     0.412335
0.9925     0.41207
0.993     0.412158
0.9935     0.411997
0.994     0.412129
0.9945     0.412033
0.995     0.412001
0.9955     0.412025
0.996     0.412079
0.9965     0.411971
0.997     0.411808
0.9975     0.412037
0.998     0.411797
0.9985     0.411753
0.999     0.411739
0.9995     0.411664
1     0.411625
1.0005     0.411789
1.001     0.411666
1.0015     0.412108
1.002     0.411877
1.0025     0.411816
1.003     0.411971
1.0035     0.411802
1.004     0.411775
1.0045     0.41169
1.005     0.411556
1.0055     0.411258
1.006     0.411347
1.0065     0.411198
1.007     0.411111
1.0075     0.411179
1.008     0.411103
1.0085     0.411112
1.009     0.411311
1.0095     0.411223
1.01     0.411167
1.0105     0.411279
1.011     0.411466
1.0115     0.41138
1.012     0.411438
1.0125     0.411248
1.013     0.411334
1.0135     0.411329
1.014     0.411123
1.0145     0.411245
1.015     0.410863
1.0155     0.410998
1.016     0.410763
1.0165     0.410851
1.017     0.410755
1.0175     0.410708
1.018     0.410732
1.0185     0.410845
1.019     0.410751
1.0195     0.410945
1.02     0.410752
1.0205     0.410977
1.021     0.411026
1.0215     0.410852
1.022     0.410923
1.0225     0.410745
1.023     0.410858
1.0235     0.41085
1.024     0.410645
1.0245     0.410718
1.025     0.410653
1.0255     0.410551
1.026     0.410501
1.0265     0.410324
1.027     0.410286
1.0275     0.410357
1.028     0.410161
1.0285     0.410035
1.029     0.410281
1.0295     0.410147
1.03     0.41035
1.0305     0.410306
1.031     0.410475
1.0315     0.410855
1.032     0.410645
1.0325     0.410491
1.033     0.410509
1.0335     0.410275
1.034     0.410391
1.0345     0.410136
1.035     0.409825
1.0355     0.409845
1.036     0.4098
1.0365     0.410003
1.037     0.410101
1.0375     0.409914
1.038     0.409935
1.0385     0.410025
1.039     0.410198
1.0395     0.410075
1.04     0.409827
1.0405     0.410026
1.041     0.410147
1.0415     0.409929
1.042     0.410014
1.0425     0.410055
1.043     0.410162
1.0435     0.409935
1.044     0.409923
1.0445     0.409652
1.045     0.409839
1.0455     0.40966
1.046     0.409465
1.0465     0.409403
1.047     0.40917
1.0475     0.409147
1.048     0.409468
1.0485     0.409316
1.049     0.409433
1.0495     0.409484
1.05     0.409681
1.0505     0.409524
1.051     0.409682
1.0515     0.409692
1.052     0.409691
1.0525     0.409529
1.053     0.409615
1.0535     0.409561
1.054     0.409274
1.0545     0.40937
1.055     0.409385
1.0555     0.409055
1.056     0.409031
1.0565     0.409177
1.057     0.409213
1.0575     0.409048
1.058     0.409159
1.0585     0.409199
1.059     0.409158
1.0595     0.409325
1.06     0.409491
1.0605     0.40945
1.061     0.409552
1.0615     0.409398
1.062     0.409302
1.0625     0.409385
1.063     0.409202
1.0635     0.409072
1.064     0.409116
1.0645     0.409096
1.065     0.409087
1.0655     0.409067
1.066     0.408784
1.0665     0.409215
1.067     0.409084
1.0675     0.409134
1.068     0.408802
1.0685     0.408763
1.069     0.409086
1.0695     0.408908
1.07     0.408938
1.0705     0.408934
1.071     0.409019
1.0715     0.40902
1.072     0.409191
1.0725     0.409423
1.073     0.409346
1.0735     0.408953
1.074     0.409037
1.0745     0.408876
1.075     0.40881
1.0755     0.408628
1.076     0.408552
1.0765     0.408573
1.077     0.408426
1.0775     0.408732
1.078     0.408801
1.0785     0.408647
1.079     0.40899
1.0795     0.408933
1.08     0.409027
1.0805     0.408849
1.081     0.408958
1.0815     0.408869
1.082     0.408648
1.0825     0.408814
1.083     0.408683
1.0835     0.40872
1.084     0.408795
1.0845     0.408672
1.085     0.408607
1.0855     0.40854
1.086     0.408532
1.0865     0.408359
1.087     0.408433
1.0875     0.408183
1.088     0.408266
1.0885     0.408184
1.089     0.408225
1.0895     0.408293
1.09     0.408533
1.0905     0.408671
1.091     0.408755
1.0915     0.408577
1.092     0.408558
1.0925     0.40859
1.093     0.408552
1.0935     0.408431
1.094     0.408421
1.0945     0.408162
1.095     0.408288
1.0955     0.408143
1.096     0.408051
1.0965     0.408055
1.097     0.408085
1.0975     0.408105
1.098     0.40815
1.0985     0.408006
1.099     0.408133
1.0995     0.408302
1.1     0.408302
1.1005     0.408408
1.101     0.408374
1.1015     0.408271
1.102     0.408332
1.1025     0.408383
1.103     0.408289
1.1035     0.408135
1.104     0.407991
1.1045     0.408014
1.105     0.40805
1.1055     0.407869
1.106     0.407852
1.1065     0.407752
1.107     0.407695
1.1075     0.407828
1.108     0.407839
1.1085     0.407763
1.109     0.407926
1.1095     0.408006
1.11     0.408
1.1105     0.407829
1.111     0.40779
1.1115     0.407811
1.112     0.407858
1.1125     0.407805
1.113     0.407955
1.1135     0.407923
1.114     0.408009
1.1145     0.407835
1.115     0.407411
1.1155     0.407567
1.116     0.407339
1.1165     0.407435
1.117     0.407464
1.1175     0.40721
1.118     0.40737
1.1185     0.40737
1.119     0.407684
1.1195     0.407687
1.12     0.407688
1.1205     0.407829
1.121     0.40777
1.1215     0.40777
1.122     0.407809
1.1225     0.407759
1.123     0.40761
1.1235     0.407593
1.124     0.407498
1.1245     0.4072
1.125     0.407149
1.1255     0.40737
1.126     0.407454
1.1265     0.407365
1.127     0.407157
1.1275     0.407152
1.128     0.407408
1.1285     0.407451
1.129     0.407318
1.1295     0.407261
1.13     0.407175
1.1305     0.407259
1.131     0.407331
1.1315     0.40742
1.132     0.407319
1.1325     0.407345
1.133     0.407359
1.1335     0.407381
1.134     0.407395
1.1345     0.407103
1.135     0.407175
1.1355     0.407127
1.136     0.407015
1.1365     0.407057
1.137     0.407061
1.1375     0.407111
1.138     0.407354
1.1385     0.407161
1.139     0.407429
1.1395     0.407398
1.14     0.407325
1.1405     0.407563
1.141     0.407475
1.1415     0.407285
1.142     0.407531
1.1425     0.407554
1.143     0.407312
1.1435     0.407232
1.144     0.407574
1.1445     0.40732
1.145     0.407156
1.1455     0.407081
1.146     0.406926
1.1465     0.407008
1.147     0.407152
1.1475     0.407131
1.148     0.407021
1.1485     0.407181
1.149     0.407337
1.1495     0.407574
1.15     0.407419
1.1505     0.407359
1.151     0.40743
1.1515     0.407554
1.152     0.407336
1.1525     0.407143
1.153     0.407264
1.1535     0.407204
1.154     0.407113
1.1545     0.407162
1.155     0.406983
1.1555     0.407133
1.156     0.407312
1.1565     0.407045
1.157     0.407114
1.1575     0.407054
1.158     0.407045
1.1585     0.407154
1.159     0.407064
1.1595     0.40705
1.16     0.407284
1.1605     0.407367
1.161     0.407549
1.1615     0.407582
1.162     0.4075
1.1625     0.407439
1.163     0.407498
1.1635     0.407294
1.164     0.407186
1.1645     0.407185
1.165     0.406902
1.1655     0.406962
1.166     0.406863
1.1665     0.406934
1.167     0.406982
1.1675     0.407266
1.168     0.4072
1.1685     0.407186
1.169     0.407327
1.1695     0.407311
1.17     0.407289
1.1705     0.407086
1.171     0.407182
1.1715     0.407123
1.172     0.407064
1.1725     0.407195
1.173     0.407141
1.1735     0.407303
1.174     0.406796
1.1745     0.406843
1.175     0.407039
1.1755     0.407011
1.176     0.407081
1.1765     0.406859
1.177     0.406925
1.1775     0.406814
1.178     0.406944
1.1785     0.407117
1.179     0.407073
1.1795     0.407155
1.18     0.407275
1.1805     0.407298
1.181     0.407205
1.1815     0.407159
1.182     0.4072
1.1825     0.407032
1.183     0.407067
1.1835     0.406965
1.184     0.406772
1.1845     0.406841
1.185     0.40688
1.1855     0.406953
1.186     0.406874
1.1865     0.406711
1.187     0.406729
1.1875     0.406975
1.188     0.406785
1.1885     0.40689
1.189     0.406845
1.1895     0.406975
1.19     0.407121
1.1905     0.407092
1.191     0.407224
1.1915     0.407079
1.192     0.407258
1.1925     0.406978
1.193     0.406945
1.1935     0.406585
1.194     0.406753
1.1945     0.406515
1.195     0.40664
1.1955     0.406631
1.196     0.406635
1.1965     0.406856
1.197     0.406618
1.1975     0.406838
1.198     0.406905
1.1985     0.406802
1.199     0.406809
1.1995     0.406858
1.2     0.406939
1.2005     0.406851
1.201     0.406975
1.2015     0.406821
1.202     0.406947
1.2025     0.406873
1.203     0.406991
1.2035     0.406841
1.204     0.406794
1.2045     0.40674
1.205     0.406679
1.2055     0.40671
1.206     0.406268
1.2065     0.406475
1.207     0.406607
1.2075     0.406623
1.208     0.406854
1.2085     0.406662
1.209     0.406844
1.2095     0.407048
1.21     0.407192
1.2105     0.40702
1.211     0.40699
1.2115     0.406661
1.212     0.406894
1.2125     0.406867
1.213     0.406732
1.2135     0.406712
1.214     0.406493
1.2145     0.406529
1.215     0.406534
1.2155     0.406622
1.216     0.406578
1.2165     0.406569
1.217     0.406552
1.2175     0.406528
1.218     0.406667
1.2185     0.40666
1.219     0.40678
1.2195     0.406665
1.22     0.406869
1.2205     0.40682
1.221     0.406883
1.2215     0.407044
1.222     0.406878
1.2225     0.406696
1.223     0.406707
1.2235     0.406703
1.224     0.406649
1.2245     0.406452
1.225     0.406348
1.2255     0.406598
1.226     0.406389
1.2265     0.406513
1.227     0.406396
1.2275     0.406498
1.228     0.406518
1.2285     0.4067
1.229     0.406559
1.2295     0.406759
1.23     0.406838
1.2305     0.406775
1.231     0.406691
1.2315     0.406624
1.232     0.406612
1.2325     0.40673
1.233     0.406602
1.2335     0.406677
1.234     0.406549
1.2345     0.406387
1.235     0.40626
1.2355     0.406298
1.236     0.406124
1.2365     0.406037
1.237     0.406163
1.2375     0.406387
1.238     0.406595
1.2385     0.406509
1.239     0.406559
1.2395     0.406558
1.24     0.406562
1.2405     0.406566
1.241     0.406608
1.2415     0.40626
1.242     0.406348
1.2425     0.406314
1.243     0.40622
1.2435     0.406238
1.244     0.406025
1.2445     0.406215
1.245     0.406232
1.2455     0.406241
1.246     0.406266
1.2465     0.406232
1.247     0.4061
1.2475     0.406105
1.248     0.406239
1.2485     0.406221
1.249     0.406245
1.2495     0.40625
1.25     0.406426
1.2505     0.406465
1.251     0.406477
1.2515     0.406576
1.252     0.406421
1.2525     0.406309
1.253     0.406173
1.2535     0.405982
1.254     0.405898
1.2545     0.405856
1.255     0.405685
1.2555     0.405759
1.256     0.405789
1.2565     0.405993
1.257     0.40587
1.2575     0.405745
1.258     0.406069
1.2585     0.406015
1.259     0.406129
1.2595     0.406106
1.26     0.406121
1.2605     0.406207
1.261     0.406085
1.2615     0.405984
1.262     0.406266
1.2625     0.405999
1.263     0.405928
1.2635     0.405804
1.264     0.405817
1.2645     0.40571
1.265     0.405604
1.2655     0.405801
1.266     0.405757
1.2665     0.405688
1.267     0.405934
1.2675     0.405809
1.268     0.40595
1.2685     0.40592
1.269     0.406148
1.2695     0.405989
1.27     0.406024
1.2705     0.40599
1.271     0.406095
1.2715     0.405892
1.272     0.405915
1.2725     0.405731
1.273     0.405571
1.2735     0.405639
1.274     0.405697
1.2745     0.405491
1.275     0.40553
1.2755     0.405634
1.276     0.405481
1.2765     0.405477
1.277     0.405426
1.2775     0.405521
1.278     0.40553
1.2785     0.405696
1.279     0.40582
1.2795     0.405816
1.28     0.405849
1.2805     0.405791
1.281     0.405821
1.2815     0.405765
1.282     0.405682
1.2825     0.405557
1.283     0.40562
1.2835     0.405506
1.284     0.405378
1.2845     0.405341
1.285     0.405523
1.2855     0.405466
1.286     0.405513
1.2865     0.405462
1.287     0.405497
1.2875     0.405555
1.288     0.405659
1.2885     0.405692
1.289     0.405689
1.2895     0.405502
1.29     0.405494
1.2905     0.405767
1.291     0.405693
1.2915     0.405496
1.292     0.405517
1.2925     0.405635
1.293     0.405544
1.2935     0.405465
1.294     0.405161
1.2945     0.405267
1.295     0.405127
1.2955     0.405222
1.296     0.40504
1.2965     0.40486
1.297     0.405039
1.2975     0.405144
1.298     0.405478
1.2985     0.405499
1.299     0.40549
1.2995     0.405496
1.3     0.405391
1.3005     0.405466
1.301     0.405439
1.3015     0.405267
1.302     0.405309
1.3025     0.405118
1.303     0.404976
1.3035     0.405047
1.304     0.405003
1.3045     0.405082
1.305     0.405019
1.3055     0.404831
1.306     0.405083
1.3065     0.40502
1.307     0.404815
1.3075     0.405112
1.308     0.405167
1.3085     0.405069
1.309     0.405074
1.3095     0.405323
1.31     0.405201
1.3105     0.405206
1.311     0.405073
1.3115     0.405239
1.312     0.404938
1.3125     0.404826
1.313     0.404736
1.3135     0.404641
1.314     0.404873
1.3145     0.404613
1.315     0.404599
1.3155     0.404597
1.316     0.404709
1.3165     0.404683
1.317     0.404619
1.3175     0.404709
1.318     0.404682
1.3185     0.404826
1.319     0.404751
1.3195     0.404811
1.32     0.404756
1.3205     0.404892
1.321     0.404868
1.3215     0.404885
1.322     0.40489
1.3225     0.404693
1.323     0.404574
1.3235     0.404497
1.324     0.404328
1.3245     0.404203
1.325     0.404285
1.3255     0.40429
1.326     0.4042
1.3265     0.404463
1.327     0.404544
1.3275     0.40454
1.328     0.404576
1.3285     0.404658
1.329     0.40487
1.3295     0.40481
1.33     0.404649
1.3305     0.404448
1.331     0.404543
1.3315     0.404222
1.332     0.404228
1.3325     0.404474
1.333     0.404436
1.3335     0.404345
1.334     0.404213
1.3345     0.404359
1.335     0.404234
1.3355     0.404161
1.336     0.404044
1.3365     0.404312
1.337     0.404183
1.3375     0.404184
1.338     0.404411
1.3385     0.404415
1.339     0.404189
1.3395     0.404637
1.34     0.404553
1.3405     0.404581
1.341     0.404469
1.3415     0.404219
1.342     0.404273
1.3425     0.404188
1.343     0.40427
1.3435     0.404102
1.344     0.404244
1.3445     0.404224
1.345     0.404108
1.3455     0.404341
1.346     0.404139
1.3465     0.404153
1.347     0.404436
1.3475     0.404473
1.348     0.40446
1.3485     0.404614
1.349     0.404705
1.3495     0.404314
1.35     0.40458
1.3505     0.404693
1.351     0.404594
1.3515     0.404574
1.352     0.404338
1.3525     0.404576
1.353     0.404282
1.3535     0.404336
1.354     0.404287
1.3545     0.404185
1.355     0.404165
1.3555     0.404185
1.356     0.404226
1.3565     0.404173
1.357     0.404519
1.3575     0.404643
1.358     0.404525
1.3585     0.404634
1.359     0.404587
1.3595     0.404628
1.36     0.404495
1.3605     0.404455
1.361     0.404478
1.3615     0.404417
1.362     0.404418
1.3625     0.404551
1.363     0.404409
1.3635     0.404437
1.364     0.404366
1.3645     0.404251
1.365     0.40417
1.3655     0.404131
1.366     0.404279
1.3665     0.404184
1.367     0.404172
1.3675     0.404398
1.368     0.404568
1.3685     0.404678
1.369     0.404653
1.3695     0.404706
1.37     0.404906
1.3705     0.404637
1.371     0.4047
1.3715     0.404471
1.372     0.404414
1.3725     0.404233
1.373     0.404291
1.3735     0.404198
1.374     0.404218
1.3745     0.404177
1.375     0.40424
1.3755     0.404432
1.376     0.404394
1.3765     0.404479
1.377     0.404476
1.3775     0.404308
1.378     0.404449
1.3785     0.404435
1.379     0.404597
1.3795     0.404365
1.38     0.404282
1.3805     0.404621
1.381     0.404525
1.3815     0.40458
1.382     0.40435
1.3825     0.404327
1.383     0.404264
1.3835     0.404235
1.384     0.404138
1.3845     0.404149
1.385     0.404149
1.3855     0.40421
1.386     0.404316
1.3865     0.404463
1.387     0.404432
1.3875     0.40447
1.388     0.404454
1.3885     0.404574
1.389     0.404539
1.3895     0.404676
1.39     0.404515
1.3905     0.404379
1.391     0.404638
1.3915     0.404441
1.392     0.404478
1.3925     0.404301
1.393     0.404329
1.3935     0.404251
1.394     0.404158
1.3945     0.404002
1.395     0.404163
1.3955     0.4042
1.396     0.40409
1.3965     0.40426
1.397     0.404264
1.3975     0.404311
1.398     0.404278
1.3985     0.404233
1.399     0.404559
1.3995     0.404487
1.4     0.404207
1.4005     0.404393
1.401     0.404131
1.4015     0.404164
1.402     0.404069
1.4025     0.403819
1.403     0.404054
1.4035     0.404065
1.404     0.404032
1.4045     0.404053
1.405     0.40414
1.4055     0.404011
1.406     0.40414
1.4065     0.404253
1.407     0.40416
1.4075     0.404409
1.408     0.404242
1.4085     0.4043
1.409     0.404413
1.4095     0.404375
1.41     0.404366
1.4105     0.404577
1.411     0.404515
1.4115     0.404354
1.412     0.404166
1.4125     0.404075
1.413     0.40403
1.4135     0.403816
1.414     0.403976
1.4145     0.404025
1.415     0.403925
1.4155     0.404061
1.416     0.403959
1.4165     0.404257
1.417     0.404282
1.4175     0.404466
1.418     0.404274
1.4185     0.404342
1.419     0.404368
1.4195     0.40439
1.42     0.404274
1.4205     0.404268
1.421     0.404022
1.4215     0.404085
1.422     0.404093
1.4225     0.404096
1.423     0.404118
1.4235     0.404127
1.424     0.404038
1.4245     0.404034
1.425     0.404079
1.4255     0.40408
1.426     0.404002
1.4265     0.404176
1.427     0.404139
1.4275     0.404423
1.428     0.404284
1.4285     0.40436
1.429     0.40445
1.4295     0.404534
1.43     0.404403
1.4305     0.404468
1.431     0.404536
1.4315     0.404213
1.432     0.404268
1.4325     0.404239
1.433     0.404228
1.4335     0.404083
1.434     0.40402
1.4345     0.404246
1.435     0.404184
1.4355     0.404023
1.436     0.404311
1.4365     0.404164
1.437     0.404296
1.4375     0.404471
1.438     0.404419
1.4385     0.404427
1.439     0.404413
1.4395     0.404537
1.44     0.404476
1.4405     0.404454
1.441     0.404309
1.4415     0.404334
1.442     0.404091
1.4425     0.404088
1.443     0.403978
1.4435     0.403923
1.444     0.403935
1.4445     0.404201
1.445     0.404223
1.4455     0.404092
1.446     0.404206
1.4465     0.404327
1.447     0.404255
1.4475     0.404388
1.448     0.404203
1.4485     0.404279
1.449     0.404232
1.4495     0.404463
1.45     0.404593
1.4505     0.404372
1.451     0.404404
1.4515     0.404376
1.452     0.404439
1.4525     0.40427
1.453     0.404157
1.4535     0.404146
1.454     0.404208
1.4545     0.404004
1.455     0.404121
1.4555     0.404018
1.456     0.404181
1.4565     0.404149
1.457     0.40438
1.4575     0.404386
1.458     0.404568
1.4585     0.404631
1.459     0.404543
1.4595     0.404232
1.46     0.404251
1.4605     0.404447
1.461     0.404199
1.4615     0.404117
1.462     0.403939
1.4625     0.404135
1.463     0.404085
1.4635     0.404016
1.464     0.404078
1.4645     0.403818
1.465     0.403983
1.4655     0.404121
1.466     0.404083
1.4665     0.404104
1.467     0.404242
1.4675     0.404157
1.468     0.404315
1.4685     0.404195
1.469     0.404231
1.4695     0.404372
1.47     0.404443
1.4705     0.404448
1.471     0.404331
1.4715     0.404192
1.472     0.404101
1.4725     0.403871
1.473     0.403933
1.4735     0.40392
1.474     0.403867
1.4745     0.403929
1.475     0.403868
1.4755     0.404133
1.476     0.403924
1.4765     0.404031
1.477     0.404251
1.4775     0.404092
1.478     0.404269
1.4785     0.404322
1.479     0.404356
1.4795     0.404257
1.48     0.40419
1.4805     0.404231
1.481     0.404139
1.4815     0.404234
1.482     0.403874
1.4825     0.403861
1.483     0.403923
1.4835     0.403808
1.484     0.403716
1.4845     0.403821
1.485     0.403826
1.4855     0.404002
1.486     0.404116
1.4865     0.40405
1.487     0.404135
1.4875     0.404335
1.488     0.404408
1.4885     0.404288
1.489     0.404384
1.4895     0.404247
1.49     0.404101
1.4905     0.404033
1.491     0.404076
1.4915     0.404001
1.492     0.404072
1.4925     0.404087
1.493     0.403907
1.4935     0.404065
1.494     0.40404
1.4945     0.40398
1.495     0.404104
1.4955     0.404036
1.496     0.403997
1.4965     0.403862
1.497     0.404008
1.4975     0.404153
1.498     0.404273
1.4985     0.404227
1.499     0.404386
1.4995     0.404381
1.5     0.404399
1.5005     0.404288
1.501     0.40423
1.5015     0.403949
1.502     0.403926
1.5025     0.403914
1.503     0.403766
1.5035     0.403835
1.504     0.4039
1.5045     0.403955
1.505     0.404003
1.5055     0.404063
1.506     0.4041
1.5065     0.404309
1.507     0.404102
1.5075     0.404277
1.508     0.404169
1.5085     0.404436
1.509     0.404278
1.5095     0.4043
1.51     0.404193
1.5105     0.404148
1.511     0.404139
1.5115     0.404012
1.512     0.404063
1.5125     0.404054
1.513     0.404092
1.5135     0.403816
1.514     0.404043
1.5145     0.403909
1.515     0.403899
1.5155     0.40411
1.516     0.404264
1.5165     0.404094
1.517     0.404118
1.5175     0.404262
1.518     0.404312
1.5185     0.404164
1.519     0.404084
1.5195     0.40423
1.52     0.404226
1.5205     0.404109
1.521     0.403934
1.5215     0.403965
1.522     0.403891
1.5225     0.403914
1.523     0.40392
1.5235     0.403898
1.524     0.403772
1.5245     0.403576
1.525     0.40365
1.5255     0.403994
1.526     0.403984
1.5265     0.40406
1.527     0.404222
1.5275     0.404173
1.528     0.404418
1.5285     0.404348
1.529     0.404223
1.5295     0.404371
1.53     0.40417
1.5305     0.403926
1.531     0.403934
1.5315     0.404027
1.532     0.403887
1.5325     0.40363
1.533     0.403749
1.5335     0.403873
1.534     0.403844
1.5345     0.404135
1.535     0.403826
1.5355     0.403977
1.536     0.403934
1.5365     0.404095
1.537     0.404045
1.5375     0.404033
1.538     0.404009
1.5385     0.403919
1.539     0.403937
1.5395     0.404179
1.54     0.404059
1.5405     0.403937
1.541     0.404018
1.5415     0.403915
1.542     0.403748
1.5425     0.403668
1.543     0.403749
1.5435     0.403647
1.544     0.403374
1.5445     0.403645
1.545     0.403574
1.5455     0.403515
1.546     0.403841
1.5465     0.403904
1.547     0.404124
1.5475     0.403941
1.548     0.403971
1.5485     0.404041
1.549     0.404128
1.5495     0.403838
1.55     0.403848
1.5505     0.403648
1.551     0.403722
1.5515     0.403617
1.552     0.403631
1.5525     0.403757
1.553     0.403458
1.5535     0.403693
1.554     0.403894
1.5545     0.403563
1.555     0.40363
1.5555     0.403665
1.556     0.40385
1.5565     0.403818
1.557     0.403792
1.5575     0.403842
1.558     0.403822
1.5585     0.403955
1.559     0.403886
1.5595     0.403942
1.56     0.40375
1.5605     0.403859
1.561     0.403608
1.5615     0.403553
1.562     0.403572
1.5625     0.403318
1.563     0.403512
1.5635     0.403349
1.564     0.403397
1.5645     0.403354
1.565     0.403575
1.5655     0.403633
1.566     0.403507
1.5665     0.403446
1.567     0.403526
1.5675     0.403686
1.568     0.403606
1.5685     0.403745
1.569     0.403576
1.5695     0.403596
1.57     0.40383
1.5705     0.403537
1.571     0.403555
1.5715     0.40342
1.572     0.403327
1.5725     0.40325
1.573     0.403139
1.5735     0.403102
1.574     0.403256
1.5745     0.403189
1.575     0.403327
1.5755     0.403451
1.576     0.403432
1.5765     0.403441
1.577     0.403567
1.5775     0.403476
1.578     0.403627
1.5785     0.403464
1.579     0.403252
1.5795     0.403234
1.58     0.403371
1.5805     0.403333
1.581     0.403086
1.5815     0.402989
1.582     0.402968
1.5825     0.403095
1.583     0.403125
1.5835     0.402957
1.584     0.403068
1.5845     0.402883
1.585     0.402903
1.5855     0.402886
1.586     0.403091
1.5865     0.402879
1.587     0.403066
1.5875     0.403219
1.588     0.403223
1.5885     0.403307
1.589     0.403077
1.5895     0.403128
1.59     0.4031
1.5905     0.403157
1.591     0.403062
1.5915     0.402823
1.592     0.402668
1.5925     0.402715
1.593     0.4028
1.5935     0.402661
1.594     0.402648
1.5945     0.402768
1.595     0.402858
1.5955     0.403003
1.596     0.40279
1.5965     0.402774
1.597     0.402982
1.5975     0.402923
1.598     0.40295
1.5985     0.40303
1.599     0.402955
1.5995     0.402804
1.6     0.402748
1.6005     0.402739
1.601     0.402704
1.6015     0.402634
1.602     0.402517
1.6025     0.402495
1.603     0.402489
1.6035     0.402573
1.604     0.402396
1.6045     0.402456
1.605     0.402453
1.6055     0.402578
1.606     0.402641
1.6065     0.402731
1.607     0.402733
1.6075     0.402615
1.608     0.402729
1.6085     0.402564
1.609     0.402417
1.6095     0.402547
1.61     0.402415
1.6105     0.402283
1.611     0.402384
1.6115     0.402205
1.612     0.402215
1.6125     0.402223
1.613     0.402182
1.6135     0.402195
1.614     0.40194
1.6145     0.402072
1.615     0.40219
1.6155     0.402164
1.616     0.402338
1.6165     0.402319
1.617     0.402305
1.6175     0.402496
1.618     0.402545
1.6185     0.402584
1.619     0.402282
1.6195     0.402185
1.62     0.402159
1.6205     0.402096
1.621     0.402118
1.6215     0.401912
1.622     0.401837
1.6225     0.40182
1.623     0.401925
1.6235     0.402047
1.624     0.402125
1.6245     0.402148
1.625     0.402088
1.6255     0.402205
1.626     0.401986
1.6265     0.401946
1.627     0.402236
1.6275     0.402115
1.628     0.401965
1.6285     0.40228
1.629     0.402256
1.6295     0.402009
1.63     0.402199
1.6305     0.401996
1.631     0.401892
1.6315     0.401765
1.632     0.401776
1.6325     0.40183
1.633     0.401667
1.6335     0.40174
1.634     0.401783
1.6345     0.401506
1.635     0.401786
1.6355     0.402022
1.636     0.402199
1.6365     0.402096
1.637     0.402059
1.6375     0.402234
1.638     0.4023
1.6385     0.40208
1.639     0.402162
1.6395     0.401888
1.64     0.401803
1.6405     0.401881
1.641     0.401776
1.6415     0.401733
1.642     0.401594
1.6425     0.401654
1.643     0.401675
1.6435     0.40153
1.644     0.401697
1.6445     0.401707
1.645     0.401789
1.6455     0.401853
1.646     0.401806
1.6465     0.401963
1.647     0.401968
1.6475     0.40187
1.648     0.401958
1.6485     0.402017
1.649     0.402058
1.6495     0.401762
1.65     0.401783
1.6505     0.401642
1.651     0.401708
1.6515     0.40162
1.652     0.401515
1.6525     0.401732
1.653     0.401544
1.6535     0.401607
1.654     0.40187
1.6545     0.401713
1.655     0.401668
1.6555     0.40185
1.656     0.40193
1.6565     0.401928
1.657     0.401841
1.6575     0.401846
1.658     0.402169
1.6585     0.401891
1.659     0.401908
1.6595     0.401968
1.66     0.401791
1.6605     0.401702
1.661     0.401554
1.6615     0.401551
1.662     0.401479
1.6625     0.401306
1.663     0.401593
1.6635     0.401489
1.664     0.401482
1.6645     0.401765
1.665     0.401677
1.6655     0.401772
1.666     0.401883
1.6665     0.40178
1.667     0.40173
1.6675     0.40171
1.668     0.401608
1.6685     0.40143
1.669     0.401566
1.6695     0.401661
1.67     0.401327
1.6705     0.401579
1.671     0.40147
1.6715     0.401405
1.672     0.401427
1.6725     0.401382
1.673     0.401299
1.6735     0.401297
1.674     0.401425
1.6745     0.401389
1.675     0.401514
1.6755     0.401407
1.676     0.401561
1.6765     0.401516
1.677     0.401918
1.6775     0.401702
1.678     0.401619
1.6785     0.40166
1.679     0.401541
1.6795     0.401493
1.68     0.401484
1.6805     0.401352
1.681     0.401202
1.6815     0.401166
1.682     0.401052
1.6825     0.401244
1.683     0.401223
1.6835     0.401188
1.684     0.401208
1.6845     0.40128
1.685     0.401276
1.6855     0.401322
1.686     0.401351
1.6865     0.401444
1.687     0.4014
1.6875     0.401451
1.688     0.401335
1.6885     0.401263
1.689     0.401359
1.6895     0.401135
1.69     0.401138
1.6905     0.401188
1.691     0.401122
1.6915     0.401061
1.692     0.401075
1.6925     0.400785
1.693     0.400906
1.6935     0.401204
1.694     0.401105
1.6945     0.401177
1.695     0.401124
1.6955     0.401156
1.696     0.401343
1.6965     0.401248
1.697     0.401299
1.6975     0.401253
1.698     0.401149
1.6985     0.401361
1.699     0.401256
1.6995     0.401042
1.7     0.401219
1.7005     0.401148
1.701     0.401196
1.7015     0.401066
1.702     0.400947
1.7025     0.401038
1.703     0.400986
1.7035     0.400896
1.704     0.400787
1.7045     0.401014
1.705     0.40112
1.7055     0.401317
1.706     0.40124
1.7065     0.401331
1.707     0.401283
1.7075     0.401188
1.708     0.401021
1.7085     0.401178
1.709     0.401094
1.7095     0.400911
1.71     0.400825
1.7105     0.400714
1.711     0.400718
1.7115     0.400705
1.712     0.400864
1.7125     0.40088
1.713     0.400934
1.7135     0.400967
1.714     0.400971
1.7145     0.401158
1.715     0.40116
1.7155     0.40099
1.716     0.40105
1.7165     0.40107
1.717     0.401146
1.7175     0.401166
1.718     0.401081
1.7185     0.400977
1.719     0.401225
1.7195     0.400893
1.72     0.400987
1.7205     0.401125
1.721     0.400791
1.7215     0.40094
1.722     0.400852
1.7225     0.400851
1.723     0.400817
1.7235     0.400907
1.724     0.400951
1.7245     0.400946
1.725     0.401089
1.7255     0.401098
1.726     0.401342
1.7265     0.401218
1.727     0.401307
1.7275     0.401137
1.728     0.401175
1.7285     0.401236
1.729     0.401031
1.7295     0.401119
1.73     0.401035
1.7305     0.400905
1.731     0.400911
1.7315     0.400732
1.732     0.400954
1.7325     0.400901
1.733     0.400627
1.7335     0.400865
1.734     0.401031
1.7345     0.401093
1.735     0.401291
1.7355     0.401325
1.736     0.40129
1.7365     0.401439
1.737     0.401361
1.7375     0.401408
1.738     0.401302
1.7385     0.401186
1.739     0.401258
1.7395     0.401232
1.74     0.400994
1.7405     0.401008
1.741     0.401015
1.7415     0.400968
1.742     0.400992
1.7425     0.400885
1.743     0.400904
1.7435     0.400929
1.744     0.4009
1.7445     0.401266
1.745     0.401072
1.7455     0.401022
1.746     0.401338
1.7465     0.401323
1.747     0.401315
1.7475     0.401164
1.748     0.401223
1.7485     0.401107
1.749     0.401404
1.7495     0.401351
1.75     0.400889
1.7505     0.400833
1.751     0.400641
1.7515     0.400859
1.752     0.400934
1.7525     0.400935
1.753     0.401023
1.7535     0.401096
1.754     0.401282
1.7545     0.401244
1.755     0.401232
1.7555     0.401128
1.756     0.401444
1.7565     0.401428
1.757     0.401191
1.7575     0.40117
1.758     0.401197
1.7585     0.40122
1.759     0.401088
1.7595     0.40107
1.76     0.40106
1.7605     0.401028
1.761     0.400927
1.7615     0.400854
1.762     0.401002
1.7625     0.401097
1.763     0.40107
1.7635     0.401126
1.764     0.401
1.7645     0.401182
1.765     0.401249
1.7655     0.401326
1.766     0.401345
1.7665     0.401126
1.767     0.401291
1.7675     0.401152
1.768     0.40125
1.7685     0.401092
1.769     0.401234
1.7695     0.40107
1.77     0.40095
1.7705     0.400955
1.771     0.400941
1.7715     0.400904
1.772     0.400839
1.7725     0.400762
1.773     0.401005
1.7735     0.401086
1.774     0.401097
1.7745     0.40122
1.775     0.401308
1.7755     0.401269
1.776     0.401288
1.7765     0.401322
1.777     0.401324
1.7775     0.401284
1.778     0.40125
1.7785     0.401115
1.779     0.401334
1.7795     0.401273
1.78     0.401096
1.7805     0.400969
1.781     0.40094
1.7815     0.401124
1.782     0.401124
1.7825     0.400933
1.783     0.400852
1.7835     0.401365
1.784     0.401353
1.7845     0.401258
1.785     0.401203
1.7855     0.401343
1.786     0.401357
1.7865     0.401275
1.787     0.401338
1.7875     0.401352
1.788     0.401283
1.7885     0.401291
1.789     0.40133
1.7895     0.401274
1.79     0.401335
1.7905     0.401124
1.791     0.401076
1.7915     0.401082
1.792     0.401014
1.7925     0.401094
1.793     0.400899
1.7935     0.401092
1.794     0.401213
1.7945     0.401447
1.795     0.401358
1.7955     0.401585
1.796     0.401397
1.7965     0.401696
1.797     0.401466
1.7975     0.401585
1.798     0.401381
1.7985     0.401244
1.799     0.40122
1.7995     0.401351
1.8     0.40113
1.8005     0.401299
1.801     0.401225
1.8015     0.40126
1.802     0.401215
1.8025     0.401308
1.803     0.401508
1.8035     0.401473
1.804     0.401357
1.8045     0.40147
1.805     0.401352
1.8055     0.401577
1.806     0.401541
1.8065     0.401521
1.807     0.401693
1.8075     0.40173
1.808     0.401655
1.8085     0.40133
1.809     0.401435
1.8095     0.401361
1.81     0.401366
1.8105     0.401372
1.811     0.401318
1.8115     0.401482
1.812     0.40136
1.8125     0.401529
1.813     0.401274
1.8135     0.40143
1.814     0.40149
1.8145     0.401616
1.815     0.401684
1.8155     0.40155
1.816     0.401738
1.8165     0.401589
1.817     0.40178
1.8175     0.40159
1.818     0.401688
1.8185     0.401733
1.819     0.401579
1.8195     0.401507
1.82     0.401503
1.8205     0.401567
1.821     0.401323
1.8215     0.401415
1.822     0.401577
1.8225     0.401532
1.823     0.401502
1.8235     0.401659
1.824     0.401764
1.8245     0.401737
1.825     0.401963
1.8255     0.401833
1.826     0.401605
1.8265     0.401925
1.827     0.401756
1.8275     0.401614
1.828     0.401766
1.8285     0.401515
1.829     0.401731
1.8295     0.401682
1.83     0.401462
1.8305     0.401526
1.831     0.401382
1.8315     0.401591
1.832     0.401474
1.8325     0.401562
1.833     0.401515
1.8335     0.401526
1.834     0.401727
1.8345     0.401718
1.835     0.401718
1.8355     0.401766
1.836     0.401938
1.8365     0.401757
1.837     0.401834
1.8375     0.401832
1.838     0.402015
1.8385     0.401796
1.839     0.401613
1.8395     0.401403
1.84     0.401489
1.8405     0.401562
1.841     0.401444
1.8415     0.401598
1.842     0.401309
1.8425     0.401655
1.843     0.401758
1.8435     0.401804
1.844     0.40187
1.8445     0.401741
1.845     0.401883
1.8455     0.402097
1.846     0.402155
1.8465     0.401915
1.847     0.401783
1.8475     0.401839
1.848     0.401866
1.8485     0.401684
1.849     0.401766
1.8495     0.401425
1.85     0.401625
1.8505     0.401502
1.851     0.401513
1.8515     0.401554
1.852     0.401531
1.8525     0.401662
1.853     0.40172
1.8535     0.401633
1.854     0.401628
1.8545     0.401984
1.855     0.401922
1.8555     0.40185
1.856     0.401981
1.8565     0.401878
1.857     0.401911
1.8575     0.40187
1.858     0.40172
1.8585     0.401564
1.859     0.401741
1.8595     0.401812
1.86     0.401731
1.8605     0.40168
1.861     0.401606
1.8615     0.401533
1.862     0.401473
1.8625     0.401623
1.863     0.401562
1.8635     0.401753
1.864     0.401796
1.8645     0.402005
1.865     0.401865
1.8655     0.401916
1.866     0.401977
1.8665     0.401948
1.867     0.401867
1.8675     0.401759
1.868     0.401774
1.8685     0.401716
1.869     0.401719
1.8695     0.401482
1.87     0.401474
1.8705     0.401554
1.871     0.401557
1.8715     0.401393
1.872     0.401578
1.8725     0.401597
1.873     0.401726
1.8735     0.401984
1.874     0.40184
1.8745     0.401718
1.875     0.40178
1.8755     0.401901
1.876     0.401894
1.8765     0.401831
1.877     0.401797
1.8775     0.402024
1.878     0.401838
1.8785     0.401818
1.879     0.40173
1.8795     0.401596
1.88     0.40162
1.8805     0.401608
1.881     0.401464
1.8815     0.401505
1.882     0.40156
1.8825     0.4018
1.883     0.401664
1.8835     0.401838
1.884     0.401663
1.8845     0.401825
1.885     0.401944
1.8855     0.401899
1.886     0.402001
1.8865     0.401889
1.887     0.401833
1.8875     0.401927
1.888     0.401756
1.8885     0.401779
1.889     0.401781
1.8895     0.401649
1.89     0.401604
1.8905     0.401486
1.891     0.401542
1.8915     0.401556
1.892     0.401673
1.8925     0.401752
1.893     0.401826
1.8935     0.401813
1.894     0.40158
1.8945     0.401741
1.895     0.401856
1.8955     0.402057
1.896     0.402113
1.8965     0.401895
1.897     0.402001
1.8975     0.401888
1.898     0.401766
1.8985     0.401808
1.899     0.401704
1.8995     0.401657
1.9     0.401745
1.9005     0.401734
1.901     0.401852
1.9015     0.401822
1.902     0.401696
1.9025     0.401836
1.903     0.401763
1.9035     0.401957
1.904     0.401891
1.9045     0.402015
1.905     0.402077
1.9055     0.402065
1.906     0.402193
1.9065     0.402097
1.907     0.402223
1.9075     0.402082
1.908     0.402025
1.9085     0.40183
1.909     0.401991
1.9095     0.401772
1.91     0.40177
1.9105     0.401657
1.911     0.40179
1.9115     0.401762
1.912     0.401733
1.9125     0.401868
1.913     0.40202
1.9135     0.402232
1.914     0.402196
1.9145     0.402118
1.915     0.402332
1.9155     0.402327
1.916     0.402241
1.9165     0.402221
1.917     0.402106
1.9175     0.402257
1.918     0.402036
1.9185     0.401982
1.919     0.401945
1.9195     0.401993
1.92     0.402099
1.9205     0.401878
1.921     0.402166
1.9215     0.401896
1.922     0.401979
1.9225     0.401949
1.923     0.402125
1.9235     0.402318
1.924     0.40244
1.9245     0.402252
1.925     0.402454
1.9255     0.402475
1.926     0.402527
1.9265     0.402503
1.927     0.402522
1.9275     0.402176
1.928     0.402223
1.9285     0.402249
1.929     0.402052
1.9295     0.40222
1.93     0.401977
1.9305     0.402023
1.931     0.402071
1.9315     0.402093
1.932     0.402086
1.9325     0.402245
1.933     0.402309
1.9335     0.402525
1.934     0.402554
1.9345     0.402493
1.935     0.402515
1.9355     0.402469
1.936     0.402538
1.9365     0.402654
1.937     0.402494
1.9375     0.402476
1.938     0.402376
1.9385     0.402619
1.939     0.402382
1.9395     0.402179
1.94     0.402218
1.9405     0.402082
1.941     0.402292
1.9415     0.402209
1.942     0.402346
1.9425     0.402445
1.943     0.402605
1.9435     0.402676
1.944     0.402507
1.9445     0.402726
1.945     0.402578
1.9455     0.402726
1.946     0.402699
1.9465     0.402831
1.947     0.40266
1.9475     0.402608
1.948     0.402674
1.9485     0.402546
1.949     0.402618
1.9495     0.402572
1.95     0.402344
1.9505     0.402476
1.951     0.402377
1.9515     0.40255
1.952     0.402483
1.9525     0.402605
1.953     0.40263
1.9535     0.402767
1.954     0.402815
1.9545     0.40272
1.955     0.402872
1.9555     0.40289
1.956     0.402873
1.9565     0.402924
1.957     0.402761
1.9575     0.402774
1.958     0.402725
1.9585     0.402637
1.959     0.402539
1.9595     0.402558
1.96     0.402584
1.9605     0.402727
1.961     0.402836
1.9615     0.402654
1.962     0.402827
1.9625     0.402657
1.963     0.402972
1.9635     0.402829
1.964     0.402908
1.9645     0.403144
1.965     0.402954
1.9655     0.402978
1.966     0.402982
1.9665     0.402973
1.967     0.403208
1.9675     0.403028
1.968     0.402919
1.9685     0.402926
1.969     0.402846
1.9695     0.402685
1.97     0.402661
1.9705     0.402612
1.971     0.402828
1.9715     0.402903
1.972     0.402847
1.9725     0.402882
1.973     0.402999
1.9735     0.402997
1.974     0.403134
1.9745     0.403164
1.975     0.403183
1.9755     0.403155
1.976     0.403095
1.9765     0.40299
1.977     0.402853
1.9775     0.402828
1.978     0.402855
1.9785     0.402891
1.979     0.402865
1.9795     0.40269
1.98     0.402613
1.9805     0.402972
1.981     0.402699
1.9815     0.402827
1.982     0.40286
1.9825     0.402987
1.983     0.403236
1.9835     0.403156
1.984     0.403156
1.9845     0.403238
1.985     0.403236
1.9855     0.403149
1.986     0.403106
1.9865     0.403157
1.987     0.403142
1.9875     0.402822
1.988     0.403098
1.9885     0.402953
1.989     0.402709
1.9895     0.402965
1.99     0.402737
1.9905     0.402736
1.991     0.402865
1.9915     0.402844
1.992     0.402784
1.9925     0.402936
1.993     0.402966
1.9935     0.402817
1.994     0.403042
1.9945     0.402999
1.995     0.402917
1.9955     0.403082
1.996     0.402866
1.9965     0.402811
1.997     0.403013
1.9975     0.402873
1.998     0.402876
1.9985     0.40252
1.999     0.402697
1.9995     0.40268
2     0.402512
1
Don`t Show mark
Exponential decrease
0.400627
1.03872
1000
0.001
1111
64
Automatic fit
Reference is not zero
Graph
0.400627
1.03872
0
Measured value
0.0005
2
0
Time (sec)
