# Supplementary material for: Lactone Enolates of Isochroman-3-ones and 2-Coumaranones: Quantification of Their Nucleophilicity in DMSO and Conjugate Additions to Chalcones
Source: J Org Chem. 2024 Apr 30;89(10):6915–28. doi: 10.1021/acs.joc.4c00277 (PMC11110064; doi:10.1021/acs.joc.4c00277)
Supplement: Supplementary file 2 — jo4c00277_si_002.zip [file jo4c00277_si_002.zip › 5+6f coumaranone_mF-tBu/30equiv-CH-Acid-mF-tBu-370nm.txt]

ProDataTSV

Title: 

Remarks:
#User: SX User
#HV (Absorbance channel): 436.661
#Samples per point: 40
#Sample period: 12.5 us
#Temperature: 20.02 C
#Cell type: Stopped Flow
#Pathlength: 10
Time Stamp : 2023/02/08 15:39:01
The data was saved to file : C:\Users\SX User\Documents\My Data\aija\5-membered CH-Acid-mF-tBu\30equiv-CH-Acid-mF-tBu-370nm.txt.


Last Modified: Wed Feb 08 15:39:17 2023 by unknown.

Options:

History: 
User : SX User

Version : SX v.4.5.0.9 Build : Aug 18 2015 12:03:04

DataStore created and initialized for data acquisition.

Time Stamp : Wed Feb 08 15:38:05 2023


----------------------------------------------------


User : SX User

Version : SX v.4.5.0.9 Build : Aug 18 2015 12:03:04

Averaged Traces : 

\..0

\..1

\..2

\..3

\..4

New line :  \..Average::0

Time Stamp : Wed Feb 08 15:38:51 2023


----------------------------------------------------


User : SX User

Version : SX v.4.5.0.9 Build : Aug 18 2015 12:03:04

DataStore created and initialized for data acquisition.

Time Stamp : Wed Feb 08 15:39:01 2023


----------------------------------------------------


Available Dimensions:	2
Time	4000 time points over 2s,linear,oversampled,external trigger,pressure hold in operation
Repeat	1 repeats in set., -iter option selected

Available Properties: 	1
Absorbance	

Data:


Absorbance
Time	Repeat
	5	
0.0005	1.03337
0.001	1.03548
0.0015	1.03729
0.002	1.03872
0.0025	1.03812
0.003	1.03604
0.0035	1.03438
0.004	1.03219
0.0045	1.03077
0.005	1.02929
0.0055	1.02856
0.006	1.02775
0.0065	1.02685
0.007	1.02626
0.0075	1.02521
0.008	1.02418
0.0085	1.02348
0.009	1.02229
0.0095	1.02164
0.01	1.02042
0.0105	1.01922
0.011	1.01807
0.0115	1.01648
0.012	1.01532
0.0125	1.01416
0.013	1.0126
0.0135	1.01104
0.014	1.00986
0.0145	1.00853
0.015	1.00736
0.0155	1.0064
0.016	1.00566
0.0165	1.00472
0.017	1.00371
0.0175	1.00311
0.018	1.00291
0.0185	1.0018
0.019	1.00126
0.0195	1.00018
0.02	0.99881
0.0205	0.997433
0.021	0.995774
0.0215	0.994368
0.022	0.993168
0.0225	0.992047
0.023	0.991042
0.0235	0.989619
0.024	0.988818
0.0245	0.98758
0.025	0.986639
0.0255	0.985933
0.026	0.984769
0.0265	0.98372
0.027	0.98264
0.0275	0.981581
0.028	0.980236
0.0285	0.979566
0.029	0.978673
0.0295	0.977998
0.03	0.977594
0.0305	0.976602
0.031	0.975852
0.0315	0.974362
0.032	0.973019
0.0325	0.971474
0.033	0.969943
0.0335	0.968257
0.034	0.967374
0.0345	0.965842
0.035	0.964984
0.0355	0.964128
0.036	0.963367
0.0365	0.962551
0.037	0.962395
0.0375	0.961709
0.038	0.96061
0.0385	0.959462
0.039	0.9585
0.0395	0.957504
0.04	0.955995
0.0405	0.954952
0.041	0.954009
0.0415	0.952873
0.042	0.951582
0.0425	0.950144
0.043	0.949259
0.0435	0.947983
0.044	0.946628
0.0445	0.945453
0.045	0.944265
0.0455	0.943192
0.046	0.942633
0.0465	0.941897
0.047	0.94105
0.0475	0.940222
0.048	0.939751
0.0485	0.93871
0.049	0.937976
0.0495	0.936478
0.05	0.935513
0.0505	0.933985
0.051	0.932651
0.0515	0.931552
0.052	0.930609
0.0525	0.929659
0.053	0.92878
0.0535	0.9275
0.054	0.926148
0.0545	0.92502
0.055	0.92374
0.0555	0.922593
0.056	0.921866
0.0565	0.921044
0.057	0.920013
0.0575	0.919563
0.058	0.918874
0.0585	0.918119
0.059	0.917645
0.0595	0.916776
0.06	0.915793
0.0605	0.914315
0.061	0.912999
0.0615	0.911986
0.062	0.910423
0.0625	0.909036
0.063	0.907689
0.0635	0.906711
0.064	0.905757
0.0645	0.905018
0.065	0.90428
0.0655	0.903256
0.066	0.902197
0.0665	0.901726
0.067	0.900571
0.0675	0.900068
0.068	0.898928
0.0685	0.897866
0.069	0.896984
0.0695	0.895908
0.07	0.895159
0.0705	0.894138
0.071	0.89313
0.0715	0.892375
0.072	0.891234
0.0725	0.889567
0.073	0.888691
0.0735	0.88743
0.074	0.886361
0.0745	0.88527
0.075	0.884474
0.0755	0.883622
0.076	0.882905
0.0765	0.882037
0.077	0.881698
0.0775	0.880758
0.078	0.880162
0.0785	0.879413
0.079	0.878268
0.0795	0.876931
0.08	0.875949
0.0805	0.874874
0.081	0.87388
0.0815	0.872957
0.082	0.871528
0.0825	0.870628
0.083	0.869376
0.0835	0.868563
0.084	0.86725
0.0845	0.86636
0.085	0.865289
0.0855	0.864338
0.086	0.863854
0.0865	0.863044
0.087	0.862077
0.0875	0.861902
0.088	0.861104
0.0885	0.860284
0.089	0.859524
0.0895	0.858355
0.09	0.857565
0.0905	0.856239
0.091	0.855333
0.0915	0.854052
0.092	0.852807
0.0925	0.851824
0.093	0.850763
0.0935	0.849958
0.094	0.849183
0.0945	0.848546
0.095	0.84798
0.0955	0.846959
0.096	0.846374
0.0965	0.845205
0.097	0.844296
0.0975	0.843289
0.098	0.842694
0.0985	0.841549
0.099	0.841081
0.0995	0.840011
0.1	0.839356
0.1005	0.838548
0.101	0.837674
0.1015	0.836536
0.102	0.835572
0.1025	0.834426
0.103	0.833098
0.1035	0.831666
0.104	0.830855
0.1045	0.829942
0.105	0.828777
0.1055	0.828399
0.106	0.827789
0.1065	0.827561
0.107	0.826851
0.1075	0.826174
0.108	0.825682
0.1085	0.824522
0.109	0.823387
0.1095	0.822214
0.11	0.821171
0.1105	0.820119
0.111	0.819164
0.1115	0.818021
0.112	0.817202
0.1125	0.816434
0.113	0.815573
0.1135	0.814591
0.114	0.813996
0.1145	0.813013
0.115	0.81197
0.1155	0.811325
0.116	0.810409
0.1165	0.809516
0.117	0.808899
0.1175	0.808496
0.118	0.807855
0.1185	0.806903
0.119	0.806183
0.1195	0.80516
0.12	0.804208
0.1205	0.803405
0.121	0.802255
0.1215	0.801103
0.122	0.800103
0.1225	0.799359
0.123	0.798433
0.1235	0.797387
0.124	0.79652
0.1245	0.795748
0.125	0.795245
0.1255	0.794348
0.126	0.793606
0.1265	0.793056
0.127	0.792017
0.1275	0.791469
0.128	0.790948
0.1285	0.790091
0.129	0.789395
0.1295	0.788536
0.13	0.787667
0.1305	0.786932
0.131	0.785976
0.1315	0.785066
0.132	0.783733
0.1325	0.782821
0.133	0.782135
0.1335	0.781103
0.134	0.780289
0.1345	0.779341
0.135	0.779248
0.1355	0.778559
0.136	0.777733
0.1365	0.777221
0.137	0.776819
0.1375	0.776068
0.138	0.775016
0.1385	0.774044
0.139	0.773368
0.1395	0.772573
0.14	0.771347
0.1405	0.770784
0.141	0.769788
0.1415	0.769309
0.142	0.768377
0.1425	0.767444
0.143	0.766872
0.1435	0.765843
0.144	0.765025
0.1445	0.764146
0.145	0.763196
0.1455	0.762516
0.146	0.761561
0.1465	0.760982
0.147	0.760729
0.1475	0.760175
0.148	0.75957
0.1485	0.758873
0.149	0.758454
0.1495	0.757771
0.15	0.7567
0.1505	0.755535
0.151	0.754646
0.1515	0.753566
0.152	0.752753
0.1525	0.75149
0.153	0.750891
0.1535	0.750222
0.154	0.749581
0.1545	0.749303
0.155	0.748714
0.1555	0.748028
0.156	0.747541
0.1565	0.746498
0.157	0.746116
0.1575	0.745238
0.158	0.744561
0.1585	0.743692
0.159	0.743367
0.1595	0.74247
0.16	0.741626
0.1605	0.74074
0.161	0.740087
0.1615	0.739456
0.162	0.738527
0.1625	0.737267
0.163	0.736669
0.1635	0.735861
0.164	0.735272
0.1645	0.734278
0.165	0.733802
0.1655	0.733495
0.166	0.732637
0.1665	0.731935
0.167	0.731735
0.1675	0.730855
0.168	0.730266
0.1685	0.729623
0.169	0.728712
0.1695	0.728146
0.17	0.727291
0.1705	0.726475
0.171	0.725879
0.1715	0.72513
0.172	0.724272
0.1725	0.723557
0.173	0.722755
0.1735	0.721743
0.174	0.721147
0.1745	0.720523
0.175	0.719922
0.1755	0.719321
0.176	0.718684
0.1765	0.718536
0.177	0.71804
0.1775	0.717733
0.178	0.716852
0.1785	0.716114
0.179	0.71541
0.1795	0.714639
0.18	0.713717
0.1805	0.712965
0.181	0.711983
0.1815	0.711167
0.182	0.710536
0.1825	0.70992
0.183	0.709458
0.1835	0.708875
0.184	0.708109
0.1845	0.707769
0.185	0.70709
0.1855	0.706658
0.186	0.705486
0.1865	0.704923
0.187	0.704536
0.1875	0.703698
0.188	0.703255
0.1885	0.702796
0.189	0.702184
0.1895	0.701584
0.19	0.701212
0.1905	0.700175
0.191	0.69967
0.1915	0.69888
0.192	0.69796
0.1925	0.6968
0.193	0.695779
0.1935	0.695397
0.194	0.695045
0.1945	0.694544
0.195	0.694082
0.1955	0.694037
0.196	0.693455
0.1965	0.693003
0.197	0.692638
0.1975	0.692033
0.198	0.691156
0.1985	0.690442
0.199	0.689623
0.1995	0.689057
0.2	0.688394
0.2005	0.687669
0.201	0.686906
0.2015	0.68662
0.202	0.68574
0.2025	0.685086
0.203	0.684614
0.2035	0.683847
0.204	0.683152
0.2045	0.682699
0.205	0.682378
0.2055	0.681668
0.206	0.681381
0.2065	0.680849
0.207	0.680656
0.2075	0.679904
0.208	0.679338
0.2085	0.678686
0.209	0.678205
0.2095	0.677438
0.21	0.676714
0.2105	0.676187
0.211	0.675231
0.2115	0.674592
0.212	0.674277
0.2125	0.673515
0.213	0.673098
0.2135	0.672346
0.214	0.671984
0.2145	0.671382
0.215	0.670666
0.2155	0.670065
0.216	0.66984
0.2165	0.669394
0.217	0.668839
0.2175	0.668695
0.218	0.668341
0.2185	0.66775
0.219	0.667145
0.2195	0.666604
0.22	0.665991
0.2205	0.665168
0.221	0.66432
0.2215	0.663581
0.222	0.663033
0.2225	0.662331
0.223	0.661589
0.2235	0.661321
0.224	0.660914
0.2245	0.660501
0.225	0.660362
0.2255	0.659779
0.226	0.659585
0.2265	0.659037
0.227	0.658481
0.2275	0.657691
0.228	0.65695
0.2285	0.656245
0.229	0.655822
0.2295	0.6551
0.23	0.654772
0.2305	0.654392
0.231	0.653651
0.2315	0.653401
0.232	0.652774
0.2325	0.652437
0.233	0.651548
0.2335	0.65113
0.234	0.650245
0.2345	0.649996
0.235	0.649237
0.2355	0.649038
0.236	0.648421
0.2365	0.648461
0.237	0.648019
0.2375	0.647619
0.238	0.64732
0.2385	0.646576
0.239	0.64616
0.2395	0.645616
0.24	0.644769
0.2405	0.644277
0.241	0.643594
0.2415	0.642668
0.242	0.642133
0.2425	0.641658
0.243	0.641265
0.2435	0.640668
0.244	0.640222
0.2445	0.63999
0.245	0.63976
0.2455	0.63952
0.246	0.639047
0.2465	0.638679
0.247	0.63798
0.2475	0.637217
0.248	0.636863
0.2485	0.636441
0.249	0.635894
0.2495	0.635214
0.25	0.634978
0.2505	0.634371
0.251	0.633537
0.2515	0.633045
0.252	0.632444
0.2525	0.631808
0.253	0.631333
0.2535	0.63099
0.254	0.630538
0.2545	0.630214
0.255	0.629525
0.2555	0.629366
0.256	0.629006
0.2565	0.628569
0.257	0.628278
0.2575	0.627597
0.258	0.627045
0.2585	0.62656
0.259	0.62628
0.2595	0.625768
0.26	0.625178
0.2605	0.624752
0.261	0.624258
0.2615	0.623523
0.262	0.622989
0.2625	0.622456
0.263	0.621704
0.2635	0.621291
0.264	0.620656
0.2645	0.620357
0.265	0.620108
0.2655	0.619779
0.266	0.619832
0.2665	0.619307
0.267	0.619114
0.2675	0.618618
0.268	0.618
0.2685	0.617089
0.269	0.61678
0.2695	0.61609
0.27	0.615469
0.2705	0.614647
0.271	0.61449
0.2715	0.614035
0.272	0.61366
0.2725	0.613193
0.273	0.612974
0.2735	0.612671
0.274	0.612327
0.2745	0.611749
0.275	0.611078
0.2755	0.610841
0.276	0.610321
0.2765	0.609891
0.277	0.609688
0.2775	0.609165
0.278	0.608745
0.2785	0.608755
0.279	0.608191
0.2795	0.608291
0.28	0.60758
0.2805	0.606632
0.281	0.606121
0.2815	0.605415
0.282	0.60463
0.2825	0.604187
0.283	0.603789
0.2835	0.603847
0.284	0.603481
0.2845	0.603119
0.285	0.602801
0.2855	0.602599
0.286	0.602179
0.2865	0.6018
0.287	0.601219
0.2875	0.600636
0.288	0.600511
0.2885	0.599989
0.289	0.599639
0.2895	0.599105
0.29	0.598491
0.2905	0.598094
0.291	0.597746
0.2915	0.597138
0.292	0.596843
0.2925	0.596199
0.293	0.595653
0.2935	0.595431
0.294	0.595168
0.2945	0.594805
0.295	0.594487
0.2955	0.594383
0.296	0.594011
0.2965	0.59376
0.297	0.593496
0.2975	0.592828
0.298	0.592378
0.2985	0.591946
0.299	0.591555
0.2995	0.59076
0.3	0.590562
0.3005	0.590205
0.301	0.589862
0.3015	0.589482
0.302	0.588961
0.3025	0.588737
0.303	0.588204
0.3035	0.587781
0.304	0.587371
0.3045	0.586925
0.305	0.5865
0.3055	0.586283
0.306	0.585833
0.3065	0.585722
0.307	0.585411
0.3075	0.585288
0.308	0.584986
0.3085	0.584504
0.309	0.584134
0.3095	0.583297
0.31	0.582862
0.3105	0.582394
0.311	0.581636
0.3115	0.581304
0.312	0.580713
0.3125	0.580562
0.313	0.580336
0.3135	0.579981
0.314	0.580014
0.3145	0.579976
0.315	0.579646
0.3155	0.579139
0.316	0.578608
0.3165	0.578455
0.317	0.578089
0.3175	0.577432
0.318	0.576985
0.3185	0.576797
0.319	0.576247
0.3195	0.575906
0.32	0.575523
0.3205	0.575345
0.321	0.57487
0.3215	0.57451
0.322	0.574209
0.3225	0.573666
0.323	0.573292
0.3235	0.572811
0.324	0.572231
0.3245	0.571964
0.325	0.571642
0.3255	0.571779
0.326	0.571516
0.3265	0.571253
0.327	0.571112
0.3275	0.570676
0.328	0.570407
0.3285	0.569946
0.329	0.569378
0.3295	0.568773
0.33	0.568676
0.3305	0.567979
0.331	0.567613
0.3315	0.567054
0.332	0.566903
0.3325	0.566483
0.333	0.566301
0.3335	0.565944
0.334	0.565546
0.3345	0.565323
0.335	0.565306
0.3355	0.565096
0.336	0.564425
0.3365	0.564171
0.337	0.564048
0.3375	0.563835
0.338	0.563455
0.3385	0.562953
0.339	0.562454
0.3395	0.56235
0.34	0.56194
0.3405	0.561328
0.341	0.560692
0.3415	0.560215
0.342	0.560148
0.3425	0.560245
0.343	0.559535
0.3435	0.55955
0.344	0.559084
0.3445	0.55897
0.345	0.558641
0.3455	0.558245
0.346	0.558055
0.3465	0.557903
0.347	0.557457
0.3475	0.5569
0.348	0.556825
0.3485	0.556589
0.349	0.556252
0.3495	0.555824
0.35	0.555457
0.3505	0.555136
0.351	0.554697
0.3515	0.554107
0.352	0.55367
0.3525	0.553335
0.353	0.55291
0.3535	0.552615
0.354	0.552319
0.3545	0.552578
0.355	0.552224
0.3555	0.552143
0.356	0.552296
0.3565	0.551926
0.357	0.551513
0.3575	0.551142
0.358	0.550705
0.3585	0.549936
0.359	0.54952
0.3595	0.549109
0.36	0.548866
0.3605	0.548679
0.361	0.548498
0.3615	0.548398
0.362	0.547931
0.3625	0.547782
0.363	0.547608
0.3635	0.547334
0.364	0.546887
0.3645	0.546355
0.365	0.546085
0.3655	0.546142
0.366	0.545755
0.3665	0.545531
0.367	0.54525
0.3675	0.545056
0.368	0.544788
0.3685	0.544504
0.369	0.544196
0.3695	0.543651
0.37	0.543111
0.3705	0.542653
0.371	0.542518
0.3715	0.542037
0.372	0.541596
0.3725	0.54158
0.373	0.541122
0.3735	0.540993
0.374	0.540841
0.3745	0.540691
0.375	0.54046
0.3755	0.540356
0.376	0.540059
0.3765	0.53973
0.377	0.539523
0.3775	0.539464
0.378	0.539204
0.3785	0.538622
0.379	0.538191
0.3795	0.537977
0.38	0.537598
0.3805	0.537326
0.381	0.536644
0.3815	0.536369
0.382	0.536032
0.3825	0.535833
0.383	0.535639
0.3835	0.535439
0.384	0.535587
0.3845	0.535369
0.385	0.534923
0.3855	0.53486
0.386	0.53471
0.3865	0.534297
0.387	0.533917
0.3875	0.53369
0.388	0.533307
0.3885	0.532802
0.389	0.532489
0.3895	0.532274
0.39	0.532003
0.3905	0.53161
0.391	0.531502
0.3915	0.531302
0.392	0.530974
0.3925	0.530746
0.393	0.530359
0.3935	0.529802
0.394	0.529764
0.3945	0.52937
0.395	0.529237
0.3955	0.529148
0.396	0.528973
0.3965	0.529013
0.397	0.528759
0.3975	0.528628
0.398	0.528317
0.3985	0.527902
0.399	0.527467
0.3995	0.526859
0.4	0.526408
0.4005	0.526338
0.401	0.525975
0.4015	0.525575
0.402	0.525294
0.4025	0.52525
0.403	0.525389
0.4035	0.525249
0.404	0.525271
0.4045	0.52469
0.405	0.524714
0.4055	0.524339
0.406	0.523956
0.4065	0.523951
0.407	0.523419
0.4075	0.522954
0.408	0.522793
0.4085	0.522585
0.409	0.522379
0.4095	0.522233
0.41	0.521852
0.4105	0.521504
0.411	0.521464
0.4115	0.520978
0.412	0.520501
0.4125	0.520419
0.413	0.520265
0.4135	0.520056
0.414	0.519691
0.4145	0.519522
0.415	0.519487
0.4155	0.519446
0.416	0.519262
0.4165	0.51918
0.417	0.518792
0.4175	0.518465
0.418	0.51831
0.4185	0.5177
0.419	0.517534
0.4195	0.517245
0.42	0.51689
0.4205	0.516635
0.421	0.516618
0.4215	0.516162
0.422	0.516133
0.4225	0.515862
0.423	0.515468
0.4235	0.515281
0.424	0.515155
0.4245	0.515006
0.425	0.515069
0.4255	0.514946
0.426	0.51476
0.4265	0.514613
0.427	0.514445
0.4275	0.514143
0.428	0.513661
0.4285	0.513403
0.429	0.513092
0.4295	0.512605
0.43	0.512288
0.4305	0.512103
0.431	0.511944
0.4315	0.511852
0.432	0.511526
0.4325	0.511554
0.433	0.511398
0.4335	0.511309
0.434	0.511042
0.4345	0.510697
0.435	0.510332
0.4355	0.510243
0.436	0.510026
0.4365	0.509922
0.437	0.509566
0.4375	0.509524
0.438	0.509152
0.4385	0.509205
0.439	0.508837
0.4395	0.508659
0.44	0.508299
0.4405	0.507804
0.441	0.507565
0.4415	0.507148
0.442	0.506767
0.4425	0.506758
0.443	0.506614
0.4435	0.506527
0.444	0.506477
0.4445	0.506732
0.445	0.506415
0.4455	0.506486
0.446	0.505997
0.4465	0.505816
0.447	0.505464
0.4475	0.505152
0.448	0.504754
0.4485	0.504354
0.449	0.504087
0.4495	0.503725
0.45	0.503652
0.4505	0.503538
0.451	0.503576
0.4515	0.503278
0.452	0.502933
0.4525	0.502899
0.453	0.502649
0.4535	0.502237
0.454	0.502082
0.4545	0.501958
0.455	0.501888
0.4555	0.501704
0.456	0.5012
0.4565	0.50123
0.457	0.500889
0.4575	0.500874
0.458	0.500556
0.4585	0.500217
0.459	0.499962
0.4595	0.499477
0.46	0.499366
0.4605	0.499044
0.461	0.498725
0.4615	0.49842
0.462	0.498422
0.4625	0.498215
0.463	0.498088
0.4635	0.49802
0.464	0.49777
0.4645	0.497444
0.465	0.497342
0.4655	0.497301
0.466	0.497224
0.4665	0.496992
0.467	0.496579
0.4675	0.496554
0.468	0.496252
0.4685	0.496013
0.469	0.495589
0.4695	0.495527
0.47	0.494778
0.4705	0.49459
0.471	0.494262
0.4715	0.494176
0.472	0.494041
0.4725	0.493905
0.473	0.493828
0.4735	0.493685
0.474	0.49369
0.4745	0.493626
0.475	0.493539
0.4755	0.493091
0.476	0.492629
0.4765	0.49257
0.477	0.492464
0.4775	0.492068
0.478	0.491691
0.4785	0.491448
0.479	0.491319
0.4795	0.491217
0.48	0.491137
0.4805	0.490892
0.481	0.490694
0.4815	0.490214
0.482	0.489962
0.4825	0.489677
0.483	0.489487
0.4835	0.489384
0.484	0.489224
0.4845	0.489289
0.485	0.489103
0.4855	0.489193
0.486	0.488758
0.4865	0.488645
0.487	0.488513
0.4875	0.488535
0.488	0.488213
0.4885	0.487612
0.489	0.487353
0.4895	0.486866
0.49	0.486573
0.4905	0.486244
0.491	0.48616
0.4915	0.486023
0.492	0.486131
0.4925	0.485895
0.493	0.485987
0.4935	0.485834
0.494	0.485676
0.4945	0.485603
0.495	0.485321
0.4955	0.485226
0.496	0.484814
0.4965	0.484767
0.497	0.484717
0.4975	0.48428
0.498	0.48412
0.4985	0.484131
0.499	0.48369
0.4995	0.483292
0.5	0.483272
0.5005	0.483083
0.501	0.48302
0.5015	0.482814
0.502	0.482398
0.5025	0.482304
0.503	0.48227
0.5035	0.482071
0.504	0.482025
0.5045	0.482122
0.505	0.482111
0.5055	0.4819
0.506	0.481733
0.5065	0.481496
0.507	0.481202
0.5075	0.481072
0.508	0.480722
0.5085	0.480533
0.509	0.480459
0.5095	0.480287
0.51	0.479908
0.5105	0.479664
0.511	0.47981
0.5115	0.479341
0.512	0.479333
0.5125	0.479065
0.513	0.479081
0.5135	0.47899
0.514	0.478879
0.5145	0.478999
0.515	0.478933
0.5155	0.478802
0.516	0.478754
0.5165	0.47855
0.517	0.477985
0.5175	0.478077
0.518	0.477551
0.5185	0.477343
0.519	0.477175
0.5195	0.476862
0.52	0.476663
0.5205	0.476734
0.521	0.476592
0.5215	0.476594
0.522	0.47657
0.5225	0.476454
0.523	0.476341
0.5235	0.476245
0.524	0.475875
0.5245	0.475804
0.525	0.475557
0.5255	0.475467
0.526	0.475315
0.5265	0.475158
0.527	0.475363
0.5275	0.475107
0.528	0.474913
0.5285	0.474724
0.529	0.474447
0.5295	0.474314
0.53	0.473872
0.5305	0.473689
0.531	0.473548
0.5315	0.473371
0.532	0.473031
0.5325	0.473134
0.533	0.473449
0.5335	0.473342
0.534	0.473221
0.5345	0.473192
0.535	0.473176
0.5355	0.472907
0.536	0.472638
0.5365	0.472408
0.537	0.472363
0.5375	0.472163
0.538	0.471693
0.5385	0.471628
0.539	0.471303
0.5395	0.471312
0.54	0.471301
0.5405	0.470978
0.541	0.470795
0.5415	0.470721
0.542	0.470776
0.5425	0.470727
0.543	0.470319
0.5435	0.470372
0.544	0.470217
0.5445	0.470292
0.545	0.470122
0.5455	0.47022
0.546	0.469911
0.5465	0.469742
0.547	0.469522
0.5475	0.469305
0.548	0.469145
0.5485	0.468804
0.549	0.468788
0.5495	0.468697
0.55	0.468693
0.5505	0.468364
0.551	0.468187
0.5515	0.468037
0.552	0.468048
0.5525	0.468017
0.553	0.467792
0.5535	0.467602
0.554	0.467606
0.5545	0.467136
0.555	0.467211
0.5555	0.467436
0.556	0.467471
0.5565	0.467136
0.557	0.46695
0.5575	0.466882
0.558	0.466654
0.5585	0.466462
0.559	0.466309
0.5595	0.46569
0.56	0.465558
0.5605	0.465589
0.561	0.465292
0.5615	0.465239
0.562	0.465411
0.5625	0.465681
0.563	0.465439
0.5635	0.465459
0.564	0.465442
0.5645	0.465169
0.565	0.464922
0.5655	0.464931
0.566	0.46458
0.5665	0.464463
0.567	0.46406
0.5675	0.464084
0.568	0.464204
0.5685	0.464115
0.569	0.463771
0.5695	0.463744
0.57	0.463784
0.5705	0.463398
0.571	0.463185
0.5715	0.462902
0.572	0.462888
0.5725	0.462834
0.573	0.462637
0.5735	0.462448
0.574	0.462658
0.5745	0.462512
0.575	0.462618
0.5755	0.462619
0.576	0.462505
0.5765	0.462345
0.577	0.462224
0.5775	0.461965
0.578	0.461722
0.5785	0.461262
0.579	0.461094
0.5795	0.460907
0.58	0.460878
0.5805	0.460714
0.581	0.460752
0.5815	0.460443
0.582	0.46066
0.5825	0.460696
0.583	0.460442
0.5835	0.460439
0.584	0.460504
0.5845	0.460355
0.585	0.460178
0.5855	0.460084
0.586	0.459871
0.5865	0.460058
0.587	0.459829
0.5875	0.459522
0.588	0.459252
0.5885	0.458991
0.589	0.458879
0.5895	0.458788
0.59	0.458768
0.5905	0.458467
0.591	0.45831
0.5915	0.458372
0.592	0.458597
0.5925	0.45847
0.593	0.458342
0.5935	0.45824
0.594	0.458223
0.5945	0.458159
0.595	0.457754
0.5955	0.457635
0.596	0.45758
0.5965	0.457495
0.597	0.457305
0.5975	0.457144
0.598	0.457169
0.5985	0.456817
0.599	0.456876
0.5995	0.45662
0.6	0.456457
0.6005	0.456222
0.601	0.456032
0.6015	0.45583
0.602	0.455835
0.6025	0.455698
0.603	0.455885
0.6035	0.456047
0.604	0.45587
0.6045	0.45591
0.605	0.455839
0.6055	0.455706
0.606	0.455539
0.6065	0.45526
0.607	0.454992
0.6075	0.454745
0.608	0.454554
0.6085	0.454332
0.609	0.454226
0.6095	0.45421
0.61	0.454142
0.6105	0.454111
0.611	0.454037
0.6115	0.453974
0.612	0.45382
0.6125	0.453704
0.613	0.453726
0.6135	0.453636
0.614	0.453462
0.6145	0.453027
0.615	0.453122
0.6155	0.45312
0.616	0.453148
0.6165	0.453055
0.617	0.452802
0.6175	0.452974
0.618	0.452662
0.6185	0.452485
0.619	0.452051
0.6195	0.45188
0.62	0.451588
0.6205	0.451625
0.621	0.451298
0.6215	0.451361
0.622	0.451338
0.6225	0.451326
0.623	0.451506
0.6235	0.451392
0.624	0.451383
0.6245	0.451227
0.625	0.451114
0.6255	0.450894
0.626	0.450667
0.6265	0.450758
0.627	0.450565
0.6275	0.450136
0.628	0.450065
0.6285	0.450075
0.629	0.449796
0.6295	0.449733
0.63	0.449553
0.6305	0.449455
0.631	0.449308
0.6315	0.449135
0.632	0.449268
0.6325	0.449128
0.633	0.449196
0.6335	0.449137
0.634	0.449215
0.6345	0.449164
0.635	0.448938
0.6355	0.448852
0.636	0.448581
0.6365	0.448328
0.637	0.44822
0.6375	0.448091
0.638	0.447827
0.6385	0.447756
0.639	0.447746
0.6395	0.447751
0.64	0.447531
0.6405	0.447584
0.641	0.447333
0.6415	0.447248
0.642	0.447139
0.6425	0.446777
0.643	0.446966
0.6435	0.447011
0.644	0.446957
0.6445	0.446836
0.645	0.44673
0.6455	0.446919
0.646	0.446807
0.6465	0.446455
0.647	0.446377
0.6475	0.446132
0.648	0.446028
0.6485	0.445669
0.649	0.445509
0.6495	0.44568
0.65	0.445459
0.6505	0.445183
0.651	0.445199
0.6515	0.445275
0.652	0.44524
0.6525	0.445303
0.653	0.445405
0.6535	0.445424
0.654	0.445113
0.6545	0.445097
0.655	0.44471
0.6555	0.444711
0.656	0.444596
0.6565	0.444446
0.657	0.444297
0.6575	0.444286
0.658	0.444254
0.6585	0.443992
0.659	0.44404
0.6595	0.443767
0.66	0.443678
0.6605	0.443466
0.661	0.443508
0.6615	0.443281
0.662	0.443367
0.6625	0.443291
0.663	0.443259
0.6635	0.443121
0.664	0.443394
0.6645	0.443251
0.665	0.443472
0.6655	0.443283
0.666	0.442876
0.6665	0.442866
0.667	0.44276
0.6675	0.442715
0.668	0.442179
0.6685	0.442114
0.669	0.441953
0.6695	0.442083
0.67	0.44195
0.6705	0.441817
0.671	0.441977
0.6715	0.442064
0.672	0.441964
0.6725	0.441973
0.673	0.441811
0.6735	0.441914
0.674	0.441625
0.6745	0.441751
0.675	0.441512
0.6755	0.441614
0.676	0.441616
0.6765	0.441205
0.677	0.441208
0.6775	0.441171
0.678	0.440764
0.6785	0.440602
0.679	0.440602
0.6795	0.44054
0.68	0.440474
0.6805	0.44044
0.681	0.440187
0.6815	0.440364
0.682	0.44042
0.6825	0.440471
0.683	0.440263
0.6835	0.440226
0.684	0.440019
0.6845	0.439965
0.685	0.44004
0.6855	0.439965
0.686	0.439871
0.6865	0.439695
0.687	0.439784
0.6875	0.439891
0.688	0.439649
0.6885	0.43941
0.689	0.439293
0.6895	0.439326
0.69	0.438948
0.6905	0.438813
0.691	0.438599
0.6915	0.438586
0.692	0.43878
0.6925	0.43891
0.693	0.439049
0.6935	0.439092
0.694	0.43913
0.6945	0.438856
0.695	0.438806
0.6955	0.438545
0.696	0.438506
0.6965	0.438344
0.697	0.437944
0.6975	0.437953
0.698	0.437917
0.6985	0.437642
0.699	0.437829
0.6995	0.437838
0.7	0.437793
0.7005	0.437725
0.701	0.4375
0.7015	0.43751
0.702	0.437498
0.7025	0.437255
0.703	0.437461
0.7035	0.437163
0.704	0.437281
0.7045	0.437281
0.705	0.437303
0.7055	0.437215
0.706	0.437211
0.7065	0.437131
0.707	0.436977
0.7075	0.436719
0.708	0.436543
0.7085	0.436454
0.709	0.436516
0.7095	0.436258
0.71	0.435964
0.7105	0.436115
0.711	0.436336
0.7115	0.436261
0.712	0.436137
0.7125	0.436171
0.713	0.436176
0.7135	0.436094
0.714	0.435984
0.7145	0.435931
0.715	0.436056
0.7155	0.435796
0.716	0.435556
0.7165	0.435588
0.717	0.435406
0.7175	0.435574
0.718	0.43531
0.7185	0.435131
0.719	0.434973
0.7195	0.434754
0.72	0.434739
0.7205	0.434704
0.721	0.434912
0.7215	0.434734
0.722	0.434891
0.7225	0.434996
0.723	0.435041
0.7235	0.434745
0.724	0.43477
0.7245	0.434724
0.725	0.434349
0.7255	0.434326
0.726	0.434152
0.7265	0.434081
0.727	0.434129
0.7275	0.43407
0.728	0.434097
0.7285	0.433915
0.729	0.433909
0.7295	0.433793
0.73	0.433838
0.7305	0.43372
0.731	0.433451
0.7315	0.433623
0.732	0.433365
0.7325	0.433468
0.733	0.433365
0.7335	0.433352
0.734	0.433599
0.7345	0.433478
0.735	0.433547
0.7355	0.43349
0.736	0.433225
0.7365	0.43319
0.737	0.432923
0.7375	0.432663
0.738	0.432456
0.7385	0.432241
0.739	0.432293
0.7395	0.432268
0.74	0.432205
0.7405	0.432449
0.741	0.432375
0.7415	0.432478
0.742	0.432408
0.7425	0.432282
0.743	0.43214
0.7435	0.432214
0.744	0.432222
0.7445	0.432103
0.745	0.431985
0.7455	0.431796
0.746	0.431919
0.7465	0.431774
0.747	0.431782
0.7475	0.431495
0.748	0.431577
0.7485	0.43142
0.749	0.431641
0.7495	0.431317
0.75	0.431122
0.7505	0.431238
0.751	0.431139
0.7515	0.431197
0.752	0.431209
0.7525	0.431246
0.753	0.431217
0.7535	0.431226
0.754	0.431103
0.7545	0.431208
0.755	0.430965
0.7555	0.43086
0.756	0.43071
0.7565	0.430603
0.757	0.430358
0.7575	0.430342
0.758	0.430279
0.7585	0.430243
0.759	0.430134
0.7595	0.430049
0.76	0.429848
0.7605	0.429818
0.761	0.430068
0.7615	0.429938
0.762	0.429887
0.7625	0.429909
0.763	0.429919
0.7635	0.430002
0.764	0.429939
0.7645	0.42963
0.765	0.429838
0.7655	0.429559
0.766	0.42957
0.7665	0.429148
0.767	0.429153
0.7675	0.428817
0.768	0.428891
0.7685	0.428588
0.769	0.428662
0.7695	0.428637
0.77	0.4289
0.7705	0.428897
0.771	0.428757
0.7715	0.428801
0.772	0.428672
0.7725	0.42855
0.773	0.428575
0.7735	0.428468
0.774	0.428499
0.7745	0.428389
0.775	0.428208
0.7755	0.42821
0.776	0.428227
0.7765	0.428105
0.777	0.427926
0.7775	0.427989
0.778	0.427604
0.7785	0.4275
0.779	0.427296
0.7795	0.427213
0.78	0.426978
0.7805	0.42707
0.781	0.427269
0.7815	0.427305
0.782	0.427546
0.7825	0.427491
0.783	0.427415
0.7835	0.427341
0.784	0.427314
0.7845	0.427365
0.785	0.42694
0.7855	0.426832
0.786	0.426676
0.7865	0.426529
0.787	0.426384
0.7875	0.426491
0.788	0.426414
0.7885	0.42647
0.789	0.426443
0.7895	0.426369
0.79	0.426388
0.7905	0.426228
0.791	0.426331
0.7915	0.426451
0.792	0.426368
0.7925	0.426081
0.793	0.426257
0.7935	0.426248
0.794	0.426145
0.7945	0.426087
0.795	0.426088
0.7955	0.425896
0.796	0.425712
0.7965	0.425527
0.797	0.425366
0.7975	0.425293
0.798	0.425109
0.7985	0.425184
0.799	0.425177
0.7995	0.424827
0.8	0.425045
0.8005	0.424974
0.801	0.424934
0.8015	0.424979
0.802	0.425094
0.8025	0.424903
0.803	0.425092
0.8035	0.424872
0.804	0.424988
0.8045	0.424814
0.805	0.424725
0.8055	0.42472
0.806	0.424621
0.8065	0.424466
0.807	0.424417
0.8075	0.424095
0.808	0.424146
0.8085	0.42387
0.809	0.424017
0.8095	0.423899
0.81	0.423954
0.8105	0.424034
0.811	0.423982
0.8115	0.42413
0.812	0.424011
0.8125	0.424174
0.813	0.424111
0.8135	0.424017
0.814	0.423789
0.8145	0.423728
0.815	0.423552
0.8155	0.42349
0.816	0.423522
0.8165	0.423428
0.817	0.423297
0.8175	0.423376
0.818	0.4233
0.8185	0.423228
0.819	0.423006
0.8195	0.423165
0.82	0.422976
0.8205	0.422903
0.821	0.422563
0.8215	0.422744
0.822	0.422906
0.8225	0.422936
0.823	0.422906
0.8235	0.423061
0.824	0.423038
0.8245	0.42297
0.825	0.422994
0.8255	0.422804
0.826	0.422511
0.8265	0.42238
0.827	0.42212
0.8275	0.421978
0.828	0.421879
0.8285	0.421811
0.829	0.422065
0.8295	0.421847
0.83	0.422134
0.8305	0.422044
0.831	0.42229
0.8315	0.422189
0.832	0.422099
0.8325	0.422113
0.833	0.422078
0.8335	0.421959
0.834	0.421733
0.8345	0.421659
0.835	0.421524
0.8355	0.421719
0.836	0.421623
0.8365	0.421553
0.837	0.421293
0.8375	0.421259
0.838	0.42118
0.8385	0.421014
0.839	0.421159
0.8395	0.421046
0.84	0.421009
0.8405	0.42101
0.841	0.421266
0.8415	0.421036
0.842	0.421127
0.8425	0.421121
0.843	0.421084
0.8435	0.420981
0.844	0.421071
0.8445	0.420858
0.845	0.420772
0.8455	0.420645
0.846	0.420559
0.8465	0.420449
0.847	0.420441
0.8475	0.420293
0.848	0.420291
0.8485	0.420197
0.849	0.420195
0.8495	0.420289
0.85	0.420245
0.8505	0.420063
0.851	0.420264
0.8515	0.420244
0.852	0.420399
0.8525	0.420332
0.853	0.420453
0.8535	0.42056
0.854	0.420266
0.8545	0.420276
0.855	0.420137
0.8555	0.419897
0.856	0.419907
0.8565	0.419709
0.857	0.419634
0.8575	0.419523
0.858	0.419386
0.8585	0.419492
0.859	0.419587
0.8595	0.419543
0.86	0.419805
0.8605	0.419681
0.861	0.419491
0.8615	0.419382
0.862	0.419343
0.8625	0.419093
0.863	0.419023
0.8635	0.41918
0.864	0.418996
0.8645	0.419011
0.865	0.419056
0.8655	0.419028
0.866	0.419147
0.8665	0.4189
0.867	0.418706
0.8675	0.41874
0.868	0.418389
0.8685	0.418593
0.869	0.418204
0.8695	0.418233
0.87	0.418385
0.8705	0.418377
0.871	0.41843
0.8715	0.418592
0.872	0.418607
0.8725	0.41857
0.873	0.418678
0.8735	0.418416
0.874	0.418581
0.8745	0.418314
0.875	0.418027
0.8755	0.417977
0.876	0.418102
0.8765	0.417919
0.877	0.417704
0.8775	0.417476
0.878	0.417652
0.8785	0.417569
0.879	0.4176
0.8795	0.417604
0.88	0.417543
0.8805	0.417581
0.881	0.417725
0.8815	0.417444
0.882	0.417427
0.8825	0.417529
0.883	0.417556
0.8835	0.417404
0.884	0.417435
0.8845	0.417334
0.885	0.417173
0.8855	0.416992
0.886	0.417008
0.8865	0.417045
0.887	0.41671
0.8875	0.416694
0.888	0.416745
0.8885	0.416472
0.889	0.416541
0.8895	0.416535
0.89	0.416748
0.8905	0.416729
0.891	0.416538
0.8915	0.416573
0.892	0.416509
0.8925	0.416591
0.893	0.41675
0.8935	0.416717
0.894	0.416726
0.8945	0.416714
0.895	0.416571
0.8955	0.41649
0.896	0.416362
0.8965	0.416285
0.897	0.416056
0.8975	0.415785
0.898	0.415927
0.8985	0.41583
0.899	0.415884
0.8995	0.415947
0.9	0.415977
0.9005	0.416042
0.901	0.416173
0.9015	0.416276
0.902	0.416127
0.9025	0.415951
0.903	0.41606
0.9035	0.415989
0.904	0.415713
0.9045	0.415689
0.905	0.415761
0.9055	0.41558
0.906	0.415577
0.9065	0.415502
0.907	0.415322
0.9075	0.415535
0.908	0.415373
0.9085	0.415286
0.909	0.41525
0.9095	0.415262
0.91	0.415215
0.9105	0.415159
0.911	0.415207
0.9115	0.415181
0.912	0.415342
0.9125	0.415506
0.913	0.415668
0.9135	0.415488
0.914	0.415343
0.9145	0.41543
0.915	0.415296
0.9155	0.415111
0.916	0.414984
0.9165	0.414948
0.917	0.414897
0.9175	0.414773
0.918	0.41476
0.9185	0.414975
0.919	0.414891
0.9195	0.414986
0.92	0.414971
0.9205	0.414905
0.921	0.414793
0.9215	0.414892
0.922	0.414953
0.9225	0.414833
0.923	0.414917
0.9235	0.414803
0.924	0.415138
0.9245	0.414877
0.925	0.414853
0.9255	0.414634
0.926	0.414472
0.9265	0.414498
0.927	0.414409
0.9275	0.414336
0.928	0.414248
0.9285	0.414594
0.929	0.41446
0.9295	0.414373
0.93	0.414493
0.9305	0.414575
0.931	0.414712
0.9315	0.414693
0.932	0.41481
0.9325	0.414742
0.933	0.414639
0.9335	0.414733
0.934	0.414428
0.9345	0.414519
0.935	0.414386
0.9355	0.414311
0.936	0.414487
0.9365	0.414466
0.937	0.414512
0.9375	0.414186
0.938	0.414129
0.9385	0.414094
0.939	0.414013
0.9395	0.414013
0.94	0.414154
0.9405	0.414198
0.941	0.414319
0.9415	0.414269
0.942	0.414388
0.9425	0.414374
0.943	0.414522
0.9435	0.414389
0.944	0.414207
0.9445	0.414273
0.945	0.413962
0.9455	0.413755
0.946	0.413977
0.9465	0.413888
0.947	0.413801
0.9475	0.413667
0.948	0.413783
0.9485	0.413943
0.949	0.413805
0.9495	0.413936
0.95	0.413844
0.9505	0.413938
0.951	0.413906
0.9515	0.41399
0.952	0.413878
0.9525	0.413896
0.953	0.413957
0.9535	0.414028
0.954	0.413936
0.9545	0.414155
0.955	0.414082
0.9555	0.413839
0.956	0.413809
0.9565	0.413517
0.957	0.413501
0.9575	0.413426
0.958	0.413512
0.9585	0.413417
0.959	0.413359
0.9595	0.413595
0.96	0.413679
0.9605	0.413646
0.961	0.413637
0.9615	0.413731
0.962	0.4137
0.9625	0.413649
0.963	0.413564
0.9635	0.413462
0.964	0.413299
0.9645	0.413253
0.965	0.413164
0.9655	0.413097
0.966	0.413199
0.9665	0.413325
0.967	0.413135
0.9675	0.413015
0.968	0.412892
0.9685	0.413123
0.969	0.413108
0.9695	0.412962
0.97	0.413041
0.9705	0.413138
0.971	0.413054
0.9715	0.41314
0.972	0.413235
0.9725	0.41322
0.973	0.413197
0.9735	0.412822
0.974	0.41305
0.9745	0.413017
0.975	0.413005
0.9755	0.412868
0.976	0.412742
0.9765	0.412891
0.977	0.41273
0.9775	0.412644
0.978	0.41263
0.9785	0.412687
0.979	0.412853
0.9795	0.412626
0.98	0.412592
0.9805	0.412512
0.981	0.412514
0.9815	0.412749
0.982	0.412785
0.9825	0.412736
0.983	0.412675
0.9835	0.412673
0.984	0.412767
0.9845	0.412797
0.985	0.412405
0.9855	0.412483
0.986	0.412345
0.9865	0.411981
0.987	0.412009
0.9875	0.412021
0.988	0.412028
0.9885	0.412136
0.989	0.412065
0.9895	0.412104
0.99	0.412432
0.9905	0.412465
0.991	0.412285
0.9915	0.412261
0.992	0.412335
0.9925	0.41207
0.993	0.412158
0.9935	0.411997
0.994	0.412129
0.9945	0.412033
0.995	0.412001
0.9955	0.412025
0.996	0.412079
0.9965	0.411971
0.997	0.411808
0.9975	0.412037
0.998	0.411797
0.9985	0.411753
0.999	0.411739
0.9995	0.411664
1	0.411625
1.0005	0.411789
1.001	0.411666
1.0015	0.412108
1.002	0.411877
1.0025	0.411816
1.003	0.411971
1.0035	0.411802
1.004	0.411775
1.0045	0.41169
1.005	0.411556
1.0055	0.411258
1.006	0.411347
1.0065	0.411198
1.007	0.411111
1.0075	0.411179
1.008	0.411103
1.0085	0.411112
1.009	0.411311
1.0095	0.411223
1.01	0.411167
1.0105	0.411279
1.011	0.411466
1.0115	0.41138
1.012	0.411438
1.0125	0.411248
1.013	0.411334
1.0135	0.411329
1.014	0.411123
1.0145	0.411245
1.015	0.410863
1.0155	0.410998
1.016	0.410763
1.0165	0.410851
1.017	0.410755
1.0175	0.410708
1.018	0.410732
1.0185	0.410845
1.019	0.410751
1.0195	0.410945
1.02	0.410752
1.0205	0.410977
1.021	0.411026
1.0215	0.410852
1.022	0.410923
1.0225	0.410745
1.023	0.410858
1.0235	0.41085
1.024	0.410645
1.0245	0.410718
1.025	0.410653
1.0255	0.410551
1.026	0.410501
1.0265	0.410324
1.027	0.410286
1.0275	0.410357
1.028	0.410161
1.0285	0.410035
1.029	0.410281
1.0295	0.410147
1.03	0.41035
1.0305	0.410306
1.031	0.410475
1.0315	0.410855
1.032	0.410645
1.0325	0.410491
1.033	0.410509
1.0335	0.410275
1.034	0.410391
1.0345	0.410136
1.035	0.409825
1.0355	0.409845
1.036	0.4098
1.0365	0.410003
1.037	0.410101
1.0375	0.409914
1.038	0.409935
1.0385	0.410025
1.039	0.410198
1.0395	0.410075
1.04	0.409827
1.0405	0.410026
1.041	0.410147
1.0415	0.409929
1.042	0.410014
1.0425	0.410055
1.043	0.410162
1.0435	0.409935
1.044	0.409923
1.0445	0.409652
1.045	0.409839
1.0455	0.40966
1.046	0.409465
1.0465	0.409403
1.047	0.40917
1.0475	0.409147
1.048	0.409468
1.0485	0.409316
1.049	0.409433
1.0495	0.409484
1.05	0.409681
1.0505	0.409524
1.051	0.409682
1.0515	0.409692
1.052	0.409691
1.0525	0.409529
1.053	0.409615
1.0535	0.409561
1.054	0.409274
1.0545	0.40937
1.055	0.409385
1.0555	0.409055
1.056	0.409031
1.0565	0.409177
1.057	0.409213
1.0575	0.409048
1.058	0.409159
1.0585	0.409199
1.059	0.409158
1.0595	0.409325
1.06	0.409491
1.0605	0.40945
1.061	0.409552
1.0615	0.409398
1.062	0.409302
1.0625	0.409385
1.063	0.409202
1.0635	0.409072
1.064	0.409116
1.0645	0.409096
1.065	0.409087
1.0655	0.409067
1.066	0.408784
1.0665	0.409215
1.067	0.409084
1.0675	0.409134
1.068	0.408802
1.0685	0.408763
1.069	0.409086
1.0695	0.408908
1.07	0.408938
1.0705	0.408934
1.071	0.409019
1.0715	0.40902
1.072	0.409191
1.0725	0.409423
1.073	0.409346
1.0735	0.408953
1.074	0.409037
1.0745	0.408876
1.075	0.40881
1.0755	0.408628
1.076	0.408552
1.0765	0.408573
1.077	0.408426
1.0775	0.408732
1.078	0.408801
1.0785	0.408647
1.079	0.40899
1.0795	0.408933
1.08	0.409027
1.0805	0.408849
1.081	0.408958
1.0815	0.408869
1.082	0.408648
1.0825	0.408814
1.083	0.408683
1.0835	0.40872
1.084	0.408795
1.0845	0.408672
1.085	0.408607
1.0855	0.40854
1.086	0.408532
1.0865	0.408359
1.087	0.408433
1.0875	0.408183
1.088	0.408266
1.0885	0.408184
1.089	0.408225
1.0895	0.408293
1.09	0.408533
1.0905	0.408671
1.091	0.408755
1.0915	0.408577
1.092	0.408558
1.0925	0.40859
1.093	0.408552
1.0935	0.408431
1.094	0.408421
1.0945	0.408162
1.095	0.408288
1.0955	0.408143
1.096	0.408051
1.0965	0.408055
1.097	0.408085
1.0975	0.408105
1.098	0.40815
1.0985	0.408006
1.099	0.408133
1.0995	0.408302
1.1	0.408302
1.1005	0.408408
1.101	0.408374
1.1015	0.408271
1.102	0.408332
1.1025	0.408383
1.103	0.408289
1.1035	0.408135
1.104	0.407991
1.1045	0.408014
1.105	0.40805
1.1055	0.407869
1.106	0.407852
1.1065	0.407752
1.107	0.407695
1.1075	0.407828
1.108	0.407839
1.1085	0.407763
1.109	0.407926
1.1095	0.408006
1.11	0.408
1.1105	0.407829
1.111	0.40779
1.1115	0.407811
1.112	0.407858
1.1125	0.407805
1.113	0.407955
1.1135	0.407923
1.114	0.408009
1.1145	0.407835
1.115	0.407411
1.1155	0.407567
1.116	0.407339
1.1165	0.407435
1.117	0.407464
1.1175	0.40721
1.118	0.40737
1.1185	0.40737
1.119	0.407684
1.1195	0.407687
1.12	0.407688
1.1205	0.407829
1.121	0.40777
1.1215	0.40777
1.122	0.407809
1.1225	0.407759
1.123	0.40761
1.1235	0.407593
1.124	0.407498
1.1245	0.4072
1.125	0.407149
1.1255	0.40737
1.126	0.407454
1.1265	0.407365
1.127	0.407157
1.1275	0.407152
1.128	0.407408
1.1285	0.407451
1.129	0.407318
1.1295	0.407261
1.13	0.407175
1.1305	0.407259
1.131	0.407331
1.1315	0.40742
1.132	0.407319
1.1325	0.407345
1.133	0.407359
1.1335	0.407381
1.134	0.407395
1.1345	0.407103
1.135	0.407175
1.1355	0.407127
1.136	0.407015
1.1365	0.407057
1.137	0.407061
1.1375	0.407111
1.138	0.407354
1.1385	0.407161
1.139	0.407429
1.1395	0.407398
1.14	0.407325
1.1405	0.407563
1.141	0.407475
1.1415	0.407285
1.142	0.407531
1.1425	0.407554
1.143	0.407312
1.1435	0.407232
1.144	0.407574
1.1445	0.40732
1.145	0.407156
1.1455	0.407081
1.146	0.406926
1.1465	0.407008
1.147	0.407152
1.1475	0.407131
1.148	0.407021
1.1485	0.407181
1.149	0.407337
1.1495	0.407574
1.15	0.407419
1.1505	0.407359
1.151	0.40743
1.1515	0.407554
1.152	0.407336
1.1525	0.407143
1.153	0.407264
1.1535	0.407204
1.154	0.407113
1.1545	0.407162
1.155	0.406983
1.1555	0.407133
1.156	0.407312
1.1565	0.407045
1.157	0.407114
1.1575	0.407054
1.158	0.407045
1.1585	0.407154
1.159	0.407064
1.1595	0.40705
1.16	0.407284
1.1605	0.407367
1.161	0.407549
1.1615	0.407582
1.162	0.4075
1.1625	0.407439
1.163	0.407498
1.1635	0.407294
1.164	0.407186
1.1645	0.407185
1.165	0.406902
1.1655	0.406962
1.166	0.406863
1.1665	0.406934
1.167	0.406982
1.1675	0.407266
1.168	0.4072
1.1685	0.407186
1.169	0.407327
1.1695	0.407311
1.17	0.407289
1.1705	0.407086
1.171	0.407182
1.1715	0.407123
1.172	0.407064
1.1725	0.407195
1.173	0.407141
1.1735	0.407303
1.174	0.406796
1.1745	0.406843
1.175	0.407039
1.1755	0.407011
1.176	0.407081
1.1765	0.406859
1.177	0.406925
1.1775	0.406814
1.178	0.406944
1.1785	0.407117
1.179	0.407073
1.1795	0.407155
1.18	0.407275
1.1805	0.407298
1.181	0.407205
1.1815	0.407159
1.182	0.4072
1.1825	0.407032
1.183	0.407067
1.1835	0.406965
1.184	0.406772
1.1845	0.406841
1.185	0.40688
1.1855	0.406953
1.186	0.406874
1.1865	0.406711
1.187	0.406729
1.1875	0.406975
1.188	0.406785
1.1885	0.40689
1.189	0.406845
1.1895	0.406975
1.19	0.407121
1.1905	0.407092
1.191	0.407224
1.1915	0.407079
1.192	0.407258
1.1925	0.406978
1.193	0.406945
1.1935	0.406585
1.194	0.406753
1.1945	0.406515
1.195	0.40664
1.1955	0.406631
1.196	0.406635
1.1965	0.406856
1.197	0.406618
1.1975	0.406838
1.198	0.406905
1.1985	0.406802
1.199	0.406809
1.1995	0.406858
1.2	0.406939
1.2005	0.406851
1.201	0.406975
1.2015	0.406821
1.202	0.406947
1.2025	0.406873
1.203	0.406991
1.2035	0.406841
1.204	0.406794
1.2045	0.40674
1.205	0.406679
1.2055	0.40671
1.206	0.406268
1.2065	0.406475
1.207	0.406607
1.2075	0.406623
1.208	0.406854
1.2085	0.406662
1.209	0.406844
1.2095	0.407048
1.21	0.407192
1.2105	0.40702
1.211	0.40699
1.2115	0.406661
1.212	0.406894
1.2125	0.406867
1.213	0.406732
1.2135	0.406712
1.214	0.406493
1.2145	0.406529
1.215	0.406534
1.2155	0.406622
1.216	0.406578
1.2165	0.406569
1.217	0.406552
1.2175	0.406528
1.218	0.406667
1.2185	0.40666
1.219	0.40678
1.2195	0.406665
1.22	0.406869
1.2205	0.40682
1.221	0.406883
1.2215	0.407044
1.222	0.406878
1.2225	0.406696
1.223	0.406707
1.2235	0.406703
1.224	0.406649
1.2245	0.406452
1.225	0.406348
1.2255	0.406598
1.226	0.406389
1.2265	0.406513
1.227	0.406396
1.2275	0.406498
1.228	0.406518
1.2285	0.4067
1.229	0.406559
1.2295	0.406759
1.23	0.406838
1.2305	0.406775
1.231	0.406691
1.2315	0.406624
1.232	0.406612
1.2325	0.40673
1.233	0.406602
1.2335	0.406677
1.234	0.406549
1.2345	0.406387
1.235	0.40626
1.2355	0.406298
1.236	0.406124
1.2365	0.406037
1.237	0.406163
1.2375	0.406387
1.238	0.406595
1.2385	0.406509
1.239	0.406559
1.2395	0.406558
1.24	0.406562
1.2405	0.406566
1.241	0.406608
1.2415	0.40626
1.242	0.406348
1.2425	0.406314
1.243	0.40622
1.2435	0.406238
1.244	0.406025
1.2445	0.406215
1.245	0.406232
1.2455	0.406241
1.246	0.406266
1.2465	0.406232
1.247	0.4061
1.2475	0.406105
1.248	0.406239
1.2485	0.406221
1.249	0.406245
1.2495	0.40625
1.25	0.406426
1.2505	0.406465
1.251	0.406477
1.2515	0.406576
1.252	0.406421
1.2525	0.406309
1.253	0.406173
1.2535	0.405982
1.254	0.405898
1.2545	0.405856
1.255	0.405685
1.2555	0.405759
1.256	0.405789
1.2565	0.405993
1.257	0.40587
1.2575	0.405745
1.258	0.406069
1.2585	0.406015
1.259	0.406129
1.2595	0.406106
1.26	0.406121
1.2605	0.406207
1.261	0.406085
1.2615	0.405984
1.262	0.406266
1.2625	0.405999
1.263	0.405928
1.2635	0.405804
1.264	0.405817
1.2645	0.40571
1.265	0.405604
1.2655	0.405801
1.266	0.405757
1.2665	0.405688
1.267	0.405934
1.2675	0.405809
1.268	0.40595
1.2685	0.40592
1.269	0.406148
1.2695	0.405989
1.27	0.406024
1.2705	0.40599
1.271	0.406095
1.2715	0.405892
1.272	0.405915
1.2725	0.405731
1.273	0.405571
1.2735	0.405639
1.274	0.405697
1.2745	0.405491
1.275	0.40553
1.2755	0.405634
1.276	0.405481
1.2765	0.405477
1.277	0.405426
1.2775	0.405521
1.278	0.40553
1.2785	0.405696
1.279	0.40582
1.2795	0.405816
1.28	0.405849
1.2805	0.405791
1.281	0.405821
1.2815	0.405765
1.282	0.405682
1.2825	0.405557
1.283	0.40562
1.2835	0.405506
1.284	0.405378
1.2845	0.405341
1.285	0.405523
1.2855	0.405466
1.286	0.405513
1.2865	0.405462
1.287	0.405497
1.2875	0.405555
1.288	0.405659
1.2885	0.405692
1.289	0.405689
1.2895	0.405502
1.29	0.405494
1.2905	0.405767
1.291	0.405693
1.2915	0.405496
1.292	0.405517
1.2925	0.405635
1.293	0.405544
1.2935	0.405465
1.294	0.405161
1.2945	0.405267
1.295	0.405127
1.2955	0.405222
1.296	0.40504
1.2965	0.40486
1.297	0.405039
1.2975	0.405144
1.298	0.405478
1.2985	0.405499
1.299	0.40549
1.2995	0.405496
1.3	0.405391
1.3005	0.405466
1.301	0.405439
1.3015	0.405267
1.302	0.405309
1.3025	0.405118
1.303	0.404976
1.3035	0.405047
1.304	0.405003
1.3045	0.405082
1.305	0.405019
1.3055	0.404831
1.306	0.405083
1.3065	0.40502
1.307	0.404815
1.3075	0.405112
1.308	0.405167
1.3085	0.405069
1.309	0.405074
1.3095	0.405323
1.31	0.405201
1.3105	0.405206
1.311	0.405073
1.3115	0.405239
1.312	0.404938
1.3125	0.404826
1.313	0.404736
1.3135	0.404641
1.314	0.404873
1.3145	0.404613
1.315	0.404599
1.3155	0.404597
1.316	0.404709
1.3165	0.404683
1.317	0.404619
1.3175	0.404709
1.318	0.404682
1.3185	0.404826
1.319	0.404751
1.3195	0.404811
1.32	0.404756
1.3205	0.404892
1.321	0.404868
1.3215	0.404885
1.322	0.40489
1.3225	0.404693
1.323	0.404574
1.3235	0.404497
1.324	0.404328
1.3245	0.404203
1.325	0.404285
1.3255	0.40429
1.326	0.4042
1.3265	0.404463
1.327	0.404544
1.3275	0.40454
1.328	0.404576
1.3285	0.404658
1.329	0.40487
1.3295	0.40481
1.33	0.404649
1.3305	0.404448
1.331	0.404543
1.3315	0.404222
1.332	0.404228
1.3325	0.404474
1.333	0.404436
1.3335	0.404345
1.334	0.404213
1.3345	0.404359
1.335	0.404234
1.3355	0.404161
1.336	0.404044
1.3365	0.404312
1.337	0.404183
1.3375	0.404184
1.338	0.404411
1.3385	0.404415
1.339	0.404189
1.3395	0.404637
1.34	0.404553
1.3405	0.404581
1.341	0.404469
1.3415	0.404219
1.342	0.404273
1.3425	0.404188
1.343	0.40427
1.3435	0.404102
1.344	0.404244
1.3445	0.404224
1.345	0.404108
1.3455	0.404341
1.346	0.404139
1.3465	0.404153
1.347	0.404436
1.3475	0.404473
1.348	0.40446
1.3485	0.404614
1.349	0.404705
1.3495	0.404314
1.35	0.40458
1.3505	0.404693
1.351	0.404594
1.3515	0.404574
1.352	0.404338
1.3525	0.404576
1.353	0.404282
1.3535	0.404336
1.354	0.404287
1.3545	0.404185
1.355	0.404165
1.3555	0.404185
1.356	0.404226
1.3565	0.404173
1.357	0.404519
1.3575	0.404643
1.358	0.404525
1.3585	0.404634
1.359	0.404587
1.3595	0.404628
1.36	0.404495
1.3605	0.404455
1.361	0.404478
1.3615	0.404417
1.362	0.404418
1.3625	0.404551
1.363	0.404409
1.3635	0.404437
1.364	0.404366
1.3645	0.404251
1.365	0.40417
1.3655	0.404131
1.366	0.404279
1.3665	0.404184
1.367	0.404172
1.3675	0.404398
1.368	0.404568
1.3685	0.404678
1.369	0.404653
1.3695	0.404706
1.37	0.404906
1.3705	0.404637
1.371	0.4047
1.3715	0.404471
1.372	0.404414
1.3725	0.404233
1.373	0.404291
1.3735	0.404198
1.374	0.404218
1.3745	0.404177
1.375	0.40424
1.3755	0.404432
1.376	0.404394
1.3765	0.404479
1.377	0.404476
1.3775	0.404308
1.378	0.404449
1.3785	0.404435
1.379	0.404597
1.3795	0.404365
1.38	0.404282
1.3805	0.404621
1.381	0.404525
1.3815	0.40458
1.382	0.40435
1.3825	0.404327
1.383	0.404264
1.3835	0.404235
1.384	0.404138
1.3845	0.404149
1.385	0.404149
1.3855	0.40421
1.386	0.404316
1.3865	0.404463
1.387	0.404432
1.3875	0.40447
1.388	0.404454
1.3885	0.404574
1.389	0.404539
1.3895	0.404676
1.39	0.404515
1.3905	0.404379
1.391	0.404638
1.3915	0.404441
1.392	0.404478
1.3925	0.404301
1.393	0.404329
1.3935	0.404251
1.394	0.404158
1.3945	0.404002
1.395	0.404163
1.3955	0.4042
1.396	0.40409
1.3965	0.40426
1.397	0.404264
1.3975	0.404311
1.398	0.404278
1.3985	0.404233
1.399	0.404559
1.3995	0.404487
1.4	0.404207
1.4005	0.404393
1.401	0.404131
1.4015	0.404164
1.402	0.404069
1.4025	0.403819
1.403	0.404054
1.4035	0.404065
1.404	0.404032
1.4045	0.404053
1.405	0.40414
1.4055	0.404011
1.406	0.40414
1.4065	0.404253
1.407	0.40416
1.4075	0.404409
1.408	0.404242
1.4085	0.4043
1.409	0.404413
1.4095	0.404375
1.41	0.404366
1.4105	0.404577
1.411	0.404515
1.4115	0.404354
1.412	0.404166
1.4125	0.404075
1.413	0.40403
1.4135	0.403816
1.414	0.403976
1.4145	0.404025
1.415	0.403925
1.4155	0.404061
1.416	0.403959
1.4165	0.404257
1.417	0.404282
1.4175	0.404466
1.418	0.404274
1.4185	0.404342
1.419	0.404368
1.4195	0.40439
1.42	0.404274
1.4205	0.404268
1.421	0.404022
1.4215	0.404085
1.422	0.404093
1.4225	0.404096
1.423	0.404118
1.4235	0.404127
1.424	0.404038
1.4245	0.404034
1.425	0.404079
1.4255	0.40408
1.426	0.404002
1.4265	0.404176
1.427	0.404139
1.4275	0.404423
1.428	0.404284
1.4285	0.40436
1.429	0.40445
1.4295	0.404534
1.43	0.404403
1.4305	0.404468
1.431	0.404536
1.4315	0.404213
1.432	0.404268
1.4325	0.404239
1.433	0.404228
1.4335	0.404083
1.434	0.40402
1.4345	0.404246
1.435	0.404184
1.4355	0.404023
1.436	0.404311
1.4365	0.404164
1.437	0.404296
1.4375	0.404471
1.438	0.404419
1.4385	0.404427
1.439	0.404413
1.4395	0.404537
1.44	0.404476
1.4405	0.404454
1.441	0.404309
1.4415	0.404334
1.442	0.404091
1.4425	0.404088
1.443	0.403978
1.4435	0.403923
1.444	0.403935
1.4445	0.404201
1.445	0.404223
1.4455	0.404092
1.446	0.404206
1.4465	0.404327
1.447	0.404255
1.4475	0.404388
1.448	0.404203
1.4485	0.404279
1.449	0.404232
1.4495	0.404463
1.45	0.404593
1.4505	0.404372
1.451	0.404404
1.4515	0.404376
1.452	0.404439
1.4525	0.40427
1.453	0.404157
1.4535	0.404146
1.454	0.404208
1.4545	0.404004
1.455	0.404121
1.4555	0.404018
1.456	0.404181
1.4565	0.404149
1.457	0.40438
1.4575	0.404386
1.458	0.404568
1.4585	0.404631
1.459	0.404543
1.4595	0.404232
1.46	0.404251
1.4605	0.404447
1.461	0.404199
1.4615	0.404117
1.462	0.403939
1.4625	0.404135
1.463	0.404085
1.4635	0.404016
1.464	0.404078
1.4645	0.403818
1.465	0.403983
1.4655	0.404121
1.466	0.404083
1.4665	0.404104
1.467	0.404242
1.4675	0.404157
1.468	0.404315
1.4685	0.404195
1.469	0.404231
1.4695	0.404372
1.47	0.404443
1.4705	0.404448
1.471	0.404331
1.4715	0.404192
1.472	0.404101
1.4725	0.403871
1.473	0.403933
1.4735	0.40392
1.474	0.403867
1.4745	0.403929
1.475	0.403868
1.4755	0.404133
1.476	0.403924
1.4765	0.404031
1.477	0.404251
1.4775	0.404092
1.478	0.404269
1.4785	0.404322
1.479	0.404356
1.4795	0.404257
1.48	0.40419
1.4805	0.404231
1.481	0.404139
1.4815	0.404234
1.482	0.403874
1.4825	0.403861
1.483	0.403923
1.4835	0.403808
1.484	0.403716
1.4845	0.403821
1.485	0.403826
1.4855	0.404002
1.486	0.404116
1.4865	0.40405
1.487	0.404135
1.4875	0.404335
1.488	0.404408
1.4885	0.404288
1.489	0.404384
1.4895	0.404247
1.49	0.404101
1.4905	0.404033
1.491	0.404076
1.4915	0.404001
1.492	0.404072
1.4925	0.404087
1.493	0.403907
1.4935	0.404065
1.494	0.40404
1.4945	0.40398
1.495	0.404104
1.4955	0.404036
1.496	0.403997
1.4965	0.403862
1.497	0.404008
1.4975	0.404153
1.498	0.404273
1.4985	0.404227
1.499	0.404386
1.4995	0.404381
1.5	0.404399
1.5005	0.404288
1.501	0.40423
1.5015	0.403949
1.502	0.403926
1.5025	0.403914
1.503	0.403766
1.5035	0.403835
1.504	0.4039
1.5045	0.403955
1.505	0.404003
1.5055	0.404063
1.506	0.4041
1.5065	0.404309
1.507	0.404102
1.5075	0.404277
1.508	0.404169
1.5085	0.404436
1.509	0.404278
1.5095	0.4043
1.51	0.404193
1.5105	0.404148
1.511	0.404139
1.5115	0.404012
1.512	0.404063
1.5125	0.404054
1.513	0.404092
1.5135	0.403816
1.514	0.404043
1.5145	0.403909
1.515	0.403899
1.5155	0.40411
1.516	0.404264
1.5165	0.404094
1.517	0.404118
1.5175	0.404262
1.518	0.404312
1.5185	0.404164
1.519	0.404084
1.5195	0.40423
1.52	0.404226
1.5205	0.404109
1.521	0.403934
1.5215	0.403965
1.522	0.403891
1.5225	0.403914
1.523	0.40392
1.5235	0.403898
1.524	0.403772
1.5245	0.403576
1.525	0.40365
1.5255	0.403994
1.526	0.403984
1.5265	0.40406
1.527	0.404222
1.5275	0.404173
1.528	0.404418
1.5285	0.404348
1.529	0.404223
1.5295	0.404371
1.53	0.40417
1.5305	0.403926
1.531	0.403934
1.5315	0.404027
1.532	0.403887
1.5325	0.40363
1.533	0.403749
1.5335	0.403873
1.534	0.403844
1.5345	0.404135
1.535	0.403826
1.5355	0.403977
1.536	0.403934
1.5365	0.404095
1.537	0.404045
1.5375	0.404033
1.538	0.404009
1.5385	0.403919
1.539	0.403937
1.5395	0.404179
1.54	0.404059
1.5405	0.403937
1.541	0.404018
1.5415	0.403915
1.542	0.403748
1.5425	0.403668
1.543	0.403749
1.5435	0.403647
1.544	0.403374
1.5445	0.403645
1.545	0.403574
1.5455	0.403515
1.546	0.403841
1.5465	0.403904
1.547	0.404124
1.5475	0.403941
1.548	0.403971
1.5485	0.404041
1.549	0.404128
1.5495	0.403838
1.55	0.403848
1.5505	0.403648
1.551	0.403722
1.5515	0.403617
1.552	0.403631
1.5525	0.403757
1.553	0.403458
1.5535	0.403693
1.554	0.403894
1.5545	0.403563
1.555	0.40363
1.5555	0.403665
1.556	0.40385
1.5565	0.403818
1.557	0.403792
1.5575	0.403842
1.558	0.403822
1.5585	0.403955
1.559	0.403886
1.5595	0.403942
1.56	0.40375
1.5605	0.403859
1.561	0.403608
1.5615	0.403553
1.562	0.403572
1.5625	0.403318
1.563	0.403512
1.5635	0.403349
1.564	0.403397
1.5645	0.403354
1.565	0.403575
1.5655	0.403633
1.566	0.403507
1.5665	0.403446
1.567	0.403526
1.5675	0.403686
1.568	0.403606
1.5685	0.403745
1.569	0.403576
1.5695	0.403596
1.57	0.40383
1.5705	0.403537
1.571	0.403555
1.5715	0.40342
1.572	0.403327
1.5725	0.40325
1.573	0.403139
1.5735	0.403102
1.574	0.403256
1.5745	0.403189
1.575	0.403327
1.5755	0.403451
1.576	0.403432
1.5765	0.403441
1.577	0.403567
1.5775	0.403476
1.578	0.403627
1.5785	0.403464
1.579	0.403252
1.5795	0.403234
1.58	0.403371
1.5805	0.403333
1.581	0.403086
1.5815	0.402989
1.582	0.402968
1.5825	0.403095
1.583	0.403125
1.5835	0.402957
1.584	0.403068
1.5845	0.402883
1.585	0.402903
1.5855	0.402886
1.586	0.403091
1.5865	0.402879
1.587	0.403066
1.5875	0.403219
1.588	0.403223
1.5885	0.403307
1.589	0.403077
1.5895	0.403128
1.59	0.4031
1.5905	0.403157
1.591	0.403062
1.5915	0.402823
1.592	0.402668
1.5925	0.402715
1.593	0.4028
1.5935	0.402661
1.594	0.402648
1.5945	0.402768
1.595	0.402858
1.5955	0.403003
1.596	0.40279
1.5965	0.402774
1.597	0.402982
1.5975	0.402923
1.598	0.40295
1.5985	0.40303
1.599	0.402955
1.5995	0.402804
1.6	0.402748
1.6005	0.402739
1.601	0.402704
1.6015	0.402634
1.602	0.402517
1.6025	0.402495
1.603	0.402489
1.6035	0.402573
1.604	0.402396
1.6045	0.402456
1.605	0.402453
1.6055	0.402578
1.606	0.402641
1.6065	0.402731
1.607	0.402733
1.6075	0.402615
1.608	0.402729
1.6085	0.402564
1.609	0.402417
1.6095	0.402547
1.61	0.402415
1.6105	0.402283
1.611	0.402384
1.6115	0.402205
1.612	0.402215
1.6125	0.402223
1.613	0.402182
1.6135	0.402195
1.614	0.40194
1.6145	0.402072
1.615	0.40219
1.6155	0.402164
1.616	0.402338
1.6165	0.402319
1.617	0.402305
1.6175	0.402496
1.618	0.402545
1.6185	0.402584
1.619	0.402282
1.6195	0.402185
1.62	0.402159
1.6205	0.402096
1.621	0.402118
1.6215	0.401912
1.622	0.401837
1.6225	0.40182
1.623	0.401925
1.6235	0.402047
1.624	0.402125
1.6245	0.402148
1.625	0.402088
1.6255	0.402205
1.626	0.401986
1.6265	0.401946
1.627	0.402236
1.6275	0.402115
1.628	0.401965
1.6285	0.40228
1.629	0.402256
1.6295	0.402009
1.63	0.402199
1.6305	0.401996
1.631	0.401892
1.6315	0.401765
1.632	0.401776
1.6325	0.40183
1.633	0.401667
1.6335	0.40174
1.634	0.401783
1.6345	0.401506
1.635	0.401786
1.6355	0.402022
1.636	0.402199
1.6365	0.402096
1.637	0.402059
1.6375	0.402234
1.638	0.4023
1.6385	0.40208
1.639	0.402162
1.6395	0.401888
1.64	0.401803
1.6405	0.401881
1.641	0.401776
1.6415	0.401733
1.642	0.401594
1.6425	0.401654
1.643	0.401675
1.6435	0.40153
1.644	0.401697
1.6445	0.401707
1.645	0.401789
1.6455	0.401853
1.646	0.401806
1.6465	0.401963
1.647	0.401968
1.6475	0.40187
1.648	0.401958
1.6485	0.402017
1.649	0.402058
1.6495	0.401762
1.65	0.401783
1.6505	0.401642
1.651	0.401708
1.6515	0.40162
1.652	0.401515
1.6525	0.401732
1.653	0.401544
1.6535	0.401607
1.654	0.40187
1.6545	0.401713
1.655	0.401668
1.6555	0.40185
1.656	0.40193
1.6565	0.401928
1.657	0.401841
1.6575	0.401846
1.658	0.402169
1.6585	0.401891
1.659	0.401908
1.6595	0.401968
1.66	0.401791
1.6605	0.401702
1.661	0.401554
1.6615	0.401551
1.662	0.401479
1.6625	0.401306
1.663	0.401593
1.6635	0.401489
1.664	0.401482
1.6645	0.401765
1.665	0.401677
1.6655	0.401772
1.666	0.401883
1.6665	0.40178
1.667	0.40173
1.6675	0.40171
1.668	0.401608
1.6685	0.40143
1.669	0.401566
1.6695	0.401661
1.67	0.401327
1.6705	0.401579
1.671	0.40147
1.6715	0.401405
1.672	0.401427
1.6725	0.401382
1.673	0.401299
1.6735	0.401297
1.674	0.401425
1.6745	0.401389
1.675	0.401514
1.6755	0.401407
1.676	0.401561
1.6765	0.401516
1.677	0.401918
1.6775	0.401702
1.678	0.401619
1.6785	0.40166
1.679	0.401541
1.6795	0.401493
1.68	0.401484
1.6805	0.401352
1.681	0.401202
1.6815	0.401166
1.682	0.401052
1.6825	0.401244
1.683	0.401223
1.6835	0.401188
1.684	0.401208
1.6845	0.40128
1.685	0.401276
1.6855	0.401322
1.686	0.401351
1.6865	0.401444
1.687	0.4014
1.6875	0.401451
1.688	0.401335
1.6885	0.401263
1.689	0.401359
1.6895	0.401135
1.69	0.401138
1.6905	0.401188
1.691	0.401122
1.6915	0.401061
1.692	0.401075
1.6925	0.400785
1.693	0.400906
1.6935	0.401204
1.694	0.401105
1.6945	0.401177
1.695	0.401124
1.6955	0.401156
1.696	0.401343
1.6965	0.401248
1.697	0.401299
1.6975	0.401253
1.698	0.401149
1.6985	0.401361
1.699	0.401256
1.6995	0.401042
1.7	0.401219
1.7005	0.401148
1.701	0.401196
1.7015	0.401066
1.702	0.400947
1.7025	0.401038
1.703	0.400986
1.7035	0.400896
1.704	0.400787
1.7045	0.401014
1.705	0.40112
1.7055	0.401317
1.706	0.40124
1.7065	0.401331
1.707	0.401283
1.7075	0.401188
1.708	0.401021
1.7085	0.401178
1.709	0.401094
1.7095	0.400911
1.71	0.400825
1.7105	0.400714
1.711	0.400718
1.7115	0.400705
1.712	0.400864
1.7125	0.40088
1.713	0.400934
1.7135	0.400967
1.714	0.400971
1.7145	0.401158
1.715	0.40116
1.7155	0.40099
1.716	0.40105
1.7165	0.40107
1.717	0.401146
1.7175	0.401166
1.718	0.401081
1.7185	0.400977
1.719	0.401225
1.7195	0.400893
1.72	0.400987
1.7205	0.401125
1.721	0.400791
1.7215	0.40094
1.722	0.400852
1.7225	0.400851
1.723	0.400817
1.7235	0.400907
1.724	0.400951
1.7245	0.400946
1.725	0.401089
1.7255	0.401098
1.726	0.401342
1.7265	0.401218
1.727	0.401307
1.7275	0.401137
1.728	0.401175
1.7285	0.401236
1.729	0.401031
1.7295	0.401119
1.73	0.401035
1.7305	0.400905
1.731	0.400911
1.7315	0.400732
1.732	0.400954
1.7325	0.400901
1.733	0.400627
1.7335	0.400865
1.734	0.401031
1.7345	0.401093
1.735	0.401291
1.7355	0.401325
1.736	0.40129
1.7365	0.401439
1.737	0.401361
1.7375	0.401408
1.738	0.401302
1.7385	0.401186
1.739	0.401258
1.7395	0.401232
1.74	0.400994
1.7405	0.401008
1.741	0.401015
1.7415	0.400968
1.742	0.400992
1.7425	0.400885
1.743	0.400904
1.7435	0.400929
1.744	0.4009
1.7445	0.401266
1.745	0.401072
1.7455	0.401022
1.746	0.401338
1.7465	0.401323
1.747	0.401315
1.7475	0.401164
1.748	0.401223
1.7485	0.401107
1.749	0.401404
1.7495	0.401351
1.75	0.400889
1.7505	0.400833
1.751	0.400641
1.7515	0.400859
1.752	0.400934
1.7525	0.400935
1.753	0.401023
1.7535	0.401096
1.754	0.401282
1.7545	0.401244
1.755	0.401232
1.7555	0.401128
1.756	0.401444
1.7565	0.401428
1.757	0.401191
1.7575	0.40117
1.758	0.401197
1.7585	0.40122
1.759	0.401088
1.7595	0.40107
1.76	0.40106
1.7605	0.401028
1.761	0.400927
1.7615	0.400854
1.762	0.401002
1.7625	0.401097
1.763	0.40107
1.7635	0.401126
1.764	0.401
1.7645	0.401182
1.765	0.401249
1.7655	0.401326
1.766	0.401345
1.7665	0.401126
1.767	0.401291
1.7675	0.401152
1.768	0.40125
1.7685	0.401092
1.769	0.401234
1.7695	0.40107
1.77	0.40095
1.7705	0.400955
1.771	0.400941
1.7715	0.400904
1.772	0.400839
1.7725	0.400762
1.773	0.401005
1.7735	0.401086
1.774	0.401097
1.7745	0.40122
1.775	0.401308
1.7755	0.401269
1.776	0.401288
1.7765	0.401322
1.777	0.401324
1.7775	0.401284
1.778	0.40125
1.7785	0.401115
1.779	0.401334
1.7795	0.401273
1.78	0.401096
1.7805	0.400969
1.781	0.40094
1.7815	0.401124
1.782	0.401124
1.7825	0.400933
1.783	0.400852
1.7835	0.401365
1.784	0.401353
1.7845	0.401258
1.785	0.401203
1.7855	0.401343
1.786	0.401357
1.7865	0.401275
1.787	0.401338
1.7875	0.401352
1.788	0.401283
1.7885	0.401291
1.789	0.40133
1.7895	0.401274
1.79	0.401335
1.7905	0.401124
1.791	0.401076
1.7915	0.401082
1.792	0.401014
1.7925	0.401094
1.793	0.400899
1.7935	0.401092
1.794	0.401213
1.7945	0.401447
1.795	0.401358
1.7955	0.401585
1.796	0.401397
1.7965	0.401696
1.797	0.401466
1.7975	0.401585
1.798	0.401381
1.7985	0.401244
1.799	0.40122
1.7995	0.401351
1.8	0.40113
1.8005	0.401299
1.801	0.401225
1.8015	0.40126
1.802	0.401215
1.8025	0.401308
1.803	0.401508
1.8035	0.401473
1.804	0.401357
1.8045	0.40147
1.805	0.401352
1.8055	0.401577
1.806	0.401541
1.8065	0.401521
1.807	0.401693
1.8075	0.40173
1.808	0.401655
1.8085	0.40133
1.809	0.401435
1.8095	0.401361
1.81	0.401366
1.8105	0.401372
1.811	0.401318
1.8115	0.401482
1.812	0.40136
1.8125	0.401529
1.813	0.401274
1.8135	0.40143
1.814	0.40149
1.8145	0.401616
1.815	0.401684
1.8155	0.40155
1.816	0.401738
1.8165	0.401589
1.817	0.40178
1.8175	0.40159
1.818	0.401688
1.8185	0.401733
1.819	0.401579
1.8195	0.401507
1.82	0.401503
1.8205	0.401567
1.821	0.401323
1.8215	0.401415
1.822	0.401577
1.8225	0.401532
1.823	0.401502
1.8235	0.401659
1.824	0.401764
1.8245	0.401737
1.825	0.401963
1.8255	0.401833
1.826	0.401605
1.8265	0.401925
1.827	0.401756
1.8275	0.401614
1.828	0.401766
1.8285	0.401515
1.829	0.401731
1.8295	0.401682
1.83	0.401462
1.8305	0.401526
1.831	0.401382
1.8315	0.401591
1.832	0.401474
1.8325	0.401562
1.833	0.401515
1.8335	0.401526
1.834	0.401727
1.8345	0.401718
1.835	0.401718
1.8355	0.401766
1.836	0.401938
1.8365	0.401757
1.837	0.401834
1.8375	0.401832
1.838	0.402015
1.8385	0.401796
1.839	0.401613
1.8395	0.401403
1.84	0.401489
1.8405	0.401562
1.841	0.401444
1.8415	0.401598
1.842	0.401309
1.8425	0.401655
1.843	0.401758
1.8435	0.401804
1.844	0.40187
1.8445	0.401741
1.845	0.401883
1.8455	0.402097
1.846	0.402155
1.8465	0.401915
1.847	0.401783
1.8475	0.401839
1.848	0.401866
1.8485	0.401684
1.849	0.401766
1.8495	0.401425
1.85	0.401625
1.8505	0.401502
1.851	0.401513
1.8515	0.401554
1.852	0.401531
1.8525	0.401662
1.853	0.40172
1.8535	0.401633
1.854	0.401628
1.8545	0.401984
1.855	0.401922
1.8555	0.40185
1.856	0.401981
1.8565	0.401878
1.857	0.401911
1.8575	0.40187
1.858	0.40172
1.8585	0.401564
1.859	0.401741
1.8595	0.401812
1.86	0.401731
1.8605	0.40168
1.861	0.401606
1.8615	0.401533
1.862	0.401473
1.8625	0.401623
1.863	0.401562
1.8635	0.401753
1.864	0.401796
1.8645	0.402005
1.865	0.401865
1.8655	0.401916
1.866	0.401977
1.8665	0.401948
1.867	0.401867
1.8675	0.401759
1.868	0.401774
1.8685	0.401716
1.869	0.401719
1.8695	0.401482
1.87	0.401474
1.8705	0.401554
1.871	0.401557
1.8715	0.401393
1.872	0.401578
1.8725	0.401597
1.873	0.401726
1.8735	0.401984
1.874	0.40184
1.8745	0.401718
1.875	0.40178
1.8755	0.401901
1.876	0.401894
1.8765	0.401831
1.877	0.401797
1.8775	0.402024
1.878	0.401838
1.8785	0.401818
1.879	0.40173
1.8795	0.401596
1.88	0.40162
1.8805	0.401608
1.881	0.401464
1.8815	0.401505
1.882	0.40156
1.8825	0.4018
1.883	0.401664
1.8835	0.401838
1.884	0.401663
1.8845	0.401825
1.885	0.401944
1.8855	0.401899
1.886	0.402001
1.8865	0.401889
1.887	0.401833
1.8875	0.401927
1.888	0.401756
1.8885	0.401779
1.889	0.401781
1.8895	0.401649
1.89	0.401604
1.8905	0.401486
1.891	0.401542
1.8915	0.401556
1.892	0.401673
1.8925	0.401752
1.893	0.401826
1.8935	0.401813
1.894	0.40158
1.8945	0.401741
1.895	0.401856
1.8955	0.402057
1.896	0.402113
1.8965	0.401895
1.897	0.402001
1.8975	0.401888
1.898	0.401766
1.8985	0.401808
1.899	0.401704
1.8995	0.401657
1.9	0.401745
1.9005	0.401734
1.901	0.401852
1.9015	0.401822
1.902	0.401696
1.9025	0.401836
1.903	0.401763
1.9035	0.401957
1.904	0.401891
1.9045	0.402015
1.905	0.402077
1.9055	0.402065
1.906	0.402193
1.9065	0.402097
1.907	0.402223
1.9075	0.402082
1.908	0.402025
1.9085	0.40183
1.909	0.401991
1.9095	0.401772
1.91	0.40177
1.9105	0.401657
1.911	0.40179
1.9115	0.401762
1.912	0.401733
1.9125	0.401868
1.913	0.40202
1.9135	0.402232
1.914	0.402196
1.9145	0.402118
1.915	0.402332
1.9155	0.402327
1.916	0.402241
1.9165	0.402221
1.917	0.402106
1.9175	0.402257
1.918	0.402036
1.9185	0.401982
1.919	0.401945
1.9195	0.401993
1.92	0.402099
1.9205	0.401878
1.921	0.402166
1.9215	0.401896
1.922	0.401979
1.9225	0.401949
1.923	0.402125
1.9235	0.402318
1.924	0.40244
1.9245	0.402252
1.925	0.402454
1.9255	0.402475
1.926	0.402527
1.9265	0.402503
1.927	0.402522
1.9275	0.402176
1.928	0.402223
1.9285	0.402249
1.929	0.402052
1.9295	0.40222
1.93	0.401977
1.9305	0.402023
1.931	0.402071
1.9315	0.402093
1.932	0.402086
1.9325	0.402245
1.933	0.402309
1.9335	0.402525
1.934	0.402554
1.9345	0.402493
1.935	0.402515
1.9355	0.402469
1.936	0.402538
1.9365	0.402654
1.937	0.402494
1.9375	0.402476
1.938	0.402376
1.9385	0.402619
1.939	0.402382
1.9395	0.402179
1.94	0.402218
1.9405	0.402082
1.941	0.402292
1.9415	0.402209
1.942	0.402346
1.9425	0.402445
1.943	0.402605
1.9435	0.402676
1.944	0.402507
1.9445	0.402726
1.945	0.402578
1.9455	0.402726
1.946	0.402699
1.9465	0.402831
1.947	0.40266
1.9475	0.402608
1.948	0.402674
1.9485	0.402546
1.949	0.402618
1.9495	0.402572
1.95	0.402344
1.9505	0.402476
1.951	0.402377
1.9515	0.40255
1.952	0.402483
1.9525	0.402605
1.953	0.40263
1.9535	0.402767
1.954	0.402815
1.9545	0.40272
1.955	0.402872
1.9555	0.40289
1.956	0.402873
1.9565	0.402924
1.957	0.402761
1.9575	0.402774
1.958	0.402725
1.9585	0.402637
1.959	0.402539
1.9595	0.402558
1.96	0.402584
1.9605	0.402727
1.961	0.402836
1.9615	0.402654
1.962	0.402827
1.9625	0.402657
1.963	0.402972
1.9635	0.402829
1.964	0.402908
1.9645	0.403144
1.965	0.402954
1.9655	0.402978
1.966	0.402982
1.9665	0.402973
1.967	0.403208
1.9675	0.403028
1.968	0.402919
1.9685	0.402926
1.969	0.402846
1.9695	0.402685
1.97	0.402661
1.9705	0.402612
1.971	0.402828
1.9715	0.402903
1.972	0.402847
1.9725	0.402882
1.973	0.402999
1.9735	0.402997
1.974	0.403134
1.9745	0.403164
1.975	0.403183
1.9755	0.403155
1.976	0.403095
1.9765	0.40299
1.977	0.402853
1.9775	0.402828
1.978	0.402855
1.9785	0.402891
1.979	0.402865
1.9795	0.40269
1.98	0.402613
1.9805	0.402972
1.981	0.402699
1.9815	0.402827
1.982	0.40286
1.9825	0.402987
1.983	0.403236
1.9835	0.403156
1.984	0.403156
1.9845	0.403238
1.985	0.403236
1.9855	0.403149
1.986	0.403106
1.9865	0.403157
1.987	0.403142
1.9875	0.402822
1.988	0.403098
1.9885	0.402953
1.989	0.402709
1.9895	0.402965
1.99	0.402737
1.9905	0.402736
1.991	0.402865
1.9915	0.402844
1.992	0.402784
1.9925	0.402936
1.993	0.402966
1.9935	0.402817
1.994	0.403042
1.9945	0.402999
1.995	0.402917
1.9955	0.403082
1.996	0.402866
1.9965	0.402811
1.997	0.403013
1.9975	0.402873
1.998	0.402876
1.9985	0.40252
1.999	0.402697
1.9995	0.40268
2	0.402512
