# Supplementary material for: Lactone Enolates of Isochroman-3-ones and 2-Coumaranones: Quantification of Their Nucleophilicity in DMSO and Conjugate Additions to Chalcones
Source: J Org Chem. 2024 Apr 30;89(10):6915–28. doi: 10.1021/acs.joc.4c00277 (PMC11110064; doi:10.1021/acs.joc.4c00277)
Supplement: Supplementary file 2 — jo4c00277_si_002.zip [file jo4c00277_si_002.zip › 5+6f coumaranone_mF-tBu/40equiv-CH-Acid-mF-tBu-370nm.exp]

*********************************************************
*   File written by ExpoFit V 1.3 (2007 by Dr. Kempf)   *
*********************************************************

Date = 08/02/2023 16:20:19
40equiv-CH-Acid-mF-tBu-370nm.txt
08/02/2023 15:50:42
Universal ASCII - file data
4000
0.0005     0.822134
0.001     0.823273
0.0015     0.823781
0.002     0.824261
0.0025     0.824632
0.003     0.823439
0.0035     0.823093
0.004     0.822159
0.0045     0.82163
0.005     0.821308
0.0055     0.820837
0.006     0.820707
0.0065     0.820958
0.007     0.820139
0.0075     0.820311
0.008     0.819685
0.0085     0.81959
0.009     0.819309
0.0095     0.818824
0.01     0.818978
0.0105     0.818472
0.011     0.818072
0.0115     0.817629
0.012     0.817371
0.0125     0.816766
0.013     0.816684
0.0135     0.815877
0.014     0.815554
0.0145     0.814642
0.015     0.814351
0.0155     0.813583
0.016     0.812809
0.0165     0.812557
0.017     0.812314
0.0175     0.81233
0.018     0.812111
0.0185     0.811952
0.019     0.81189
0.0195     0.81147
0.02     0.810699
0.0205     0.810106
0.021     0.809132
0.0215     0.808486
0.022     0.808131
0.0225     0.80778
0.023     0.80713
0.0235     0.807084
0.024     0.806599
0.0245     0.805836
0.025     0.805365
0.0255     0.804792
0.026     0.804346
0.0265     0.803541
0.027     0.802983
0.0275     0.80172
0.028     0.800867
0.0285     0.800213
0.029     0.800005
0.0295     0.800061
0.03     0.800475
0.0305     0.800182
0.031     0.8
0.0315     0.799323
0.032     0.798182
0.0325     0.797012
0.033     0.79643
0.0335     0.795756
0.034     0.795077
0.0345     0.794175
0.035     0.793379
0.0355     0.792746
0.036     0.792613
0.0365     0.792044
0.037     0.792021
0.0375     0.791363
0.038     0.790995
0.0385     0.789654
0.039     0.789044
0.0395     0.788458
0.04     0.787972
0.0405     0.787376
0.041     0.786861
0.0415     0.786391
0.042     0.785927
0.0425     0.785057
0.043     0.784298
0.0435     0.783494
0.044     0.782588
0.0445     0.782201
0.045     0.781358
0.0455     0.780658
0.046     0.779965
0.0465     0.779508
0.047     0.779143
0.0475     0.77863
0.048     0.777851
0.0485     0.777341
0.049     0.776373
0.0495     0.775702
0.05     0.775023
0.0505     0.774136
0.051     0.773389
0.0515     0.773029
0.052     0.772356
0.0525     0.771847
0.053     0.771261
0.0535     0.770713
0.054     0.769833
0.0545     0.769196
0.055     0.768159
0.0555     0.767259
0.056     0.766452
0.0565     0.765542
0.057     0.765132
0.0575     0.764609
0.058     0.764405
0.0585     0.763951
0.059     0.763347
0.0595     0.763229
0.06     0.762585
0.0605     0.761996
0.061     0.761423
0.0615     0.76003
0.062     0.759499
0.0625     0.758394
0.063     0.757696
0.0635     0.757058
0.064     0.756552
0.0645     0.755727
0.065     0.755138
0.0655     0.754495
0.066     0.753642
0.0665     0.753152
0.067     0.752223
0.0675     0.751748
0.068     0.75082
0.0685     0.750198
0.069     0.749704
0.0695     0.749067
0.07     0.748329
0.0705     0.747581
0.071     0.747356
0.0715     0.746646
0.072     0.746043
0.0725     0.745202
0.073     0.74449
0.0735     0.743727
0.074     0.742736
0.0745     0.742006
0.075     0.741282
0.0755     0.740803
0.076     0.73997
0.0765     0.73962
0.077     0.738935
0.0775     0.738571
0.078     0.737666
0.0785     0.73728
0.079     0.736553
0.0795     0.735687
0.08     0.735011
0.0805     0.734422
0.081     0.733523
0.0815     0.732683
0.082     0.732069
0.0825     0.73145
0.083     0.730793
0.0835     0.730213
0.084     0.729445
0.0845     0.728858
0.085     0.727709
0.0855     0.727475
0.086     0.726544
0.0865     0.726157
0.087     0.725477
0.0875     0.725157
0.088     0.724707
0.0885     0.724261
0.089     0.723646
0.0895     0.722681
0.09     0.72217
0.0905     0.721585
0.091     0.720797
0.0915     0.719499
0.092     0.718734
0.0925     0.717981
0.093     0.717455
0.0935     0.717084
0.094     0.716286
0.0945     0.716028
0.095     0.715329
0.0955     0.71464
0.096     0.714139
0.0965     0.713199
0.097     0.712538
0.0975     0.711607
0.098     0.711019
0.0985     0.710219
0.099     0.709615
0.0995     0.709079
0.1     0.70891
0.1005     0.70828
0.101     0.707685
0.1015     0.707225
0.102     0.706596
0.1025     0.705588
0.103     0.704788
0.1035     0.703832
0.104     0.702962
0.1045     0.702163
0.105     0.701378
0.1055     0.700939
0.106     0.700546
0.1065     0.700336
0.107     0.699792
0.1075     0.699304
0.108     0.698599
0.1085     0.698345
0.109     0.697217
0.1095     0.696182
0.11     0.695753
0.1105     0.69484
0.111     0.693774
0.1115     0.693412
0.112     0.692924
0.1125     0.692515
0.113     0.691819
0.1135     0.691255
0.114     0.690873
0.1145     0.690143
0.115     0.689504
0.1155     0.688688
0.116     0.688017
0.1165     0.687179
0.117     0.686681
0.1175     0.686223
0.118     0.68548
0.1185     0.685073
0.119     0.684451
0.1195     0.683857
0.12     0.683444
0.1205     0.682619
0.121     0.682099
0.1215     0.681374
0.122     0.680805
0.1225     0.680074
0.123     0.679436
0.1235     0.678664
0.124     0.678017
0.1245     0.677579
0.125     0.676785
0.1255     0.67638
0.126     0.675812
0.1265     0.675244
0.127     0.674576
0.1275     0.674028
0.128     0.673528
0.1285     0.673117
0.129     0.672696
0.1295     0.67244
0.13     0.671572
0.1305     0.670897
0.131     0.670178
0.1315     0.669642
0.132     0.668788
0.1325     0.667993
0.133     0.667413
0.1335     0.666948
0.134     0.666268
0.1345     0.665996
0.135     0.665672
0.1355     0.664965
0.136     0.664853
0.1365     0.664193
0.137     0.6635
0.1375     0.662833
0.138     0.662223
0.1385     0.661619
0.139     0.660794
0.1395     0.660151
0.14     0.659645
0.1405     0.659355
0.141     0.658957
0.1415     0.658556
0.142     0.658142
0.1425     0.657682
0.143     0.656829
0.1435     0.656331
0.144     0.655626
0.1445     0.654923
0.145     0.654454
0.1455     0.653989
0.146     0.652995
0.1465     0.652622
0.147     0.652163
0.1475     0.652025
0.148     0.651778
0.1485     0.651248
0.149     0.651042
0.1495     0.650425
0.15     0.649736
0.1505     0.649231
0.151     0.648294
0.1515     0.647913
0.152     0.647061
0.1525     0.646489
0.153     0.645816
0.1535     0.645536
0.154     0.645223
0.1545     0.644863
0.155     0.644353
0.1555     0.64416
0.156     0.643389
0.1565     0.64311
0.157     0.642138
0.1575     0.641586
0.158     0.641056
0.1585     0.640432
0.159     0.639995
0.1595     0.639594
0.16     0.639337
0.1605     0.638723
0.161     0.638441
0.1615     0.63782
0.162     0.637502
0.1625     0.636965
0.163     0.63613
0.1635     0.635583
0.164     0.635144
0.1645     0.63446
0.165     0.634081
0.1655     0.633528
0.166     0.633358
0.1665     0.632692
0.167     0.632683
0.1675     0.63185
0.168     0.631512
0.1685     0.63107
0.169     0.630688
0.1695     0.630008
0.17     0.629566
0.1705     0.629233
0.171     0.628662
0.1715     0.628084
0.172     0.627784
0.1725     0.627235
0.173     0.626932
0.1735     0.626171
0.174     0.625663
0.1745     0.625149
0.175     0.624454
0.1755     0.624353
0.176     0.623997
0.1765     0.623653
0.177     0.623223
0.1775     0.622902
0.178     0.622597
0.1785     0.622129
0.179     0.621504
0.1795     0.621074
0.18     0.62023
0.1805     0.619767
0.181     0.619034
0.1815     0.61876
0.182     0.618271
0.1825     0.618075
0.183     0.617676
0.1835     0.617371
0.184     0.617067
0.1845     0.616822
0.185     0.616108
0.1855     0.615586
0.186     0.614947
0.1865     0.614386
0.187     0.613997
0.1875     0.613731
0.188     0.613143
0.1885     0.613005
0.189     0.612712
0.1895     0.612493
0.19     0.61225
0.1905     0.611688
0.191     0.611284
0.1915     0.610544
0.192     0.610248
0.1925     0.609689
0.193     0.608882
0.1935     0.608228
0.194     0.608004
0.1945     0.60767
0.195     0.60748
0.1955     0.607271
0.196     0.607122
0.1965     0.606927
0.197     0.606429
0.1975     0.605687
0.198     0.60536
0.1985     0.605053
0.199     0.604378
0.1995     0.603935
0.2     0.603577
0.2005     0.60285
0.201     0.602546
0.2015     0.602377
0.202     0.602007
0.2025     0.601794
0.203     0.601245
0.2035     0.60102
0.204     0.600527
0.2045     0.600105
0.205     0.599561
0.2055     0.59935
0.206     0.598851
0.2065     0.598743
0.207     0.598241
0.2075     0.597972
0.208     0.597588
0.2085     0.597462
0.209     0.596949
0.2095     0.59646
0.21     0.595948
0.2105     0.59569
0.211     0.59546
0.2115     0.594876
0.212     0.594687
0.2125     0.594355
0.213     0.593971
0.2135     0.593455
0.214     0.592923
0.2145     0.592822
0.215     0.592279
0.2155     0.591842
0.216     0.591321
0.2165     0.590797
0.217     0.590813
0.2175     0.590652
0.218     0.590706
0.2185     0.590469
0.219     0.58996
0.2195     0.589586
0.22     0.589046
0.2205     0.588717
0.221     0.588157
0.2215     0.587744
0.222     0.58716
0.2225     0.586847
0.223     0.586481
0.2235     0.586302
0.224     0.585927
0.2245     0.585627
0.225     0.585712
0.2255     0.58538
0.226     0.585204
0.2265     0.584824
0.227     0.584556
0.2275     0.584005
0.228     0.583487
0.2285     0.582782
0.229     0.582523
0.2295     0.582654
0.23     0.582264
0.2305     0.58201
0.231     0.581921
0.2315     0.581636
0.232     0.581293
0.2325     0.581042
0.233     0.580623
0.2335     0.579981
0.234     0.579446
0.2345     0.579092
0.235     0.57852
0.2355     0.578267
0.236     0.578046
0.2365     0.578263
0.237     0.577954
0.2375     0.577941
0.238     0.577657
0.2385     0.577302
0.239     0.577053
0.2395     0.576514
0.24     0.575974
0.2405     0.575453
0.241     0.574923
0.2415     0.574807
0.242     0.574305
0.2425     0.574178
0.243     0.574015
0.2435     0.573529
0.244     0.573502
0.2445     0.573385
0.245     0.57303
0.2455     0.572655
0.246     0.57242
0.2465     0.572022
0.247     0.571725
0.2475     0.57153
0.248     0.571118
0.2485     0.570889
0.249     0.57077
0.2495     0.57043
0.25     0.570141
0.2505     0.569833
0.251     0.569249
0.2515     0.568976
0.252     0.568657
0.2525     0.568579
0.253     0.56815
0.2535     0.567812
0.254     0.567823
0.2545     0.567299
0.255     0.566937
0.2555     0.566862
0.256     0.566875
0.2565     0.566455
0.257     0.566047
0.2575     0.565612
0.258     0.565394
0.2585     0.564991
0.259     0.56491
0.2595     0.564447
0.26     0.564381
0.2605     0.564239
0.261     0.564056
0.2615     0.56351
0.262     0.563361
0.2625     0.562784
0.263     0.56268
0.2635     0.562137
0.264     0.561832
0.2645     0.561486
0.265     0.561333
0.2655     0.561337
0.266     0.561585
0.2665     0.561519
0.267     0.56099
0.2675     0.560715
0.268     0.560767
0.2685     0.560027
0.269     0.559702
0.2695     0.559394
0.27     0.558907
0.2705     0.558461
0.271     0.558539
0.2715     0.558376
0.272     0.558269
0.2725     0.558082
0.273     0.558111
0.2735     0.557679
0.274     0.557512
0.2745     0.557099
0.275     0.55668
0.2755     0.5563
0.276     0.555894
0.2765     0.555692
0.277     0.555449
0.2775     0.555254
0.278     0.555131
0.2785     0.555272
0.279     0.555035
0.2795     0.554927
0.28     0.55455
0.2805     0.554029
0.281     0.553813
0.2815     0.553335
0.282     0.552989
0.2825     0.55251
0.283     0.552411
0.2835     0.552133
0.284     0.552302
0.2845     0.552017
0.285     0.551957
0.2855     0.551834
0.286     0.551684
0.2865     0.551279
0.287     0.551094
0.2875     0.550803
0.288     0.550182
0.2885     0.550297
0.289     0.550191
0.2895     0.549968
0.29     0.549865
0.2905     0.549538
0.291     0.549611
0.2915     0.548946
0.292     0.54876
0.2925     0.548549
0.293     0.548394
0.2935     0.548132
0.294     0.54792
0.2945     0.547858
0.295     0.547872
0.2955     0.547414
0.296     0.547401
0.2965     0.547071
0.297     0.546822
0.2975     0.546738
0.298     0.546082
0.2985     0.545942
0.299     0.545677
0.2995     0.54556
0.3     0.54549
0.3005     0.545247
0.301     0.545098
0.3015     0.54503
0.302     0.544933
0.3025     0.544361
0.303     0.544299
0.3035     0.543901
0.304     0.543733
0.3045     0.543523
0.305     0.543055
0.3055     0.542932
0.306     0.543022
0.3065     0.542725
0.307     0.542931
0.3075     0.54259
0.308     0.542485
0.3085     0.542236
0.309     0.542273
0.3095     0.542101
0.31     0.541676
0.3105     0.541366
0.311     0.541071
0.3115     0.540649
0.312     0.540523
0.3125     0.54038
0.313     0.540423
0.3135     0.540317
0.314     0.540378
0.3145     0.540047
0.315     0.540038
0.3155     0.539735
0.316     0.539702
0.3165     0.539261
0.317     0.538951
0.3175     0.538758
0.318     0.538455
0.3185     0.538101
0.319     0.538213
0.3195     0.538072
0.32     0.538021
0.3205     0.537657
0.321     0.537587
0.3215     0.537613
0.322     0.537227
0.3225     0.536889
0.323     0.536597
0.3235     0.536432
0.324     0.53611
0.3245     0.535964
0.325     0.535865
0.3255     0.5359
0.326     0.535765
0.3265     0.535664
0.327     0.535921
0.3275     0.535677
0.328     0.535541
0.3285     0.535166
0.329     0.53495
0.3295     0.534646
0.33     0.534474
0.3305     0.53434
0.331     0.533934
0.3315     0.533869
0.332     0.533722
0.3325     0.533795
0.333     0.53372
0.3335     0.533524
0.334     0.533339
0.3345     0.533286
0.335     0.533084
0.3355     0.532868
0.336     0.532739
0.3365     0.532583
0.337     0.532586
0.3375     0.532201
0.338     0.532294
0.3385     0.532516
0.339     0.531969
0.3395     0.531891
0.34     0.531594
0.3405     0.531422
0.341     0.531013
0.3415     0.531092
0.342     0.530693
0.3425     0.530797
0.343     0.53062
0.3435     0.530542
0.344     0.530522
0.3445     0.530481
0.345     0.530357
0.3455     0.53011
0.346     0.529788
0.3465     0.529569
0.347     0.529532
0.3475     0.529303
0.348     0.529382
0.3485     0.529483
0.349     0.529376
0.3495     0.529483
0.35     0.52912
0.3505     0.529105
0.351     0.528825
0.3515     0.528494
0.352     0.528254
0.3525     0.527862
0.353     0.527775
0.3535     0.527625
0.354     0.527781
0.3545     0.527577
0.355     0.527732
0.3555     0.527612
0.356     0.527765
0.3565     0.527572
0.357     0.527494
0.3575     0.527251
0.358     0.526954
0.3585     0.526718
0.359     0.526282
0.3595     0.526064
0.36     0.526014
0.3605     0.526157
0.361     0.525924
0.3615     0.52597
0.362     0.525949
0.3625     0.526055
0.363     0.525984
0.3635     0.525353
0.364     0.52526
0.3645     0.52522
0.365     0.524967
0.3655     0.524966
0.366     0.524629
0.3665     0.524573
0.367     0.524846
0.3675     0.524776
0.368     0.524656
0.3685     0.524768
0.369     0.52443
0.3695     0.524327
0.37     0.523999
0.3705     0.523781
0.371     0.523897
0.3715     0.523599
0.372     0.523582
0.3725     0.523208
0.373     0.523484
0.3735     0.523237
0.374     0.523096
0.3745     0.523121
0.375     0.52325
0.3755     0.522903
0.376     0.522763
0.3765     0.522523
0.377     0.522701
0.3775     0.522604
0.378     0.522453
0.3785     0.522131
0.379     0.52206
0.3795     0.522061
0.38     0.521716
0.3805     0.521604
0.381     0.52132
0.3815     0.52126
0.382     0.5212
0.3825     0.521006
0.383     0.520834
0.3835     0.520992
0.384     0.520881
0.3845     0.520844
0.385     0.520762
0.3855     0.52078
0.386     0.520562
0.3865     0.520575
0.387     0.520466
0.3875     0.52018
0.388     0.519943
0.3885     0.51996
0.389     0.519947
0.3895     0.51982
0.39     0.519745
0.3905     0.519838
0.391     0.519837
0.3915     0.519701
0.392     0.519533
0.3925     0.519164
0.393     0.519056
0.3935     0.518719
0.394     0.51874
0.3945     0.518712
0.395     0.518546
0.3955     0.518541
0.396     0.518777
0.3965     0.518652
0.397     0.518546
0.3975     0.518539
0.398     0.518544
0.3985     0.518427
0.399     0.518097
0.3995     0.517808
0.4     0.517643
0.4005     0.517575
0.401     0.51728
0.4015     0.517135
0.402     0.51709
0.4025     0.517354
0.403     0.517162
0.4035     0.517135
0.404     0.517126
0.4045     0.517236
0.405     0.516958
0.4055     0.516865
0.406     0.516426
0.4065     0.516443
0.407     0.51654
0.4075     0.516371
0.408     0.516284
0.4085     0.516125
0.409     0.516089
0.4095     0.516199
0.41     0.516146
0.4105     0.515922
0.411     0.515755
0.4115     0.51577
0.412     0.51562
0.4125     0.515633
0.413     0.515365
0.4135     0.515222
0.414     0.515055
0.4145     0.515209
0.415     0.515285
0.4155     0.515319
0.416     0.515122
0.4165     0.515105
0.417     0.515015
0.4175     0.514837
0.418     0.5149
0.4185     0.514781
0.419     0.514462
0.4195     0.514379
0.42     0.514377
0.4205     0.514162
0.421     0.51397
0.4215     0.513937
0.422     0.513986
0.4225     0.513771
0.423     0.513584
0.4235     0.513588
0.424     0.513442
0.4245     0.513278
0.425     0.513487
0.4255     0.513448
0.426     0.513534
0.4265     0.513487
0.427     0.513454
0.4275     0.513293
0.428     0.513132
0.4285     0.512869
0.429     0.512737
0.4295     0.512444
0.43     0.512482
0.4305     0.512542
0.431     0.512571
0.4315     0.512491
0.432     0.512491
0.4325     0.512574
0.433     0.512719
0.4335     0.512642
0.434     0.512266
0.4345     0.512152
0.435     0.511991
0.4355     0.511716
0.436     0.511698
0.4365     0.511454
0.437     0.511666
0.4375     0.511895
0.438     0.512061
0.4385     0.511936
0.439     0.512035
0.4395     0.511649
0.44     0.511354
0.4405     0.511343
0.441     0.510974
0.4415     0.510582
0.442     0.510343
0.4425     0.510595
0.443     0.510329
0.4435     0.510449
0.444     0.510811
0.4445     0.510619
0.445     0.510849
0.4455     0.510764
0.446     0.510585
0.4465     0.510389
0.447     0.510336
0.4475     0.510069
0.448     0.509924
0.4485     0.509877
0.449     0.509533
0.4495     0.509639
0.45     0.509658
0.4505     0.509859
0.451     0.509855
0.4515     0.509754
0.452     0.509696
0.4525     0.509664
0.453     0.509407
0.4535     0.509178
0.454     0.509103
0.4545     0.509058
0.455     0.50904
0.4555     0.508817
0.456     0.509055
0.4565     0.50891
0.457     0.508963
0.4575     0.50878
0.458     0.50885
0.4585     0.508797
0.459     0.508551
0.4595     0.508488
0.46     0.508255
0.4605     0.508184
0.461     0.508359
0.4615     0.507871
0.462     0.50808
0.4625     0.508095
0.463     0.50799
0.4635     0.507674
0.464     0.507739
0.4645     0.507631
0.465     0.507743
0.4655     0.507619
0.466     0.507543
0.4665     0.507643
0.467     0.507714
0.4675     0.507587
0.468     0.507475
0.4685     0.507414
0.469     0.507464
0.4695     0.507164
0.47     0.506843
0.4705     0.506704
0.471     0.506778
0.4715     0.506396
0.472     0.506629
0.4725     0.506503
0.473     0.506721
0.4735     0.506829
0.474     0.506841
0.4745     0.506518
0.475     0.50654
0.4755     0.506444
0.476     0.506286
0.4765     0.506201
0.477     0.506184
0.4775     0.506054
0.478     0.506104
0.4785     0.506118
0.479     0.50617
0.4795     0.5061
0.48     0.505983
0.4805     0.505927
0.481     0.505839
0.4815     0.505802
0.482     0.505484
0.4825     0.505124
0.483     0.505086
0.4835     0.505195
0.484     0.505181
0.4845     0.505202
0.485     0.505088
0.4855     0.505386
0.486     0.505449
0.4865     0.505523
0.487     0.505339
0.4875     0.50537
0.488     0.505125
0.4885     0.504918
0.489     0.504733
0.4895     0.504593
0.49     0.504432
0.4905     0.504586
0.491     0.504514
0.4915     0.504567
0.492     0.504796
0.4925     0.504482
0.493     0.504566
0.4935     0.504618
0.494     0.504528
0.4945     0.504332
0.495     0.504391
0.4955     0.50415
0.496     0.504113
0.4965     0.503943
0.497     0.503997
0.4975     0.503945
0.498     0.5041
0.4985     0.503886
0.499     0.504061
0.4995     0.503942
0.5     0.503673
0.5005     0.503654
0.501     0.503775
0.5015     0.503406
0.502     0.503279
0.5025     0.503486
0.503     0.503249
0.5035     0.503284
0.504     0.503423
0.5045     0.503395
0.505     0.503219
0.5055     0.503115
0.506     0.503239
0.5065     0.503158
0.507     0.503032
0.5075     0.503166
0.508     0.502891
0.5085     0.502978
0.509     0.502862
0.5095     0.50277
0.51     0.502793
0.5105     0.502528
0.511     0.502663
0.5115     0.50243
0.512     0.502331
0.5125     0.502241
0.513     0.502415
0.5135     0.502495
0.514     0.50245
0.5145     0.502497
0.515     0.502516
0.5155     0.502577
0.516     0.502555
0.5165     0.502396
0.517     0.502532
0.5175     0.501983
0.518     0.50176
0.5185     0.501751
0.519     0.501778
0.5195     0.50166
0.52     0.50157
0.5205     0.501588
0.521     0.501855
0.5215     0.501641
0.522     0.501812
0.5225     0.501869
0.523     0.501486
0.5235     0.501127
0.524     0.501439
0.5245     0.501132
0.525     0.50098
0.5255     0.500987
0.526     0.50098
0.5265     0.50133
0.527     0.50125
0.5275     0.501319
0.528     0.501307
0.5285     0.501161
0.529     0.501124
0.5295     0.500754
0.53     0.500753
0.5305     0.500646
0.531     0.500249
0.5315     0.500355
0.532     0.500516
0.5325     0.50034
0.533     0.500469
0.5335     0.500636
0.534     0.500651
0.5345     0.500766
0.535     0.500888
0.5355     0.500597
0.536     0.500378
0.5365     0.500336
0.537     0.500185
0.5375     0.500048
0.538     0.500062
0.5385     0.499886
0.539     0.500106
0.5395     0.499858
0.54     0.499933
0.5405     0.499876
0.541     0.499887
0.5415     0.499845
0.542     0.499566
0.5425     0.499631
0.543     0.499469
0.5435     0.499461
0.544     0.499533
0.5445     0.499493
0.545     0.499534
0.5455     0.499529
0.546     0.49941
0.5465     0.499563
0.547     0.499211
0.5475     0.499134
0.548     0.49917
0.5485     0.499023
0.549     0.499007
0.5495     0.499124
0.55     0.499153
0.5505     0.49875
0.551     0.498686
0.5515     0.498952
0.552     0.498997
0.5525     0.498727
0.553     0.498618
0.5535     0.498447
0.554     0.498675
0.5545     0.498748
0.555     0.498693
0.5555     0.498683
0.556     0.498716
0.5565     0.498785
0.557     0.498828
0.5575     0.498622
0.558     0.498575
0.5585     0.49839
0.559     0.497978
0.5595     0.49798
0.56     0.497824
0.5605     0.497772
0.561     0.497899
0.5615     0.498046
0.562     0.497826
0.5625     0.498104
0.563     0.49825
0.5635     0.498232
0.564     0.498141
0.5645     0.497905
0.565     0.4978
0.5655     0.497665
0.566     0.497607
0.5665     0.497587
0.567     0.497545
0.5675     0.49756
0.568     0.497612
0.5685     0.497513
0.569     0.497664
0.5695     0.497644
0.57     0.49767
0.5705     0.497392
0.571     0.497207
0.5715     0.49703
0.572     0.497012
0.5725     0.497035
0.573     0.497005
0.5735     0.497095
0.574     0.496913
0.5745     0.497095
0.575     0.497177
0.5755     0.497341
0.576     0.497293
0.5765     0.497341
0.577     0.49721
0.5775     0.496933
0.578     0.496899
0.5785     0.496742
0.579     0.496551
0.5795     0.496555
0.58     0.496452
0.5805     0.496593
0.581     0.496411
0.5815     0.496549
0.582     0.496637
0.5825     0.496678
0.583     0.496482
0.5835     0.496601
0.584     0.496472
0.5845     0.496516
0.585     0.496456
0.5855     0.49628
0.586     0.496349
0.5865     0.496225
0.587     0.496339
0.5875     0.496179
0.588     0.496224
0.5885     0.495988
0.589     0.496057
0.5895     0.49593
0.59     0.49601
0.5905     0.495822
0.591     0.495705
0.5915     0.495731
0.592     0.495869
0.5925     0.495677
0.593     0.495588
0.5935     0.495838
0.594     0.495868
0.5945     0.495645
0.595     0.495624
0.5955     0.495451
0.596     0.495496
0.5965     0.495303
0.597     0.495462
0.5975     0.495546
0.598     0.495511
0.5985     0.495531
0.599     0.4953
0.5995     0.495223
0.6     0.495281
0.6005     0.495127
0.601     0.494927
0.6015     0.494804
0.602     0.494865
0.6025     0.494749
0.603     0.49494
0.6035     0.495029
0.604     0.495061
0.6045     0.495123
0.605     0.49526
0.6055     0.495228
0.606     0.494809
0.6065     0.49459
0.607     0.494475
0.6075     0.494738
0.608     0.494335
0.6085     0.494486
0.609     0.494396
0.6095     0.494467
0.61     0.494764
0.6105     0.494641
0.611     0.494595
0.6115     0.494606
0.612     0.494368
0.6125     0.494343
0.613     0.494113
0.6135     0.494143
0.614     0.493965
0.6145     0.494101
0.615     0.493931
0.6155     0.494166
0.616     0.494119
0.6165     0.494197
0.617     0.494126
0.6175     0.494223
0.618     0.494088
0.6185     0.493938
0.619     0.493636
0.6195     0.493612
0.62     0.493793
0.6205     0.493545
0.621     0.493425
0.6215     0.493633
0.622     0.493523
0.6225     0.493564
0.623     0.493973
0.6235     0.493717
0.624     0.493787
0.6245     0.493661
0.625     0.493488
0.6255     0.493428
0.626     0.493492
0.6265     0.4933
0.627     0.493274
0.6275     0.493346
0.628     0.493507
0.6285     0.493374
0.629     0.492983
0.6295     0.492983
0.63     0.493233
0.6305     0.492991
0.631     0.492991
0.6315     0.492932
0.632     0.492978
0.6325     0.492979
0.633     0.492915
0.6335     0.493006
0.634     0.492965
0.6345     0.492806
0.635     0.492953
0.6355     0.49278
0.636     0.492771
0.6365     0.492723
0.637     0.492728
0.6375     0.492653
0.638     0.49266
0.6385     0.492357
0.639     0.492649
0.6395     0.492602
0.64     0.492612
0.6405     0.492449
0.641     0.492195
0.6415     0.492172
0.642     0.492213
0.6425     0.492057
0.643     0.492244
0.6435     0.492254
0.644     0.492222
0.6445     0.49226
0.645     0.492507
0.6455     0.492549
0.646     0.492461
0.6465     0.492459
0.647     0.492202
0.6475     0.492181
0.648     0.491871
0.6485     0.491897
0.649     0.49179
0.6495     0.491849
0.65     0.491752
0.6505     0.491843
0.651     0.491766
0.6515     0.492082
0.652     0.49195
0.6525     0.49226
0.653     0.491979
0.6535     0.491908
0.654     0.491946
0.6545     0.491397
0.655     0.491571
0.6555     0.491373
0.656     0.491585
0.6565     0.491431
0.657     0.491845
0.6575     0.49164
0.658     0.491639
0.6585     0.491693
0.659     0.491858
0.6595     0.491484
0.66     0.491347
0.6605     0.491318
0.661     0.491225
0.6615     0.491376
0.662     0.49119
0.6625     0.491289
0.663     0.491393
0.6635     0.491297
0.664     0.491443
0.6645     0.491435
0.665     0.491572
0.6655     0.491563
0.666     0.491366
0.6665     0.491418
0.667     0.491014
0.6675     0.491201
0.668     0.490925
0.6685     0.491075
0.669     0.49093
0.6695     0.491027
0.67     0.491185
0.6705     0.491071
0.671     0.490995
0.6715     0.491085
0.672     0.490868
0.6725     0.490933
0.673     0.490793
0.6735     0.49082
0.674     0.490844
0.6745     0.490694
0.675     0.490856
0.6755     0.49085
0.676     0.49089
0.6765     0.490784
0.677     0.490678
0.6775     0.490712
0.678     0.490559
0.6785     0.490618
0.679     0.490606
0.6795     0.49062
0.68     0.490536
0.6805     0.490604
0.681     0.490617
0.6815     0.490673
0.682     0.490526
0.6825     0.490484
0.683     0.490537
0.6835     0.490333
0.684     0.490458
0.6845     0.490197
0.685     0.490284
0.6855     0.490541
0.686     0.490724
0.6865     0.490593
0.687     0.490457
0.6875     0.490508
0.688     0.490552
0.6885     0.490362
0.689     0.490281
0.6895     0.490005
0.69     0.489888
0.6905     0.489917
0.691     0.489882
0.6915     0.490008
0.692     0.490077
0.6925     0.49037
0.693     0.490214
0.6935     0.490414
0.694     0.490588
0.6945     0.490323
0.695     0.490312
0.6955     0.490236
0.696     0.489907
0.6965     0.489905
0.697     0.489789
0.6975     0.48977
0.698     0.489753
0.6985     0.489963
0.699     0.490062
0.6995     0.490007
0.7     0.490183
0.7005     0.490256
0.701     0.490083
0.7015     0.490003
0.702     0.489964
0.7025     0.489761
0.703     0.489814
0.7035     0.489798
0.704     0.490123
0.7045     0.490137
0.705     0.490219
0.7055     0.490257
0.706     0.490093
0.7065     0.490039
0.707     0.490163
0.7075     0.489844
0.708     0.489669
0.7085     0.489628
0.709     0.489643
0.7095     0.489805
0.71     0.489535
0.7105     0.489699
0.711     0.489611
0.7115     0.489803
0.712     0.489905
0.7125     0.489807
0.713     0.489725
0.7135     0.489689
0.714     0.489432
0.7145     0.489918
0.715     0.489704
0.7155     0.489814
0.716     0.489619
0.7165     0.489803
0.717     0.489646
0.7175     0.489781
0.718     0.489536
0.7185     0.489619
0.719     0.48948
0.7195     0.489498
0.72     0.48942
0.7205     0.489439
0.721     0.489531
0.7215     0.489515
0.722     0.489661
0.7225     0.489725
0.723     0.489822
0.7235     0.489733
0.724     0.489818
0.7245     0.48956
0.725     0.489639
0.7255     0.489702
0.726     0.489445
0.7265     0.489614
0.727     0.489546
0.7275     0.489676
0.728     0.489798
0.7285     0.489684
0.729     0.489478
0.7295     0.489513
0.73     0.489353
0.7305     0.489581
0.731     0.489525
0.7315     0.48939
0.732     0.489294
0.7325     0.489416
0.733     0.489443
0.7335     0.489545
0.734     0.489618
0.7345     0.489746
0.735     0.489913
0.7355     0.489795
0.736     0.489603
0.7365     0.489507
0.737     0.489335
0.7375     0.489268
0.738     0.489315
0.7385     0.489366
0.739     0.489236
0.7395     0.489051
0.74     0.489321
0.7405     0.489322
0.741     0.489471
0.7415     0.489573
0.742     0.489539
0.7425     0.48982
0.743     0.489543
0.7435     0.489418
0.744     0.489242
0.7445     0.489398
0.745     0.489396
0.7455     0.489579
0.746     0.489592
0.7465     0.489629
0.747     0.489474
0.7475     0.489457
0.748     0.48947
0.7485     0.48952
0.749     0.489322
0.7495     0.489344
0.75     0.489081
0.7505     0.489267
0.751     0.489288
0.7515     0.489171
0.752     0.48921
0.7525     0.489387
0.753     0.489569
0.7535     0.489428
0.754     0.489361
0.7545     0.489322
0.755     0.489273
0.7555     0.489232
0.756     0.489148
0.7565     0.489256
0.757     0.489079
0.7575     0.489048
0.758     0.489182
0.7585     0.488932
0.759     0.488992
0.7595     0.488918
0.76     0.489214
0.7605     0.489136
0.761     0.489126
0.7615     0.489253
0.762     0.489075
0.7625     0.489189
0.763     0.48922
0.7635     0.489386
0.764     0.48919
0.7645     0.489388
0.765     0.489361
0.7655     0.489335
0.766     0.489416
0.7665     0.489257
0.767     0.489064
0.7675     0.489226
0.768     0.489116
0.7685     0.489212
0.769     0.489182
0.7695     0.489125
0.77     0.489243
0.7705     0.489361
0.771     0.48927
0.7715     0.489317
0.772     0.489457
0.7725     0.489331
0.773     0.489015
0.7735     0.489015
0.774     0.489019
0.7745     0.489287
0.775     0.489416
0.7755     0.48911
0.776     0.489289
0.7765     0.489335
0.777     0.489432
0.7775     0.489236
0.778     0.488989
0.7785     0.489028
0.779     0.488999
0.7795     0.488847
0.78     0.48884
0.7805     0.488985
0.781     0.489132
0.7815     0.489171
0.782     0.489208
0.7825     0.489234
0.783     0.489356
0.7835     0.489414
0.784     0.489327
0.7845     0.489261
0.785     0.489141
0.7855     0.489088
0.786     0.489039
0.7865     0.489127
0.787     0.489114
0.7875     0.489108
0.788     0.489215
0.7885     0.489151
0.789     0.489242
0.7895     0.489037
0.79     0.489185
0.7905     0.488986
0.791     0.488939
0.7915     0.489021
0.792     0.488824
0.7925     0.488991
0.793     0.489033
0.7935     0.489056
0.794     0.489234
0.7945     0.489264
0.795     0.489088
0.7955     0.489179
0.796     0.488919
0.7965     0.489184
0.797     0.488946
0.7975     0.488833
0.798     0.488977
0.7985     0.488764
0.799     0.488782
0.7995     0.488927
0.8     0.488779
0.8005     0.489061
0.801     0.488847
0.8015     0.488743
0.802     0.489227
0.8025     0.488967
0.803     0.489275
0.8035     0.489102
0.804     0.489294
0.8045     0.489309
0.805     0.489163
0.8055     0.489248
0.806     0.489386
0.8065     0.489046
0.807     0.489034
0.8075     0.48905
0.808     0.488909
0.8085     0.488806
0.809     0.488824
0.8095     0.488888
0.81     0.489071
0.8105     0.48914
0.811     0.489146
0.8115     0.489278
0.812     0.489236
0.8125     0.489162
0.813     0.489215
0.8135     0.489101
0.814     0.489037
0.8145     0.488924
0.815     0.488977
0.8155     0.488907
0.816     0.48895
0.8165     0.489061
0.817     0.488809
0.8175     0.489205
0.818     0.489107
0.8185     0.488966
0.819     0.488946
0.8195     0.488872
0.82     0.488764
0.8205     0.488779
0.821     0.488841
0.8215     0.488848
0.822     0.488741
0.8225     0.489027
0.823     0.488998
0.8235     0.489159
0.824     0.489351
0.8245     0.489278
0.825     0.489356
0.8255     0.489177
0.826     0.489108
0.8265     0.488985
0.827     0.488837
0.8275     0.488857
0.828     0.488965
0.8285     0.488878
0.829     0.488865
0.8295     0.489087
0.83     0.48899
0.8305     0.489148
0.831     0.489085
0.8315     0.489076
0.832     0.489043
0.8325     0.488992
0.833     0.488884
0.8335     0.488801
0.834     0.488923
0.8345     0.488993
0.835     0.488967
0.8355     0.48896
0.836     0.489016
0.8365     0.489191
0.837     0.489012
0.8375     0.488791
0.838     0.48881
0.8385     0.489069
0.839     0.488901
0.8395     0.488834
0.84     0.488804
0.8405     0.488781
0.841     0.488864
0.8415     0.488908
0.842     0.489223
0.8425     0.489034
0.843     0.489033
0.8435     0.489295
0.844     0.489135
0.8445     0.48924
0.845     0.489252
0.8455     0.489174
0.846     0.489078
0.8465     0.489181
0.847     0.489201
0.8475     0.489095
0.848     0.489067
0.8485     0.489094
0.849     0.488901
0.8495     0.488946
0.85     0.488876
0.8505     0.489079
0.851     0.488965
0.8515     0.489099
0.852     0.489186
0.8525     0.489122
0.853     0.489361
0.8535     0.489344
0.854     0.488991
0.8545     0.48898
0.855     0.489045
0.8555     0.488808
0.856     0.48886
0.8565     0.488881
0.857     0.48898
0.8575     0.488905
0.858     0.488777
0.8585     0.488906
0.859     0.489089
0.8595     0.489099
0.86     0.489232
0.8605     0.489079
0.861     0.488835
0.8615     0.488894
0.862     0.488795
0.8625     0.488926
0.863     0.488839
0.8635     0.489102
0.864     0.489034
0.8645     0.488959
0.865     0.489206
0.8655     0.489381
0.866     0.489223
0.8665     0.489107
0.867     0.488997
0.8675     0.489206
0.868     0.488849
0.8685     0.488857
0.869     0.488716
0.8695     0.488964
0.87     0.489128
0.8705     0.488969
0.871     0.489017
0.8715     0.489233
0.872     0.489167
0.8725     0.489291
0.873     0.48916
0.8735     0.488927
0.874     0.489094
0.8745     0.488999
0.875     0.488867
0.8755     0.488953
0.876     0.489142
0.8765     0.48893
0.877     0.489125
0.8775     0.488988
0.878     0.4889
0.8785     0.489067
0.879     0.489133
0.8795     0.488924
0.88     0.488764
0.8805     0.488783
0.881     0.48887
0.8815     0.488872
0.882     0.489184
0.8825     0.489048
0.883     0.489102
0.8835     0.488961
0.884     0.489115
0.8845     0.489128
0.885     0.489049
0.8855     0.48924
0.886     0.489108
0.8865     0.488905
0.887     0.489019
0.8875     0.488874
0.888     0.488947
0.8885     0.488911
0.889     0.48914
0.8895     0.488931
0.89     0.488958
0.8905     0.488867
0.891     0.488914
0.8915     0.489018
0.892     0.489016
0.8925     0.48898
0.893     0.488991
0.8935     0.48924
0.894     0.48925
0.8945     0.489132
0.895     0.489097
0.8955     0.488775
0.896     0.48899
0.8965     0.488843
0.897     0.488722
0.8975     0.488518
0.898     0.488721
0.8985     0.488811
0.899     0.4889
0.8995     0.488708
0.9     0.489118
0.9005     0.489008
0.901     0.489007
0.9015     0.489017
0.902     0.488952
0.9025     0.48903
0.903     0.488947
0.9035     0.488952
0.904     0.489086
0.9045     0.488942
0.905     0.489
0.9055     0.48911
0.906     0.489144
0.9065     0.489134
0.907     0.489098
0.9075     0.489129
0.908     0.489157
0.9085     0.489057
0.909     0.488797
0.9095     0.488837
0.91     0.488763
0.9105     0.48896
0.911     0.489063
0.9115     0.488837
0.912     0.489068
0.9125     0.489019
0.913     0.489069
0.9135     0.489189
0.914     0.489155
0.9145     0.489167
0.915     0.489011
0.9155     0.488851
0.916     0.488737
0.9165     0.488645
0.917     0.488686
0.9175     0.488949
0.918     0.48884
0.9185     0.488826
0.919     0.488952
0.9195     0.48869
0.92     0.488925
0.9205     0.488787
0.921     0.488817
0.9215     0.48895
0.922     0.488995
0.9225     0.488922
0.923     0.489064
0.9235     0.488866
0.924     0.488957
0.9245     0.488958
0.925     0.489042
0.9255     0.489143
0.926     0.489074
0.9265     0.489062
0.927     0.488943
0.9275     0.488834
0.928     0.488896
0.9285     0.489021
0.929     0.488998
0.9295     0.489006
0.93     0.488987
0.9305     0.488907
0.931     0.489202
0.9315     0.48901
0.932     0.489023
0.9325     0.489045
0.933     0.489034
0.9335     0.488966
0.934     0.489018
0.9345     0.489164
0.935     0.489298
0.9355     0.48905
0.936     0.489104
0.9365     0.48897
0.937     0.488884
0.9375     0.488709
0.938     0.488733
0.9385     0.488916
0.939     0.488653
0.9395     0.488759
0.94     0.488689
0.9405     0.488816
0.941     0.488997
0.9415     0.489254
0.942     0.489165
0.9425     0.489193
0.943     0.48898
0.9435     0.489154
0.944     0.48898
0.9445     0.488914
0.945     0.488897
0.9455     0.488872
0.946     0.488865
0.9465     0.488905
0.947     0.488763
0.9475     0.489022
0.948     0.489211
0.9485     0.489192
0.949     0.489326
0.9495     0.489263
0.95     0.489317
0.9505     0.488977
0.951     0.488787
0.9515     0.488997
0.952     0.489045
0.9525     0.48915
0.953     0.489142
0.9535     0.48916
0.954     0.489216
0.9545     0.489099
0.955     0.489271
0.9555     0.489215
0.956     0.489263
0.9565     0.489024
0.957     0.488752
0.9575     0.488832
0.958     0.48887
0.9585     0.488723
0.959     0.488776
0.9595     0.48903
0.96     0.489099
0.9605     0.489126
0.961     0.489176
0.9615     0.489079
0.962     0.489094
0.9625     0.48909
0.963     0.489109
0.9635     0.489134
0.964     0.489176
0.9645     0.489154
0.965     0.489133
0.9655     0.489032
0.966     0.489257
0.9665     0.489268
0.967     0.489051
0.9675     0.489218
0.968     0.489063
0.9685     0.489167
0.969     0.489272
0.9695     0.489162
0.97     0.489377
0.9705     0.489076
0.971     0.489438
0.9715     0.489302
0.972     0.489398
0.9725     0.489302
0.973     0.489369
0.9735     0.489317
0.974     0.489299
0.9745     0.48906
0.975     0.489184
0.9755     0.489149
0.976     0.489177
0.9765     0.489186
0.977     0.489102
0.9775     0.489249
0.978     0.489104
0.9785     0.489049
0.979     0.488842
0.9795     0.488956
0.98     0.489136
0.9805     0.48901
0.981     0.489153
0.9815     0.489249
0.982     0.489328
0.9825     0.489468
0.983     0.489421
0.9835     0.489421
0.984     0.489561
0.9845     0.489527
0.985     0.489311
0.9855     0.489132
0.986     0.489251
0.9865     0.489133
0.987     0.488884
0.9875     0.489042
0.988     0.489196
0.9885     0.489291
0.989     0.489541
0.9895     0.489439
0.99     0.489385
0.9905     0.489258
0.991     0.48963
0.9915     0.48948
0.992     0.489475
0.9925     0.489366
0.993     0.489446
0.9935     0.489461
0.994     0.489206
0.9945     0.489579
0.995     0.489446
0.9955     0.489391
0.996     0.489492
0.9965     0.48953
0.997     0.489563
0.9975     0.489137
0.998     0.489025
0.9985     0.489302
0.999     0.489454
0.9995     0.489216
1     0.489153
1.0005     0.489132
1.001     0.489502
1.0015     0.489583
1.002     0.489533
1.0025     0.489442
1.003     0.489542
1.0035     0.489468
1.004     0.489556
1.0045     0.489314
1.005     0.489607
1.0055     0.489323
1.006     0.489307
1.0065     0.488994
1.007     0.489349
1.0075     0.489345
1.008     0.489372
1.0085     0.489436
1.009     0.489628
1.0095     0.489747
1.01     0.489617
1.0105     0.489544
1.011     0.489504
1.0115     0.48968
1.012     0.489683
1.0125     0.4895
1.013     0.489438
1.0135     0.489582
1.014     0.489526
1.0145     0.489485
1.015     0.489377
1.0155     0.489289
1.016     0.489314
1.0165     0.489464
1.017     0.489226
1.0175     0.489335
1.018     0.489418
1.0185     0.489506
1.019     0.489585
1.0195     0.489598
1.02     0.489415
1.0205     0.489441
1.021     0.489555
1.0215     0.489478
1.022     0.489437
1.0225     0.489378
1.023     0.489609
1.0235     0.489555
1.024     0.489615
1.0245     0.489545
1.025     0.489383
1.0255     0.489535
1.026     0.489701
1.0265     0.489521
1.027     0.489245
1.0275     0.489215
1.028     0.489277
1.0285     0.489401
1.029     0.48938
1.0295     0.489161
1.03     0.489596
1.0305     0.4896
1.031     0.489749
1.0315     0.48976
1.032     0.48979
1.0325     0.489632
1.033     0.489572
1.0335     0.489495
1.034     0.489388
1.0345     0.489369
1.035     0.489438
1.0355     0.489379
1.036     0.489572
1.0365     0.489421
1.037     0.489557
1.0375     0.489558
1.038     0.489339
1.0385     0.489425
1.039     0.489244
1.0395     0.489488
1.04     0.489463
1.0405     0.489393
1.041     0.489459
1.0415     0.489335
1.042     0.489392
1.0425     0.489556
1.043     0.489531
1.0435     0.489594
1.044     0.489759
1.0445     0.489598
1.045     0.489752
1.0455     0.489381
1.046     0.489294
1.0465     0.489387
1.047     0.489232
1.0475     0.489209
1.048     0.489159
1.0485     0.489202
1.049     0.489306
1.0495     0.489505
1.05     0.489706
1.0505     0.489441
1.051     0.489617
1.0515     0.489523
1.052     0.489456
1.0525     0.48955
1.053     0.489399
1.0535     0.489393
1.054     0.489521
1.0545     0.489402
1.055     0.489396
1.0555     0.489523
1.056     0.489279
1.0565     0.489242
1.057     0.489442
1.0575     0.489223
1.058     0.489181
1.0585     0.489337
1.059     0.489398
1.0595     0.489363
1.06     0.489278
1.0605     0.489369
1.061     0.48937
1.0615     0.489383
1.062     0.489399
1.0625     0.489504
1.063     0.489271
1.0635     0.489151
1.064     0.489328
1.0645     0.489323
1.065     0.489211
1.0655     0.489395
1.066     0.489496
1.0665     0.489278
1.067     0.489459
1.0675     0.489245
1.068     0.489329
1.0685     0.489098
1.069     0.489315
1.0695     0.489312
1.07     0.489343
1.0705     0.489336
1.071     0.489413
1.0715     0.489448
1.072     0.489508
1.0725     0.48966
1.073     0.489532
1.0735     0.489676
1.074     0.489504
1.0745     0.489317
1.075     0.489113
1.0755     0.489248
1.076     0.489169
1.0765     0.489197
1.077     0.489193
1.0775     0.489247
1.078     0.489277
1.0785     0.489217
1.079     0.489486
1.0795     0.489359
1.08     0.489347
1.0805     0.489399
1.081     0.489335
1.0815     0.489313
1.082     0.489364
1.0825     0.489157
1.083     0.489373
1.0835     0.489213
1.084     0.489272
1.0845     0.489435
1.085     0.489427
1.0855     0.489289
1.086     0.489105
1.0865     0.489398
1.087     0.489381
1.0875     0.489183
1.088     0.48904
1.0885     0.489252
1.089     0.489302
1.0895     0.489461
1.09     0.489506
1.0905     0.489553
1.091     0.489538
1.0915     0.489658
1.092     0.489526
1.0925     0.48943
1.093     0.489234
1.0935     0.48931
1.094     0.489348
1.0945     0.489477
1.095     0.48935
1.0955     0.489322
1.096     0.489119
1.0965     0.48934
1.097     0.489199
1.0975     0.489365
1.098     0.489298
1.0985     0.489455
1.099     0.489374
1.0995     0.489289
1.1     0.489212
1.1005     0.489508
1.101     0.489562
1.1015     0.489572
1.102     0.489449
1.1025     0.489549
1.103     0.489433
1.1035     0.48947
1.104     0.489408
1.1045     0.489443
1.105     0.489153
1.1055     0.489269
1.106     0.489505
1.1065     0.489497
1.107     0.489406
1.1075     0.489565
1.108     0.489399
1.1085     0.489479
1.109     0.48951
1.1095     0.489467
1.11     0.489307
1.1105     0.489462
1.111     0.4896
1.1115     0.489535
1.112     0.489547
1.1125     0.489615
1.113     0.489667
1.1135     0.489525
1.114     0.489723
1.1145     0.489783
1.115     0.489623
1.1155     0.489616
1.116     0.489629
1.1165     0.489568
1.117     0.48953
1.1175     0.489325
1.118     0.489543
1.1185     0.489687
1.119     0.489442
1.1195     0.489624
1.12     0.489787
1.1205     0.489842
1.121     0.490047
1.1215     0.489873
1.122     0.489855
1.1225     0.489771
1.123     0.489672
1.1235     0.489536
1.124     0.489402
1.1245     0.489525
1.125     0.489628
1.1255     0.489683
1.126     0.489669
1.1265     0.489685
1.127     0.489888
1.1275     0.489801
1.128     0.48969
1.1285     0.489659
1.129     0.48989
1.1295     0.489669
1.13     0.489774
1.1305     0.489914
1.131     0.489919
1.1315     0.489766
1.132     0.48988
1.1325     0.490237
1.133     0.489937
1.1335     0.490096
1.134     0.489892
1.1345     0.490078
1.135     0.489891
1.1355     0.489805
1.136     0.489965
1.1365     0.489907
1.137     0.489998
1.1375     0.489753
1.138     0.489792
1.1385     0.489923
1.139     0.49002
1.1395     0.490321
1.14     0.49014
1.1405     0.489895
1.141     0.490072
1.1415     0.490053
1.142     0.489945
1.1425     0.490025
1.143     0.490011
1.1435     0.490359
1.144     0.490003
1.1445     0.489962
1.145     0.489953
1.1455     0.489855
1.146     0.489903
1.1465     0.489876
1.147     0.489709
1.1475     0.490064
1.148     0.490138
1.1485     0.490226
1.149     0.490206
1.1495     0.490218
1.15     0.490247
1.1505     0.49016
1.151     0.490117
1.1515     0.490204
1.152     0.490201
1.1525     0.490072
1.153     0.490015
1.1535     0.490163
1.154     0.490249
1.1545     0.490366
1.155     0.490157
1.1555     0.490373
1.156     0.490177
1.1565     0.489954
1.157     0.490177
1.1575     0.490192
1.158     0.490056
1.1585     0.489887
1.159     0.489916
1.1595     0.490124
1.16     0.490418
1.1605     0.490332
1.161     0.490344
1.1615     0.490519
1.162     0.490441
1.1625     0.490275
1.163     0.490088
1.1635     0.490355
1.164     0.490141
1.1645     0.490005
1.165     0.490142
1.1655     0.490193
1.166     0.489893
1.1665     0.49038
1.167     0.490382
1.1675     0.49036
1.168     0.490377
1.1685     0.49028
1.169     0.490303
1.1695     0.490304
1.17     0.490464
1.1705     0.490224
1.171     0.490218
1.1715     0.490247
1.172     0.490341
1.1725     0.490174
1.173     0.490326
1.1735     0.490328
1.174     0.490153
1.1745     0.490413
1.175     0.490179
1.1755     0.490345
1.176     0.490162
1.1765     0.490123
1.177     0.490261
1.1775     0.49008
1.178     0.489972
1.1785     0.490386
1.179     0.490245
1.1795     0.490407
1.18     0.490306
1.1805     0.490164
1.181     0.490437
1.1815     0.490387
1.182     0.490417
1.1825     0.490381
1.183     0.49032
1.1835     0.490161
1.184     0.490367
1.1845     0.49017
1.185     0.490265
1.1855     0.490223
1.186     0.490117
1.1865     0.490081
1.187     0.489986
1.1875     0.490088
1.188     0.49012
1.1885     0.490185
1.189     0.490347
1.1895     0.490328
1.19     0.490478
1.1905     0.490195
1.191     0.490216
1.1915     0.490477
1.192     0.490426
1.1925     0.490133
1.193     0.490259
1.1935     0.490128
1.194     0.490276
1.1945     0.489946
1.195     0.490184
1.1955     0.490106
1.196     0.490156
1.1965     0.490049
1.197     0.490225
1.1975     0.490307
1.198     0.490187
1.1985     0.490087
1.199     0.490193
1.1995     0.490031
1.2     0.490132
1.2005     0.490147
1.201     0.490304
1.2015     0.490386
1.202     0.490195
1.2025     0.490381
1.203     0.49028
1.2035     0.490532
1.204     0.490111
1.2045     0.489943
1.205     0.489997
1.2055     0.489996
1.206     0.489758
1.2065     0.48981
1.207     0.489826
1.2075     0.489946
1.208     0.489947
1.2085     0.490011
1.209     0.490117
1.2095     0.490329
1.21     0.490033
1.2105     0.489905
1.211     0.489835
1.2115     0.490061
1.212     0.4899
1.2125     0.489958
1.213     0.489804
1.2135     0.489938
1.214     0.49005
1.2145     0.489589
1.215     0.489834
1.2155     0.489777
1.216     0.489983
1.2165     0.489816
1.217     0.489828
1.2175     0.48986
1.218     0.48991
1.2185     0.489784
1.219     0.489765
1.2195     0.489746
1.22     0.489937
1.2205     0.489729
1.221     0.489827
1.2215     0.489995
1.222     0.490028
1.2225     0.489855
1.223     0.489768
1.2235     0.489719
1.224     0.489858
1.2245     0.489822
1.225     0.489493
1.2255     0.489645
1.226     0.489785
1.2265     0.489697
1.227     0.489665
1.2275     0.489558
1.228     0.489823
1.2285     0.489678
1.229     0.489735
1.2295     0.48984
1.23     0.489842
1.2305     0.489782
1.231     0.48967
1.2315     0.48971
1.232     0.489577
1.2325     0.489845
1.233     0.489708
1.2335     0.489675
1.234     0.489677
1.2345     0.489584
1.235     0.489325
1.2355     0.489392
1.236     0.489349
1.2365     0.48936
1.237     0.489482
1.2375     0.489575
1.238     0.489539
1.2385     0.489604
1.239     0.48976
1.2395     0.489761
1.24     0.489473
1.2405     0.489562
1.241     0.489495
1.2415     0.489583
1.242     0.489464
1.2425     0.489527
1.243     0.489582
1.2435     0.489469
1.244     0.489523
1.2445     0.489474
1.245     0.489579
1.2455     0.489419
1.246     0.489481
1.2465     0.489407
1.247     0.489359
1.2475     0.489256
1.248     0.48903
1.2485     0.489229
1.249     0.48921
1.2495     0.489288
1.25     0.4896
1.2505     0.489518
1.251     0.489726
1.2515     0.489477
1.252     0.489401
1.2525     0.489102
1.253     0.489295
1.2535     0.489181
1.254     0.489195
1.2545     0.48923
1.255     0.489285
1.2555     0.488982
1.256     0.489439
1.2565     0.489585
1.257     0.489499
1.2575     0.489284
1.258     0.489605
1.2585     0.489402
1.259     0.489397
1.2595     0.489267
1.26     0.489478
1.2605     0.489226
1.261     0.489462
1.2615     0.489407
1.262     0.48934
1.2625     0.489326
1.263     0.489341
1.2635     0.489472
1.264     0.489489
1.2645     0.489117
1.265     0.489399
1.2655     0.48904
1.266     0.489357
1.2665     0.489116
1.267     0.489025
1.2675     0.489148
1.268     0.489113
1.2685     0.489209
1.269     0.489166
1.2695     0.489265
1.27     0.489273
1.2705     0.489237
1.271     0.489136
1.2715     0.489442
1.272     0.48901
1.2725     0.489231
1.273     0.488976
1.2735     0.489303
1.274     0.489293
1.2745     0.489032
1.275     0.489269
1.2755     0.489216
1.276     0.489141
1.2765     0.489022
1.277     0.489049
1.2775     0.489008
1.278     0.489065
1.2785     0.48931
1.279     0.489424
1.2795     0.489391
1.28     0.489371
1.2805     0.489229
1.281     0.489343
1.2815     0.489051
1.282     0.489074
1.2825     0.48903
1.283     0.489069
1.2835     0.489144
1.284     0.48897
1.2845     0.489114
1.285     0.489147
1.2855     0.48909
1.286     0.488967
1.2865     0.489195
1.287     0.48933
1.2875     0.489083
1.288     0.489002
1.2885     0.488843
1.289     0.489058
1.2895     0.489087
1.29     0.48912
1.2905     0.489067
1.291     0.489304
1.2915     0.489274
1.292     0.48926
1.2925     0.489399
1.293     0.48934
1.2935     0.489153
1.294     0.48913
1.2945     0.48904
1.295     0.489148
1.2955     0.489029
1.296     0.488879
1.2965     0.488986
1.297     0.489024
1.2975     0.489252
1.298     0.489261
1.2985     0.489211
1.299     0.489506
1.2995     0.489444
1.3     0.489572
1.3005     0.489165
1.301     0.489172
1.3015     0.48911
1.302     0.489088
1.3025     0.48913
1.303     0.489123
1.3035     0.489249
1.304     0.489342
1.3045     0.489421
1.305     0.489433
1.3055     0.489048
1.306     0.489063
1.3065     0.489216
1.307     0.489263
1.3075     0.489002
1.308     0.489371
1.3085     0.489289
1.309     0.489208
1.3095     0.489156
1.31     0.489407
1.3105     0.489244
1.311     0.489225
1.3115     0.489135
1.312     0.489111
1.3125     0.489231
1.313     0.489317
1.3135     0.489347
1.314     0.489338
1.3145     0.489145
1.315     0.489248
1.3155     0.489147
1.316     0.489017
1.3165     0.489161
1.317     0.489055
1.3175     0.489052
1.318     0.489084
1.3185     0.489213
1.319     0.489277
1.3195     0.489281
1.32     0.489517
1.3205     0.489437
1.321     0.489583
1.3215     0.489533
1.322     0.489579
1.3225     0.489369
1.323     0.489428
1.3235     0.489323
1.324     0.489153
1.3245     0.489112
1.325     0.48923
1.3255     0.489336
1.326     0.489299
1.3265     0.489269
1.327     0.489469
1.3275     0.489366
1.328     0.489339
1.3285     0.48935
1.329     0.489285
1.3295     0.489198
1.33     0.489286
1.3305     0.489295
1.331     0.489117
1.3315     0.489284
1.332     0.489219
1.3325     0.489273
1.333     0.489366
1.3335     0.489297
1.334     0.489364
1.3345     0.489323
1.335     0.489249
1.3355     0.489234
1.336     0.48919
1.3365     0.489058
1.337     0.489102
1.3375     0.489371
1.338     0.489403
1.3385     0.489498
1.339     0.489415
1.3395     0.489543
1.34     0.489392
1.3405     0.489621
1.341     0.489661
1.3415     0.48961
1.342     0.489508
1.3425     0.489337
1.343     0.489348
1.3435     0.489093
1.344     0.4894
1.3445     0.489716
1.345     0.489253
1.3455     0.489107
1.346     0.489417
1.3465     0.489519
1.347     0.489489
1.3475     0.489528
1.348     0.489249
1.3485     0.489484
1.349     0.489605
1.3495     0.489454
1.35     0.489562
1.3505     0.489215
1.351     0.489508
1.3515     0.489427
1.352     0.489405
1.3525     0.489463
1.353     0.489433
1.3535     0.489412
1.354     0.489263
1.3545     0.489249
1.355     0.489365
1.3555     0.489541
1.356     0.489466
1.3565     0.489461
1.357     0.489407
1.3575     0.489409
1.358     0.489422
1.3585     0.489535
1.359     0.489582
1.3595     0.489588
1.36     0.489547
1.3605     0.489564
1.361     0.489714
1.3615     0.489631
1.362     0.489696
1.3625     0.489817
1.363     0.489609
1.3635     0.489778
1.364     0.489631
1.3645     0.489468
1.365     0.48948
1.3655     0.489643
1.366     0.48942
1.3665     0.489452
1.367     0.489555
1.3675     0.489724
1.368     0.489661
1.3685     0.489618
1.369     0.489681
1.3695     0.489772
1.37     0.489792
1.3705     0.489644
1.371     0.489486
1.3715     0.489638
1.372     0.489398
1.3725     0.489532
1.373     0.489517
1.3735     0.489647
1.374     0.489458
1.3745     0.489506
1.375     0.489952
1.3755     0.489532
1.376     0.489527
1.3765     0.489576
1.377     0.489633
1.3775     0.489666
1.378     0.489561
1.3785     0.489582
1.379     0.489614
1.3795     0.489678
1.38     0.489783
1.3805     0.489813
1.381     0.48997
1.3815     0.489908
1.382     0.48977
1.3825     0.48988
1.383     0.489769
1.3835     0.489819
1.384     0.489715
1.3845     0.489674
1.385     0.489642
1.3855     0.489466
1.386     0.489862
1.3865     0.489718
1.387     0.489826
1.3875     0.489881
1.388     0.489724
1.3885     0.489915
1.389     0.489953
1.3895     0.489673
1.39     0.489944
1.3905     0.489717
1.391     0.489663
1.3915     0.489629
1.392     0.489654
1.3925     0.489588
1.393     0.489646
1.3935     0.489719
1.394     0.489702
1.3945     0.489856
1.395     0.489623
1.3955     0.489534
1.396     0.489709
1.3965     0.489902
1.397     0.489849
1.3975     0.489754
1.398     0.489835
1.3985     0.490019
1.399     0.489887
1.3995     0.489871
1.4     0.489682
1.4005     0.48982
1.401     0.489886
1.4015     0.489717
1.402     0.489969
1.4025     0.48978
1.403     0.489912
1.4035     0.489772
1.404     0.489891
1.4045     0.489731
1.405     0.489957
1.4055     0.489895
1.406     0.489662
1.4065     0.489603
1.407     0.490046
1.4075     0.489745
1.408     0.489839
1.4085     0.490124
1.409     0.489824
1.4095     0.490112
1.41     0.490079
1.4105     0.490016
1.411     0.489865
1.4115     0.48985
1.412     0.489785
1.4125     0.489815
1.413     0.489607
1.4135     0.489729
1.414     0.489647
1.4145     0.489509
1.415     0.489558
1.4155     0.489792
1.416     0.48994
1.4165     0.489973
1.417     0.489838
1.4175     0.489922
1.418     0.489879
1.4185     0.490011
1.419     0.489924
1.4195     0.489707
1.42     0.490043
1.4205     0.48979
1.421     0.489932
1.4215     0.490056
1.422     0.490022
1.4225     0.489916
1.423     0.490216
1.4235     0.489965
1.424     0.489979
1.4245     0.489909
1.425     0.489706
1.4255     0.489915
1.426     0.489918
1.4265     0.48991
1.427     0.489744
1.4275     0.489991
1.428     0.490163
1.4285     0.490069
1.429     0.490023
1.4295     0.490071
1.43     0.490065
1.4305     0.48998
1.431     0.489826
1.4315     0.489954
1.432     0.489727
1.4325     0.489796
1.433     0.489844
1.4335     0.489853
1.434     0.489776
1.4345     0.489825
1.435     0.489923
1.4355     0.489811
1.436     0.489894
1.4365     0.489768
1.437     0.489814
1.4375     0.489886
1.438     0.490041
1.4385     0.4901
1.439     0.489943
1.4395     0.489921
1.44     0.489997
1.4405     0.490173
1.441     0.489914
1.4415     0.489956
1.442     0.489783
1.4425     0.489905
1.443     0.489876
1.4435     0.489822
1.444     0.489942
1.4445     0.4898
1.445     0.489974
1.4455     0.489992
1.446     0.489821
1.4465     0.48991
1.447     0.490048
1.4475     0.489742
1.448     0.489923
1.4485     0.489783
1.449     0.489919
1.4495     0.490075
1.45     0.490145
1.4505     0.489939
1.451     0.48985
1.4515     0.490071
1.452     0.489926
1.4525     0.489803
1.453     0.489675
1.4535     0.489659
1.454     0.489663
1.4545     0.489604
1.455     0.489593
1.4555     0.489749
1.456     0.489759
1.4565     0.489741
1.457     0.490066
1.4575     0.490004
1.458     0.489921
1.4585     0.49011
1.459     0.489963
1.4595     0.489897
1.46     0.490132
1.4605     0.489807
1.461     0.489814
1.4615     0.489951
1.462     0.489978
1.4625     0.489867
1.463     0.489935
1.4635     0.489978
1.464     0.490028
1.4645     0.489876
1.465     0.490016
1.4655     0.490073
1.466     0.490049
1.4665     0.489873
1.467     0.489897
1.4675     0.490108
1.468     0.489998
1.4685     0.489962
1.469     0.489899
1.4695     0.489895
1.47     0.490097
1.4705     0.490138
1.471     0.489947
1.4715     0.489877
1.472     0.489792
1.4725     0.489851
1.473     0.489661
1.4735     0.489762
1.474     0.489639
1.4745     0.489635
1.475     0.489585
1.4755     0.489719
1.476     0.489668
1.4765     0.489807
1.477     0.489847
1.4775     0.489925
1.478     0.489973
1.4785     0.49005
1.479     0.48985
1.4795     0.489852
1.48     0.489999
1.4805     0.490019
1.481     0.489938
1.4815     0.489717
1.482     0.489936
1.4825     0.489833
1.483     0.489753
1.4835     0.489817
1.484     0.489862
1.4845     0.48988
1.485     0.489751
1.4855     0.489788
1.486     0.489976
1.4865     0.489783
1.487     0.490128
1.4875     0.489924
1.488     0.489957
1.4885     0.489988
1.489     0.489768
1.4895     0.489888
1.49     0.490044
1.4905     0.489888
1.491     0.489878
1.4915     0.489632
1.492     0.489714
1.4925     0.489818
1.493     0.489945
1.4935     0.489846
1.494     0.489717
1.4945     0.489613
1.495     0.489781
1.4955     0.489779
1.496     0.489691
1.4965     0.489978
1.497     0.489834
1.4975     0.489797
1.498     0.489892
1.4985     0.490016
1.499     0.490223
1.4995     0.490129
1.5     0.490056
1.5005     0.489915
1.501     0.489872
1.5015     0.490073
1.502     0.489761
1.5025     0.489893
1.503     0.489767
1.5035     0.489957
1.504     0.490018
1.5045     0.490007
1.505     0.489765
1.5055     0.490009
1.506     0.489983
1.5065     0.490025
1.507     0.489971
1.5075     0.490112
1.508     0.489826
1.5085     0.490168
1.509     0.489996
1.5095     0.489849
1.51     0.489949
1.5105     0.490092
1.511     0.490126
1.5115     0.490057
1.512     0.489691
1.5125     0.489752
1.513     0.489875
1.5135     0.489734
1.514     0.48969
1.5145     0.48974
1.515     0.489699
1.5155     0.489758
1.516     0.489878
1.5165     0.489974
1.517     0.490047
1.5175     0.490046
1.518     0.490091
1.5185     0.489944
1.519     0.490086
1.5195     0.490129
1.52     0.489996
1.5205     0.489849
1.521     0.489978
1.5215     0.490036
1.522     0.490308
1.5225     0.49002
1.523     0.4899
1.5235     0.489823
1.524     0.489985
1.5245     0.489931
1.525     0.489881
1.5255     0.489951
1.526     0.48998
1.5265     0.490226
1.527     0.490071
1.5275     0.490097
1.528     0.490093
1.5285     0.4901
1.529     0.490165
1.5295     0.490246
1.53     0.489882
1.5305     0.490046
1.531     0.49
1.5315     0.49001
1.532     0.489987
1.5325     0.490043
1.533     0.489999
1.5335     0.489987
1.534     0.489948
1.5345     0.490118
1.535     0.489818
1.5355     0.490086
1.536     0.489956
1.5365     0.490042
1.537     0.490056
1.5375     0.489907
1.538     0.490075
1.5385     0.490141
1.539     0.490034
1.5395     0.490018
1.54     0.490273
1.5405     0.490089
1.541     0.490161
1.5415     0.490155
1.542     0.490163
1.5425     0.490067
1.543     0.490068
1.5435     0.489961
1.544     0.489813
1.5445     0.490062
1.545     0.489977
1.5455     0.490093
1.546     0.490018
1.5465     0.490183
1.547     0.490372
1.5475     0.490207
1.548     0.490382
1.5485     0.490208
1.549     0.490116
1.5495     0.49015
1.55     0.490021
1.5505     0.490083
1.551     0.490145
1.5515     0.490295
1.552     0.490117
1.5525     0.490066
1.553     0.489969
1.5535     0.489875
1.554     0.489996
1.5545     0.489935
1.555     0.490107
1.5555     0.490273
1.556     0.489899
1.5565     0.490147
1.557     0.490077
1.5575     0.490059
1.558     0.490222
1.5585     0.490328
1.559     0.49035
1.5595     0.490173
1.56     0.490153
1.5605     0.490234
1.561     0.490227
1.5615     0.490126
1.562     0.490248
1.5625     0.490179
1.563     0.490027
1.5635     0.490075
1.564     0.490145
1.5645     0.490249
1.565     0.490318
1.5655     0.490102
1.566     0.490339
1.5665     0.490408
1.567     0.490438
1.5675     0.49024
1.568     0.490178
1.5685     0.490306
1.569     0.490292
1.5695     0.490252
1.57     0.490483
1.5705     0.490231
1.571     0.490325
1.5715     0.490126
1.572     0.490037
1.5725     0.490152
1.573     0.490256
1.5735     0.490353
1.574     0.489894
1.5745     0.490086
1.575     0.490477
1.5755     0.490222
1.576     0.490408
1.5765     0.490408
1.577     0.49032
1.5775     0.490382
1.578     0.490283
1.5785     0.49049
1.579     0.490237
1.5795     0.490466
1.58     0.490442
1.5805     0.490306
1.581     0.490389
1.5815     0.490295
1.582     0.490141
1.5825     0.490334
1.583     0.490395
1.5835     0.490399
1.584     0.490167
1.5845     0.490403
1.585     0.490199
1.5855     0.490246
1.586     0.490548
1.5865     0.490692
1.587     0.490517
1.5875     0.490572
1.588     0.490596
1.5885     0.490735
1.589     0.490563
1.5895     0.490552
1.59     0.490448
1.5905     0.490439
1.591     0.49042
1.5915     0.490353
1.592     0.490329
1.5925     0.490164
1.593     0.490254
1.5935     0.490301
1.594     0.490403
1.5945     0.490391
1.595     0.490425
1.5955     0.490548
1.596     0.490429
1.5965     0.490475
1.597     0.490406
1.5975     0.490463
1.598     0.490579
1.5985     0.490344
1.599     0.490352
1.5995     0.490652
1.6     0.490675
1.6005     0.490513
1.601     0.490512
1.6015     0.490774
1.602     0.490542
1.6025     0.490493
1.603     0.490682
1.6035     0.490629
1.604     0.490706
1.6045     0.490561
1.605     0.49055
1.6055     0.490752
1.606     0.490538
1.6065     0.490553
1.607     0.490839
1.6075     0.490725
1.608     0.490635
1.6085     0.490739
1.609     0.49065
1.6095     0.490646
1.61     0.490699
1.6105     0.490639
1.611     0.490689
1.6115     0.490644
1.612     0.490549
1.6125     0.49061
1.613     0.490667
1.6135     0.490471
1.614     0.490447
1.6145     0.490492
1.615     0.490799
1.6155     0.490603
1.616     0.490376
1.6165     0.490703
1.617     0.49085
1.6175     0.490825
1.618     0.490797
1.6185     0.490541
1.619     0.490666
1.6195     0.490581
1.62     0.490644
1.6205     0.490618
1.621     0.490665
1.6215     0.490606
1.622     0.490612
1.6225     0.490628
1.623     0.490655
1.6235     0.490825
1.624     0.49066
1.6245     0.490563
1.625     0.490733
1.6255     0.490893
1.626     0.490795
1.6265     0.490675
1.627     0.490734
1.6275     0.490921
1.628     0.490864
1.6285     0.49084
1.629     0.490921
1.6295     0.490903
1.63     0.491029
1.6305     0.490726
1.631     0.490797
1.6315     0.490582
1.632     0.490578
1.6325     0.490677
1.633     0.490457
1.6335     0.490443
1.634     0.49061
1.6345     0.490724
1.635     0.490494
1.6355     0.490659
1.636     0.490699
1.6365     0.490772
1.637     0.490789
1.6375     0.490751
1.638     0.490713
1.6385     0.49061
1.639     0.490769
1.6395     0.49059
1.64     0.490328
1.6405     0.49063
1.641     0.490627
1.6415     0.490532
1.642     0.490766
1.6425     0.490484
1.643     0.490742
1.6435     0.490613
1.644     0.490633
1.6445     0.490573
1.645     0.490464
1.6455     0.490749
1.646     0.490506
1.6465     0.49061
1.647     0.490924
1.6475     0.490636
1.648     0.490798
1.6485     0.490821
1.649     0.490752
1.6495     0.490483
1.65     0.490698
1.6505     0.490635
1.651     0.490785
1.6515     0.490846
1.652     0.490603
1.6525     0.490743
1.653     0.490573
1.6535     0.490665
1.654     0.490564
1.6545     0.490633
1.655     0.490745
1.6555     0.490827
1.656     0.490592
1.6565     0.490685
1.657     0.49069
1.6575     0.490835
1.658     0.490783
1.6585     0.490999
1.659     0.490724
1.6595     0.49078
1.66     0.490486
1.6605     0.490617
1.661     0.49076
1.6615     0.490746
1.662     0.490475
1.6625     0.490305
1.663     0.490566
1.6635     0.490574
1.664     0.490828
1.6645     0.490774
1.665     0.49076
1.6655     0.490751
1.666     0.490926
1.6665     0.490668
1.667     0.490693
1.6675     0.490757
1.668     0.490796
1.6685     0.49055
1.669     0.490841
1.6695     0.490696
1.67     0.490726
1.6705     0.49093
1.671     0.490801
1.6715     0.490715
1.672     0.49049
1.6725     0.490453
1.673     0.490605
1.6735     0.490722
1.674     0.490459
1.6745     0.490454
1.675     0.490609
1.6755     0.490829
1.676     0.490506
1.6765     0.49077
1.677     0.490942
1.6775     0.490918
1.678     0.49084
1.6785     0.490789
1.679     0.490706
1.6795     0.490552
1.68     0.490593
1.6805     0.490479
1.681     0.490465
1.6815     0.490369
1.682     0.490563
1.6825     0.490475
1.683     0.490727
1.6835     0.490626
1.684     0.490696
1.6845     0.49052
1.685     0.490677
1.6855     0.490622
1.686     0.490759
1.6865     0.490603
1.687     0.490772
1.6875     0.490745
1.688     0.490776
1.6885     0.490643
1.689     0.490725
1.6895     0.490639
1.69     0.49084
1.6905     0.490697
1.691     0.490604
1.6915     0.490549
1.692     0.490642
1.6925     0.490692
1.693     0.490559
1.6935     0.490761
1.694     0.490663
1.6945     0.490576
1.695     0.490519
1.6955     0.490645
1.696     0.490743
1.6965     0.490785
1.697     0.490685
1.6975     0.490828
1.698     0.490498
1.6985     0.490602
1.699     0.490585
1.6995     0.490579
1.7     0.490867
1.7005     0.490649
1.701     0.490729
1.7015     0.490674
1.702     0.490516
1.7025     0.490639
1.703     0.490601
1.7035     0.490542
1.704     0.490554
1.7045     0.490661
1.705     0.490645
1.7055     0.49073
1.706     0.490767
1.7065     0.490765
1.707     0.490782
1.7075     0.490708
1.708     0.490798
1.7085     0.490723
1.709     0.490719
1.7095     0.490654
1.71     0.490934
1.7105     0.49063
1.711     0.490631
1.7115     0.490747
1.712     0.490784
1.7125     0.490758
1.713     0.490716
1.7135     0.490678
1.714     0.490594
1.7145     0.490593
1.715     0.490774
1.7155     0.490617
1.716     0.490708
1.7165     0.490899
1.717     0.490967
1.7175     0.49067
1.718     0.49071
1.7185     0.490818
1.719     0.490998
1.7195     0.49088
1.72     0.490818
1.7205     0.490839
1.721     0.490629
1.7215     0.490548
1.722     0.490589
1.7225     0.490442
1.723     0.490548
1.7235     0.490617
1.724     0.490826
1.7245     0.490777
1.725     0.490745
1.7255     0.490877
1.726     0.49093
1.7265     0.490915
1.727     0.490828
1.7275     0.490921
1.728     0.490836
1.7285     0.49075
1.729     0.490881
1.7295     0.490803
1.73     0.490836
1.7305     0.490686
1.731     0.490541
1.7315     0.490923
1.732     0.490665
1.7325     0.49077
1.733     0.490754
1.7335     0.490695
1.734     0.490853
1.7345     0.490925
1.735     0.490872
1.7355     0.490886
1.736     0.490941
1.7365     0.491047
1.737     0.490785
1.7375     0.490874
1.738     0.490996
1.7385     0.490906
1.739     0.490792
1.7395     0.490677
1.74     0.490726
1.7405     0.490969
1.741     0.490698
1.7415     0.490739
1.742     0.490713
1.7425     0.490765
1.743     0.490933
1.7435     0.490728
1.744     0.490753
1.7445     0.490925
1.745     0.490691
1.7455     0.490808
1.746     0.490832
1.7465     0.491072
1.747     0.491075
1.7475     0.491236
1.748     0.491028
1.7485     0.49097
1.749     0.491069
1.7495     0.490874
1.75     0.490933
1.7505     0.490746
1.751     0.490799
1.7515     0.490723
1.752     0.490726
1.7525     0.490909
1.753     0.490858
1.7535     0.491111
1.754     0.491109
1.7545     0.491038
1.755     0.491159
1.7555     0.491149
1.756     0.491063
1.7565     0.491003
1.757     0.491175
1.7575     0.491076
1.758     0.491098
1.7585     0.49113
1.759     0.491005
1.7595     0.491102
1.76     0.491053
1.7605     0.491065
1.761     0.491092
1.7615     0.491047
1.762     0.490977
1.7625     0.490966
1.763     0.490946
1.7635     0.49093
1.764     0.491012
1.7645     0.49108
1.765     0.491209
1.7655     0.491235
1.766     0.491196
1.7665     0.491033
1.767     0.491232
1.7675     0.491103
1.768     0.491127
1.7685     0.49107
1.769     0.491117
1.7695     0.490888
1.77     0.491085
1.7705     0.49117
1.771     0.49114
1.7715     0.491003
1.772     0.491111
1.7725     0.491229
1.773     0.491112
1.7735     0.491169
1.774     0.491112
1.7745     0.491285
1.775     0.491057
1.7755     0.491173
1.776     0.491471
1.7765     0.491284
1.777     0.491442
1.7775     0.491351
1.778     0.491236
1.7785     0.491214
1.779     0.491195
1.7795     0.491083
1.78     0.491163
1.7805     0.491243
1.781     0.491198
1.7815     0.491181
1.782     0.491355
1.7825     0.491265
1.783     0.491284
1.7835     0.491125
1.784     0.491264
1.7845     0.491357
1.785     0.491301
1.7855     0.491175
1.786     0.491352
1.7865     0.491312
1.787     0.491354
1.7875     0.491446
1.788     0.491274
1.7885     0.491461
1.789     0.491364
1.7895     0.49141
1.79     0.491452
1.7905     0.491253
1.791     0.491167
1.7915     0.491466
1.792     0.491184
1.7925     0.491261
1.793     0.491152
1.7935     0.491457
1.794     0.491492
1.7945     0.491522
1.795     0.491388
1.7955     0.491446
1.796     0.491662
1.7965     0.491456
1.797     0.491237
1.7975     0.491531
1.798     0.491435
1.7985     0.491476
1.799     0.491509
1.7995     0.491518
1.8     0.491413
1.8005     0.491531
1.801     0.491468
1.8015     0.491349
1.802     0.491448
1.8025     0.491552
1.803     0.491481
1.8035     0.491365
1.804     0.49153
1.8045     0.491112
1.805     0.49129
1.8055     0.491383
1.806     0.491469
1.8065     0.491617
1.807     0.491683
1.8075     0.4917
1.808     0.491722
1.8085     0.491463
1.809     0.491482
1.8095     0.491407
1.81     0.491492
1.8105     0.491545
1.811     0.491454
1.8115     0.491429
1.812     0.491399
1.8125     0.491276
1.813     0.491598
1.8135     0.491593
1.814     0.491707
1.8145     0.491584
1.815     0.491696
1.8155     0.49168
1.816     0.491633
1.8165     0.491421
1.817     0.491675
1.8175     0.491465
1.818     0.491553
1.8185     0.491486
1.819     0.491492
1.8195     0.491552
1.82     0.49154
1.8205     0.491419
1.821     0.491534
1.8215     0.49125
1.822     0.491516
1.8225     0.491456
1.823     0.491493
1.8235     0.491653
1.824     0.491703
1.8245     0.49148
1.825     0.491687
1.8255     0.491698
1.826     0.49151
1.8265     0.491755
1.827     0.491516
1.8275     0.491592
1.828     0.49164
1.8285     0.491449
1.829     0.491482
1.8295     0.491587
1.83     0.491708
1.8305     0.491525
1.831     0.491488
1.8315     0.491512
1.832     0.491585
1.8325     0.491545
1.833     0.491431
1.8335     0.491521
1.834     0.491691
1.8345     0.491486
1.835     0.491753
1.8355     0.491741
1.836     0.491869
1.8365     0.492006
1.837     0.491973
1.8375     0.492028
1.838     0.491672
1.8385     0.491879
1.839     0.491691
1.8395     0.491638
1.84     0.491528
1.8405     0.491597
1.841     0.491636
1.8415     0.491573
1.842     0.491467
1.8425     0.491776
1.843     0.491727
1.8435     0.491706
1.844     0.491747
1.8445     0.491605
1.845     0.491568
1.8455     0.491758
1.846     0.491802
1.8465     0.491528
1.847     0.491747
1.8475     0.491683
1.848     0.491555
1.8485     0.491773
1.849     0.491655
1.8495     0.491637
1.85     0.491493
1.8505     0.491503
1.851     0.491668
1.8515     0.491526
1.852     0.491506
1.8525     0.491644
1.853     0.491744
1.8535     0.491808
1.854     0.49181
1.8545     0.491748
1.855     0.491767
1.8555     0.491846
1.856     0.491858
1.8565     0.492045
1.857     0.491955
1.8575     0.491899
1.858     0.491965
1.8585     0.491714
1.859     0.491596
1.8595     0.49154
1.86     0.4916
1.8605     0.491837
1.861     0.491842
1.8615     0.491693
1.862     0.491662
1.8625     0.49196
1.863     0.491719
1.8635     0.4918
1.864     0.491742
1.8645     0.491791
1.865     0.491867
1.8655     0.491923
1.866     0.491597
1.8665     0.4918
1.867     0.491705
1.8675     0.491861
1.868     0.491705
1.8685     0.491725
1.869     0.491444
1.8695     0.491664
1.87     0.491648
1.8705     0.49162
1.871     0.491757
1.8715     0.491626
1.872     0.491594
1.8725     0.491613
1.873     0.491809
1.8735     0.491836
1.874     0.491611
1.8745     0.491687
1.875     0.491856
1.8755     0.491874
1.876     0.491868
1.8765     0.491977
1.877     0.49195
1.8775     0.491757
1.878     0.491921
1.8785     0.492014
1.879     0.491849
1.8795     0.491902
1.88     0.491634
1.8805     0.491564
1.881     0.491731
1.8815     0.491672
1.882     0.491742
1.8825     0.491657
1.883     0.49175
1.8835     0.491785
1.884     0.491691
1.8845     0.49183
1.885     0.491869
1.8855     0.491872
1.886     0.491826
1.8865     0.491959
1.887     0.491807
1.8875     0.491944
1.888     0.491724
1.8885     0.491901
1.889     0.49168
1.8895     0.491662
1.89     0.491696
1.8905     0.491881
1.891     0.491782
1.8915     0.49182
1.892     0.491871
1.8925     0.49176
1.893     0.49181
1.8935     0.491736
1.894     0.492022
1.8945     0.491985
1.895     0.4922
1.8955     0.491867
1.896     0.492045
1.8965     0.491982
1.897     0.492022
1.8975     0.491979
1.898     0.492007
1.8985     0.492111
1.899     0.491904
1.8995     0.491838
1.9     0.492008
1.9005     0.491928
1.901     0.492063
1.9015     0.491899
1.902     0.491733
1.9025     0.491878
1.903     0.491773
1.9035     0.491742
1.904     0.491956
1.9045     0.49179
1.905     0.492017
1.9055     0.491971
1.906     0.491841
1.9065     0.491913
1.907     0.492064
1.9075     0.492114
1.908     0.491982
1.9085     0.491905
1.909     0.491796
1.9095     0.491604
1.91     0.491682
1.9105     0.491776
1.911     0.491854
1.9115     0.491615
1.912     0.491758
1.9125     0.491722
1.913     0.491878
1.9135     0.492094
1.914     0.492099
1.9145     0.492232
1.915     0.492023
1.9155     0.49189
1.916     0.492099
1.9165     0.491859
1.917     0.491936
1.9175     0.492098
1.918     0.491897
1.9185     0.492016
1.919     0.49216
1.9195     0.491927
1.92     0.491937
1.9205     0.492057
1.921     0.491966
1.9215     0.491899
1.922     0.491916
1.9225     0.491955
1.923     0.492009
1.9235     0.49193
1.924     0.491896
1.9245     0.491962
1.925     0.492022
1.9255     0.491922
1.926     0.492082
1.9265     0.492014
1.927     0.492042
1.9275     0.491798
1.928     0.491966
1.9285     0.491943
1.929     0.491733
1.9295     0.491781
1.93     0.491947
1.9305     0.492027
1.931     0.491757
1.9315     0.492085
1.932     0.492022
1.9325     0.491955
1.933     0.491984
1.9335     0.492167
1.934     0.492241
1.9345     0.492036
1.935     0.492044
1.9355     0.492099
1.936     0.491951
1.9365     0.492089
1.937     0.492082
1.9375     0.492065
1.938     0.492243
1.9385     0.492147
1.939     0.492045
1.9395     0.491969
1.94     0.492084
1.9405     0.491977
1.941     0.492108
1.9415     0.491959
1.942     0.492069
1.9425     0.492177
1.943     0.49199
1.9435     0.49199
1.944     0.492175
1.9445     0.492168
1.945     0.492044
1.9455     0.491998
1.946     0.492055
1.9465     0.492013
1.947     0.49202
1.9475     0.492075
1.948     0.491918
1.9485     0.491951
1.949     0.491856
1.9495     0.491857
1.95     0.491705
1.9505     0.491977
1.951     0.492018
1.9515     0.491926
1.952     0.491801
1.9525     0.491841
1.953     0.492034
1.9535     0.492177
1.954     0.492063
1.9545     0.492142
1.955     0.491899
1.9555     0.491949
1.956     0.492309
1.9565     0.49208
1.957     0.49205
1.9575     0.491917
1.958     0.492041
1.9585     0.491874
1.959     0.491948
1.9595     0.492079
1.96     0.491999
1.9605     0.491948
1.961     0.491936
1.9615     0.492017
1.962     0.492237
1.9625     0.491946
1.963     0.491939
1.9635     0.491919
1.964     0.491979
1.9645     0.492105
1.965     0.491837
1.9655     0.492004
1.966     0.491927
1.9665     0.492101
1.967     0.49185
1.9675     0.492015
1.968     0.491872
1.9685     0.49193
1.969     0.491929
1.9695     0.491693
1.97     0.491666
1.9705     0.491928
1.971     0.491783
1.9715     0.491915
1.972     0.492006
1.9725     0.491825
1.973     0.49167
1.9735     0.492044
1.974     0.492156
1.9745     0.492264
1.975     0.491895
1.9755     0.491943
1.976     0.492003
1.9765     0.491946
1.977     0.491977
1.9775     0.492062
1.978     0.491806
1.9785     0.492146
1.979     0.492106
1.9795     0.491876
1.98     0.491883
1.9805     0.491835
1.981     0.491733
1.9815     0.491927
1.982     0.491969
1.9825     0.492073
1.983     0.491896
1.9835     0.491967
1.984     0.491928
1.9845     0.491975
1.985     0.492118
1.9855     0.491992
1.986     0.491988
1.9865     0.491774
1.987     0.491816
1.9875     0.491737
1.988     0.491768
1.9885     0.491987
1.989     0.491799
1.9895     0.491674
1.99     0.491848
1.9905     0.491617
1.991     0.49161
1.9915     0.491903
1.992     0.491911
1.9925     0.491835
1.993     0.491877
1.9935     0.491805
1.994     0.491975
1.9945     0.492015
1.995     0.491867
1.9955     0.492078
1.996     0.492295
1.9965     0.492009
1.997     0.491958
1.9975     0.491788
1.998     0.491928
1.9985     0.491601
1.999     0.491637
1.9995     0.491818
2     0.491866
1
Don`t Show mark
Exponential decrease
0.488518
0.824632
1000
0.001
672
94
Automatic fit
Reference is zero
Graph
0.488518
0.824632
0
Measured value
0.0005
2
0
Time (sec)
