# Supplementary material for: Lactone Enolates of Isochroman-3-ones and 2-Coumaranones: Quantification of Their Nucleophilicity in DMSO and Conjugate Additions to Chalcones
Source: J Org Chem. 2024 Apr 30;89(10):6915–28. doi: 10.1021/acs.joc.4c00277 (PMC11110064; doi:10.1021/acs.joc.4c00277)
Supplement: Supplementary file 2 — jo4c00277_si_002.zip [file jo4c00277_si_002.zip › 5+6f coumaranone_mF-tBu/40equiv-CH-Acid-mF-tBu-370nm.txt]

ProDataTSV

Title: 

Remarks:
#User: SX User
#HV (Absorbance channel): 436.661
#Samples per point: 40
#Sample period: 12.5 us
#Temperature: 20.02 C
#Cell type: Stopped Flow
#Pathlength: 10
Time Stamp : 2023/02/08 15:50:29
The data was saved to file : C:\Users\SX User\Documents\My Data\aija\5-membered CH-Acid-mF-tBu\40equiv-CH-Acid-mF-tBu-370nm.txt.


Last Modified: Wed Feb 08 15:50:41 2023 by unknown.

Options:

History: 
User : SX User

Version : SX v.4.5.0.9 Build : Aug 18 2015 12:03:04

DataStore created and initialized for data acquisition.

Time Stamp : Wed Feb 08 15:49:39 2023


----------------------------------------------------


User : SX User

Version : SX v.4.5.0.9 Build : Aug 18 2015 12:03:04

Averaged Traces : 

\..0

\..1

\..2

\..3

\..4

New line :  \..Average::0

Time Stamp : Wed Feb 08 15:50:25 2023


----------------------------------------------------


User : SX User

Version : SX v.4.5.0.9 Build : Aug 18 2015 12:03:04

DataStore created and initialized for data acquisition.

Time Stamp : Wed Feb 08 15:50:29 2023


----------------------------------------------------


Available Dimensions:	2
Time	4000 time points over 2s,linear,oversampled,external trigger,pressure hold in operation
Repeat	1 repeats in set., -iter option selected

Available Properties: 	1
Absorbance	

Data:


Absorbance
Time	Repeat
	5	
0.0005	0.822134
0.001	0.823273
0.0015	0.823781
0.002	0.824261
0.0025	0.824632
0.003	0.823439
0.0035	0.823093
0.004	0.822159
0.0045	0.82163
0.005	0.821308
0.0055	0.820837
0.006	0.820707
0.0065	0.820958
0.007	0.820139
0.0075	0.820311
0.008	0.819685
0.0085	0.81959
0.009	0.819309
0.0095	0.818824
0.01	0.818978
0.0105	0.818472
0.011	0.818072
0.0115	0.817629
0.012	0.817371
0.0125	0.816766
0.013	0.816684
0.0135	0.815877
0.014	0.815554
0.0145	0.814642
0.015	0.814351
0.0155	0.813583
0.016	0.812809
0.0165	0.812557
0.017	0.812314
0.0175	0.81233
0.018	0.812111
0.0185	0.811952
0.019	0.81189
0.0195	0.81147
0.02	0.810699
0.0205	0.810106
0.021	0.809132
0.0215	0.808486
0.022	0.808131
0.0225	0.80778
0.023	0.80713
0.0235	0.807084
0.024	0.806599
0.0245	0.805836
0.025	0.805365
0.0255	0.804792
0.026	0.804346
0.0265	0.803541
0.027	0.802983
0.0275	0.80172
0.028	0.800867
0.0285	0.800213
0.029	0.800005
0.0295	0.800061
0.03	0.800475
0.0305	0.800182
0.031	0.8
0.0315	0.799323
0.032	0.798182
0.0325	0.797012
0.033	0.79643
0.0335	0.795756
0.034	0.795077
0.0345	0.794175
0.035	0.793379
0.0355	0.792746
0.036	0.792613
0.0365	0.792044
0.037	0.792021
0.0375	0.791363
0.038	0.790995
0.0385	0.789654
0.039	0.789044
0.0395	0.788458
0.04	0.787972
0.0405	0.787376
0.041	0.786861
0.0415	0.786391
0.042	0.785927
0.0425	0.785057
0.043	0.784298
0.0435	0.783494
0.044	0.782588
0.0445	0.782201
0.045	0.781358
0.0455	0.780658
0.046	0.779965
0.0465	0.779508
0.047	0.779143
0.0475	0.77863
0.048	0.777851
0.0485	0.777341
0.049	0.776373
0.0495	0.775702
0.05	0.775023
0.0505	0.774136
0.051	0.773389
0.0515	0.773029
0.052	0.772356
0.0525	0.771847
0.053	0.771261
0.0535	0.770713
0.054	0.769833
0.0545	0.769196
0.055	0.768159
0.0555	0.767259
0.056	0.766452
0.0565	0.765542
0.057	0.765132
0.0575	0.764609
0.058	0.764405
0.0585	0.763951
0.059	0.763347
0.0595	0.763229
0.06	0.762585
0.0605	0.761996
0.061	0.761423
0.0615	0.76003
0.062	0.759499
0.0625	0.758394
0.063	0.757696
0.0635	0.757058
0.064	0.756552
0.0645	0.755727
0.065	0.755138
0.0655	0.754495
0.066	0.753642
0.0665	0.753152
0.067	0.752223
0.0675	0.751748
0.068	0.75082
0.0685	0.750198
0.069	0.749704
0.0695	0.749067
0.07	0.748329
0.0705	0.747581
0.071	0.747356
0.0715	0.746646
0.072	0.746043
0.0725	0.745202
0.073	0.74449
0.0735	0.743727
0.074	0.742736
0.0745	0.742006
0.075	0.741282
0.0755	0.740803
0.076	0.73997
0.0765	0.73962
0.077	0.738935
0.0775	0.738571
0.078	0.737666
0.0785	0.73728
0.079	0.736553
0.0795	0.735687
0.08	0.735011
0.0805	0.734422
0.081	0.733523
0.0815	0.732683
0.082	0.732069
0.0825	0.73145
0.083	0.730793
0.0835	0.730213
0.084	0.729445
0.0845	0.728858
0.085	0.727709
0.0855	0.727475
0.086	0.726544
0.0865	0.726157
0.087	0.725477
0.0875	0.725157
0.088	0.724707
0.0885	0.724261
0.089	0.723646
0.0895	0.722681
0.09	0.72217
0.0905	0.721585
0.091	0.720797
0.0915	0.719499
0.092	0.718734
0.0925	0.717981
0.093	0.717455
0.0935	0.717084
0.094	0.716286
0.0945	0.716028
0.095	0.715329
0.0955	0.71464
0.096	0.714139
0.0965	0.713199
0.097	0.712538
0.0975	0.711607
0.098	0.711019
0.0985	0.710219
0.099	0.709615
0.0995	0.709079
0.1	0.70891
0.1005	0.70828
0.101	0.707685
0.1015	0.707225
0.102	0.706596
0.1025	0.705588
0.103	0.704788
0.1035	0.703832
0.104	0.702962
0.1045	0.702163
0.105	0.701378
0.1055	0.700939
0.106	0.700546
0.1065	0.700336
0.107	0.699792
0.1075	0.699304
0.108	0.698599
0.1085	0.698345
0.109	0.697217
0.1095	0.696182
0.11	0.695753
0.1105	0.69484
0.111	0.693774
0.1115	0.693412
0.112	0.692924
0.1125	0.692515
0.113	0.691819
0.1135	0.691255
0.114	0.690873
0.1145	0.690143
0.115	0.689504
0.1155	0.688688
0.116	0.688017
0.1165	0.687179
0.117	0.686681
0.1175	0.686223
0.118	0.68548
0.1185	0.685073
0.119	0.684451
0.1195	0.683857
0.12	0.683444
0.1205	0.682619
0.121	0.682099
0.1215	0.681374
0.122	0.680805
0.1225	0.680074
0.123	0.679436
0.1235	0.678664
0.124	0.678017
0.1245	0.677579
0.125	0.676785
0.1255	0.67638
0.126	0.675812
0.1265	0.675244
0.127	0.674576
0.1275	0.674028
0.128	0.673528
0.1285	0.673117
0.129	0.672696
0.1295	0.67244
0.13	0.671572
0.1305	0.670897
0.131	0.670178
0.1315	0.669642
0.132	0.668788
0.1325	0.667993
0.133	0.667413
0.1335	0.666948
0.134	0.666268
0.1345	0.665996
0.135	0.665672
0.1355	0.664965
0.136	0.664853
0.1365	0.664193
0.137	0.6635
0.1375	0.662833
0.138	0.662223
0.1385	0.661619
0.139	0.660794
0.1395	0.660151
0.14	0.659645
0.1405	0.659355
0.141	0.658957
0.1415	0.658556
0.142	0.658142
0.1425	0.657682
0.143	0.656829
0.1435	0.656331
0.144	0.655626
0.1445	0.654923
0.145	0.654454
0.1455	0.653989
0.146	0.652995
0.1465	0.652622
0.147	0.652163
0.1475	0.652025
0.148	0.651778
0.1485	0.651248
0.149	0.651042
0.1495	0.650425
0.15	0.649736
0.1505	0.649231
0.151	0.648294
0.1515	0.647913
0.152	0.647061
0.1525	0.646489
0.153	0.645816
0.1535	0.645536
0.154	0.645223
0.1545	0.644863
0.155	0.644353
0.1555	0.64416
0.156	0.643389
0.1565	0.64311
0.157	0.642138
0.1575	0.641586
0.158	0.641056
0.1585	0.640432
0.159	0.639995
0.1595	0.639594
0.16	0.639337
0.1605	0.638723
0.161	0.638441
0.1615	0.63782
0.162	0.637502
0.1625	0.636965
0.163	0.63613
0.1635	0.635583
0.164	0.635144
0.1645	0.63446
0.165	0.634081
0.1655	0.633528
0.166	0.633358
0.1665	0.632692
0.167	0.632683
0.1675	0.63185
0.168	0.631512
0.1685	0.63107
0.169	0.630688
0.1695	0.630008
0.17	0.629566
0.1705	0.629233
0.171	0.628662
0.1715	0.628084
0.172	0.627784
0.1725	0.627235
0.173	0.626932
0.1735	0.626171
0.174	0.625663
0.1745	0.625149
0.175	0.624454
0.1755	0.624353
0.176	0.623997
0.1765	0.623653
0.177	0.623223
0.1775	0.622902
0.178	0.622597
0.1785	0.622129
0.179	0.621504
0.1795	0.621074
0.18	0.62023
0.1805	0.619767
0.181	0.619034
0.1815	0.61876
0.182	0.618271
0.1825	0.618075
0.183	0.617676
0.1835	0.617371
0.184	0.617067
0.1845	0.616822
0.185	0.616108
0.1855	0.615586
0.186	0.614947
0.1865	0.614386
0.187	0.613997
0.1875	0.613731
0.188	0.613143
0.1885	0.613005
0.189	0.612712
0.1895	0.612493
0.19	0.61225
0.1905	0.611688
0.191	0.611284
0.1915	0.610544
0.192	0.610248
0.1925	0.609689
0.193	0.608882
0.1935	0.608228
0.194	0.608004
0.1945	0.60767
0.195	0.60748
0.1955	0.607271
0.196	0.607122
0.1965	0.606927
0.197	0.606429
0.1975	0.605687
0.198	0.60536
0.1985	0.605053
0.199	0.604378
0.1995	0.603935
0.2	0.603577
0.2005	0.60285
0.201	0.602546
0.2015	0.602377
0.202	0.602007
0.2025	0.601794
0.203	0.601245
0.2035	0.60102
0.204	0.600527
0.2045	0.600105
0.205	0.599561
0.2055	0.59935
0.206	0.598851
0.2065	0.598743
0.207	0.598241
0.2075	0.597972
0.208	0.597588
0.2085	0.597462
0.209	0.596949
0.2095	0.59646
0.21	0.595948
0.2105	0.59569
0.211	0.59546
0.2115	0.594876
0.212	0.594687
0.2125	0.594355
0.213	0.593971
0.2135	0.593455
0.214	0.592923
0.2145	0.592822
0.215	0.592279
0.2155	0.591842
0.216	0.591321
0.2165	0.590797
0.217	0.590813
0.2175	0.590652
0.218	0.590706
0.2185	0.590469
0.219	0.58996
0.2195	0.589586
0.22	0.589046
0.2205	0.588717
0.221	0.588157
0.2215	0.587744
0.222	0.58716
0.2225	0.586847
0.223	0.586481
0.2235	0.586302
0.224	0.585927
0.2245	0.585627
0.225	0.585712
0.2255	0.58538
0.226	0.585204
0.2265	0.584824
0.227	0.584556
0.2275	0.584005
0.228	0.583487
0.2285	0.582782
0.229	0.582523
0.2295	0.582654
0.23	0.582264
0.2305	0.58201
0.231	0.581921
0.2315	0.581636
0.232	0.581293
0.2325	0.581042
0.233	0.580623
0.2335	0.579981
0.234	0.579446
0.2345	0.579092
0.235	0.57852
0.2355	0.578267
0.236	0.578046
0.2365	0.578263
0.237	0.577954
0.2375	0.577941
0.238	0.577657
0.2385	0.577302
0.239	0.577053
0.2395	0.576514
0.24	0.575974
0.2405	0.575453
0.241	0.574923
0.2415	0.574807
0.242	0.574305
0.2425	0.574178
0.243	0.574015
0.2435	0.573529
0.244	0.573502
0.2445	0.573385
0.245	0.57303
0.2455	0.572655
0.246	0.57242
0.2465	0.572022
0.247	0.571725
0.2475	0.57153
0.248	0.571118
0.2485	0.570889
0.249	0.57077
0.2495	0.57043
0.25	0.570141
0.2505	0.569833
0.251	0.569249
0.2515	0.568976
0.252	0.568657
0.2525	0.568579
0.253	0.56815
0.2535	0.567812
0.254	0.567823
0.2545	0.567299
0.255	0.566937
0.2555	0.566862
0.256	0.566875
0.2565	0.566455
0.257	0.566047
0.2575	0.565612
0.258	0.565394
0.2585	0.564991
0.259	0.56491
0.2595	0.564447
0.26	0.564381
0.2605	0.564239
0.261	0.564056
0.2615	0.56351
0.262	0.563361
0.2625	0.562784
0.263	0.56268
0.2635	0.562137
0.264	0.561832
0.2645	0.561486
0.265	0.561333
0.2655	0.561337
0.266	0.561585
0.2665	0.561519
0.267	0.56099
0.2675	0.560715
0.268	0.560767
0.2685	0.560027
0.269	0.559702
0.2695	0.559394
0.27	0.558907
0.2705	0.558461
0.271	0.558539
0.2715	0.558376
0.272	0.558269
0.2725	0.558082
0.273	0.558111
0.2735	0.557679
0.274	0.557512
0.2745	0.557099
0.275	0.55668
0.2755	0.5563
0.276	0.555894
0.2765	0.555692
0.277	0.555449
0.2775	0.555254
0.278	0.555131
0.2785	0.555272
0.279	0.555035
0.2795	0.554927
0.28	0.55455
0.2805	0.554029
0.281	0.553813
0.2815	0.553335
0.282	0.552989
0.2825	0.55251
0.283	0.552411
0.2835	0.552133
0.284	0.552302
0.2845	0.552017
0.285	0.551957
0.2855	0.551834
0.286	0.551684
0.2865	0.551279
0.287	0.551094
0.2875	0.550803
0.288	0.550182
0.2885	0.550297
0.289	0.550191
0.2895	0.549968
0.29	0.549865
0.2905	0.549538
0.291	0.549611
0.2915	0.548946
0.292	0.54876
0.2925	0.548549
0.293	0.548394
0.2935	0.548132
0.294	0.54792
0.2945	0.547858
0.295	0.547872
0.2955	0.547414
0.296	0.547401
0.2965	0.547071
0.297	0.546822
0.2975	0.546738
0.298	0.546082
0.2985	0.545942
0.299	0.545677
0.2995	0.54556
0.3	0.54549
0.3005	0.545247
0.301	0.545098
0.3015	0.54503
0.302	0.544933
0.3025	0.544361
0.303	0.544299
0.3035	0.543901
0.304	0.543733
0.3045	0.543523
0.305	0.543055
0.3055	0.542932
0.306	0.543022
0.3065	0.542725
0.307	0.542931
0.3075	0.54259
0.308	0.542485
0.3085	0.542236
0.309	0.542273
0.3095	0.542101
0.31	0.541676
0.3105	0.541366
0.311	0.541071
0.3115	0.540649
0.312	0.540523
0.3125	0.54038
0.313	0.540423
0.3135	0.540317
0.314	0.540378
0.3145	0.540047
0.315	0.540038
0.3155	0.539735
0.316	0.539702
0.3165	0.539261
0.317	0.538951
0.3175	0.538758
0.318	0.538455
0.3185	0.538101
0.319	0.538213
0.3195	0.538072
0.32	0.538021
0.3205	0.537657
0.321	0.537587
0.3215	0.537613
0.322	0.537227
0.3225	0.536889
0.323	0.536597
0.3235	0.536432
0.324	0.53611
0.3245	0.535964
0.325	0.535865
0.3255	0.5359
0.326	0.535765
0.3265	0.535664
0.327	0.535921
0.3275	0.535677
0.328	0.535541
0.3285	0.535166
0.329	0.53495
0.3295	0.534646
0.33	0.534474
0.3305	0.53434
0.331	0.533934
0.3315	0.533869
0.332	0.533722
0.3325	0.533795
0.333	0.53372
0.3335	0.533524
0.334	0.533339
0.3345	0.533286
0.335	0.533084
0.3355	0.532868
0.336	0.532739
0.3365	0.532583
0.337	0.532586
0.3375	0.532201
0.338	0.532294
0.3385	0.532516
0.339	0.531969
0.3395	0.531891
0.34	0.531594
0.3405	0.531422
0.341	0.531013
0.3415	0.531092
0.342	0.530693
0.3425	0.530797
0.343	0.53062
0.3435	0.530542
0.344	0.530522
0.3445	0.530481
0.345	0.530357
0.3455	0.53011
0.346	0.529788
0.3465	0.529569
0.347	0.529532
0.3475	0.529303
0.348	0.529382
0.3485	0.529483
0.349	0.529376
0.3495	0.529483
0.35	0.52912
0.3505	0.529105
0.351	0.528825
0.3515	0.528494
0.352	0.528254
0.3525	0.527862
0.353	0.527775
0.3535	0.527625
0.354	0.527781
0.3545	0.527577
0.355	0.527732
0.3555	0.527612
0.356	0.527765
0.3565	0.527572
0.357	0.527494
0.3575	0.527251
0.358	0.526954
0.3585	0.526718
0.359	0.526282
0.3595	0.526064
0.36	0.526014
0.3605	0.526157
0.361	0.525924
0.3615	0.52597
0.362	0.525949
0.3625	0.526055
0.363	0.525984
0.3635	0.525353
0.364	0.52526
0.3645	0.52522
0.365	0.524967
0.3655	0.524966
0.366	0.524629
0.3665	0.524573
0.367	0.524846
0.3675	0.524776
0.368	0.524656
0.3685	0.524768
0.369	0.52443
0.3695	0.524327
0.37	0.523999
0.3705	0.523781
0.371	0.523897
0.3715	0.523599
0.372	0.523582
0.3725	0.523208
0.373	0.523484
0.3735	0.523237
0.374	0.523096
0.3745	0.523121
0.375	0.52325
0.3755	0.522903
0.376	0.522763
0.3765	0.522523
0.377	0.522701
0.3775	0.522604
0.378	0.522453
0.3785	0.522131
0.379	0.52206
0.3795	0.522061
0.38	0.521716
0.3805	0.521604
0.381	0.52132
0.3815	0.52126
0.382	0.5212
0.3825	0.521006
0.383	0.520834
0.3835	0.520992
0.384	0.520881
0.3845	0.520844
0.385	0.520762
0.3855	0.52078
0.386	0.520562
0.3865	0.520575
0.387	0.520466
0.3875	0.52018
0.388	0.519943
0.3885	0.51996
0.389	0.519947
0.3895	0.51982
0.39	0.519745
0.3905	0.519838
0.391	0.519837
0.3915	0.519701
0.392	0.519533
0.3925	0.519164
0.393	0.519056
0.3935	0.518719
0.394	0.51874
0.3945	0.518712
0.395	0.518546
0.3955	0.518541
0.396	0.518777
0.3965	0.518652
0.397	0.518546
0.3975	0.518539
0.398	0.518544
0.3985	0.518427
0.399	0.518097
0.3995	0.517808
0.4	0.517643
0.4005	0.517575
0.401	0.51728
0.4015	0.517135
0.402	0.51709
0.4025	0.517354
0.403	0.517162
0.4035	0.517135
0.404	0.517126
0.4045	0.517236
0.405	0.516958
0.4055	0.516865
0.406	0.516426
0.4065	0.516443
0.407	0.51654
0.4075	0.516371
0.408	0.516284
0.4085	0.516125
0.409	0.516089
0.4095	0.516199
0.41	0.516146
0.4105	0.515922
0.411	0.515755
0.4115	0.51577
0.412	0.51562
0.4125	0.515633
0.413	0.515365
0.4135	0.515222
0.414	0.515055
0.4145	0.515209
0.415	0.515285
0.4155	0.515319
0.416	0.515122
0.4165	0.515105
0.417	0.515015
0.4175	0.514837
0.418	0.5149
0.4185	0.514781
0.419	0.514462
0.4195	0.514379
0.42	0.514377
0.4205	0.514162
0.421	0.51397
0.4215	0.513937
0.422	0.513986
0.4225	0.513771
0.423	0.513584
0.4235	0.513588
0.424	0.513442
0.4245	0.513278
0.425	0.513487
0.4255	0.513448
0.426	0.513534
0.4265	0.513487
0.427	0.513454
0.4275	0.513293
0.428	0.513132
0.4285	0.512869
0.429	0.512737
0.4295	0.512444
0.43	0.512482
0.4305	0.512542
0.431	0.512571
0.4315	0.512491
0.432	0.512491
0.4325	0.512574
0.433	0.512719
0.4335	0.512642
0.434	0.512266
0.4345	0.512152
0.435	0.511991
0.4355	0.511716
0.436	0.511698
0.4365	0.511454
0.437	0.511666
0.4375	0.511895
0.438	0.512061
0.4385	0.511936
0.439	0.512035
0.4395	0.511649
0.44	0.511354
0.4405	0.511343
0.441	0.510974
0.4415	0.510582
0.442	0.510343
0.4425	0.510595
0.443	0.510329
0.4435	0.510449
0.444	0.510811
0.4445	0.510619
0.445	0.510849
0.4455	0.510764
0.446	0.510585
0.4465	0.510389
0.447	0.510336
0.4475	0.510069
0.448	0.509924
0.4485	0.509877
0.449	0.509533
0.4495	0.509639
0.45	0.509658
0.4505	0.509859
0.451	0.509855
0.4515	0.509754
0.452	0.509696
0.4525	0.509664
0.453	0.509407
0.4535	0.509178
0.454	0.509103
0.4545	0.509058
0.455	0.50904
0.4555	0.508817
0.456	0.509055
0.4565	0.50891
0.457	0.508963
0.4575	0.50878
0.458	0.50885
0.4585	0.508797
0.459	0.508551
0.4595	0.508488
0.46	0.508255
0.4605	0.508184
0.461	0.508359
0.4615	0.507871
0.462	0.50808
0.4625	0.508095
0.463	0.50799
0.4635	0.507674
0.464	0.507739
0.4645	0.507631
0.465	0.507743
0.4655	0.507619
0.466	0.507543
0.4665	0.507643
0.467	0.507714
0.4675	0.507587
0.468	0.507475
0.4685	0.507414
0.469	0.507464
0.4695	0.507164
0.47	0.506843
0.4705	0.506704
0.471	0.506778
0.4715	0.506396
0.472	0.506629
0.4725	0.506503
0.473	0.506721
0.4735	0.506829
0.474	0.506841
0.4745	0.506518
0.475	0.50654
0.4755	0.506444
0.476	0.506286
0.4765	0.506201
0.477	0.506184
0.4775	0.506054
0.478	0.506104
0.4785	0.506118
0.479	0.50617
0.4795	0.5061
0.48	0.505983
0.4805	0.505927
0.481	0.505839
0.4815	0.505802
0.482	0.505484
0.4825	0.505124
0.483	0.505086
0.4835	0.505195
0.484	0.505181
0.4845	0.505202
0.485	0.505088
0.4855	0.505386
0.486	0.505449
0.4865	0.505523
0.487	0.505339
0.4875	0.50537
0.488	0.505125
0.4885	0.504918
0.489	0.504733
0.4895	0.504593
0.49	0.504432
0.4905	0.504586
0.491	0.504514
0.4915	0.504567
0.492	0.504796
0.4925	0.504482
0.493	0.504566
0.4935	0.504618
0.494	0.504528
0.4945	0.504332
0.495	0.504391
0.4955	0.50415
0.496	0.504113
0.4965	0.503943
0.497	0.503997
0.4975	0.503945
0.498	0.5041
0.4985	0.503886
0.499	0.504061
0.4995	0.503942
0.5	0.503673
0.5005	0.503654
0.501	0.503775
0.5015	0.503406
0.502	0.503279
0.5025	0.503486
0.503	0.503249
0.5035	0.503284
0.504	0.503423
0.5045	0.503395
0.505	0.503219
0.5055	0.503115
0.506	0.503239
0.5065	0.503158
0.507	0.503032
0.5075	0.503166
0.508	0.502891
0.5085	0.502978
0.509	0.502862
0.5095	0.50277
0.51	0.502793
0.5105	0.502528
0.511	0.502663
0.5115	0.50243
0.512	0.502331
0.5125	0.502241
0.513	0.502415
0.5135	0.502495
0.514	0.50245
0.5145	0.502497
0.515	0.502516
0.5155	0.502577
0.516	0.502555
0.5165	0.502396
0.517	0.502532
0.5175	0.501983
0.518	0.50176
0.5185	0.501751
0.519	0.501778
0.5195	0.50166
0.52	0.50157
0.5205	0.501588
0.521	0.501855
0.5215	0.501641
0.522	0.501812
0.5225	0.501869
0.523	0.501486
0.5235	0.501127
0.524	0.501439
0.5245	0.501132
0.525	0.50098
0.5255	0.500987
0.526	0.50098
0.5265	0.50133
0.527	0.50125
0.5275	0.501319
0.528	0.501307
0.5285	0.501161
0.529	0.501124
0.5295	0.500754
0.53	0.500753
0.5305	0.500646
0.531	0.500249
0.5315	0.500355
0.532	0.500516
0.5325	0.50034
0.533	0.500469
0.5335	0.500636
0.534	0.500651
0.5345	0.500766
0.535	0.500888
0.5355	0.500597
0.536	0.500378
0.5365	0.500336
0.537	0.500185
0.5375	0.500048
0.538	0.500062
0.5385	0.499886
0.539	0.500106
0.5395	0.499858
0.54	0.499933
0.5405	0.499876
0.541	0.499887
0.5415	0.499845
0.542	0.499566
0.5425	0.499631
0.543	0.499469
0.5435	0.499461
0.544	0.499533
0.5445	0.499493
0.545	0.499534
0.5455	0.499529
0.546	0.49941
0.5465	0.499563
0.547	0.499211
0.5475	0.499134
0.548	0.49917
0.5485	0.499023
0.549	0.499007
0.5495	0.499124
0.55	0.499153
0.5505	0.49875
0.551	0.498686
0.5515	0.498952
0.552	0.498997
0.5525	0.498727
0.553	0.498618
0.5535	0.498447
0.554	0.498675
0.5545	0.498748
0.555	0.498693
0.5555	0.498683
0.556	0.498716
0.5565	0.498785
0.557	0.498828
0.5575	0.498622
0.558	0.498575
0.5585	0.49839
0.559	0.497978
0.5595	0.49798
0.56	0.497824
0.5605	0.497772
0.561	0.497899
0.5615	0.498046
0.562	0.497826
0.5625	0.498104
0.563	0.49825
0.5635	0.498232
0.564	0.498141
0.5645	0.497905
0.565	0.4978
0.5655	0.497665
0.566	0.497607
0.5665	0.497587
0.567	0.497545
0.5675	0.49756
0.568	0.497612
0.5685	0.497513
0.569	0.497664
0.5695	0.497644
0.57	0.49767
0.5705	0.497392
0.571	0.497207
0.5715	0.49703
0.572	0.497012
0.5725	0.497035
0.573	0.497005
0.5735	0.497095
0.574	0.496913
0.5745	0.497095
0.575	0.497177
0.5755	0.497341
0.576	0.497293
0.5765	0.497341
0.577	0.49721
0.5775	0.496933
0.578	0.496899
0.5785	0.496742
0.579	0.496551
0.5795	0.496555
0.58	0.496452
0.5805	0.496593
0.581	0.496411
0.5815	0.496549
0.582	0.496637
0.5825	0.496678
0.583	0.496482
0.5835	0.496601
0.584	0.496472
0.5845	0.496516
0.585	0.496456
0.5855	0.49628
0.586	0.496349
0.5865	0.496225
0.587	0.496339
0.5875	0.496179
0.588	0.496224
0.5885	0.495988
0.589	0.496057
0.5895	0.49593
0.59	0.49601
0.5905	0.495822
0.591	0.495705
0.5915	0.495731
0.592	0.495869
0.5925	0.495677
0.593	0.495588
0.5935	0.495838
0.594	0.495868
0.5945	0.495645
0.595	0.495624
0.5955	0.495451
0.596	0.495496
0.5965	0.495303
0.597	0.495462
0.5975	0.495546
0.598	0.495511
0.5985	0.495531
0.599	0.4953
0.5995	0.495223
0.6	0.495281
0.6005	0.495127
0.601	0.494927
0.6015	0.494804
0.602	0.494865
0.6025	0.494749
0.603	0.49494
0.6035	0.495029
0.604	0.495061
0.6045	0.495123
0.605	0.49526
0.6055	0.495228
0.606	0.494809
0.6065	0.49459
0.607	0.494475
0.6075	0.494738
0.608	0.494335
0.6085	0.494486
0.609	0.494396
0.6095	0.494467
0.61	0.494764
0.6105	0.494641
0.611	0.494595
0.6115	0.494606
0.612	0.494368
0.6125	0.494343
0.613	0.494113
0.6135	0.494143
0.614	0.493965
0.6145	0.494101
0.615	0.493931
0.6155	0.494166
0.616	0.494119
0.6165	0.494197
0.617	0.494126
0.6175	0.494223
0.618	0.494088
0.6185	0.493938
0.619	0.493636
0.6195	0.493612
0.62	0.493793
0.6205	0.493545
0.621	0.493425
0.6215	0.493633
0.622	0.493523
0.6225	0.493564
0.623	0.493973
0.6235	0.493717
0.624	0.493787
0.6245	0.493661
0.625	0.493488
0.6255	0.493428
0.626	0.493492
0.6265	0.4933
0.627	0.493274
0.6275	0.493346
0.628	0.493507
0.6285	0.493374
0.629	0.492983
0.6295	0.492983
0.63	0.493233
0.6305	0.492991
0.631	0.492991
0.6315	0.492932
0.632	0.492978
0.6325	0.492979
0.633	0.492915
0.6335	0.493006
0.634	0.492965
0.6345	0.492806
0.635	0.492953
0.6355	0.49278
0.636	0.492771
0.6365	0.492723
0.637	0.492728
0.6375	0.492653
0.638	0.49266
0.6385	0.492357
0.639	0.492649
0.6395	0.492602
0.64	0.492612
0.6405	0.492449
0.641	0.492195
0.6415	0.492172
0.642	0.492213
0.6425	0.492057
0.643	0.492244
0.6435	0.492254
0.644	0.492222
0.6445	0.49226
0.645	0.492507
0.6455	0.492549
0.646	0.492461
0.6465	0.492459
0.647	0.492202
0.6475	0.492181
0.648	0.491871
0.6485	0.491897
0.649	0.49179
0.6495	0.491849
0.65	0.491752
0.6505	0.491843
0.651	0.491766
0.6515	0.492082
0.652	0.49195
0.6525	0.49226
0.653	0.491979
0.6535	0.491908
0.654	0.491946
0.6545	0.491397
0.655	0.491571
0.6555	0.491373
0.656	0.491585
0.6565	0.491431
0.657	0.491845
0.6575	0.49164
0.658	0.491639
0.6585	0.491693
0.659	0.491858
0.6595	0.491484
0.66	0.491347
0.6605	0.491318
0.661	0.491225
0.6615	0.491376
0.662	0.49119
0.6625	0.491289
0.663	0.491393
0.6635	0.491297
0.664	0.491443
0.6645	0.491435
0.665	0.491572
0.6655	0.491563
0.666	0.491366
0.6665	0.491418
0.667	0.491014
0.6675	0.491201
0.668	0.490925
0.6685	0.491075
0.669	0.49093
0.6695	0.491027
0.67	0.491185
0.6705	0.491071
0.671	0.490995
0.6715	0.491085
0.672	0.490868
0.6725	0.490933
0.673	0.490793
0.6735	0.49082
0.674	0.490844
0.6745	0.490694
0.675	0.490856
0.6755	0.49085
0.676	0.49089
0.6765	0.490784
0.677	0.490678
0.6775	0.490712
0.678	0.490559
0.6785	0.490618
0.679	0.490606
0.6795	0.49062
0.68	0.490536
0.6805	0.490604
0.681	0.490617
0.6815	0.490673
0.682	0.490526
0.6825	0.490484
0.683	0.490537
0.6835	0.490333
0.684	0.490458
0.6845	0.490197
0.685	0.490284
0.6855	0.490541
0.686	0.490724
0.6865	0.490593
0.687	0.490457
0.6875	0.490508
0.688	0.490552
0.6885	0.490362
0.689	0.490281
0.6895	0.490005
0.69	0.489888
0.6905	0.489917
0.691	0.489882
0.6915	0.490008
0.692	0.490077
0.6925	0.49037
0.693	0.490214
0.6935	0.490414
0.694	0.490588
0.6945	0.490323
0.695	0.490312
0.6955	0.490236
0.696	0.489907
0.6965	0.489905
0.697	0.489789
0.6975	0.48977
0.698	0.489753
0.6985	0.489963
0.699	0.490062
0.6995	0.490007
0.7	0.490183
0.7005	0.490256
0.701	0.490083
0.7015	0.490003
0.702	0.489964
0.7025	0.489761
0.703	0.489814
0.7035	0.489798
0.704	0.490123
0.7045	0.490137
0.705	0.490219
0.7055	0.490257
0.706	0.490093
0.7065	0.490039
0.707	0.490163
0.7075	0.489844
0.708	0.489669
0.7085	0.489628
0.709	0.489643
0.7095	0.489805
0.71	0.489535
0.7105	0.489699
0.711	0.489611
0.7115	0.489803
0.712	0.489905
0.7125	0.489807
0.713	0.489725
0.7135	0.489689
0.714	0.489432
0.7145	0.489918
0.715	0.489704
0.7155	0.489814
0.716	0.489619
0.7165	0.489803
0.717	0.489646
0.7175	0.489781
0.718	0.489536
0.7185	0.489619
0.719	0.48948
0.7195	0.489498
0.72	0.48942
0.7205	0.489439
0.721	0.489531
0.7215	0.489515
0.722	0.489661
0.7225	0.489725
0.723	0.489822
0.7235	0.489733
0.724	0.489818
0.7245	0.48956
0.725	0.489639
0.7255	0.489702
0.726	0.489445
0.7265	0.489614
0.727	0.489546
0.7275	0.489676
0.728	0.489798
0.7285	0.489684
0.729	0.489478
0.7295	0.489513
0.73	0.489353
0.7305	0.489581
0.731	0.489525
0.7315	0.48939
0.732	0.489294
0.7325	0.489416
0.733	0.489443
0.7335	0.489545
0.734	0.489618
0.7345	0.489746
0.735	0.489913
0.7355	0.489795
0.736	0.489603
0.7365	0.489507
0.737	0.489335
0.7375	0.489268
0.738	0.489315
0.7385	0.489366
0.739	0.489236
0.7395	0.489051
0.74	0.489321
0.7405	0.489322
0.741	0.489471
0.7415	0.489573
0.742	0.489539
0.7425	0.48982
0.743	0.489543
0.7435	0.489418
0.744	0.489242
0.7445	0.489398
0.745	0.489396
0.7455	0.489579
0.746	0.489592
0.7465	0.489629
0.747	0.489474
0.7475	0.489457
0.748	0.48947
0.7485	0.48952
0.749	0.489322
0.7495	0.489344
0.75	0.489081
0.7505	0.489267
0.751	0.489288
0.7515	0.489171
0.752	0.48921
0.7525	0.489387
0.753	0.489569
0.7535	0.489428
0.754	0.489361
0.7545	0.489322
0.755	0.489273
0.7555	0.489232
0.756	0.489148
0.7565	0.489256
0.757	0.489079
0.7575	0.489048
0.758	0.489182
0.7585	0.488932
0.759	0.488992
0.7595	0.488918
0.76	0.489214
0.7605	0.489136
0.761	0.489126
0.7615	0.489253
0.762	0.489075
0.7625	0.489189
0.763	0.48922
0.7635	0.489386
0.764	0.48919
0.7645	0.489388
0.765	0.489361
0.7655	0.489335
0.766	0.489416
0.7665	0.489257
0.767	0.489064
0.7675	0.489226
0.768	0.489116
0.7685	0.489212
0.769	0.489182
0.7695	0.489125
0.77	0.489243
0.7705	0.489361
0.771	0.48927
0.7715	0.489317
0.772	0.489457
0.7725	0.489331
0.773	0.489015
0.7735	0.489015
0.774	0.489019
0.7745	0.489287
0.775	0.489416
0.7755	0.48911
0.776	0.489289
0.7765	0.489335
0.777	0.489432
0.7775	0.489236
0.778	0.488989
0.7785	0.489028
0.779	0.488999
0.7795	0.488847
0.78	0.48884
0.7805	0.488985
0.781	0.489132
0.7815	0.489171
0.782	0.489208
0.7825	0.489234
0.783	0.489356
0.7835	0.489414
0.784	0.489327
0.7845	0.489261
0.785	0.489141
0.7855	0.489088
0.786	0.489039
0.7865	0.489127
0.787	0.489114
0.7875	0.489108
0.788	0.489215
0.7885	0.489151
0.789	0.489242
0.7895	0.489037
0.79	0.489185
0.7905	0.488986
0.791	0.488939
0.7915	0.489021
0.792	0.488824
0.7925	0.488991
0.793	0.489033
0.7935	0.489056
0.794	0.489234
0.7945	0.489264
0.795	0.489088
0.7955	0.489179
0.796	0.488919
0.7965	0.489184
0.797	0.488946
0.7975	0.488833
0.798	0.488977
0.7985	0.488764
0.799	0.488782
0.7995	0.488927
0.8	0.488779
0.8005	0.489061
0.801	0.488847
0.8015	0.488743
0.802	0.489227
0.8025	0.488967
0.803	0.489275
0.8035	0.489102
0.804	0.489294
0.8045	0.489309
0.805	0.489163
0.8055	0.489248
0.806	0.489386
0.8065	0.489046
0.807	0.489034
0.8075	0.48905
0.808	0.488909
0.8085	0.488806
0.809	0.488824
0.8095	0.488888
0.81	0.489071
0.8105	0.48914
0.811	0.489146
0.8115	0.489278
0.812	0.489236
0.8125	0.489162
0.813	0.489215
0.8135	0.489101
0.814	0.489037
0.8145	0.488924
0.815	0.488977
0.8155	0.488907
0.816	0.48895
0.8165	0.489061
0.817	0.488809
0.8175	0.489205
0.818	0.489107
0.8185	0.488966
0.819	0.488946
0.8195	0.488872
0.82	0.488764
0.8205	0.488779
0.821	0.488841
0.8215	0.488848
0.822	0.488741
0.8225	0.489027
0.823	0.488998
0.8235	0.489159
0.824	0.489351
0.8245	0.489278
0.825	0.489356
0.8255	0.489177
0.826	0.489108
0.8265	0.488985
0.827	0.488837
0.8275	0.488857
0.828	0.488965
0.8285	0.488878
0.829	0.488865
0.8295	0.489087
0.83	0.48899
0.8305	0.489148
0.831	0.489085
0.8315	0.489076
0.832	0.489043
0.8325	0.488992
0.833	0.488884
0.8335	0.488801
0.834	0.488923
0.8345	0.488993
0.835	0.488967
0.8355	0.48896
0.836	0.489016
0.8365	0.489191
0.837	0.489012
0.8375	0.488791
0.838	0.48881
0.8385	0.489069
0.839	0.488901
0.8395	0.488834
0.84	0.488804
0.8405	0.488781
0.841	0.488864
0.8415	0.488908
0.842	0.489223
0.8425	0.489034
0.843	0.489033
0.8435	0.489295
0.844	0.489135
0.8445	0.48924
0.845	0.489252
0.8455	0.489174
0.846	0.489078
0.8465	0.489181
0.847	0.489201
0.8475	0.489095
0.848	0.489067
0.8485	0.489094
0.849	0.488901
0.8495	0.488946
0.85	0.488876
0.8505	0.489079
0.851	0.488965
0.8515	0.489099
0.852	0.489186
0.8525	0.489122
0.853	0.489361
0.8535	0.489344
0.854	0.488991
0.8545	0.48898
0.855	0.489045
0.8555	0.488808
0.856	0.48886
0.8565	0.488881
0.857	0.48898
0.8575	0.488905
0.858	0.488777
0.8585	0.488906
0.859	0.489089
0.8595	0.489099
0.86	0.489232
0.8605	0.489079
0.861	0.488835
0.8615	0.488894
0.862	0.488795
0.8625	0.488926
0.863	0.488839
0.8635	0.489102
0.864	0.489034
0.8645	0.488959
0.865	0.489206
0.8655	0.489381
0.866	0.489223
0.8665	0.489107
0.867	0.488997
0.8675	0.489206
0.868	0.488849
0.8685	0.488857
0.869	0.488716
0.8695	0.488964
0.87	0.489128
0.8705	0.488969
0.871	0.489017
0.8715	0.489233
0.872	0.489167
0.8725	0.489291
0.873	0.48916
0.8735	0.488927
0.874	0.489094
0.8745	0.488999
0.875	0.488867
0.8755	0.488953
0.876	0.489142
0.8765	0.48893
0.877	0.489125
0.8775	0.488988
0.878	0.4889
0.8785	0.489067
0.879	0.489133
0.8795	0.488924
0.88	0.488764
0.8805	0.488783
0.881	0.48887
0.8815	0.488872
0.882	0.489184
0.8825	0.489048
0.883	0.489102
0.8835	0.488961
0.884	0.489115
0.8845	0.489128
0.885	0.489049
0.8855	0.48924
0.886	0.489108
0.8865	0.488905
0.887	0.489019
0.8875	0.488874
0.888	0.488947
0.8885	0.488911
0.889	0.48914
0.8895	0.488931
0.89	0.488958
0.8905	0.488867
0.891	0.488914
0.8915	0.489018
0.892	0.489016
0.8925	0.48898
0.893	0.488991
0.8935	0.48924
0.894	0.48925
0.8945	0.489132
0.895	0.489097
0.8955	0.488775
0.896	0.48899
0.8965	0.488843
0.897	0.488722
0.8975	0.488518
0.898	0.488721
0.8985	0.488811
0.899	0.4889
0.8995	0.488708
0.9	0.489118
0.9005	0.489008
0.901	0.489007
0.9015	0.489017
0.902	0.488952
0.9025	0.48903
0.903	0.488947
0.9035	0.488952
0.904	0.489086
0.9045	0.488942
0.905	0.489
0.9055	0.48911
0.906	0.489144
0.9065	0.489134
0.907	0.489098
0.9075	0.489129
0.908	0.489157
0.9085	0.489057
0.909	0.488797
0.9095	0.488837
0.91	0.488763
0.9105	0.48896
0.911	0.489063
0.9115	0.488837
0.912	0.489068
0.9125	0.489019
0.913	0.489069
0.9135	0.489189
0.914	0.489155
0.9145	0.489167
0.915	0.489011
0.9155	0.488851
0.916	0.488737
0.9165	0.488645
0.917	0.488686
0.9175	0.488949
0.918	0.48884
0.9185	0.488826
0.919	0.488952
0.9195	0.48869
0.92	0.488925
0.9205	0.488787
0.921	0.488817
0.9215	0.48895
0.922	0.488995
0.9225	0.488922
0.923	0.489064
0.9235	0.488866
0.924	0.488957
0.9245	0.488958
0.925	0.489042
0.9255	0.489143
0.926	0.489074
0.9265	0.489062
0.927	0.488943
0.9275	0.488834
0.928	0.488896
0.9285	0.489021
0.929	0.488998
0.9295	0.489006
0.93	0.488987
0.9305	0.488907
0.931	0.489202
0.9315	0.48901
0.932	0.489023
0.9325	0.489045
0.933	0.489034
0.9335	0.488966
0.934	0.489018
0.9345	0.489164
0.935	0.489298
0.9355	0.48905
0.936	0.489104
0.9365	0.48897
0.937	0.488884
0.9375	0.488709
0.938	0.488733
0.9385	0.488916
0.939	0.488653
0.9395	0.488759
0.94	0.488689
0.9405	0.488816
0.941	0.488997
0.9415	0.489254
0.942	0.489165
0.9425	0.489193
0.943	0.48898
0.9435	0.489154
0.944	0.48898
0.9445	0.488914
0.945	0.488897
0.9455	0.488872
0.946	0.488865
0.9465	0.488905
0.947	0.488763
0.9475	0.489022
0.948	0.489211
0.9485	0.489192
0.949	0.489326
0.9495	0.489263
0.95	0.489317
0.9505	0.488977
0.951	0.488787
0.9515	0.488997
0.952	0.489045
0.9525	0.48915
0.953	0.489142
0.9535	0.48916
0.954	0.489216
0.9545	0.489099
0.955	0.489271
0.9555	0.489215
0.956	0.489263
0.9565	0.489024
0.957	0.488752
0.9575	0.488832
0.958	0.48887
0.9585	0.488723
0.959	0.488776
0.9595	0.48903
0.96	0.489099
0.9605	0.489126
0.961	0.489176
0.9615	0.489079
0.962	0.489094
0.9625	0.48909
0.963	0.489109
0.9635	0.489134
0.964	0.489176
0.9645	0.489154
0.965	0.489133
0.9655	0.489032
0.966	0.489257
0.9665	0.489268
0.967	0.489051
0.9675	0.489218
0.968	0.489063
0.9685	0.489167
0.969	0.489272
0.9695	0.489162
0.97	0.489377
0.9705	0.489076
0.971	0.489438
0.9715	0.489302
0.972	0.489398
0.9725	0.489302
0.973	0.489369
0.9735	0.489317
0.974	0.489299
0.9745	0.48906
0.975	0.489184
0.9755	0.489149
0.976	0.489177
0.9765	0.489186
0.977	0.489102
0.9775	0.489249
0.978	0.489104
0.9785	0.489049
0.979	0.488842
0.9795	0.488956
0.98	0.489136
0.9805	0.48901
0.981	0.489153
0.9815	0.489249
0.982	0.489328
0.9825	0.489468
0.983	0.489421
0.9835	0.489421
0.984	0.489561
0.9845	0.489527
0.985	0.489311
0.9855	0.489132
0.986	0.489251
0.9865	0.489133
0.987	0.488884
0.9875	0.489042
0.988	0.489196
0.9885	0.489291
0.989	0.489541
0.9895	0.489439
0.99	0.489385
0.9905	0.489258
0.991	0.48963
0.9915	0.48948
0.992	0.489475
0.9925	0.489366
0.993	0.489446
0.9935	0.489461
0.994	0.489206
0.9945	0.489579
0.995	0.489446
0.9955	0.489391
0.996	0.489492
0.9965	0.48953
0.997	0.489563
0.9975	0.489137
0.998	0.489025
0.9985	0.489302
0.999	0.489454
0.9995	0.489216
1	0.489153
1.0005	0.489132
1.001	0.489502
1.0015	0.489583
1.002	0.489533
1.0025	0.489442
1.003	0.489542
1.0035	0.489468
1.004	0.489556
1.0045	0.489314
1.005	0.489607
1.0055	0.489323
1.006	0.489307
1.0065	0.488994
1.007	0.489349
1.0075	0.489345
1.008	0.489372
1.0085	0.489436
1.009	0.489628
1.0095	0.489747
1.01	0.489617
1.0105	0.489544
1.011	0.489504
1.0115	0.48968
1.012	0.489683
1.0125	0.4895
1.013	0.489438
1.0135	0.489582
1.014	0.489526
1.0145	0.489485
1.015	0.489377
1.0155	0.489289
1.016	0.489314
1.0165	0.489464
1.017	0.489226
1.0175	0.489335
1.018	0.489418
1.0185	0.489506
1.019	0.489585
1.0195	0.489598
1.02	0.489415
1.0205	0.489441
1.021	0.489555
1.0215	0.489478
1.022	0.489437
1.0225	0.489378
1.023	0.489609
1.0235	0.489555
1.024	0.489615
1.0245	0.489545
1.025	0.489383
1.0255	0.489535
1.026	0.489701
1.0265	0.489521
1.027	0.489245
1.0275	0.489215
1.028	0.489277
1.0285	0.489401
1.029	0.48938
1.0295	0.489161
1.03	0.489596
1.0305	0.4896
1.031	0.489749
1.0315	0.48976
1.032	0.48979
1.0325	0.489632
1.033	0.489572
1.0335	0.489495
1.034	0.489388
1.0345	0.489369
1.035	0.489438
1.0355	0.489379
1.036	0.489572
1.0365	0.489421
1.037	0.489557
1.0375	0.489558
1.038	0.489339
1.0385	0.489425
1.039	0.489244
1.0395	0.489488
1.04	0.489463
1.0405	0.489393
1.041	0.489459
1.0415	0.489335
1.042	0.489392
1.0425	0.489556
1.043	0.489531
1.0435	0.489594
1.044	0.489759
1.0445	0.489598
1.045	0.489752
1.0455	0.489381
1.046	0.489294
1.0465	0.489387
1.047	0.489232
1.0475	0.489209
1.048	0.489159
1.0485	0.489202
1.049	0.489306
1.0495	0.489505
1.05	0.489706
1.0505	0.489441
1.051	0.489617
1.0515	0.489523
1.052	0.489456
1.0525	0.48955
1.053	0.489399
1.0535	0.489393
1.054	0.489521
1.0545	0.489402
1.055	0.489396
1.0555	0.489523
1.056	0.489279
1.0565	0.489242
1.057	0.489442
1.0575	0.489223
1.058	0.489181
1.0585	0.489337
1.059	0.489398
1.0595	0.489363
1.06	0.489278
1.0605	0.489369
1.061	0.48937
1.0615	0.489383
1.062	0.489399
1.0625	0.489504
1.063	0.489271
1.0635	0.489151
1.064	0.489328
1.0645	0.489323
1.065	0.489211
1.0655	0.489395
1.066	0.489496
1.0665	0.489278
1.067	0.489459
1.0675	0.489245
1.068	0.489329
1.0685	0.489098
1.069	0.489315
1.0695	0.489312
1.07	0.489343
1.0705	0.489336
1.071	0.489413
1.0715	0.489448
1.072	0.489508
1.0725	0.48966
1.073	0.489532
1.0735	0.489676
1.074	0.489504
1.0745	0.489317
1.075	0.489113
1.0755	0.489248
1.076	0.489169
1.0765	0.489197
1.077	0.489193
1.0775	0.489247
1.078	0.489277
1.0785	0.489217
1.079	0.489486
1.0795	0.489359
1.08	0.489347
1.0805	0.489399
1.081	0.489335
1.0815	0.489313
1.082	0.489364
1.0825	0.489157
1.083	0.489373
1.0835	0.489213
1.084	0.489272
1.0845	0.489435
1.085	0.489427
1.0855	0.489289
1.086	0.489105
1.0865	0.489398
1.087	0.489381
1.0875	0.489183
1.088	0.48904
1.0885	0.489252
1.089	0.489302
1.0895	0.489461
1.09	0.489506
1.0905	0.489553
1.091	0.489538
1.0915	0.489658
1.092	0.489526
1.0925	0.48943
1.093	0.489234
1.0935	0.48931
1.094	0.489348
1.0945	0.489477
1.095	0.48935
1.0955	0.489322
1.096	0.489119
1.0965	0.48934
1.097	0.489199
1.0975	0.489365
1.098	0.489298
1.0985	0.489455
1.099	0.489374
1.0995	0.489289
1.1	0.489212
1.1005	0.489508
1.101	0.489562
1.1015	0.489572
1.102	0.489449
1.1025	0.489549
1.103	0.489433
1.1035	0.48947
1.104	0.489408
1.1045	0.489443
1.105	0.489153
1.1055	0.489269
1.106	0.489505
1.1065	0.489497
1.107	0.489406
1.1075	0.489565
1.108	0.489399
1.1085	0.489479
1.109	0.48951
1.1095	0.489467
1.11	0.489307
1.1105	0.489462
1.111	0.4896
1.1115	0.489535
1.112	0.489547
1.1125	0.489615
1.113	0.489667
1.1135	0.489525
1.114	0.489723
1.1145	0.489783
1.115	0.489623
1.1155	0.489616
1.116	0.489629
1.1165	0.489568
1.117	0.48953
1.1175	0.489325
1.118	0.489543
1.1185	0.489687
1.119	0.489442
1.1195	0.489624
1.12	0.489787
1.1205	0.489842
1.121	0.490047
1.1215	0.489873
1.122	0.489855
1.1225	0.489771
1.123	0.489672
1.1235	0.489536
1.124	0.489402
1.1245	0.489525
1.125	0.489628
1.1255	0.489683
1.126	0.489669
1.1265	0.489685
1.127	0.489888
1.1275	0.489801
1.128	0.48969
1.1285	0.489659
1.129	0.48989
1.1295	0.489669
1.13	0.489774
1.1305	0.489914
1.131	0.489919
1.1315	0.489766
1.132	0.48988
1.1325	0.490237
1.133	0.489937
1.1335	0.490096
1.134	0.489892
1.1345	0.490078
1.135	0.489891
1.1355	0.489805
1.136	0.489965
1.1365	0.489907
1.137	0.489998
1.1375	0.489753
1.138	0.489792
1.1385	0.489923
1.139	0.49002
1.1395	0.490321
1.14	0.49014
1.1405	0.489895
1.141	0.490072
1.1415	0.490053
1.142	0.489945
1.1425	0.490025
1.143	0.490011
1.1435	0.490359
1.144	0.490003
1.1445	0.489962
1.145	0.489953
1.1455	0.489855
1.146	0.489903
1.1465	0.489876
1.147	0.489709
1.1475	0.490064
1.148	0.490138
1.1485	0.490226
1.149	0.490206
1.1495	0.490218
1.15	0.490247
1.1505	0.49016
1.151	0.490117
1.1515	0.490204
1.152	0.490201
1.1525	0.490072
1.153	0.490015
1.1535	0.490163
1.154	0.490249
1.1545	0.490366
1.155	0.490157
1.1555	0.490373
1.156	0.490177
1.1565	0.489954
1.157	0.490177
1.1575	0.490192
1.158	0.490056
1.1585	0.489887
1.159	0.489916
1.1595	0.490124
1.16	0.490418
1.1605	0.490332
1.161	0.490344
1.1615	0.490519
1.162	0.490441
1.1625	0.490275
1.163	0.490088
1.1635	0.490355
1.164	0.490141
1.1645	0.490005
1.165	0.490142
1.1655	0.490193
1.166	0.489893
1.1665	0.49038
1.167	0.490382
1.1675	0.49036
1.168	0.490377
1.1685	0.49028
1.169	0.490303
1.1695	0.490304
1.17	0.490464
1.1705	0.490224
1.171	0.490218
1.1715	0.490247
1.172	0.490341
1.1725	0.490174
1.173	0.490326
1.1735	0.490328
1.174	0.490153
1.1745	0.490413
1.175	0.490179
1.1755	0.490345
1.176	0.490162
1.1765	0.490123
1.177	0.490261
1.1775	0.49008
1.178	0.489972
1.1785	0.490386
1.179	0.490245
1.1795	0.490407
1.18	0.490306
1.1805	0.490164
1.181	0.490437
1.1815	0.490387
1.182	0.490417
1.1825	0.490381
1.183	0.49032
1.1835	0.490161
1.184	0.490367
1.1845	0.49017
1.185	0.490265
1.1855	0.490223
1.186	0.490117
1.1865	0.490081
1.187	0.489986
1.1875	0.490088
1.188	0.49012
1.1885	0.490185
1.189	0.490347
1.1895	0.490328
1.19	0.490478
1.1905	0.490195
1.191	0.490216
1.1915	0.490477
1.192	0.490426
1.1925	0.490133
1.193	0.490259
1.1935	0.490128
1.194	0.490276
1.1945	0.489946
1.195	0.490184
1.1955	0.490106
1.196	0.490156
1.1965	0.490049
1.197	0.490225
1.1975	0.490307
1.198	0.490187
1.1985	0.490087
1.199	0.490193
1.1995	0.490031
1.2	0.490132
1.2005	0.490147
1.201	0.490304
1.2015	0.490386
1.202	0.490195
1.2025	0.490381
1.203	0.49028
1.2035	0.490532
1.204	0.490111
1.2045	0.489943
1.205	0.489997
1.2055	0.489996
1.206	0.489758
1.2065	0.48981
1.207	0.489826
1.2075	0.489946
1.208	0.489947
1.2085	0.490011
1.209	0.490117
1.2095	0.490329
1.21	0.490033
1.2105	0.489905
1.211	0.489835
1.2115	0.490061
1.212	0.4899
1.2125	0.489958
1.213	0.489804
1.2135	0.489938
1.214	0.49005
1.2145	0.489589
1.215	0.489834
1.2155	0.489777
1.216	0.489983
1.2165	0.489816
1.217	0.489828
1.2175	0.48986
1.218	0.48991
1.2185	0.489784
1.219	0.489765
1.2195	0.489746
1.22	0.489937
1.2205	0.489729
1.221	0.489827
1.2215	0.489995
1.222	0.490028
1.2225	0.489855
1.223	0.489768
1.2235	0.489719
1.224	0.489858
1.2245	0.489822
1.225	0.489493
1.2255	0.489645
1.226	0.489785
1.2265	0.489697
1.227	0.489665
1.2275	0.489558
1.228	0.489823
1.2285	0.489678
1.229	0.489735
1.2295	0.48984
1.23	0.489842
1.2305	0.489782
1.231	0.48967
1.2315	0.48971
1.232	0.489577
1.2325	0.489845
1.233	0.489708
1.2335	0.489675
1.234	0.489677
1.2345	0.489584
1.235	0.489325
1.2355	0.489392
1.236	0.489349
1.2365	0.48936
1.237	0.489482
1.2375	0.489575
1.238	0.489539
1.2385	0.489604
1.239	0.48976
1.2395	0.489761
1.24	0.489473
1.2405	0.489562
1.241	0.489495
1.2415	0.489583
1.242	0.489464
1.2425	0.489527
1.243	0.489582
1.2435	0.489469
1.244	0.489523
1.2445	0.489474
1.245	0.489579
1.2455	0.489419
1.246	0.489481
1.2465	0.489407
1.247	0.489359
1.2475	0.489256
1.248	0.48903
1.2485	0.489229
1.249	0.48921
1.2495	0.489288
1.25	0.4896
1.2505	0.489518
1.251	0.489726
1.2515	0.489477
1.252	0.489401
1.2525	0.489102
1.253	0.489295
1.2535	0.489181
1.254	0.489195
1.2545	0.48923
1.255	0.489285
1.2555	0.488982
1.256	0.489439
1.2565	0.489585
1.257	0.489499
1.2575	0.489284
1.258	0.489605
1.2585	0.489402
1.259	0.489397
1.2595	0.489267
1.26	0.489478
1.2605	0.489226
1.261	0.489462
1.2615	0.489407
1.262	0.48934
1.2625	0.489326
1.263	0.489341
1.2635	0.489472
1.264	0.489489
1.2645	0.489117
1.265	0.489399
1.2655	0.48904
1.266	0.489357
1.2665	0.489116
1.267	0.489025
1.2675	0.489148
1.268	0.489113
1.2685	0.489209
1.269	0.489166
1.2695	0.489265
1.27	0.489273
1.2705	0.489237
1.271	0.489136
1.2715	0.489442
1.272	0.48901
1.2725	0.489231
1.273	0.488976
1.2735	0.489303
1.274	0.489293
1.2745	0.489032
1.275	0.489269
1.2755	0.489216
1.276	0.489141
1.2765	0.489022
1.277	0.489049
1.2775	0.489008
1.278	0.489065
1.2785	0.48931
1.279	0.489424
1.2795	0.489391
1.28	0.489371
1.2805	0.489229
1.281	0.489343
1.2815	0.489051
1.282	0.489074
1.2825	0.48903
1.283	0.489069
1.2835	0.489144
1.284	0.48897
1.2845	0.489114
1.285	0.489147
1.2855	0.48909
1.286	0.488967
1.2865	0.489195
1.287	0.48933
1.2875	0.489083
1.288	0.489002
1.2885	0.488843
1.289	0.489058
1.2895	0.489087
1.29	0.48912
1.2905	0.489067
1.291	0.489304
1.2915	0.489274
1.292	0.48926
1.2925	0.489399
1.293	0.48934
1.2935	0.489153
1.294	0.48913
1.2945	0.48904
1.295	0.489148
1.2955	0.489029
1.296	0.488879
1.2965	0.488986
1.297	0.489024
1.2975	0.489252
1.298	0.489261
1.2985	0.489211
1.299	0.489506
1.2995	0.489444
1.3	0.489572
1.3005	0.489165
1.301	0.489172
1.3015	0.48911
1.302	0.489088
1.3025	0.48913
1.303	0.489123
1.3035	0.489249
1.304	0.489342
1.3045	0.489421
1.305	0.489433
1.3055	0.489048
1.306	0.489063
1.3065	0.489216
1.307	0.489263
1.3075	0.489002
1.308	0.489371
1.3085	0.489289
1.309	0.489208
1.3095	0.489156
1.31	0.489407
1.3105	0.489244
1.311	0.489225
1.3115	0.489135
1.312	0.489111
1.3125	0.489231
1.313	0.489317
1.3135	0.489347
1.314	0.489338
1.3145	0.489145
1.315	0.489248
1.3155	0.489147
1.316	0.489017
1.3165	0.489161
1.317	0.489055
1.3175	0.489052
1.318	0.489084
1.3185	0.489213
1.319	0.489277
1.3195	0.489281
1.32	0.489517
1.3205	0.489437
1.321	0.489583
1.3215	0.489533
1.322	0.489579
1.3225	0.489369
1.323	0.489428
1.3235	0.489323
1.324	0.489153
1.3245	0.489112
1.325	0.48923
1.3255	0.489336
1.326	0.489299
1.3265	0.489269
1.327	0.489469
1.3275	0.489366
1.328	0.489339
1.3285	0.48935
1.329	0.489285
1.3295	0.489198
1.33	0.489286
1.3305	0.489295
1.331	0.489117
1.3315	0.489284
1.332	0.489219
1.3325	0.489273
1.333	0.489366
1.3335	0.489297
1.334	0.489364
1.3345	0.489323
1.335	0.489249
1.3355	0.489234
1.336	0.48919
1.3365	0.489058
1.337	0.489102
1.3375	0.489371
1.338	0.489403
1.3385	0.489498
1.339	0.489415
1.3395	0.489543
1.34	0.489392
1.3405	0.489621
1.341	0.489661
1.3415	0.48961
1.342	0.489508
1.3425	0.489337
1.343	0.489348
1.3435	0.489093
1.344	0.4894
1.3445	0.489716
1.345	0.489253
1.3455	0.489107
1.346	0.489417
1.3465	0.489519
1.347	0.489489
1.3475	0.489528
1.348	0.489249
1.3485	0.489484
1.349	0.489605
1.3495	0.489454
1.35	0.489562
1.3505	0.489215
1.351	0.489508
1.3515	0.489427
1.352	0.489405
1.3525	0.489463
1.353	0.489433
1.3535	0.489412
1.354	0.489263
1.3545	0.489249
1.355	0.489365
1.3555	0.489541
1.356	0.489466
1.3565	0.489461
1.357	0.489407
1.3575	0.489409
1.358	0.489422
1.3585	0.489535
1.359	0.489582
1.3595	0.489588
1.36	0.489547
1.3605	0.489564
1.361	0.489714
1.3615	0.489631
1.362	0.489696
1.3625	0.489817
1.363	0.489609
1.3635	0.489778
1.364	0.489631
1.3645	0.489468
1.365	0.48948
1.3655	0.489643
1.366	0.48942
1.3665	0.489452
1.367	0.489555
1.3675	0.489724
1.368	0.489661
1.3685	0.489618
1.369	0.489681
1.3695	0.489772
1.37	0.489792
1.3705	0.489644
1.371	0.489486
1.3715	0.489638
1.372	0.489398
1.3725	0.489532
1.373	0.489517
1.3735	0.489647
1.374	0.489458
1.3745	0.489506
1.375	0.489952
1.3755	0.489532
1.376	0.489527
1.3765	0.489576
1.377	0.489633
1.3775	0.489666
1.378	0.489561
1.3785	0.489582
1.379	0.489614
1.3795	0.489678
1.38	0.489783
1.3805	0.489813
1.381	0.48997
1.3815	0.489908
1.382	0.48977
1.3825	0.48988
1.383	0.489769
1.3835	0.489819
1.384	0.489715
1.3845	0.489674
1.385	0.489642
1.3855	0.489466
1.386	0.489862
1.3865	0.489718
1.387	0.489826
1.3875	0.489881
1.388	0.489724
1.3885	0.489915
1.389	0.489953
1.3895	0.489673
1.39	0.489944
1.3905	0.489717
1.391	0.489663
1.3915	0.489629
1.392	0.489654
1.3925	0.489588
1.393	0.489646
1.3935	0.489719
1.394	0.489702
1.3945	0.489856
1.395	0.489623
1.3955	0.489534
1.396	0.489709
1.3965	0.489902
1.397	0.489849
1.3975	0.489754
1.398	0.489835
1.3985	0.490019
1.399	0.489887
1.3995	0.489871
1.4	0.489682
1.4005	0.48982
1.401	0.489886
1.4015	0.489717
1.402	0.489969
1.4025	0.48978
1.403	0.489912
1.4035	0.489772
1.404	0.489891
1.4045	0.489731
1.405	0.489957
1.4055	0.489895
1.406	0.489662
1.4065	0.489603
1.407	0.490046
1.4075	0.489745
1.408	0.489839
1.4085	0.490124
1.409	0.489824
1.4095	0.490112
1.41	0.490079
1.4105	0.490016
1.411	0.489865
1.4115	0.48985
1.412	0.489785
1.4125	0.489815
1.413	0.489607
1.4135	0.489729
1.414	0.489647
1.4145	0.489509
1.415	0.489558
1.4155	0.489792
1.416	0.48994
1.4165	0.489973
1.417	0.489838
1.4175	0.489922
1.418	0.489879
1.4185	0.490011
1.419	0.489924
1.4195	0.489707
1.42	0.490043
1.4205	0.48979
1.421	0.489932
1.4215	0.490056
1.422	0.490022
1.4225	0.489916
1.423	0.490216
1.4235	0.489965
1.424	0.489979
1.4245	0.489909
1.425	0.489706
1.4255	0.489915
1.426	0.489918
1.4265	0.48991
1.427	0.489744
1.4275	0.489991
1.428	0.490163
1.4285	0.490069
1.429	0.490023
1.4295	0.490071
1.43	0.490065
1.4305	0.48998
1.431	0.489826
1.4315	0.489954
1.432	0.489727
1.4325	0.489796
1.433	0.489844
1.4335	0.489853
1.434	0.489776
1.4345	0.489825
1.435	0.489923
1.4355	0.489811
1.436	0.489894
1.4365	0.489768
1.437	0.489814
1.4375	0.489886
1.438	0.490041
1.4385	0.4901
1.439	0.489943
1.4395	0.489921
1.44	0.489997
1.4405	0.490173
1.441	0.489914
1.4415	0.489956
1.442	0.489783
1.4425	0.489905
1.443	0.489876
1.4435	0.489822
1.444	0.489942
1.4445	0.4898
1.445	0.489974
1.4455	0.489992
1.446	0.489821
1.4465	0.48991
1.447	0.490048
1.4475	0.489742
1.448	0.489923
1.4485	0.489783
1.449	0.489919
1.4495	0.490075
1.45	0.490145
1.4505	0.489939
1.451	0.48985
1.4515	0.490071
1.452	0.489926
1.4525	0.489803
1.453	0.489675
1.4535	0.489659
1.454	0.489663
1.4545	0.489604
1.455	0.489593
1.4555	0.489749
1.456	0.489759
1.4565	0.489741
1.457	0.490066
1.4575	0.490004
1.458	0.489921
1.4585	0.49011
1.459	0.489963
1.4595	0.489897
1.46	0.490132
1.4605	0.489807
1.461	0.489814
1.4615	0.489951
1.462	0.489978
1.4625	0.489867
1.463	0.489935
1.4635	0.489978
1.464	0.490028
1.4645	0.489876
1.465	0.490016
1.4655	0.490073
1.466	0.490049
1.4665	0.489873
1.467	0.489897
1.4675	0.490108
1.468	0.489998
1.4685	0.489962
1.469	0.489899
1.4695	0.489895
1.47	0.490097
1.4705	0.490138
1.471	0.489947
1.4715	0.489877
1.472	0.489792
1.4725	0.489851
1.473	0.489661
1.4735	0.489762
1.474	0.489639
1.4745	0.489635
1.475	0.489585
1.4755	0.489719
1.476	0.489668
1.4765	0.489807
1.477	0.489847
1.4775	0.489925
1.478	0.489973
1.4785	0.49005
1.479	0.48985
1.4795	0.489852
1.48	0.489999
1.4805	0.490019
1.481	0.489938
1.4815	0.489717
1.482	0.489936
1.4825	0.489833
1.483	0.489753
1.4835	0.489817
1.484	0.489862
1.4845	0.48988
1.485	0.489751
1.4855	0.489788
1.486	0.489976
1.4865	0.489783
1.487	0.490128
1.4875	0.489924
1.488	0.489957
1.4885	0.489988
1.489	0.489768
1.4895	0.489888
1.49	0.490044
1.4905	0.489888
1.491	0.489878
1.4915	0.489632
1.492	0.489714
1.4925	0.489818
1.493	0.489945
1.4935	0.489846
1.494	0.489717
1.4945	0.489613
1.495	0.489781
1.4955	0.489779
1.496	0.489691
1.4965	0.489978
1.497	0.489834
1.4975	0.489797
1.498	0.489892
1.4985	0.490016
1.499	0.490223
1.4995	0.490129
1.5	0.490056
1.5005	0.489915
1.501	0.489872
1.5015	0.490073
1.502	0.489761
1.5025	0.489893
1.503	0.489767
1.5035	0.489957
1.504	0.490018
1.5045	0.490007
1.505	0.489765
1.5055	0.490009
1.506	0.489983
1.5065	0.490025
1.507	0.489971
1.5075	0.490112
1.508	0.489826
1.5085	0.490168
1.509	0.489996
1.5095	0.489849
1.51	0.489949
1.5105	0.490092
1.511	0.490126
1.5115	0.490057
1.512	0.489691
1.5125	0.489752
1.513	0.489875
1.5135	0.489734
1.514	0.48969
1.5145	0.48974
1.515	0.489699
1.5155	0.489758
1.516	0.489878
1.5165	0.489974
1.517	0.490047
1.5175	0.490046
1.518	0.490091
1.5185	0.489944
1.519	0.490086
1.5195	0.490129
1.52	0.489996
1.5205	0.489849
1.521	0.489978
1.5215	0.490036
1.522	0.490308
1.5225	0.49002
1.523	0.4899
1.5235	0.489823
1.524	0.489985
1.5245	0.489931
1.525	0.489881
1.5255	0.489951
1.526	0.48998
1.5265	0.490226
1.527	0.490071
1.5275	0.490097
1.528	0.490093
1.5285	0.4901
1.529	0.490165
1.5295	0.490246
1.53	0.489882
1.5305	0.490046
1.531	0.49
1.5315	0.49001
1.532	0.489987
1.5325	0.490043
1.533	0.489999
1.5335	0.489987
1.534	0.489948
1.5345	0.490118
1.535	0.489818
1.5355	0.490086
1.536	0.489956
1.5365	0.490042
1.537	0.490056
1.5375	0.489907
1.538	0.490075
1.5385	0.490141
1.539	0.490034
1.5395	0.490018
1.54	0.490273
1.5405	0.490089
1.541	0.490161
1.5415	0.490155
1.542	0.490163
1.5425	0.490067
1.543	0.490068
1.5435	0.489961
1.544	0.489813
1.5445	0.490062
1.545	0.489977
1.5455	0.490093
1.546	0.490018
1.5465	0.490183
1.547	0.490372
1.5475	0.490207
1.548	0.490382
1.5485	0.490208
1.549	0.490116
1.5495	0.49015
1.55	0.490021
1.5505	0.490083
1.551	0.490145
1.5515	0.490295
1.552	0.490117
1.5525	0.490066
1.553	0.489969
1.5535	0.489875
1.554	0.489996
1.5545	0.489935
1.555	0.490107
1.5555	0.490273
1.556	0.489899
1.5565	0.490147
1.557	0.490077
1.5575	0.490059
1.558	0.490222
1.5585	0.490328
1.559	0.49035
1.5595	0.490173
1.56	0.490153
1.5605	0.490234
1.561	0.490227
1.5615	0.490126
1.562	0.490248
1.5625	0.490179
1.563	0.490027
1.5635	0.490075
1.564	0.490145
1.5645	0.490249
1.565	0.490318
1.5655	0.490102
1.566	0.490339
1.5665	0.490408
1.567	0.490438
1.5675	0.49024
1.568	0.490178
1.5685	0.490306
1.569	0.490292
1.5695	0.490252
1.57	0.490483
1.5705	0.490231
1.571	0.490325
1.5715	0.490126
1.572	0.490037
1.5725	0.490152
1.573	0.490256
1.5735	0.490353
1.574	0.489894
1.5745	0.490086
1.575	0.490477
1.5755	0.490222
1.576	0.490408
1.5765	0.490408
1.577	0.49032
1.5775	0.490382
1.578	0.490283
1.5785	0.49049
1.579	0.490237
1.5795	0.490466
1.58	0.490442
1.5805	0.490306
1.581	0.490389
1.5815	0.490295
1.582	0.490141
1.5825	0.490334
1.583	0.490395
1.5835	0.490399
1.584	0.490167
1.5845	0.490403
1.585	0.490199
1.5855	0.490246
1.586	0.490548
1.5865	0.490692
1.587	0.490517
1.5875	0.490572
1.588	0.490596
1.5885	0.490735
1.589	0.490563
1.5895	0.490552
1.59	0.490448
1.5905	0.490439
1.591	0.49042
1.5915	0.490353
1.592	0.490329
1.5925	0.490164
1.593	0.490254
1.5935	0.490301
1.594	0.490403
1.5945	0.490391
1.595	0.490425
1.5955	0.490548
1.596	0.490429
1.5965	0.490475
1.597	0.490406
1.5975	0.490463
1.598	0.490579
1.5985	0.490344
1.599	0.490352
1.5995	0.490652
1.6	0.490675
1.6005	0.490513
1.601	0.490512
1.6015	0.490774
1.602	0.490542
1.6025	0.490493
1.603	0.490682
1.6035	0.490629
1.604	0.490706
1.6045	0.490561
1.605	0.49055
1.6055	0.490752
1.606	0.490538
1.6065	0.490553
1.607	0.490839
1.6075	0.490725
1.608	0.490635
1.6085	0.490739
1.609	0.49065
1.6095	0.490646
1.61	0.490699
1.6105	0.490639
1.611	0.490689
1.6115	0.490644
1.612	0.490549
1.6125	0.49061
1.613	0.490667
1.6135	0.490471
1.614	0.490447
1.6145	0.490492
1.615	0.490799
1.6155	0.490603
1.616	0.490376
1.6165	0.490703
1.617	0.49085
1.6175	0.490825
1.618	0.490797
1.6185	0.490541
1.619	0.490666
1.6195	0.490581
1.62	0.490644
1.6205	0.490618
1.621	0.490665
1.6215	0.490606
1.622	0.490612
1.6225	0.490628
1.623	0.490655
1.6235	0.490825
1.624	0.49066
1.6245	0.490563
1.625	0.490733
1.6255	0.490893
1.626	0.490795
1.6265	0.490675
1.627	0.490734
1.6275	0.490921
1.628	0.490864
1.6285	0.49084
1.629	0.490921
1.6295	0.490903
1.63	0.491029
1.6305	0.490726
1.631	0.490797
1.6315	0.490582
1.632	0.490578
1.6325	0.490677
1.633	0.490457
1.6335	0.490443
1.634	0.49061
1.6345	0.490724
1.635	0.490494
1.6355	0.490659
1.636	0.490699
1.6365	0.490772
1.637	0.490789
1.6375	0.490751
1.638	0.490713
1.6385	0.49061
1.639	0.490769
1.6395	0.49059
1.64	0.490328
1.6405	0.49063
1.641	0.490627
1.6415	0.490532
1.642	0.490766
1.6425	0.490484
1.643	0.490742
1.6435	0.490613
1.644	0.490633
1.6445	0.490573
1.645	0.490464
1.6455	0.490749
1.646	0.490506
1.6465	0.49061
1.647	0.490924
1.6475	0.490636
1.648	0.490798
1.6485	0.490821
1.649	0.490752
1.6495	0.490483
1.65	0.490698
1.6505	0.490635
1.651	0.490785
1.6515	0.490846
1.652	0.490603
1.6525	0.490743
1.653	0.490573
1.6535	0.490665
1.654	0.490564
1.6545	0.490633
1.655	0.490745
1.6555	0.490827
1.656	0.490592
1.6565	0.490685
1.657	0.49069
1.6575	0.490835
1.658	0.490783
1.6585	0.490999
1.659	0.490724
1.6595	0.49078
1.66	0.490486
1.6605	0.490617
1.661	0.49076
1.6615	0.490746
1.662	0.490475
1.6625	0.490305
1.663	0.490566
1.6635	0.490574
1.664	0.490828
1.6645	0.490774
1.665	0.49076
1.6655	0.490751
1.666	0.490926
1.6665	0.490668
1.667	0.490693
1.6675	0.490757
1.668	0.490796
1.6685	0.49055
1.669	0.490841
1.6695	0.490696
1.67	0.490726
1.6705	0.49093
1.671	0.490801
1.6715	0.490715
1.672	0.49049
1.6725	0.490453
1.673	0.490605
1.6735	0.490722
1.674	0.490459
1.6745	0.490454
1.675	0.490609
1.6755	0.490829
1.676	0.490506
1.6765	0.49077
1.677	0.490942
1.6775	0.490918
1.678	0.49084
1.6785	0.490789
1.679	0.490706
1.6795	0.490552
1.68	0.490593
1.6805	0.490479
1.681	0.490465
1.6815	0.490369
1.682	0.490563
1.6825	0.490475
1.683	0.490727
1.6835	0.490626
1.684	0.490696
1.6845	0.49052
1.685	0.490677
1.6855	0.490622
1.686	0.490759
1.6865	0.490603
1.687	0.490772
1.6875	0.490745
1.688	0.490776
1.6885	0.490643
1.689	0.490725
1.6895	0.490639
1.69	0.49084
1.6905	0.490697
1.691	0.490604
1.6915	0.490549
1.692	0.490642
1.6925	0.490692
1.693	0.490559
1.6935	0.490761
1.694	0.490663
1.6945	0.490576
1.695	0.490519
1.6955	0.490645
1.696	0.490743
1.6965	0.490785
1.697	0.490685
1.6975	0.490828
1.698	0.490498
1.6985	0.490602
1.699	0.490585
1.6995	0.490579
1.7	0.490867
1.7005	0.490649
1.701	0.490729
1.7015	0.490674
1.702	0.490516
1.7025	0.490639
1.703	0.490601
1.7035	0.490542
1.704	0.490554
1.7045	0.490661
1.705	0.490645
1.7055	0.49073
1.706	0.490767
1.7065	0.490765
1.707	0.490782
1.7075	0.490708
1.708	0.490798
1.7085	0.490723
1.709	0.490719
1.7095	0.490654
1.71	0.490934
1.7105	0.49063
1.711	0.490631
1.7115	0.490747
1.712	0.490784
1.7125	0.490758
1.713	0.490716
1.7135	0.490678
1.714	0.490594
1.7145	0.490593
1.715	0.490774
1.7155	0.490617
1.716	0.490708
1.7165	0.490899
1.717	0.490967
1.7175	0.49067
1.718	0.49071
1.7185	0.490818
1.719	0.490998
1.7195	0.49088
1.72	0.490818
1.7205	0.490839
1.721	0.490629
1.7215	0.490548
1.722	0.490589
1.7225	0.490442
1.723	0.490548
1.7235	0.490617
1.724	0.490826
1.7245	0.490777
1.725	0.490745
1.7255	0.490877
1.726	0.49093
1.7265	0.490915
1.727	0.490828
1.7275	0.490921
1.728	0.490836
1.7285	0.49075
1.729	0.490881
1.7295	0.490803
1.73	0.490836
1.7305	0.490686
1.731	0.490541
1.7315	0.490923
1.732	0.490665
1.7325	0.49077
1.733	0.490754
1.7335	0.490695
1.734	0.490853
1.7345	0.490925
1.735	0.490872
1.7355	0.490886
1.736	0.490941
1.7365	0.491047
1.737	0.490785
1.7375	0.490874
1.738	0.490996
1.7385	0.490906
1.739	0.490792
1.7395	0.490677
1.74	0.490726
1.7405	0.490969
1.741	0.490698
1.7415	0.490739
1.742	0.490713
1.7425	0.490765
1.743	0.490933
1.7435	0.490728
1.744	0.490753
1.7445	0.490925
1.745	0.490691
1.7455	0.490808
1.746	0.490832
1.7465	0.491072
1.747	0.491075
1.7475	0.491236
1.748	0.491028
1.7485	0.49097
1.749	0.491069
1.7495	0.490874
1.75	0.490933
1.7505	0.490746
1.751	0.490799
1.7515	0.490723
1.752	0.490726
1.7525	0.490909
1.753	0.490858
1.7535	0.491111
1.754	0.491109
1.7545	0.491038
1.755	0.491159
1.7555	0.491149
1.756	0.491063
1.7565	0.491003
1.757	0.491175
1.7575	0.491076
1.758	0.491098
1.7585	0.49113
1.759	0.491005
1.7595	0.491102
1.76	0.491053
1.7605	0.491065
1.761	0.491092
1.7615	0.491047
1.762	0.490977
1.7625	0.490966
1.763	0.490946
1.7635	0.49093
1.764	0.491012
1.7645	0.49108
1.765	0.491209
1.7655	0.491235
1.766	0.491196
1.7665	0.491033
1.767	0.491232
1.7675	0.491103
1.768	0.491127
1.7685	0.49107
1.769	0.491117
1.7695	0.490888
1.77	0.491085
1.7705	0.49117
1.771	0.49114
1.7715	0.491003
1.772	0.491111
1.7725	0.491229
1.773	0.491112
1.7735	0.491169
1.774	0.491112
1.7745	0.491285
1.775	0.491057
1.7755	0.491173
1.776	0.491471
1.7765	0.491284
1.777	0.491442
1.7775	0.491351
1.778	0.491236
1.7785	0.491214
1.779	0.491195
1.7795	0.491083
1.78	0.491163
1.7805	0.491243
1.781	0.491198
1.7815	0.491181
1.782	0.491355
1.7825	0.491265
1.783	0.491284
1.7835	0.491125
1.784	0.491264
1.7845	0.491357
1.785	0.491301
1.7855	0.491175
1.786	0.491352
1.7865	0.491312
1.787	0.491354
1.7875	0.491446
1.788	0.491274
1.7885	0.491461
1.789	0.491364
1.7895	0.49141
1.79	0.491452
1.7905	0.491253
1.791	0.491167
1.7915	0.491466
1.792	0.491184
1.7925	0.491261
1.793	0.491152
1.7935	0.491457
1.794	0.491492
1.7945	0.491522
1.795	0.491388
1.7955	0.491446
1.796	0.491662
1.7965	0.491456
1.797	0.491237
1.7975	0.491531
1.798	0.491435
1.7985	0.491476
1.799	0.491509
1.7995	0.491518
1.8	0.491413
1.8005	0.491531
1.801	0.491468
1.8015	0.491349
1.802	0.491448
1.8025	0.491552
1.803	0.491481
1.8035	0.491365
1.804	0.49153
1.8045	0.491112
1.805	0.49129
1.8055	0.491383
1.806	0.491469
1.8065	0.491617
1.807	0.491683
1.8075	0.4917
1.808	0.491722
1.8085	0.491463
1.809	0.491482
1.8095	0.491407
1.81	0.491492
1.8105	0.491545
1.811	0.491454
1.8115	0.491429
1.812	0.491399
1.8125	0.491276
1.813	0.491598
1.8135	0.491593
1.814	0.491707
1.8145	0.491584
1.815	0.491696
1.8155	0.49168
1.816	0.491633
1.8165	0.491421
1.817	0.491675
1.8175	0.491465
1.818	0.491553
1.8185	0.491486
1.819	0.491492
1.8195	0.491552
1.82	0.49154
1.8205	0.491419
1.821	0.491534
1.8215	0.49125
1.822	0.491516
1.8225	0.491456
1.823	0.491493
1.8235	0.491653
1.824	0.491703
1.8245	0.49148
1.825	0.491687
1.8255	0.491698
1.826	0.49151
1.8265	0.491755
1.827	0.491516
1.8275	0.491592
1.828	0.49164
1.8285	0.491449
1.829	0.491482
1.8295	0.491587
1.83	0.491708
1.8305	0.491525
1.831	0.491488
1.8315	0.491512
1.832	0.491585
1.8325	0.491545
1.833	0.491431
1.8335	0.491521
1.834	0.491691
1.8345	0.491486
1.835	0.491753
1.8355	0.491741
1.836	0.491869
1.8365	0.492006
1.837	0.491973
1.8375	0.492028
1.838	0.491672
1.8385	0.491879
1.839	0.491691
1.8395	0.491638
1.84	0.491528
1.8405	0.491597
1.841	0.491636
1.8415	0.491573
1.842	0.491467
1.8425	0.491776
1.843	0.491727
1.8435	0.491706
1.844	0.491747
1.8445	0.491605
1.845	0.491568
1.8455	0.491758
1.846	0.491802
1.8465	0.491528
1.847	0.491747
1.8475	0.491683
1.848	0.491555
1.8485	0.491773
1.849	0.491655
1.8495	0.491637
1.85	0.491493
1.8505	0.491503
1.851	0.491668
1.8515	0.491526
1.852	0.491506
1.8525	0.491644
1.853	0.491744
1.8535	0.491808
1.854	0.49181
1.8545	0.491748
1.855	0.491767
1.8555	0.491846
1.856	0.491858
1.8565	0.492045
1.857	0.491955
1.8575	0.491899
1.858	0.491965
1.8585	0.491714
1.859	0.491596
1.8595	0.49154
1.86	0.4916
1.8605	0.491837
1.861	0.491842
1.8615	0.491693
1.862	0.491662
1.8625	0.49196
1.863	0.491719
1.8635	0.4918
1.864	0.491742
1.8645	0.491791
1.865	0.491867
1.8655	0.491923
1.866	0.491597
1.8665	0.4918
1.867	0.491705
1.8675	0.491861
1.868	0.491705
1.8685	0.491725
1.869	0.491444
1.8695	0.491664
1.87	0.491648
1.8705	0.49162
1.871	0.491757
1.8715	0.491626
1.872	0.491594
1.8725	0.491613
1.873	0.491809
1.8735	0.491836
1.874	0.491611
1.8745	0.491687
1.875	0.491856
1.8755	0.491874
1.876	0.491868
1.8765	0.491977
1.877	0.49195
1.8775	0.491757
1.878	0.491921
1.8785	0.492014
1.879	0.491849
1.8795	0.491902
1.88	0.491634
1.8805	0.491564
1.881	0.491731
1.8815	0.491672
1.882	0.491742
1.8825	0.491657
1.883	0.49175
1.8835	0.491785
1.884	0.491691
1.8845	0.49183
1.885	0.491869
1.8855	0.491872
1.886	0.491826
1.8865	0.491959
1.887	0.491807
1.8875	0.491944
1.888	0.491724
1.8885	0.491901
1.889	0.49168
1.8895	0.491662
1.89	0.491696
1.8905	0.491881
1.891	0.491782
1.8915	0.49182
1.892	0.491871
1.8925	0.49176
1.893	0.49181
1.8935	0.491736
1.894	0.492022
1.8945	0.491985
1.895	0.4922
1.8955	0.491867
1.896	0.492045
1.8965	0.491982
1.897	0.492022
1.8975	0.491979
1.898	0.492007
1.8985	0.492111
1.899	0.491904
1.8995	0.491838
1.9	0.492008
1.9005	0.491928
1.901	0.492063
1.9015	0.491899
1.902	0.491733
1.9025	0.491878
1.903	0.491773
1.9035	0.491742
1.904	0.491956
1.9045	0.49179
1.905	0.492017
1.9055	0.491971
1.906	0.491841
1.9065	0.491913
1.907	0.492064
1.9075	0.492114
1.908	0.491982
1.9085	0.491905
1.909	0.491796
1.9095	0.491604
1.91	0.491682
1.9105	0.491776
1.911	0.491854
1.9115	0.491615
1.912	0.491758
1.9125	0.491722
1.913	0.491878
1.9135	0.492094
1.914	0.492099
1.9145	0.492232
1.915	0.492023
1.9155	0.49189
1.916	0.492099
1.9165	0.491859
1.917	0.491936
1.9175	0.492098
1.918	0.491897
1.9185	0.492016
1.919	0.49216
1.9195	0.491927
1.92	0.491937
1.9205	0.492057
1.921	0.491966
1.9215	0.491899
1.922	0.491916
1.9225	0.491955
1.923	0.492009
1.9235	0.49193
1.924	0.491896
1.9245	0.491962
1.925	0.492022
1.9255	0.491922
1.926	0.492082
1.9265	0.492014
1.927	0.492042
1.9275	0.491798
1.928	0.491966
1.9285	0.491943
1.929	0.491733
1.9295	0.491781
1.93	0.491947
1.9305	0.492027
1.931	0.491757
1.9315	0.492085
1.932	0.492022
1.9325	0.491955
1.933	0.491984
1.9335	0.492167
1.934	0.492241
1.9345	0.492036
1.935	0.492044
1.9355	0.492099
1.936	0.491951
1.9365	0.492089
1.937	0.492082
1.9375	0.492065
1.938	0.492243
1.9385	0.492147
1.939	0.492045
1.9395	0.491969
1.94	0.492084
1.9405	0.491977
1.941	0.492108
1.9415	0.491959
1.942	0.492069
1.9425	0.492177
1.943	0.49199
1.9435	0.49199
1.944	0.492175
1.9445	0.492168
1.945	0.492044
1.9455	0.491998
1.946	0.492055
1.9465	0.492013
1.947	0.49202
1.9475	0.492075
1.948	0.491918
1.9485	0.491951
1.949	0.491856
1.9495	0.491857
1.95	0.491705
1.9505	0.491977
1.951	0.492018
1.9515	0.491926
1.952	0.491801
1.9525	0.491841
1.953	0.492034
1.9535	0.492177
1.954	0.492063
1.9545	0.492142
1.955	0.491899
1.9555	0.491949
1.956	0.492309
1.9565	0.49208
1.957	0.49205
1.9575	0.491917
1.958	0.492041
1.9585	0.491874
1.959	0.491948
1.9595	0.492079
1.96	0.491999
1.9605	0.491948
1.961	0.491936
1.9615	0.492017
1.962	0.492237
1.9625	0.491946
1.963	0.491939
1.9635	0.491919
1.964	0.491979
1.9645	0.492105
1.965	0.491837
1.9655	0.492004
1.966	0.491927
1.9665	0.492101
1.967	0.49185
1.9675	0.492015
1.968	0.491872
1.9685	0.49193
1.969	0.491929
1.9695	0.491693
1.97	0.491666
1.9705	0.491928
1.971	0.491783
1.9715	0.491915
1.972	0.492006
1.9725	0.491825
1.973	0.49167
1.9735	0.492044
1.974	0.492156
1.9745	0.492264
1.975	0.491895
1.9755	0.491943
1.976	0.492003
1.9765	0.491946
1.977	0.491977
1.9775	0.492062
1.978	0.491806
1.9785	0.492146
1.979	0.492106
1.9795	0.491876
1.98	0.491883
1.9805	0.491835
1.981	0.491733
1.9815	0.491927
1.982	0.491969
1.9825	0.492073
1.983	0.491896
1.9835	0.491967
1.984	0.491928
1.9845	0.491975
1.985	0.492118
1.9855	0.491992
1.986	0.491988
1.9865	0.491774
1.987	0.491816
1.9875	0.491737
1.988	0.491768
1.9885	0.491987
1.989	0.491799
1.9895	0.491674
1.99	0.491848
1.9905	0.491617
1.991	0.49161
1.9915	0.491903
1.992	0.491911
1.9925	0.491835
1.993	0.491877
1.9935	0.491805
1.994	0.491975
1.9945	0.492015
1.995	0.491867
1.9955	0.492078
1.996	0.492295
1.9965	0.492009
1.997	0.491958
1.9975	0.491788
1.998	0.491928
1.9985	0.491601
1.999	0.491637
1.9995	0.491818
2	0.491866
