# Supplementary material for: Lactone Enolates of Isochroman-3-ones and 2-Coumaranones: Quantification of Their Nucleophilicity in DMSO and Conjugate Additions to Chalcones
Source: J Org Chem. 2024 Apr 30;89(10):6915–28. doi: 10.1021/acs.joc.4c00277 (PMC11110064; doi:10.1021/acs.joc.4c00277)
Supplement: Supplementary file 2 — jo4c00277_si_002.zip [file jo4c00277_si_002.zip › 5+6g coumaranone_NO2-tBu/NO2-tBu_10eqcarbanion.exp]

*********************************************************
*   File written by ExpoFit V 1.3 (2007 by Dr. Kempf)   *
*********************************************************

Date = 10/02/2023 17:35:34
NO2-tBu_10eqcarbanion.txt
10/02/2023 15:22:18
Universal ASCII - file data
1000
0.001     0.765877
0.002     0.763478
0.003     0.757591
0.004     0.751592
0.005     0.746138
0.006     0.74136
0.007     0.736228
0.008     0.730435
0.009     0.724976
0.01     0.720215
0.011     0.71575
0.012     0.710457
0.013     0.705557
0.014     0.700107
0.015     0.695058
0.016     0.690237
0.017     0.68599
0.018     0.681539
0.019     0.677589
0.02     0.672566
0.021     0.666924
0.022     0.66224
0.023     0.658282
0.024     0.654264
0.025     0.65015
0.026     0.645367
0.027     0.640319
0.028     0.634935
0.029     0.630451
0.03     0.627272
0.031     0.623918
0.032     0.619773
0.033     0.61495
0.034     0.610287
0.035     0.60616
0.036     0.602528
0.037     0.599106
0.038     0.595054
0.039     0.590597
0.04     0.586125
0.041     0.582071
0.042     0.578622
0.043     0.574944
0.044     0.571181
0.045     0.567189
0.046     0.563292
0.047     0.559861
0.048     0.555963
0.049     0.551975
0.05     0.548081
0.051     0.544684
0.052     0.541452
0.053     0.538524
0.054     0.53504
0.055     0.531067
0.056     0.527075
0.057     0.523646
0.058     0.521019
0.059     0.51836
0.06     0.515265
0.061     0.511535
0.062     0.507839
0.063     0.50453
0.064     0.50161
0.065     0.499053
0.066     0.496423
0.067     0.49275
0.068     0.48904
0.069     0.485591
0.07     0.482579
0.071     0.480231
0.072     0.477691
0.073     0.474965
0.074     0.471807
0.075     0.468696
0.076     0.465767
0.077     0.463344
0.078     0.460712
0.079     0.457957
0.08     0.455188
0.081     0.452253
0.082     0.449409
0.083     0.44696
0.084     0.444354
0.085     0.441736
0.086     0.439152
0.087     0.436702
0.088     0.434253
0.089     0.431607
0.09     0.428987
0.091     0.426291
0.092     0.423617
0.093     0.421508
0.094     0.419442
0.095     0.417485
0.096     0.414975
0.097     0.411936
0.098     0.409271
0.099     0.407203
0.1     0.405432
0.101     0.40369
0.102     0.401282
0.103     0.39845
0.104     0.39567
0.105     0.393576
0.106     0.392013
0.107     0.390262
0.108     0.38808
0.109     0.38533
0.11     0.382606
0.111     0.380334
0.112     0.378656
0.113     0.377117
0.114     0.375464
0.115     0.373157
0.116     0.370861
0.117     0.368599
0.118     0.366797
0.119     0.365015
0.12     0.363278
0.121     0.361162
0.122     0.359103
0.123     0.3573
0.124     0.355479
0.125     0.353543
0.126     0.351661
0.127     0.34982
0.128     0.34812
0.129     0.346371
0.13     0.344766
0.131     0.342851
0.132     0.340937
0.133     0.339128
0.134     0.337654
0.135     0.336215
0.136     0.334879
0.137     0.333109
0.138     0.331191
0.139     0.329126
0.14     0.327538
0.141     0.326239
0.142     0.325166
0.143     0.323908
0.144     0.322005
0.145     0.320043
0.146     0.318141
0.147     0.316787
0.148     0.315692
0.149     0.314618
0.15     0.312968
0.151     0.311181
0.152     0.309333
0.153     0.307826
0.154     0.306792
0.155     0.305927
0.156     0.304669
0.157     0.303029
0.158     0.301199
0.159     0.299682
0.16     0.298411
0.161     0.29751
0.162     0.296575
0.163     0.294985
0.164     0.29346
0.165     0.292216
0.166     0.290858
0.167     0.289598
0.168     0.28829
0.169     0.28702
0.17     0.285837
0.171     0.284514
0.172     0.283603
0.173     0.282361
0.174     0.280886
0.175     0.279565
0.176     0.278378
0.177     0.277543
0.178     0.276616
0.179     0.275512
0.18     0.273788
0.181     0.272357
0.182     0.271476
0.183     0.270743
0.184     0.270091
0.185     0.269068
0.186     0.267412
0.187     0.265786
0.188     0.264702
0.189     0.264093
0.19     0.263451
0.191     0.262502
0.192     0.261173
0.193     0.259689
0.194     0.258433
0.195     0.257726
0.196     0.257239
0.197     0.256461
0.198     0.25524
0.199     0.253871
0.2     0.252673
0.201     0.251849
0.202     0.251263
0.203     0.250463
0.204     0.249566
0.205     0.248534
0.206     0.247468
0.207     0.246564
0.208     0.245599
0.209     0.244735
0.21     0.243717
0.211     0.242956
0.212     0.242345
0.213     0.241379
0.214     0.240574
0.215     0.239508
0.216     0.238676
0.217     0.237781
0.218     0.237229
0.219     0.236661
0.22     0.235796
0.221     0.234788
0.222     0.233708
0.223     0.233071
0.224     0.232429
0.225     0.232072
0.226     0.231394
0.227     0.230363
0.228     0.229213
0.229     0.228117
0.23     0.227525
0.231     0.227159
0.232     0.226702
0.233     0.226101
0.234     0.224857
0.235     0.223813
0.236     0.222848
0.237     0.222436
0.238     0.221965
0.239     0.221495
0.24     0.220673
0.241     0.219536
0.242     0.218682
0.243     0.218212
0.244     0.217814
0.245     0.217469
0.246     0.216683
0.247     0.215715
0.248     0.214891
0.249     0.214098
0.25     0.213742
0.251     0.213173
0.252     0.212557
0.253     0.211835
0.254     0.211098
0.255     0.210672
0.256     0.209839
0.257     0.209107
0.258     0.208408
0.259     0.207708
0.26     0.207365
0.261     0.20707
0.262     0.206306
0.263     0.205495
0.264     0.204647
0.265     0.204164
0.266     0.203859
0.267     0.203602
0.268     0.203031
0.269     0.202092
0.27     0.201046
0.271     0.20051
0.272     0.20021
0.273     0.200259
0.274     0.199751
0.275     0.199073
0.276     0.198046
0.277     0.197183
0.278     0.196824
0.279     0.196632
0.28     0.196385
0.281     0.195767
0.282     0.194994
0.283     0.194281
0.284     0.193853
0.285     0.193738
0.286     0.1933
0.287     0.192911
0.288     0.192187
0.289     0.19149
0.29     0.191046
0.291     0.190645
0.292     0.190193
0.293     0.189708
0.294     0.189359
0.295     0.18874
0.296     0.188319
0.297     0.187787
0.298     0.187161
0.299     0.186643
0.3     0.186198
0.301     0.185984
0.302     0.185679
0.303     0.185302
0.304     0.184796
0.305     0.184173
0.306     0.18351
0.307     0.183297
0.308     0.18314
0.309     0.182777
0.31     0.182152
0.311     0.181484
0.312     0.180897
0.313     0.18054
0.314     0.180543
0.315     0.180321
0.316     0.179977
0.317     0.179071
0.318     0.178227
0.319     0.177695
0.32     0.177543
0.321     0.177685
0.322     0.177472
0.323     0.176786
0.324     0.176111
0.325     0.175628
0.326     0.17536
0.327     0.175203
0.328     0.175016
0.329     0.174669
0.33     0.173974
0.331     0.173408
0.332     0.173121
0.333     0.173019
0.334     0.172673
0.335     0.172346
0.336     0.171811
0.337     0.171327
0.338     0.171028
0.339     0.170691
0.34     0.170227
0.341     0.169923
0.342     0.169683
0.343     0.169375
0.344     0.169312
0.345     0.168985
0.346     0.16847
0.347     0.1679
0.348     0.167526
0.349     0.167561
0.35     0.167537
0.351     0.167315
0.352     0.166654
0.353     0.165998
0.354     0.165578
0.355     0.16551
0.356     0.165516
0.357     0.165422
0.358     0.164789
0.359     0.164084
0.36     0.163498
0.361     0.163445
0.362     0.163568
0.363     0.16349
0.364     0.163134
0.365     0.162705
0.366     0.16215
0.367     0.161677
0.368     0.16166
0.369     0.161691
0.37     0.161562
0.371     0.161057
0.372     0.160599
0.373     0.160313
0.374     0.160073
0.375     0.159848
0.376     0.159677
0.377     0.159337
0.378     0.159032
0.379     0.158587
0.38     0.158325
0.381     0.158199
0.382     0.157797
0.383     0.157729
0.384     0.157513
0.385     0.157333
0.386     0.157149
0.387     0.156679
0.388     0.156276
0.389     0.15593
0.39     0.155819
0.391     0.155854
0.392     0.15582
0.393     0.155434
0.394     0.154913
0.395     0.154361
0.396     0.154102
0.397     0.154215
0.398     0.154262
0.399     0.153922
0.4     0.153472
0.401     0.152948
0.402     0.152701
0.403     0.152622
0.404     0.152853
0.405     0.152849
0.406     0.152414
0.407     0.151802
0.408     0.151386
0.409     0.151308
0.41     0.151492
0.411     0.151554
0.412     0.151353
0.413     0.150755
0.414     0.150507
0.415     0.150234
0.416     0.15014
0.417     0.150108
0.418     0.149772
0.419     0.149567
0.42     0.149349
0.421     0.149185
0.422     0.149081
0.423     0.148894
0.424     0.148756
0.425     0.14849
0.426     0.148458
0.427     0.148343
0.428     0.148235
0.429     0.147887
0.43     0.147729
0.431     0.14748
0.432     0.147544
0.433     0.147728
0.434     0.147629
0.435     0.147313
0.436     0.146578
0.437     0.146322
0.438     0.146347
0.439     0.146475
0.44     0.146551
0.441     0.14633
0.442     0.145773
0.443     0.145482
0.444     0.145379
0.445     0.145585
0.446     0.14578
0.447     0.145569
0.448     0.145155
0.449     0.144757
0.45     0.14462
0.451     0.144812
0.452     0.144956
0.453     0.144853
0.454     0.144558
0.455     0.144226
0.456     0.14387
0.457     0.143723
0.458     0.143873
0.459     0.143722
0.46     0.143659
0.461     0.143528
0.462     0.143284
0.463     0.143131
0.464     0.143097
0.465     0.143015
0.466     0.142846
0.467     0.142806
0.468     0.142742
0.469     0.142696
0.47     0.142591
0.471     0.142338
0.472     0.142266
0.473     0.142159
0.474     0.142284
0.475     0.142292
0.476     0.142107
0.477     0.141666
0.478     0.141444
0.479     0.141339
0.48     0.141415
0.481     0.141694
0.482     0.14161
0.483     0.141286
0.484     0.140827
0.485     0.140756
0.486     0.140788
0.487     0.14098
0.488     0.141149
0.489     0.140906
0.49     0.140474
0.491     0.140366
0.492     0.140442
0.493     0.140656
0.494     0.1407
0.495     0.140595
0.496     0.140287
0.497     0.13986
0.498     0.139799
0.499     0.139939
0.5     0.140003
0.501     0.140037
0.502     0.13981
0.503     0.139604
0.504     0.139533
0.505     0.139551
0.506     0.139572
0.507     0.13936
0.508     0.139282
0.509     0.139385
0.51     0.139366
0.511     0.139391
0.512     0.1393
0.513     0.139158
0.514     0.13898
0.515     0.139088
0.516     0.139181
0.517     0.139139
0.518     0.138776
0.519     0.138545
0.52     0.138306
0.521     0.13838
0.522     0.138706
0.523     0.138801
0.524     0.138632
0.525     0.138284
0.526     0.137897
0.527     0.137933
0.528     0.138199
0.529     0.138478
0.53     0.138479
0.531     0.138134
0.532     0.13788
0.533     0.137795
0.534     0.137973
0.535     0.138215
0.536     0.138099
0.537     0.137907
0.538     0.137648
0.539     0.137442
0.54     0.137536
0.541     0.137543
0.542     0.137747
0.543     0.13763
0.544     0.137512
0.545     0.137307
0.546     0.137296
0.547     0.137292
0.548     0.137318
0.549     0.137236
0.55     0.137353
0.551     0.137295
0.552     0.137334
0.553     0.137193
0.554     0.137169
0.555     0.13704
0.556     0.137101
0.557     0.13715
0.558     0.137224
0.559     0.137207
0.56     0.136967
0.561     0.136693
0.562     0.136789
0.563     0.136874
0.564     0.137043
0.565     0.137121
0.566     0.136844
0.567     0.136559
0.568     0.136365
0.569     0.136618
0.57     0.13692
0.571     0.137181
0.572     0.137052
0.573     0.136793
0.574     0.136518
0.575     0.13664
0.576     0.13671
0.577     0.136818
0.578     0.136846
0.579     0.136663
0.58     0.136386
0.581     0.136247
0.582     0.136432
0.583     0.136509
0.584     0.136517
0.585     0.136409
0.586     0.136199
0.587     0.136157
0.588     0.13627
0.589     0.136328
0.59     0.136307
0.591     0.136362
0.592     0.136246
0.593     0.136336
0.594     0.13624
0.595     0.136132
0.596     0.136031
0.597     0.136021
0.598     0.136033
0.599     0.136152
0.6     0.136161
0.601     0.136073
0.602     0.135807
0.603     0.13561
0.604     0.135617
0.605     0.135729
0.606     0.136002
0.607     0.135816
0.608     0.135505
0.609     0.135332
0.61     0.135464
0.611     0.135589
0.612     0.135847
0.613     0.135865
0.614     0.135543
0.615     0.135321
0.616     0.135195
0.617     0.13531
0.618     0.135482
0.619     0.135617
0.62     0.135314
0.621     0.13515
0.622     0.135034
0.623     0.134895
0.624     0.1351
0.625     0.13527
0.626     0.135117
0.627     0.134865
0.628     0.134779
0.629     0.134735
0.63     0.134839
0.631     0.134841
0.632     0.134889
0.633     0.134827
0.634     0.134844
0.635     0.134806
0.636     0.134741
0.637     0.134681
0.638     0.134526
0.639     0.134478
0.64     0.134642
0.641     0.134642
0.642     0.134652
0.643     0.134315
0.644     0.134174
0.645     0.134068
0.646     0.134219
0.647     0.134366
0.648     0.134496
0.649     0.134261
0.65     0.133974
0.651     0.133972
0.652     0.134015
0.653     0.134284
0.654     0.134387
0.655     0.134156
0.656     0.133881
0.657     0.133601
0.658     0.133673
0.659     0.133838
0.66     0.134069
0.661     0.134071
0.662     0.133745
0.663     0.133381
0.664     0.133423
0.665     0.133418
0.666     0.13353
0.667     0.13359
0.668     0.133469
0.669     0.133268
0.67     0.133294
0.671     0.133277
0.672     0.133396
0.673     0.133332
0.674     0.133175
0.675     0.133059
0.676     0.133069
0.677     0.133165
0.678     0.132918
0.679     0.132839
0.68     0.132823
0.681     0.132898
0.682     0.132848
0.683     0.132922
0.684     0.132739
0.685     0.132484
0.686     0.132257
0.687     0.132399
0.688     0.13254
0.689     0.132633
0.69     0.132504
0.691     0.132262
0.692     0.132143
0.693     0.132067
0.694     0.132309
0.695     0.13249
0.696     0.132451
0.697     0.132238
0.698     0.131911
0.699     0.131864
0.7     0.132055
0.701     0.132266
0.702     0.132236
0.703     0.132115
0.704     0.131933
0.705     0.131566
0.706     0.131648
0.707     0.131734
0.708     0.131866
0.709     0.131756
0.71     0.131648
0.711     0.131597
0.712     0.131545
0.713     0.131578
0.714     0.131577
0.715     0.131553
0.716     0.131515
0.717     0.13137
0.718     0.131331
0.719     0.131382
0.72     0.131403
0.721     0.131348
0.722     0.131282
0.723     0.131254
0.724     0.131152
0.725     0.131183
0.726     0.130942
0.727     0.130905
0.728     0.130873
0.729     0.130869
0.73     0.131047
0.731     0.131162
0.732     0.130993
0.733     0.130798
0.734     0.130703
0.735     0.130777
0.736     0.130804
0.737     0.131089
0.738     0.130892
0.739     0.130699
0.74     0.130567
0.741     0.130594
0.742     0.130676
0.743     0.130816
0.744     0.130852
0.745     0.130604
0.746     0.130334
0.747     0.130192
0.748     0.130435
0.749     0.130548
0.75     0.130574
0.751     0.130466
0.752     0.13026
0.753     0.130109
0.754     0.130236
0.755     0.130264
0.756     0.130263
0.757     0.130283
0.758     0.13014
0.759     0.130159
0.76     0.13011
0.761     0.13013
0.762     0.130198
0.763     0.129995
0.764     0.129963
0.765     0.129931
0.766     0.129987
0.767     0.13005
0.768     0.129795
0.769     0.12982
0.77     0.129894
0.771     0.129936
0.772     0.130052
0.773     0.130095
0.774     0.129818
0.775     0.129598
0.776     0.129566
0.777     0.129752
0.778     0.12993
0.779     0.130096
0.78     0.129961
0.781     0.129603
0.782     0.129662
0.783     0.129598
0.784     0.129886
0.785     0.129865
0.786     0.129771
0.787     0.129593
0.788     0.129358
0.789     0.129378
0.79     0.129658
0.791     0.129698
0.792     0.129731
0.793     0.129487
0.794     0.129331
0.795     0.129346
0.796     0.129369
0.797     0.129522
0.798     0.129608
0.799     0.129492
0.8     0.129427
0.801     0.129415
0.802     0.129463
0.803     0.129467
0.804     0.129382
0.805     0.129371
0.806     0.1293
0.807     0.129352
0.808     0.129412
0.809     0.129327
0.81     0.12927
0.811     0.129267
0.812     0.129354
0.813     0.129342
0.814     0.129337
0.815     0.129215
0.816     0.129025
0.817     0.128992
0.818     0.129083
0.819     0.12936
0.82     0.129475
0.821     0.129358
0.822     0.12914
0.823     0.12886
0.824     0.128883
0.825     0.129087
0.826     0.129352
0.827     0.129226
0.828     0.129051
0.829     0.129039
0.83     0.128932
0.831     0.129022
0.832     0.129063
0.833     0.12921
0.834     0.129154
0.835     0.128873
0.836     0.1288
0.837     0.128907
0.838     0.129148
0.839     0.129129
0.84     0.129229
0.841     0.129139
0.842     0.129106
0.843     0.129078
0.844     0.129081
0.845     0.129096
0.846     0.129081
0.847     0.129191
0.848     0.129103
0.849     0.129282
0.85     0.129167
0.851     0.129143
0.852     0.128945
0.853     0.129048
0.854     0.129113
0.855     0.129208
0.856     0.129206
0.857     0.12919
0.858     0.129058
0.859     0.129105
0.86     0.12937
0.861     0.129474
0.862     0.12946
0.863     0.129316
0.864     0.129289
0.865     0.129184
0.866     0.129208
0.867     0.129577
0.868     0.129688
0.869     0.129573
0.87     0.129484
0.871     0.129333
0.872     0.129274
0.873     0.129515
0.874     0.129645
0.875     0.129614
0.876     0.129507
0.877     0.129498
0.878     0.129417
0.879     0.129541
0.88     0.129828
0.881     0.129735
0.882     0.129819
0.883     0.129787
0.884     0.129642
0.885     0.129747
0.886     0.129819
0.887     0.129928
0.888     0.12979
0.889     0.129826
0.89     0.129911
0.891     0.12983
0.892     0.129838
0.893     0.129726
0.894     0.129694
0.895     0.129679
0.896     0.129908
0.897     0.13007
0.898     0.129854
0.899     0.129914
0.9     0.129863
0.901     0.129917
0.902     0.130154
0.903     0.130197
0.904     0.130189
0.905     0.129891
0.906     0.129877
0.907     0.129874
0.908     0.130002
0.909     0.130321
0.91     0.130344
0.911     0.130145
0.912     0.129962
0.913     0.129956
0.914     0.129961
0.915     0.130256
0.916     0.130309
0.917     0.130189
0.918     0.130189
0.919     0.130056
0.92     0.130114
0.921     0.130263
0.922     0.130321
0.923     0.130402
0.924     0.130237
0.925     0.13024
0.926     0.130258
0.927     0.130348
0.928     0.130373
0.929     0.130458
0.93     0.130487
0.931     0.1304
0.932     0.130336
0.933     0.130295
0.934     0.130171
0.935     0.130234
0.936     0.130248
0.937     0.130346
0.938     0.13049
0.939     0.130567
0.94     0.130382
0.941     0.130333
0.942     0.130355
0.943     0.130555
0.944     0.130651
0.945     0.130686
0.946     0.130628
0.947     0.130481
0.948     0.130454
0.949     0.13059
0.95     0.1307
0.951     0.130712
0.952     0.130607
0.953     0.130322
0.954     0.130265
0.955     0.130271
0.956     0.130359
0.957     0.130662
0.958     0.130627
0.959     0.130511
0.96     0.130328
0.961     0.130461
0.962     0.130407
0.963     0.130556
0.964     0.130651
0.965     0.130581
0.966     0.130382
0.967     0.130395
0.968     0.130467
0.969     0.130584
0.97     0.130594
0.971     0.130481
0.972     0.130451
0.973     0.130325
0.974     0.130379
0.975     0.130346
0.976     0.130162
0.977     0.130142
0.978     0.130306
0.979     0.130361
0.98     0.130357
0.981     0.130308
0.982     0.130225
0.983     0.13012
0.984     0.130134
0.985     0.130354
0.986     0.130401
0.987     0.130364
0.988     0.130234
0.989     0.130061
0.99     0.130184
0.991     0.130195
0.992     0.130337
0.993     0.130225
0.994     0.130043
0.995     0.129815
0.996     0.129747
0.997     0.129992
0.998     0.130037
0.999     0.130153
1     0.130048
1
Don`t Show mark
Exponential decrease
0.1288
0.765877
1000
0.001
439
8
Automatic fit
Reference is not zero
Graph
0.1288
0.765877
0
Measured value
0.001
1
0
Time (sec)
