# Supplementary material for: Lactone Enolates of Isochroman-3-ones and 2-Coumaranones: Quantification of Their Nucleophilicity in DMSO and Conjugate Additions to Chalcones
Source: J Org Chem. 2024 Apr 30;89(10):6915–28. doi: 10.1021/acs.joc.4c00277 (PMC11110064; doi:10.1021/acs.joc.4c00277)
Supplement: Supplementary file 2 — jo4c00277_si_002.zip [file jo4c00277_si_002.zip › 5+6g coumaranone_NO2-tBu/NO2-tBu_10eqcarbanion.txt]

ProDataTSV

Title: 

Remarks:
#User: SX User
#HV (Absorbance channel): 434.021
#Samples per point: 80
#Sample period: 12.5 us
#Temperature: 19.97 C
#Cell type: Stopped Flow
#Pathlength: 10
Time Stamp : 2023/02/10 15:21:21
The data was saved to file : C:\Users\SX User\Documents\My Data\aija\5-membered- CH-Acid-NO2-tBu\NO2-tBu_10eqcarbanion.txt.


Last Modified: Fri Feb 10 15:22:17 2023 by unknown.

Options:

History: 
User : SX User

Version : SX v.4.5.0.9 Build : Aug 18 2015 12:03:04

DataStore created and initialized for data acquisition.

Time Stamp : Fri Feb 10 15:20:19 2023


----------------------------------------------------


User : SX User

Version : SX v.4.5.0.9 Build : Aug 18 2015 12:03:04

Averaged Traces : 

\..0

\..1

\..2

\..3

\..4

New line :  \..Average::0

Time Stamp : Fri Feb 10 15:20:57 2023


----------------------------------------------------


User : SX User

Version : SX v.4.5.0.9 Build : Aug 18 2015 12:03:04

DataStore created and initialized for data acquisition.

Time Stamp : Fri Feb 10 15:21:21 2023


----------------------------------------------------


Available Dimensions:	2
Time	1000 time points over 1s,linear,oversampled,external trigger,pressure hold in operation
Repeat	1 repeats in set., -iter option selected

Available Properties: 	1
Absorbance	

Data:


Absorbance
Time	Repeat
	5	
0.001	0.765877
0.002	0.763478
0.003	0.757591
0.004	0.751592
0.005	0.746138
0.006	0.74136
0.007	0.736228
0.008	0.730435
0.009	0.724976
0.01	0.720215
0.011	0.71575
0.012	0.710457
0.013	0.705557
0.014	0.700107
0.015	0.695058
0.016	0.690237
0.017	0.68599
0.018	0.681539
0.019	0.677589
0.02	0.672566
0.021	0.666924
0.022	0.66224
0.023	0.658282
0.024	0.654264
0.025	0.65015
0.026	0.645367
0.027	0.640319
0.028	0.634935
0.029	0.630451
0.03	0.627272
0.031	0.623918
0.032	0.619773
0.033	0.61495
0.034	0.610287
0.035	0.60616
0.036	0.602528
0.037	0.599106
0.038	0.595054
0.039	0.590597
0.04	0.586125
0.041	0.582071
0.042	0.578622
0.043	0.574944
0.044	0.571181
0.045	0.567189
0.046	0.563292
0.047	0.559861
0.048	0.555963
0.049	0.551975
0.05	0.548081
0.051	0.544684
0.052	0.541452
0.053	0.538524
0.054	0.53504
0.055	0.531067
0.056	0.527075
0.057	0.523646
0.058	0.521019
0.059	0.51836
0.06	0.515265
0.061	0.511535
0.062	0.507839
0.063	0.50453
0.064	0.50161
0.065	0.499053
0.066	0.496423
0.067	0.49275
0.068	0.48904
0.069	0.485591
0.07	0.482579
0.071	0.480231
0.072	0.477691
0.073	0.474965
0.074	0.471807
0.075	0.468696
0.076	0.465767
0.077	0.463344
0.078	0.460712
0.079	0.457957
0.08	0.455188
0.081	0.452253
0.082	0.449409
0.083	0.44696
0.084	0.444354
0.085	0.441736
0.086	0.439152
0.087	0.436702
0.088	0.434253
0.089	0.431607
0.09	0.428987
0.091	0.426291
0.092	0.423617
0.093	0.421508
0.094	0.419442
0.095	0.417485
0.096	0.414975
0.097	0.411936
0.098	0.409271
0.099	0.407203
0.1	0.405432
0.101	0.40369
0.102	0.401282
0.103	0.39845
0.104	0.39567
0.105	0.393576
0.106	0.392013
0.107	0.390262
0.108	0.38808
0.109	0.38533
0.11	0.382606
0.111	0.380334
0.112	0.378656
0.113	0.377117
0.114	0.375464
0.115	0.373157
0.116	0.370861
0.117	0.368599
0.118	0.366797
0.119	0.365015
0.12	0.363278
0.121	0.361162
0.122	0.359103
0.123	0.3573
0.124	0.355479
0.125	0.353543
0.126	0.351661
0.127	0.34982
0.128	0.34812
0.129	0.346371
0.13	0.344766
0.131	0.342851
0.132	0.340937
0.133	0.339128
0.134	0.337654
0.135	0.336215
0.136	0.334879
0.137	0.333109
0.138	0.331191
0.139	0.329126
0.14	0.327538
0.141	0.326239
0.142	0.325166
0.143	0.323908
0.144	0.322005
0.145	0.320043
0.146	0.318141
0.147	0.316787
0.148	0.315692
0.149	0.314618
0.15	0.312968
0.151	0.311181
0.152	0.309333
0.153	0.307826
0.154	0.306792
0.155	0.305927
0.156	0.304669
0.157	0.303029
0.158	0.301199
0.159	0.299682
0.16	0.298411
0.161	0.29751
0.162	0.296575
0.163	0.294985
0.164	0.29346
0.165	0.292216
0.166	0.290858
0.167	0.289598
0.168	0.28829
0.169	0.28702
0.17	0.285837
0.171	0.284514
0.172	0.283603
0.173	0.282361
0.174	0.280886
0.175	0.279565
0.176	0.278378
0.177	0.277543
0.178	0.276616
0.179	0.275512
0.18	0.273788
0.181	0.272357
0.182	0.271476
0.183	0.270743
0.184	0.270091
0.185	0.269068
0.186	0.267412
0.187	0.265786
0.188	0.264702
0.189	0.264093
0.19	0.263451
0.191	0.262502
0.192	0.261173
0.193	0.259689
0.194	0.258433
0.195	0.257726
0.196	0.257239
0.197	0.256461
0.198	0.25524
0.199	0.253871
0.2	0.252673
0.201	0.251849
0.202	0.251263
0.203	0.250463
0.204	0.249566
0.205	0.248534
0.206	0.247468
0.207	0.246564
0.208	0.245599
0.209	0.244735
0.21	0.243717
0.211	0.242956
0.212	0.242345
0.213	0.241379
0.214	0.240574
0.215	0.239508
0.216	0.238676
0.217	0.237781
0.218	0.237229
0.219	0.236661
0.22	0.235796
0.221	0.234788
0.222	0.233708
0.223	0.233071
0.224	0.232429
0.225	0.232072
0.226	0.231394
0.227	0.230363
0.228	0.229213
0.229	0.228117
0.23	0.227525
0.231	0.227159
0.232	0.226702
0.233	0.226101
0.234	0.224857
0.235	0.223813
0.236	0.222848
0.237	0.222436
0.238	0.221965
0.239	0.221495
0.24	0.220673
0.241	0.219536
0.242	0.218682
0.243	0.218212
0.244	0.217814
0.245	0.217469
0.246	0.216683
0.247	0.215715
0.248	0.214891
0.249	0.214098
0.25	0.213742
0.251	0.213173
0.252	0.212557
0.253	0.211835
0.254	0.211098
0.255	0.210672
0.256	0.209839
0.257	0.209107
0.258	0.208408
0.259	0.207708
0.26	0.207365
0.261	0.20707
0.262	0.206306
0.263	0.205495
0.264	0.204647
0.265	0.204164
0.266	0.203859
0.267	0.203602
0.268	0.203031
0.269	0.202092
0.27	0.201046
0.271	0.20051
0.272	0.20021
0.273	0.200259
0.274	0.199751
0.275	0.199073
0.276	0.198046
0.277	0.197183
0.278	0.196824
0.279	0.196632
0.28	0.196385
0.281	0.195767
0.282	0.194994
0.283	0.194281
0.284	0.193853
0.285	0.193738
0.286	0.1933
0.287	0.192911
0.288	0.192187
0.289	0.19149
0.29	0.191046
0.291	0.190645
0.292	0.190193
0.293	0.189708
0.294	0.189359
0.295	0.18874
0.296	0.188319
0.297	0.187787
0.298	0.187161
0.299	0.186643
0.3	0.186198
0.301	0.185984
0.302	0.185679
0.303	0.185302
0.304	0.184796
0.305	0.184173
0.306	0.18351
0.307	0.183297
0.308	0.18314
0.309	0.182777
0.31	0.182152
0.311	0.181484
0.312	0.180897
0.313	0.18054
0.314	0.180543
0.315	0.180321
0.316	0.179977
0.317	0.179071
0.318	0.178227
0.319	0.177695
0.32	0.177543
0.321	0.177685
0.322	0.177472
0.323	0.176786
0.324	0.176111
0.325	0.175628
0.326	0.17536
0.327	0.175203
0.328	0.175016
0.329	0.174669
0.33	0.173974
0.331	0.173408
0.332	0.173121
0.333	0.173019
0.334	0.172673
0.335	0.172346
0.336	0.171811
0.337	0.171327
0.338	0.171028
0.339	0.170691
0.34	0.170227
0.341	0.169923
0.342	0.169683
0.343	0.169375
0.344	0.169312
0.345	0.168985
0.346	0.16847
0.347	0.1679
0.348	0.167526
0.349	0.167561
0.35	0.167537
0.351	0.167315
0.352	0.166654
0.353	0.165998
0.354	0.165578
0.355	0.16551
0.356	0.165516
0.357	0.165422
0.358	0.164789
0.359	0.164084
0.36	0.163498
0.361	0.163445
0.362	0.163568
0.363	0.16349
0.364	0.163134
0.365	0.162705
0.366	0.16215
0.367	0.161677
0.368	0.16166
0.369	0.161691
0.37	0.161562
0.371	0.161057
0.372	0.160599
0.373	0.160313
0.374	0.160073
0.375	0.159848
0.376	0.159677
0.377	0.159337
0.378	0.159032
0.379	0.158587
0.38	0.158325
0.381	0.158199
0.382	0.157797
0.383	0.157729
0.384	0.157513
0.385	0.157333
0.386	0.157149
0.387	0.156679
0.388	0.156276
0.389	0.15593
0.39	0.155819
0.391	0.155854
0.392	0.15582
0.393	0.155434
0.394	0.154913
0.395	0.154361
0.396	0.154102
0.397	0.154215
0.398	0.154262
0.399	0.153922
0.4	0.153472
0.401	0.152948
0.402	0.152701
0.403	0.152622
0.404	0.152853
0.405	0.152849
0.406	0.152414
0.407	0.151802
0.408	0.151386
0.409	0.151308
0.41	0.151492
0.411	0.151554
0.412	0.151353
0.413	0.150755
0.414	0.150507
0.415	0.150234
0.416	0.15014
0.417	0.150108
0.418	0.149772
0.419	0.149567
0.42	0.149349
0.421	0.149185
0.422	0.149081
0.423	0.148894
0.424	0.148756
0.425	0.14849
0.426	0.148458
0.427	0.148343
0.428	0.148235
0.429	0.147887
0.43	0.147729
0.431	0.14748
0.432	0.147544
0.433	0.147728
0.434	0.147629
0.435	0.147313
0.436	0.146578
0.437	0.146322
0.438	0.146347
0.439	0.146475
0.44	0.146551
0.441	0.14633
0.442	0.145773
0.443	0.145482
0.444	0.145379
0.445	0.145585
0.446	0.14578
0.447	0.145569
0.448	0.145155
0.449	0.144757
0.45	0.14462
0.451	0.144812
0.452	0.144956
0.453	0.144853
0.454	0.144558
0.455	0.144226
0.456	0.14387
0.457	0.143723
0.458	0.143873
0.459	0.143722
0.46	0.143659
0.461	0.143528
0.462	0.143284
0.463	0.143131
0.464	0.143097
0.465	0.143015
0.466	0.142846
0.467	0.142806
0.468	0.142742
0.469	0.142696
0.47	0.142591
0.471	0.142338
0.472	0.142266
0.473	0.142159
0.474	0.142284
0.475	0.142292
0.476	0.142107
0.477	0.141666
0.478	0.141444
0.479	0.141339
0.48	0.141415
0.481	0.141694
0.482	0.14161
0.483	0.141286
0.484	0.140827
0.485	0.140756
0.486	0.140788
0.487	0.14098
0.488	0.141149
0.489	0.140906
0.49	0.140474
0.491	0.140366
0.492	0.140442
0.493	0.140656
0.494	0.1407
0.495	0.140595
0.496	0.140287
0.497	0.13986
0.498	0.139799
0.499	0.139939
0.5	0.140003
0.501	0.140037
0.502	0.13981
0.503	0.139604
0.504	0.139533
0.505	0.139551
0.506	0.139572
0.507	0.13936
0.508	0.139282
0.509	0.139385
0.51	0.139366
0.511	0.139391
0.512	0.1393
0.513	0.139158
0.514	0.13898
0.515	0.139088
0.516	0.139181
0.517	0.139139
0.518	0.138776
0.519	0.138545
0.52	0.138306
0.521	0.13838
0.522	0.138706
0.523	0.138801
0.524	0.138632
0.525	0.138284
0.526	0.137897
0.527	0.137933
0.528	0.138199
0.529	0.138478
0.53	0.138479
0.531	0.138134
0.532	0.13788
0.533	0.137795
0.534	0.137973
0.535	0.138215
0.536	0.138099
0.537	0.137907
0.538	0.137648
0.539	0.137442
0.54	0.137536
0.541	0.137543
0.542	0.137747
0.543	0.13763
0.544	0.137512
0.545	0.137307
0.546	0.137296
0.547	0.137292
0.548	0.137318
0.549	0.137236
0.55	0.137353
0.551	0.137295
0.552	0.137334
0.553	0.137193
0.554	0.137169
0.555	0.13704
0.556	0.137101
0.557	0.13715
0.558	0.137224
0.559	0.137207
0.56	0.136967
0.561	0.136693
0.562	0.136789
0.563	0.136874
0.564	0.137043
0.565	0.137121
0.566	0.136844
0.567	0.136559
0.568	0.136365
0.569	0.136618
0.57	0.13692
0.571	0.137181
0.572	0.137052
0.573	0.136793
0.574	0.136518
0.575	0.13664
0.576	0.13671
0.577	0.136818
0.578	0.136846
0.579	0.136663
0.58	0.136386
0.581	0.136247
0.582	0.136432
0.583	0.136509
0.584	0.136517
0.585	0.136409
0.586	0.136199
0.587	0.136157
0.588	0.13627
0.589	0.136328
0.59	0.136307
0.591	0.136362
0.592	0.136246
0.593	0.136336
0.594	0.13624
0.595	0.136132
0.596	0.136031
0.597	0.136021
0.598	0.136033
0.599	0.136152
0.6	0.136161
0.601	0.136073
0.602	0.135807
0.603	0.13561
0.604	0.135617
0.605	0.135729
0.606	0.136002
0.607	0.135816
0.608	0.135505
0.609	0.135332
0.61	0.135464
0.611	0.135589
0.612	0.135847
0.613	0.135865
0.614	0.135543
0.615	0.135321
0.616	0.135195
0.617	0.13531
0.618	0.135482
0.619	0.135617
0.62	0.135314
0.621	0.13515
0.622	0.135034
0.623	0.134895
0.624	0.1351
0.625	0.13527
0.626	0.135117
0.627	0.134865
0.628	0.134779
0.629	0.134735
0.63	0.134839
0.631	0.134841
0.632	0.134889
0.633	0.134827
0.634	0.134844
0.635	0.134806
0.636	0.134741
0.637	0.134681
0.638	0.134526
0.639	0.134478
0.64	0.134642
0.641	0.134642
0.642	0.134652
0.643	0.134315
0.644	0.134174
0.645	0.134068
0.646	0.134219
0.647	0.134366
0.648	0.134496
0.649	0.134261
0.65	0.133974
0.651	0.133972
0.652	0.134015
0.653	0.134284
0.654	0.134387
0.655	0.134156
0.656	0.133881
0.657	0.133601
0.658	0.133673
0.659	0.133838
0.66	0.134069
0.661	0.134071
0.662	0.133745
0.663	0.133381
0.664	0.133423
0.665	0.133418
0.666	0.13353
0.667	0.13359
0.668	0.133469
0.669	0.133268
0.67	0.133294
0.671	0.133277
0.672	0.133396
0.673	0.133332
0.674	0.133175
0.675	0.133059
0.676	0.133069
0.677	0.133165
0.678	0.132918
0.679	0.132839
0.68	0.132823
0.681	0.132898
0.682	0.132848
0.683	0.132922
0.684	0.132739
0.685	0.132484
0.686	0.132257
0.687	0.132399
0.688	0.13254
0.689	0.132633
0.69	0.132504
0.691	0.132262
0.692	0.132143
0.693	0.132067
0.694	0.132309
0.695	0.13249
0.696	0.132451
0.697	0.132238
0.698	0.131911
0.699	0.131864
0.7	0.132055
0.701	0.132266
0.702	0.132236
0.703	0.132115
0.704	0.131933
0.705	0.131566
0.706	0.131648
0.707	0.131734
0.708	0.131866
0.709	0.131756
0.71	0.131648
0.711	0.131597
0.712	0.131545
0.713	0.131578
0.714	0.131577
0.715	0.131553
0.716	0.131515
0.717	0.13137
0.718	0.131331
0.719	0.131382
0.72	0.131403
0.721	0.131348
0.722	0.131282
0.723	0.131254
0.724	0.131152
0.725	0.131183
0.726	0.130942
0.727	0.130905
0.728	0.130873
0.729	0.130869
0.73	0.131047
0.731	0.131162
0.732	0.130993
0.733	0.130798
0.734	0.130703
0.735	0.130777
0.736	0.130804
0.737	0.131089
0.738	0.130892
0.739	0.130699
0.74	0.130567
0.741	0.130594
0.742	0.130676
0.743	0.130816
0.744	0.130852
0.745	0.130604
0.746	0.130334
0.747	0.130192
0.748	0.130435
0.749	0.130548
0.75	0.130574
0.751	0.130466
0.752	0.13026
0.753	0.130109
0.754	0.130236
0.755	0.130264
0.756	0.130263
0.757	0.130283
0.758	0.13014
0.759	0.130159
0.76	0.13011
0.761	0.13013
0.762	0.130198
0.763	0.129995
0.764	0.129963
0.765	0.129931
0.766	0.129987
0.767	0.13005
0.768	0.129795
0.769	0.12982
0.77	0.129894
0.771	0.129936
0.772	0.130052
0.773	0.130095
0.774	0.129818
0.775	0.129598
0.776	0.129566
0.777	0.129752
0.778	0.12993
0.779	0.130096
0.78	0.129961
0.781	0.129603
0.782	0.129662
0.783	0.129598
0.784	0.129886
0.785	0.129865
0.786	0.129771
0.787	0.129593
0.788	0.129358
0.789	0.129378
0.79	0.129658
0.791	0.129698
0.792	0.129731
0.793	0.129487
0.794	0.129331
0.795	0.129346
0.796	0.129369
0.797	0.129522
0.798	0.129608
0.799	0.129492
0.8	0.129427
0.801	0.129415
0.802	0.129463
0.803	0.129467
0.804	0.129382
0.805	0.129371
0.806	0.1293
0.807	0.129352
0.808	0.129412
0.809	0.129327
0.81	0.12927
0.811	0.129267
0.812	0.129354
0.813	0.129342
0.814	0.129337
0.815	0.129215
0.816	0.129025
0.817	0.128992
0.818	0.129083
0.819	0.12936
0.82	0.129475
0.821	0.129358
0.822	0.12914
0.823	0.12886
0.824	0.128883
0.825	0.129087
0.826	0.129352
0.827	0.129226
0.828	0.129051
0.829	0.129039
0.83	0.128932
0.831	0.129022
0.832	0.129063
0.833	0.12921
0.834	0.129154
0.835	0.128873
0.836	0.1288
0.837	0.128907
0.838	0.129148
0.839	0.129129
0.84	0.129229
0.841	0.129139
0.842	0.129106
0.843	0.129078
0.844	0.129081
0.845	0.129096
0.846	0.129081
0.847	0.129191
0.848	0.129103
0.849	0.129282
0.85	0.129167
0.851	0.129143
0.852	0.128945
0.853	0.129048
0.854	0.129113
0.855	0.129208
0.856	0.129206
0.857	0.12919
0.858	0.129058
0.859	0.129105
0.86	0.12937
0.861	0.129474
0.862	0.12946
0.863	0.129316
0.864	0.129289
0.865	0.129184
0.866	0.129208
0.867	0.129577
0.868	0.129688
0.869	0.129573
0.87	0.129484
0.871	0.129333
0.872	0.129274
0.873	0.129515
0.874	0.129645
0.875	0.129614
0.876	0.129507
0.877	0.129498
0.878	0.129417
0.879	0.129541
0.88	0.129828
0.881	0.129735
0.882	0.129819
0.883	0.129787
0.884	0.129642
0.885	0.129747
0.886	0.129819
0.887	0.129928
0.888	0.12979
0.889	0.129826
0.89	0.129911
0.891	0.12983
0.892	0.129838
0.893	0.129726
0.894	0.129694
0.895	0.129679
0.896	0.129908
0.897	0.13007
0.898	0.129854
0.899	0.129914
0.9	0.129863
0.901	0.129917
0.902	0.130154
0.903	0.130197
0.904	0.130189
0.905	0.129891
0.906	0.129877
0.907	0.129874
0.908	0.130002
0.909	0.130321
0.91	0.130344
0.911	0.130145
0.912	0.129962
0.913	0.129956
0.914	0.129961
0.915	0.130256
0.916	0.130309
0.917	0.130189
0.918	0.130189
0.919	0.130056
0.92	0.130114
0.921	0.130263
0.922	0.130321
0.923	0.130402
0.924	0.130237
0.925	0.13024
0.926	0.130258
0.927	0.130348
0.928	0.130373
0.929	0.130458
0.93	0.130487
0.931	0.1304
0.932	0.130336
0.933	0.130295
0.934	0.130171
0.935	0.130234
0.936	0.130248
0.937	0.130346
0.938	0.13049
0.939	0.130567
0.94	0.130382
0.941	0.130333
0.942	0.130355
0.943	0.130555
0.944	0.130651
0.945	0.130686
0.946	0.130628
0.947	0.130481
0.948	0.130454
0.949	0.13059
0.95	0.1307
0.951	0.130712
0.952	0.130607
0.953	0.130322
0.954	0.130265
0.955	0.130271
0.956	0.130359
0.957	0.130662
0.958	0.130627
0.959	0.130511
0.96	0.130328
0.961	0.130461
0.962	0.130407
0.963	0.130556
0.964	0.130651
0.965	0.130581
0.966	0.130382
0.967	0.130395
0.968	0.130467
0.969	0.130584
0.97	0.130594
0.971	0.130481
0.972	0.130451
0.973	0.130325
0.974	0.130379
0.975	0.130346
0.976	0.130162
0.977	0.130142
0.978	0.130306
0.979	0.130361
0.98	0.130357
0.981	0.130308
0.982	0.130225
0.983	0.13012
0.984	0.130134
0.985	0.130354
0.986	0.130401
0.987	0.130364
0.988	0.130234
0.989	0.130061
0.99	0.130184
0.991	0.130195
0.992	0.130337
0.993	0.130225
0.994	0.130043
0.995	0.129815
0.996	0.129747
0.997	0.129992
0.998	0.130037
0.999	0.130153
1	0.130048
