# Supplementary material for: Lactone Enolates of Isochroman-3-ones and 2-Coumaranones: Quantification of Their Nucleophilicity in DMSO and Conjugate Additions to Chalcones
Source: J Org Chem. 2024 Apr 30;89(10):6915–28. doi: 10.1021/acs.joc.4c00277 (PMC11110064; doi:10.1021/acs.joc.4c00277)
Supplement: Supplementary file 2 — jo4c00277_si_002.zip [file jo4c00277_si_002.zip › 5+6g coumaranone_NO2-tBu/NO2-tBu_20eqcarbanion.exp]

*********************************************************
*   File written by ExpoFit V 1.3 (2007 by Dr. Kempf)   *
*********************************************************

Date = 10/02/2023 17:46:28
NO2-tBu_20eqcarbanion.txt
10/02/2023 15:29:58
Universal ASCII - file data
1000
0.001     0.801451
0.002     0.80055
0.003     0.793575
0.004     0.782483
0.005     0.772517
0.006     0.76497
0.007     0.75753
0.008     0.749315
0.009     0.741843
0.01     0.734995
0.011     0.72886
0.012     0.721959
0.013     0.714751
0.014     0.7072
0.015     0.699436
0.016     0.692436
0.017     0.685603
0.018     0.679871
0.019     0.674141
0.02     0.66781
0.021     0.661037
0.022     0.654498
0.023     0.648988
0.024     0.643068
0.025     0.637288
0.026     0.630805
0.027     0.623848
0.028     0.617235
0.029     0.611658
0.03     0.607509
0.031     0.603202
0.032     0.597797
0.033     0.591741
0.034     0.585563
0.035     0.579774
0.036     0.574593
0.037     0.56986
0.038     0.565069
0.039     0.559684
0.04     0.554532
0.041     0.549684
0.042     0.545239
0.043     0.540837
0.044     0.535572
0.045     0.530422
0.046     0.525732
0.047     0.521186
0.048     0.51695
0.049     0.512394
0.05     0.507704
0.051     0.503623
0.052     0.499718
0.053     0.496053
0.054     0.491911
0.055     0.486977
0.056     0.481855
0.057     0.477764
0.058     0.474456
0.059     0.471556
0.06     0.468244
0.061     0.464439
0.062     0.460036
0.063     0.455939
0.064     0.452677
0.065     0.449416
0.066     0.446153
0.067     0.442292
0.068     0.438223
0.069     0.43429
0.07     0.431039
0.071     0.428434
0.072     0.425623
0.073     0.422564
0.074     0.419102
0.075     0.415417
0.076     0.41216
0.077     0.409355
0.078     0.40639
0.079     0.403682
0.08     0.400739
0.081     0.397819
0.082     0.394938
0.083     0.392088
0.084     0.389177
0.085     0.38628
0.086     0.383577
0.087     0.381021
0.088     0.378506
0.089     0.37603
0.09     0.373312
0.091     0.37055
0.092     0.368025
0.093     0.365544
0.094     0.363466
0.095     0.361289
0.096     0.358601
0.097     0.355529
0.098     0.352727
0.099     0.350647
0.1     0.349155
0.101     0.347712
0.102     0.345418
0.103     0.342658
0.104     0.339656
0.105     0.337358
0.106     0.335781
0.107     0.334211
0.108     0.332218
0.109     0.329703
0.11     0.32738
0.111     0.325156
0.112     0.32344
0.113     0.322053
0.114     0.320313
0.115     0.318026
0.116     0.315648
0.117     0.313518
0.118     0.311808
0.119     0.310403
0.12     0.308753
0.121     0.307194
0.122     0.305424
0.123     0.303562
0.124     0.301846
0.125     0.299954
0.126     0.298097
0.127     0.296377
0.128     0.29507
0.129     0.293752
0.13     0.292483
0.131     0.290994
0.132     0.289165
0.133     0.287516
0.134     0.285947
0.135     0.284773
0.136     0.283522
0.137     0.282101
0.138     0.280423
0.139     0.278613
0.14     0.277271
0.141     0.276474
0.142     0.275755
0.143     0.274508
0.144     0.272917
0.145     0.271078
0.146     0.269425
0.147     0.268278
0.148     0.267491
0.149     0.266854
0.15     0.265812
0.151     0.264364
0.152     0.262696
0.153     0.261342
0.154     0.260467
0.155     0.25973
0.156     0.258661
0.157     0.25737
0.158     0.25587
0.159     0.254698
0.16     0.253729
0.161     0.253091
0.162     0.2524
0.163     0.251311
0.164     0.250012
0.165     0.248862
0.166     0.247732
0.167     0.24684
0.168     0.246016
0.169     0.245082
0.17     0.244226
0.171     0.243511
0.172     0.242742
0.173     0.241716
0.174     0.240517
0.175     0.239302
0.176     0.238576
0.177     0.237958
0.178     0.237488
0.179     0.236707
0.18     0.235506
0.181     0.23429
0.182     0.23354
0.183     0.233108
0.184     0.232701
0.185     0.232006
0.186     0.230772
0.187     0.22947
0.188     0.228597
0.189     0.228469
0.19     0.228345
0.191     0.227905
0.192     0.22672
0.193     0.225409
0.194     0.224335
0.195     0.223856
0.196     0.223513
0.197     0.22315
0.198     0.222274
0.199     0.221335
0.2     0.220648
0.201     0.220223
0.202     0.21982
0.203     0.219301
0.204     0.218434
0.205     0.217907
0.206     0.21715
0.207     0.216612
0.208     0.21608
0.209     0.215477
0.21     0.215087
0.211     0.214697
0.212     0.214216
0.213     0.213609
0.214     0.212945
0.215     0.212167
0.216     0.211382
0.217     0.211025
0.218     0.210837
0.219     0.210708
0.22     0.210431
0.221     0.209688
0.222     0.208856
0.223     0.208102
0.224     0.207958
0.225     0.207923
0.226     0.207745
0.227     0.207024
0.228     0.206281
0.229     0.205623
0.23     0.205398
0.231     0.205502
0.232     0.205343
0.233     0.204752
0.234     0.203829
0.235     0.202949
0.236     0.202299
0.237     0.202261
0.238     0.202401
0.239     0.202299
0.24     0.201647
0.241     0.200952
0.242     0.20032
0.243     0.199988
0.244     0.199866
0.245     0.199777
0.246     0.199243
0.247     0.19869
0.248     0.198327
0.249     0.198065
0.25     0.197892
0.251     0.197666
0.252     0.197274
0.253     0.196846
0.254     0.196475
0.255     0.196215
0.256     0.195865
0.257     0.195248
0.258     0.194926
0.259     0.194694
0.26     0.194797
0.261     0.19484
0.262     0.194444
0.263     0.193777
0.264     0.193126
0.265     0.19269
0.266     0.193004
0.267     0.193062
0.268     0.192974
0.269     0.192438
0.27     0.191693
0.271     0.19141
0.272     0.191372
0.273     0.191554
0.274     0.191501
0.275     0.190905
0.276     0.190097
0.277     0.189684
0.278     0.189669
0.279     0.189952
0.28     0.189992
0.281     0.189782
0.282     0.189205
0.283     0.188746
0.284     0.188459
0.285     0.188447
0.286     0.188399
0.287     0.188371
0.288     0.188165
0.289     0.187851
0.29     0.187902
0.291     0.187581
0.292     0.187473
0.293     0.187179
0.294     0.187071
0.295     0.186775
0.296     0.186566
0.297     0.186353
0.298     0.186132
0.299     0.18584
0.3     0.185845
0.301     0.185878
0.302     0.185847
0.303     0.185709
0.304     0.185382
0.305     0.184829
0.306     0.184534
0.307     0.184648
0.308     0.184892
0.309     0.185164
0.31     0.18489
0.311     0.184406
0.312     0.183859
0.313     0.18366
0.314     0.183682
0.315     0.183855
0.316     0.183844
0.317     0.183325
0.318     0.182942
0.319     0.182608
0.32     0.182803
0.321     0.183135
0.322     0.183106
0.323     0.182679
0.324     0.182133
0.325     0.181755
0.326     0.181808
0.327     0.181924
0.328     0.182204
0.329     0.182104
0.33     0.181784
0.331     0.181474
0.332     0.181227
0.333     0.18132
0.334     0.181075
0.335     0.180958
0.336     0.180794
0.337     0.180548
0.338     0.180564
0.339     0.180478
0.34     0.180325
0.341     0.180096
0.342     0.18002
0.343     0.180143
0.344     0.180073
0.345     0.179986
0.346     0.179773
0.347     0.179366
0.348     0.179307
0.349     0.179587
0.35     0.179794
0.351     0.179829
0.352     0.179389
0.353     0.178764
0.354     0.178472
0.355     0.178555
0.356     0.178896
0.357     0.179024
0.358     0.178854
0.359     0.178404
0.36     0.178055
0.361     0.17801
0.362     0.178381
0.363     0.178484
0.364     0.178285
0.365     0.177817
0.366     0.17759
0.367     0.177499
0.368     0.177764
0.369     0.177915
0.37     0.178042
0.371     0.177803
0.372     0.177453
0.373     0.177201
0.374     0.177085
0.375     0.176961
0.376     0.177051
0.377     0.176901
0.378     0.1769
0.379     0.176971
0.38     0.176809
0.381     0.176628
0.382     0.176485
0.383     0.176249
0.384     0.176332
0.385     0.176419
0.386     0.176312
0.387     0.17622
0.388     0.176142
0.389     0.175937
0.39     0.176054
0.391     0.176251
0.392     0.176273
0.393     0.175861
0.394     0.175639
0.395     0.175315
0.396     0.175127
0.397     0.175458
0.398     0.175767
0.399     0.175947
0.4     0.175519
0.401     0.175079
0.402     0.174769
0.403     0.174806
0.404     0.175122
0.405     0.175265
0.406     0.175305
0.407     0.174955
0.408     0.17461
0.409     0.174749
0.41     0.175023
0.411     0.175291
0.412     0.175005
0.413     0.174715
0.414     0.174404
0.415     0.174407
0.416     0.174363
0.417     0.174585
0.418     0.17453
0.419     0.174611
0.42     0.174404
0.421     0.174258
0.422     0.174311
0.423     0.174178
0.424     0.174044
0.425     0.174059
0.426     0.174268
0.427     0.174408
0.428     0.174429
0.429     0.174127
0.43     0.174067
0.431     0.173938
0.432     0.174112
0.433     0.174317
0.434     0.174407
0.435     0.173959
0.436     0.173686
0.437     0.173509
0.438     0.173809
0.439     0.174203
0.44     0.174248
0.441     0.174108
0.442     0.17361
0.443     0.173275
0.444     0.173333
0.445     0.173536
0.446     0.173959
0.447     0.173997
0.448     0.17374
0.449     0.173392
0.45     0.173453
0.451     0.173699
0.452     0.173768
0.453     0.173716
0.454     0.17349
0.455     0.17333
0.456     0.173188
0.457     0.17328
0.458     0.17328
0.459     0.173428
0.46     0.173429
0.461     0.173313
0.462     0.17317
0.463     0.173079
0.464     0.172965
0.465     0.172841
0.466     0.172964
0.467     0.173147
0.468     0.173402
0.469     0.173336
0.47     0.173289
0.471     0.17301
0.472     0.172897
0.473     0.172935
0.474     0.172937
0.475     0.173119
0.476     0.173108
0.477     0.172855
0.478     0.172676
0.479     0.172648
0.48     0.172924
0.481     0.173141
0.482     0.173123
0.483     0.17278
0.484     0.172404
0.485     0.172237
0.486     0.172548
0.487     0.172944
0.488     0.173197
0.489     0.173053
0.49     0.172562
0.491     0.172384
0.492     0.172399
0.493     0.172596
0.494     0.17274
0.495     0.172688
0.496     0.172506
0.497     0.172468
0.498     0.172412
0.499     0.172509
0.5     0.17262
0.501     0.172611
0.502     0.172466
0.503     0.17231
0.504     0.172356
0.505     0.172344
0.506     0.172335
0.507     0.172326
0.508     0.172531
0.509     0.172649
0.51     0.172693
0.511     0.172424
0.512     0.172278
0.513     0.172105
0.514     0.172111
0.515     0.172105
0.516     0.172534
0.517     0.172673
0.518     0.172463
0.519     0.17223
0.52     0.171954
0.521     0.172119
0.522     0.172505
0.523     0.172531
0.524     0.172372
0.525     0.172113
0.526     0.17183
0.527     0.172005
0.528     0.172348
0.529     0.172576
0.53     0.172709
0.531     0.172359
0.532     0.171883
0.533     0.171838
0.534     0.171942
0.535     0.172171
0.536     0.172357
0.537     0.172259
0.538     0.172061
0.539     0.172064
0.54     0.172
0.541     0.172056
0.542     0.172108
0.543     0.17211
0.544     0.172008
0.545     0.171924
0.546     0.171937
0.547     0.172076
0.548     0.172105
0.549     0.172195
0.55     0.172154
0.551     0.172277
0.552     0.172129
0.553     0.171992
0.554     0.171868
0.555     0.171817
0.556     0.171983
0.557     0.172211
0.558     0.17247
0.559     0.172413
0.56     0.172247
0.561     0.171982
0.562     0.171799
0.563     0.172015
0.564     0.172293
0.565     0.17224
0.566     0.172149
0.567     0.172078
0.568     0.17202
0.569     0.172158
0.57     0.172369
0.571     0.172588
0.572     0.172364
0.573     0.172108
0.574     0.171847
0.575     0.171959
0.576     0.172303
0.577     0.172666
0.578     0.172714
0.579     0.172413
0.58     0.172206
0.581     0.172054
0.582     0.172294
0.583     0.17236
0.584     0.172543
0.585     0.172365
0.586     0.172387
0.587     0.17248
0.588     0.172552
0.589     0.172593
0.59     0.172552
0.591     0.172574
0.592     0.172446
0.593     0.172519
0.594     0.172585
0.595     0.172589
0.596     0.172441
0.597     0.172423
0.598     0.172736
0.599     0.172757
0.6     0.172936
0.601     0.172771
0.602     0.172379
0.603     0.172342
0.604     0.172393
0.605     0.172686
0.606     0.172947
0.607     0.17286
0.608     0.172704
0.609     0.172494
0.61     0.172447
0.611     0.172761
0.612     0.172813
0.613     0.172865
0.614     0.172675
0.615     0.172443
0.616     0.172503
0.617     0.172741
0.618     0.173087
0.619     0.173051
0.62     0.172957
0.621     0.172698
0.622     0.172626
0.623     0.172544
0.624     0.172704
0.625     0.1729
0.626     0.172918
0.627     0.172931
0.628     0.172993
0.629     0.172936
0.63     0.172778
0.631     0.172945
0.632     0.172827
0.633     0.172789
0.634     0.172876
0.635     0.172837
0.636     0.172939
0.637     0.172955
0.638     0.17289
0.639     0.172927
0.64     0.172999
0.641     0.173114
0.642     0.172972
0.643     0.172818
0.644     0.172589
0.645     0.172707
0.646     0.172954
0.647     0.173304
0.648     0.173357
0.649     0.173153
0.65     0.172911
0.651     0.172586
0.652     0.172743
0.653     0.1729
0.654     0.173144
0.655     0.173093
0.656     0.172973
0.657     0.172752
0.658     0.17293
0.659     0.173162
0.66     0.173217
0.661     0.173191
0.662     0.173012
0.663     0.172715
0.664     0.172654
0.665     0.17289
0.666     0.173089
0.667     0.173213
0.668     0.173196
0.669     0.173092
0.67     0.172832
0.671     0.172772
0.672     0.172771
0.673     0.172748
0.674     0.172851
0.675     0.1728
0.676     0.172867
0.677     0.172996
0.678     0.17304
0.679     0.172913
0.68     0.172841
0.681     0.172869
0.682     0.172912
0.683     0.172921
0.684     0.172865
0.685     0.172692
0.686     0.17278
0.687     0.172901
0.688     0.173051
0.689     0.173183
0.69     0.173049
0.691     0.17281
0.692     0.172482
0.693     0.172452
0.694     0.172663
0.695     0.172978
0.696     0.173095
0.697     0.172833
0.698     0.172756
0.699     0.172652
0.7     0.172712
0.701     0.17289
0.702     0.172837
0.703     0.172796
0.704     0.172588
0.705     0.172551
0.706     0.172687
0.707     0.172936
0.708     0.173056
0.709     0.173012
0.71     0.172829
0.711     0.172706
0.712     0.17268
0.713     0.17255
0.714     0.172666
0.715     0.172717
0.716     0.17279
0.717     0.172902
0.718     0.172846
0.719     0.172803
0.72     0.172801
0.721     0.172573
0.722     0.172676
0.723     0.17279
0.724     0.172804
0.725     0.172802
0.726     0.172679
0.727     0.172788
0.728     0.172765
0.729     0.172838
0.73     0.172869
0.731     0.172787
0.732     0.172685
0.733     0.172372
0.734     0.172264
0.735     0.172513
0.736     0.172715
0.737     0.17305
0.738     0.172904
0.739     0.172579
0.74     0.17227
0.741     0.172361
0.742     0.172543
0.743     0.172772
0.744     0.172775
0.745     0.172629
0.746     0.172552
0.747     0.172554
0.748     0.172664
0.749     0.172763
0.75     0.172656
0.751     0.17249
0.752     0.172301
0.753     0.172177
0.754     0.172387
0.755     0.172579
0.756     0.17265
0.757     0.172701
0.758     0.172587
0.759     0.172501
0.76     0.172451
0.761     0.172323
0.762     0.172276
0.763     0.172373
0.764     0.172474
0.765     0.172486
0.766     0.172647
0.767     0.172524
0.768     0.172406
0.769     0.172351
0.77     0.172196
0.771     0.172285
0.772     0.172445
0.773     0.17236
0.774     0.172043
0.775     0.172056
0.776     0.172189
0.777     0.172273
0.778     0.172555
0.779     0.172574
0.78     0.172179
0.781     0.172087
0.782     0.171939
0.783     0.172105
0.784     0.172393
0.785     0.172529
0.786     0.172422
0.787     0.172302
0.788     0.172169
0.789     0.172229
0.79     0.172229
0.791     0.172363
0.792     0.172225
0.793     0.17217
0.794     0.171976
0.795     0.172068
0.796     0.172185
0.797     0.172282
0.798     0.172295
0.799     0.172226
0.8     0.172132
0.801     0.172091
0.802     0.172029
0.803     0.171945
0.804     0.171969
0.805     0.172094
0.806     0.172235
0.807     0.172314
0.808     0.172279
0.809     0.171979
0.81     0.171794
0.811     0.17175
0.812     0.171778
0.813     0.171897
0.814     0.171985
0.815     0.171838
0.816     0.171826
0.817     0.1717
0.818     0.171823
0.819     0.171997
0.82     0.172125
0.821     0.171889
0.822     0.171645
0.823     0.171566
0.824     0.171718
0.825     0.171883
0.826     0.172169
0.827     0.172181
0.828     0.171985
0.829     0.171644
0.83     0.17149
0.831     0.171556
0.832     0.171723
0.833     0.171742
0.834     0.171646
0.835     0.171574
0.836     0.17154
0.837     0.171662
0.838     0.171701
0.839     0.171693
0.84     0.171717
0.841     0.171511
0.842     0.171578
0.843     0.171556
0.844     0.171644
0.845     0.171588
0.846     0.17176
0.847     0.171766
0.848     0.171712
0.849     0.171708
0.85     0.171568
0.851     0.171322
0.852     0.171378
0.853     0.1715
0.854     0.171536
0.855     0.171697
0.856     0.171705
0.857     0.171522
0.858     0.171462
0.859     0.171333
0.86     0.171535
0.861     0.171656
0.862     0.17173
0.863     0.171502
0.864     0.171399
0.865     0.171414
0.866     0.17169
0.867     0.171861
0.868     0.171829
0.869     0.171677
0.87     0.171424
0.871     0.171189
0.872     0.17125
0.873     0.171408
0.874     0.171508
0.875     0.171501
0.876     0.171557
0.877     0.171366
0.878     0.171411
0.879     0.171407
0.88     0.17146
0.881     0.171382
0.882     0.171412
0.883     0.171455
0.884     0.171401
0.885     0.171543
0.886     0.171654
0.887     0.171673
0.888     0.171608
0.889     0.171512
0.89     0.171456
0.891     0.171417
0.892     0.171291
0.893     0.171247
0.894     0.171249
0.895     0.171406
0.896     0.171626
0.897     0.171547
0.898     0.171412
0.899     0.171304
0.9     0.171153
0.901     0.171147
0.902     0.171444
0.903     0.171575
0.904     0.171649
0.905     0.171531
0.906     0.171475
0.907     0.171432
0.908     0.17163
0.909     0.171557
0.91     0.171501
0.911     0.171345
0.912     0.171232
0.913     0.171205
0.914     0.171431
0.915     0.171615
0.916     0.171702
0.917     0.171683
0.918     0.171406
0.919     0.171385
0.92     0.171173
0.921     0.171478
0.922     0.171475
0.923     0.171579
0.924     0.171618
0.925     0.171643
0.926     0.17165
0.927     0.171583
0.928     0.171673
0.929     0.171639
0.93     0.171483
0.931     0.171508
0.932     0.171482
0.933     0.171405
0.934     0.171514
0.935     0.171404
0.936     0.171608
0.937     0.171684
0.938     0.171709
0.939     0.171575
0.94     0.171437
0.941     0.171359
0.942     0.171428
0.943     0.171521
0.944     0.171885
0.945     0.171861
0.946     0.171803
0.947     0.171641
0.948     0.171625
0.949     0.171535
0.95     0.171753
0.951     0.171773
0.952     0.171654
0.953     0.171561
0.954     0.171507
0.955     0.171566
0.956     0.171697
0.957     0.171813
0.958     0.171774
0.959     0.171633
0.96     0.171499
0.961     0.171554
0.962     0.171555
0.963     0.171764
0.964     0.171984
0.965     0.17183
0.966     0.171838
0.967     0.171908
0.968     0.171781
0.969     0.17181
0.97     0.171698
0.971     0.17168
0.972     0.171647
0.973     0.171768
0.974     0.171877
0.975     0.171794
0.976     0.171855
0.977     0.171829
0.978     0.171799
0.979     0.171939
0.98     0.171788
0.981     0.171809
0.982     0.171824
0.983     0.171764
0.984     0.172051
0.985     0.172135
0.986     0.172327
0.987     0.172319
0.988     0.172032
0.989     0.171866
0.99     0.171865
0.991     0.171973
0.992     0.172109
0.993     0.172211
0.994     0.172209
0.995     0.172055
0.996     0.172029
0.997     0.172221
0.998     0.172276
0.999     0.172257
1     0.172126
1
Don`t Show mark
Exponential decrease
0.171147
0.801451
1000
0.001
311
4
Automatic fit
Reference is not zero
Graph
0.171147
0.801451
0
Measured value
0.001
1
0
Time (sec)
