# Supplementary material for: Lactone Enolates of Isochroman-3-ones and 2-Coumaranones: Quantification of Their Nucleophilicity in DMSO and Conjugate Additions to Chalcones
Source: J Org Chem. 2024 Apr 30;89(10):6915–28. doi: 10.1021/acs.joc.4c00277 (PMC11110064; doi:10.1021/acs.joc.4c00277)
Supplement: Supplementary file 2 — jo4c00277_si_002.zip [file jo4c00277_si_002.zip › 5+6g coumaranone_NO2-tBu/NO2-tBu_20eqcarbanion.txt]

ProDataTSV

Title: 

Remarks:
#User: SX User
#HV (Absorbance channel): 434.021
#Samples per point: 80
#Sample period: 12.5 us
#Temperature: 19.97 C
#Cell type: Stopped Flow
#Pathlength: 10
Time Stamp : 2023/02/10 15:29:02
The data was saved to file : C:\Users\SX User\Documents\My Data\aija\5-membered- CH-Acid-NO2-tBu\NO2-tBu_20eqcarbanion.txt.


Last Modified: Fri Feb 10 15:29:57 2023 by unknown.

Options:

History: 
User : SX User

Version : SX v.4.5.0.9 Build : Aug 18 2015 12:03:04

DataStore created and initialized for data acquisition.

Time Stamp : Fri Feb 10 15:28:15 2023


----------------------------------------------------


User : SX User

Version : SX v.4.5.0.9 Build : Aug 18 2015 12:03:04

Averaged Traces : 

\..0

\..1

\..2

\..3

\..4

New line :  \..Average::0

Time Stamp : Fri Feb 10 15:28:57 2023


----------------------------------------------------


User : SX User

Version : SX v.4.5.0.9 Build : Aug 18 2015 12:03:04

DataStore created and initialized for data acquisition.

Time Stamp : Fri Feb 10 15:29:02 2023


----------------------------------------------------


Available Dimensions:	2
Time	1000 time points over 1s,linear,oversampled,external trigger,pressure hold in operation
Repeat	1 repeats in set., -iter option selected

Available Properties: 	1
Absorbance	

Data:


Absorbance
Time	Repeat
	5	
0.001	0.801451
0.002	0.80055
0.003	0.793575
0.004	0.782483
0.005	0.772517
0.006	0.76497
0.007	0.75753
0.008	0.749315
0.009	0.741843
0.01	0.734995
0.011	0.72886
0.012	0.721959
0.013	0.714751
0.014	0.7072
0.015	0.699436
0.016	0.692436
0.017	0.685603
0.018	0.679871
0.019	0.674141
0.02	0.66781
0.021	0.661037
0.022	0.654498
0.023	0.648988
0.024	0.643068
0.025	0.637288
0.026	0.630805
0.027	0.623848
0.028	0.617235
0.029	0.611658
0.03	0.607509
0.031	0.603202
0.032	0.597797
0.033	0.591741
0.034	0.585563
0.035	0.579774
0.036	0.574593
0.037	0.56986
0.038	0.565069
0.039	0.559684
0.04	0.554532
0.041	0.549684
0.042	0.545239
0.043	0.540837
0.044	0.535572
0.045	0.530422
0.046	0.525732
0.047	0.521186
0.048	0.51695
0.049	0.512394
0.05	0.507704
0.051	0.503623
0.052	0.499718
0.053	0.496053
0.054	0.491911
0.055	0.486977
0.056	0.481855
0.057	0.477764
0.058	0.474456
0.059	0.471556
0.06	0.468244
0.061	0.464439
0.062	0.460036
0.063	0.455939
0.064	0.452677
0.065	0.449416
0.066	0.446153
0.067	0.442292
0.068	0.438223
0.069	0.43429
0.07	0.431039
0.071	0.428434
0.072	0.425623
0.073	0.422564
0.074	0.419102
0.075	0.415417
0.076	0.41216
0.077	0.409355
0.078	0.40639
0.079	0.403682
0.08	0.400739
0.081	0.397819
0.082	0.394938
0.083	0.392088
0.084	0.389177
0.085	0.38628
0.086	0.383577
0.087	0.381021
0.088	0.378506
0.089	0.37603
0.09	0.373312
0.091	0.37055
0.092	0.368025
0.093	0.365544
0.094	0.363466
0.095	0.361289
0.096	0.358601
0.097	0.355529
0.098	0.352727
0.099	0.350647
0.1	0.349155
0.101	0.347712
0.102	0.345418
0.103	0.342658
0.104	0.339656
0.105	0.337358
0.106	0.335781
0.107	0.334211
0.108	0.332218
0.109	0.329703
0.11	0.32738
0.111	0.325156
0.112	0.32344
0.113	0.322053
0.114	0.320313
0.115	0.318026
0.116	0.315648
0.117	0.313518
0.118	0.311808
0.119	0.310403
0.12	0.308753
0.121	0.307194
0.122	0.305424
0.123	0.303562
0.124	0.301846
0.125	0.299954
0.126	0.298097
0.127	0.296377
0.128	0.29507
0.129	0.293752
0.13	0.292483
0.131	0.290994
0.132	0.289165
0.133	0.287516
0.134	0.285947
0.135	0.284773
0.136	0.283522
0.137	0.282101
0.138	0.280423
0.139	0.278613
0.14	0.277271
0.141	0.276474
0.142	0.275755
0.143	0.274508
0.144	0.272917
0.145	0.271078
0.146	0.269425
0.147	0.268278
0.148	0.267491
0.149	0.266854
0.15	0.265812
0.151	0.264364
0.152	0.262696
0.153	0.261342
0.154	0.260467
0.155	0.25973
0.156	0.258661
0.157	0.25737
0.158	0.25587
0.159	0.254698
0.16	0.253729
0.161	0.253091
0.162	0.2524
0.163	0.251311
0.164	0.250012
0.165	0.248862
0.166	0.247732
0.167	0.24684
0.168	0.246016
0.169	0.245082
0.17	0.244226
0.171	0.243511
0.172	0.242742
0.173	0.241716
0.174	0.240517
0.175	0.239302
0.176	0.238576
0.177	0.237958
0.178	0.237488
0.179	0.236707
0.18	0.235506
0.181	0.23429
0.182	0.23354
0.183	0.233108
0.184	0.232701
0.185	0.232006
0.186	0.230772
0.187	0.22947
0.188	0.228597
0.189	0.228469
0.19	0.228345
0.191	0.227905
0.192	0.22672
0.193	0.225409
0.194	0.224335
0.195	0.223856
0.196	0.223513
0.197	0.22315
0.198	0.222274
0.199	0.221335
0.2	0.220648
0.201	0.220223
0.202	0.21982
0.203	0.219301
0.204	0.218434
0.205	0.217907
0.206	0.21715
0.207	0.216612
0.208	0.21608
0.209	0.215477
0.21	0.215087
0.211	0.214697
0.212	0.214216
0.213	0.213609
0.214	0.212945
0.215	0.212167
0.216	0.211382
0.217	0.211025
0.218	0.210837
0.219	0.210708
0.22	0.210431
0.221	0.209688
0.222	0.208856
0.223	0.208102
0.224	0.207958
0.225	0.207923
0.226	0.207745
0.227	0.207024
0.228	0.206281
0.229	0.205623
0.23	0.205398
0.231	0.205502
0.232	0.205343
0.233	0.204752
0.234	0.203829
0.235	0.202949
0.236	0.202299
0.237	0.202261
0.238	0.202401
0.239	0.202299
0.24	0.201647
0.241	0.200952
0.242	0.20032
0.243	0.199988
0.244	0.199866
0.245	0.199777
0.246	0.199243
0.247	0.19869
0.248	0.198327
0.249	0.198065
0.25	0.197892
0.251	0.197666
0.252	0.197274
0.253	0.196846
0.254	0.196475
0.255	0.196215
0.256	0.195865
0.257	0.195248
0.258	0.194926
0.259	0.194694
0.26	0.194797
0.261	0.19484
0.262	0.194444
0.263	0.193777
0.264	0.193126
0.265	0.19269
0.266	0.193004
0.267	0.193062
0.268	0.192974
0.269	0.192438
0.27	0.191693
0.271	0.19141
0.272	0.191372
0.273	0.191554
0.274	0.191501
0.275	0.190905
0.276	0.190097
0.277	0.189684
0.278	0.189669
0.279	0.189952
0.28	0.189992
0.281	0.189782
0.282	0.189205
0.283	0.188746
0.284	0.188459
0.285	0.188447
0.286	0.188399
0.287	0.188371
0.288	0.188165
0.289	0.187851
0.29	0.187902
0.291	0.187581
0.292	0.187473
0.293	0.187179
0.294	0.187071
0.295	0.186775
0.296	0.186566
0.297	0.186353
0.298	0.186132
0.299	0.18584
0.3	0.185845
0.301	0.185878
0.302	0.185847
0.303	0.185709
0.304	0.185382
0.305	0.184829
0.306	0.184534
0.307	0.184648
0.308	0.184892
0.309	0.185164
0.31	0.18489
0.311	0.184406
0.312	0.183859
0.313	0.18366
0.314	0.183682
0.315	0.183855
0.316	0.183844
0.317	0.183325
0.318	0.182942
0.319	0.182608
0.32	0.182803
0.321	0.183135
0.322	0.183106
0.323	0.182679
0.324	0.182133
0.325	0.181755
0.326	0.181808
0.327	0.181924
0.328	0.182204
0.329	0.182104
0.33	0.181784
0.331	0.181474
0.332	0.181227
0.333	0.18132
0.334	0.181075
0.335	0.180958
0.336	0.180794
0.337	0.180548
0.338	0.180564
0.339	0.180478
0.34	0.180325
0.341	0.180096
0.342	0.18002
0.343	0.180143
0.344	0.180073
0.345	0.179986
0.346	0.179773
0.347	0.179366
0.348	0.179307
0.349	0.179587
0.35	0.179794
0.351	0.179829
0.352	0.179389
0.353	0.178764
0.354	0.178472
0.355	0.178555
0.356	0.178896
0.357	0.179024
0.358	0.178854
0.359	0.178404
0.36	0.178055
0.361	0.17801
0.362	0.178381
0.363	0.178484
0.364	0.178285
0.365	0.177817
0.366	0.17759
0.367	0.177499
0.368	0.177764
0.369	0.177915
0.37	0.178042
0.371	0.177803
0.372	0.177453
0.373	0.177201
0.374	0.177085
0.375	0.176961
0.376	0.177051
0.377	0.176901
0.378	0.1769
0.379	0.176971
0.38	0.176809
0.381	0.176628
0.382	0.176485
0.383	0.176249
0.384	0.176332
0.385	0.176419
0.386	0.176312
0.387	0.17622
0.388	0.176142
0.389	0.175937
0.39	0.176054
0.391	0.176251
0.392	0.176273
0.393	0.175861
0.394	0.175639
0.395	0.175315
0.396	0.175127
0.397	0.175458
0.398	0.175767
0.399	0.175947
0.4	0.175519
0.401	0.175079
0.402	0.174769
0.403	0.174806
0.404	0.175122
0.405	0.175265
0.406	0.175305
0.407	0.174955
0.408	0.17461
0.409	0.174749
0.41	0.175023
0.411	0.175291
0.412	0.175005
0.413	0.174715
0.414	0.174404
0.415	0.174407
0.416	0.174363
0.417	0.174585
0.418	0.17453
0.419	0.174611
0.42	0.174404
0.421	0.174258
0.422	0.174311
0.423	0.174178
0.424	0.174044
0.425	0.174059
0.426	0.174268
0.427	0.174408
0.428	0.174429
0.429	0.174127
0.43	0.174067
0.431	0.173938
0.432	0.174112
0.433	0.174317
0.434	0.174407
0.435	0.173959
0.436	0.173686
0.437	0.173509
0.438	0.173809
0.439	0.174203
0.44	0.174248
0.441	0.174108
0.442	0.17361
0.443	0.173275
0.444	0.173333
0.445	0.173536
0.446	0.173959
0.447	0.173997
0.448	0.17374
0.449	0.173392
0.45	0.173453
0.451	0.173699
0.452	0.173768
0.453	0.173716
0.454	0.17349
0.455	0.17333
0.456	0.173188
0.457	0.17328
0.458	0.17328
0.459	0.173428
0.46	0.173429
0.461	0.173313
0.462	0.17317
0.463	0.173079
0.464	0.172965
0.465	0.172841
0.466	0.172964
0.467	0.173147
0.468	0.173402
0.469	0.173336
0.47	0.173289
0.471	0.17301
0.472	0.172897
0.473	0.172935
0.474	0.172937
0.475	0.173119
0.476	0.173108
0.477	0.172855
0.478	0.172676
0.479	0.172648
0.48	0.172924
0.481	0.173141
0.482	0.173123
0.483	0.17278
0.484	0.172404
0.485	0.172237
0.486	0.172548
0.487	0.172944
0.488	0.173197
0.489	0.173053
0.49	0.172562
0.491	0.172384
0.492	0.172399
0.493	0.172596
0.494	0.17274
0.495	0.172688
0.496	0.172506
0.497	0.172468
0.498	0.172412
0.499	0.172509
0.5	0.17262
0.501	0.172611
0.502	0.172466
0.503	0.17231
0.504	0.172356
0.505	0.172344
0.506	0.172335
0.507	0.172326
0.508	0.172531
0.509	0.172649
0.51	0.172693
0.511	0.172424
0.512	0.172278
0.513	0.172105
0.514	0.172111
0.515	0.172105
0.516	0.172534
0.517	0.172673
0.518	0.172463
0.519	0.17223
0.52	0.171954
0.521	0.172119
0.522	0.172505
0.523	0.172531
0.524	0.172372
0.525	0.172113
0.526	0.17183
0.527	0.172005
0.528	0.172348
0.529	0.172576
0.53	0.172709
0.531	0.172359
0.532	0.171883
0.533	0.171838
0.534	0.171942
0.535	0.172171
0.536	0.172357
0.537	0.172259
0.538	0.172061
0.539	0.172064
0.54	0.172
0.541	0.172056
0.542	0.172108
0.543	0.17211
0.544	0.172008
0.545	0.171924
0.546	0.171937
0.547	0.172076
0.548	0.172105
0.549	0.172195
0.55	0.172154
0.551	0.172277
0.552	0.172129
0.553	0.171992
0.554	0.171868
0.555	0.171817
0.556	0.171983
0.557	0.172211
0.558	0.17247
0.559	0.172413
0.56	0.172247
0.561	0.171982
0.562	0.171799
0.563	0.172015
0.564	0.172293
0.565	0.17224
0.566	0.172149
0.567	0.172078
0.568	0.17202
0.569	0.172158
0.57	0.172369
0.571	0.172588
0.572	0.172364
0.573	0.172108
0.574	0.171847
0.575	0.171959
0.576	0.172303
0.577	0.172666
0.578	0.172714
0.579	0.172413
0.58	0.172206
0.581	0.172054
0.582	0.172294
0.583	0.17236
0.584	0.172543
0.585	0.172365
0.586	0.172387
0.587	0.17248
0.588	0.172552
0.589	0.172593
0.59	0.172552
0.591	0.172574
0.592	0.172446
0.593	0.172519
0.594	0.172585
0.595	0.172589
0.596	0.172441
0.597	0.172423
0.598	0.172736
0.599	0.172757
0.6	0.172936
0.601	0.172771
0.602	0.172379
0.603	0.172342
0.604	0.172393
0.605	0.172686
0.606	0.172947
0.607	0.17286
0.608	0.172704
0.609	0.172494
0.61	0.172447
0.611	0.172761
0.612	0.172813
0.613	0.172865
0.614	0.172675
0.615	0.172443
0.616	0.172503
0.617	0.172741
0.618	0.173087
0.619	0.173051
0.62	0.172957
0.621	0.172698
0.622	0.172626
0.623	0.172544
0.624	0.172704
0.625	0.1729
0.626	0.172918
0.627	0.172931
0.628	0.172993
0.629	0.172936
0.63	0.172778
0.631	0.172945
0.632	0.172827
0.633	0.172789
0.634	0.172876
0.635	0.172837
0.636	0.172939
0.637	0.172955
0.638	0.17289
0.639	0.172927
0.64	0.172999
0.641	0.173114
0.642	0.172972
0.643	0.172818
0.644	0.172589
0.645	0.172707
0.646	0.172954
0.647	0.173304
0.648	0.173357
0.649	0.173153
0.65	0.172911
0.651	0.172586
0.652	0.172743
0.653	0.1729
0.654	0.173144
0.655	0.173093
0.656	0.172973
0.657	0.172752
0.658	0.17293
0.659	0.173162
0.66	0.173217
0.661	0.173191
0.662	0.173012
0.663	0.172715
0.664	0.172654
0.665	0.17289
0.666	0.173089
0.667	0.173213
0.668	0.173196
0.669	0.173092
0.67	0.172832
0.671	0.172772
0.672	0.172771
0.673	0.172748
0.674	0.172851
0.675	0.1728
0.676	0.172867
0.677	0.172996
0.678	0.17304
0.679	0.172913
0.68	0.172841
0.681	0.172869
0.682	0.172912
0.683	0.172921
0.684	0.172865
0.685	0.172692
0.686	0.17278
0.687	0.172901
0.688	0.173051
0.689	0.173183
0.69	0.173049
0.691	0.17281
0.692	0.172482
0.693	0.172452
0.694	0.172663
0.695	0.172978
0.696	0.173095
0.697	0.172833
0.698	0.172756
0.699	0.172652
0.7	0.172712
0.701	0.17289
0.702	0.172837
0.703	0.172796
0.704	0.172588
0.705	0.172551
0.706	0.172687
0.707	0.172936
0.708	0.173056
0.709	0.173012
0.71	0.172829
0.711	0.172706
0.712	0.17268
0.713	0.17255
0.714	0.172666
0.715	0.172717
0.716	0.17279
0.717	0.172902
0.718	0.172846
0.719	0.172803
0.72	0.172801
0.721	0.172573
0.722	0.172676
0.723	0.17279
0.724	0.172804
0.725	0.172802
0.726	0.172679
0.727	0.172788
0.728	0.172765
0.729	0.172838
0.73	0.172869
0.731	0.172787
0.732	0.172685
0.733	0.172372
0.734	0.172264
0.735	0.172513
0.736	0.172715
0.737	0.17305
0.738	0.172904
0.739	0.172579
0.74	0.17227
0.741	0.172361
0.742	0.172543
0.743	0.172772
0.744	0.172775
0.745	0.172629
0.746	0.172552
0.747	0.172554
0.748	0.172664
0.749	0.172763
0.75	0.172656
0.751	0.17249
0.752	0.172301
0.753	0.172177
0.754	0.172387
0.755	0.172579
0.756	0.17265
0.757	0.172701
0.758	0.172587
0.759	0.172501
0.76	0.172451
0.761	0.172323
0.762	0.172276
0.763	0.172373
0.764	0.172474
0.765	0.172486
0.766	0.172647
0.767	0.172524
0.768	0.172406
0.769	0.172351
0.77	0.172196
0.771	0.172285
0.772	0.172445
0.773	0.17236
0.774	0.172043
0.775	0.172056
0.776	0.172189
0.777	0.172273
0.778	0.172555
0.779	0.172574
0.78	0.172179
0.781	0.172087
0.782	0.171939
0.783	0.172105
0.784	0.172393
0.785	0.172529
0.786	0.172422
0.787	0.172302
0.788	0.172169
0.789	0.172229
0.79	0.172229
0.791	0.172363
0.792	0.172225
0.793	0.17217
0.794	0.171976
0.795	0.172068
0.796	0.172185
0.797	0.172282
0.798	0.172295
0.799	0.172226
0.8	0.172132
0.801	0.172091
0.802	0.172029
0.803	0.171945
0.804	0.171969
0.805	0.172094
0.806	0.172235
0.807	0.172314
0.808	0.172279
0.809	0.171979
0.81	0.171794
0.811	0.17175
0.812	0.171778
0.813	0.171897
0.814	0.171985
0.815	0.171838
0.816	0.171826
0.817	0.1717
0.818	0.171823
0.819	0.171997
0.82	0.172125
0.821	0.171889
0.822	0.171645
0.823	0.171566
0.824	0.171718
0.825	0.171883
0.826	0.172169
0.827	0.172181
0.828	0.171985
0.829	0.171644
0.83	0.17149
0.831	0.171556
0.832	0.171723
0.833	0.171742
0.834	0.171646
0.835	0.171574
0.836	0.17154
0.837	0.171662
0.838	0.171701
0.839	0.171693
0.84	0.171717
0.841	0.171511
0.842	0.171578
0.843	0.171556
0.844	0.171644
0.845	0.171588
0.846	0.17176
0.847	0.171766
0.848	0.171712
0.849	0.171708
0.85	0.171568
0.851	0.171322
0.852	0.171378
0.853	0.1715
0.854	0.171536
0.855	0.171697
0.856	0.171705
0.857	0.171522
0.858	0.171462
0.859	0.171333
0.86	0.171535
0.861	0.171656
0.862	0.17173
0.863	0.171502
0.864	0.171399
0.865	0.171414
0.866	0.17169
0.867	0.171861
0.868	0.171829
0.869	0.171677
0.87	0.171424
0.871	0.171189
0.872	0.17125
0.873	0.171408
0.874	0.171508
0.875	0.171501
0.876	0.171557
0.877	0.171366
0.878	0.171411
0.879	0.171407
0.88	0.17146
0.881	0.171382
0.882	0.171412
0.883	0.171455
0.884	0.171401
0.885	0.171543
0.886	0.171654
0.887	0.171673
0.888	0.171608
0.889	0.171512
0.89	0.171456
0.891	0.171417
0.892	0.171291
0.893	0.171247
0.894	0.171249
0.895	0.171406
0.896	0.171626
0.897	0.171547
0.898	0.171412
0.899	0.171304
0.9	0.171153
0.901	0.171147
0.902	0.171444
0.903	0.171575
0.904	0.171649
0.905	0.171531
0.906	0.171475
0.907	0.171432
0.908	0.17163
0.909	0.171557
0.91	0.171501
0.911	0.171345
0.912	0.171232
0.913	0.171205
0.914	0.171431
0.915	0.171615
0.916	0.171702
0.917	0.171683
0.918	0.171406
0.919	0.171385
0.92	0.171173
0.921	0.171478
0.922	0.171475
0.923	0.171579
0.924	0.171618
0.925	0.171643
0.926	0.17165
0.927	0.171583
0.928	0.171673
0.929	0.171639
0.93	0.171483
0.931	0.171508
0.932	0.171482
0.933	0.171405
0.934	0.171514
0.935	0.171404
0.936	0.171608
0.937	0.171684
0.938	0.171709
0.939	0.171575
0.94	0.171437
0.941	0.171359
0.942	0.171428
0.943	0.171521
0.944	0.171885
0.945	0.171861
0.946	0.171803
0.947	0.171641
0.948	0.171625
0.949	0.171535
0.95	0.171753
0.951	0.171773
0.952	0.171654
0.953	0.171561
0.954	0.171507
0.955	0.171566
0.956	0.171697
0.957	0.171813
0.958	0.171774
0.959	0.171633
0.96	0.171499
0.961	0.171554
0.962	0.171555
0.963	0.171764
0.964	0.171984
0.965	0.17183
0.966	0.171838
0.967	0.171908
0.968	0.171781
0.969	0.17181
0.97	0.171698
0.971	0.17168
0.972	0.171647
0.973	0.171768
0.974	0.171877
0.975	0.171794
0.976	0.171855
0.977	0.171829
0.978	0.171799
0.979	0.171939
0.98	0.171788
0.981	0.171809
0.982	0.171824
0.983	0.171764
0.984	0.172051
0.985	0.172135
0.986	0.172327
0.987	0.172319
0.988	0.172032
0.989	0.171866
0.99	0.171865
0.991	0.171973
0.992	0.172109
0.993	0.172211
0.994	0.172209
0.995	0.172055
0.996	0.172029
0.997	0.172221
0.998	0.172276
0.999	0.172257
1	0.172126
