# Supplementary material for: Lactone Enolates of Isochroman-3-ones and 2-Coumaranones: Quantification of Their Nucleophilicity in DMSO and Conjugate Additions to Chalcones
Source: J Org Chem. 2024 Apr 30;89(10):6915–28. doi: 10.1021/acs.joc.4c00277 (PMC11110064; doi:10.1021/acs.joc.4c00277)
Supplement: Supplementary file 2 — jo4c00277_si_002.zip [file jo4c00277_si_002.zip › 5+6g coumaranone_NO2-tBu/NO2-tBu_30eqcarbanion.exp]

*********************************************************
*   File written by ExpoFit V 1.3 (2007 by Dr. Kempf)   *
*********************************************************

Date = 10/02/2023 17:48:11
NO2-tBu_30eqcarbanion.txt
10/02/2023 15:41:06
Universal ASCII - file data
1000
0.001     0.853625
0.002     0.849977
0.003     0.83771
0.004     0.822294
0.005     0.808654
0.006     0.797166
0.007     0.786251
0.008     0.77496
0.009     0.763664
0.01     0.752841
0.011     0.74203
0.012     0.73172
0.013     0.721532
0.014     0.711413
0.015     0.701349
0.016     0.691762
0.017     0.682311
0.018     0.6738
0.019     0.665257
0.02     0.656619
0.021     0.647328
0.022     0.638514
0.023     0.630585
0.024     0.622746
0.025     0.615054
0.026     0.607358
0.027     0.599185
0.028     0.590986
0.029     0.583697
0.03     0.577401
0.031     0.571118
0.032     0.564117
0.033     0.556937
0.034     0.549644
0.035     0.543019
0.036     0.537095
0.037     0.531608
0.038     0.525654
0.039     0.519325
0.04     0.512953
0.041     0.507188
0.042     0.501747
0.043     0.49638
0.044     0.49103
0.045     0.485504
0.046     0.480245
0.047     0.475354
0.048     0.470415
0.049     0.465482
0.05     0.460536
0.051     0.455772
0.052     0.451282
0.053     0.447001
0.054     0.442886
0.055     0.438343
0.056     0.433593
0.057     0.429434
0.058     0.42607
0.059     0.42283
0.06     0.419011
0.061     0.415053
0.062     0.41063
0.063     0.406508
0.064     0.403228
0.065     0.400344
0.066     0.397274
0.067     0.393781
0.068     0.390132
0.069     0.386545
0.07     0.383276
0.071     0.380664
0.072     0.377787
0.073     0.375102
0.074     0.37202
0.075     0.368843
0.076     0.366165
0.077     0.363735
0.078     0.36141
0.079     0.358806
0.08     0.355989
0.081     0.353285
0.082     0.350582
0.083     0.348239
0.084     0.34595
0.085     0.343857
0.086     0.341538
0.087     0.339384
0.088     0.337292
0.089     0.335163
0.09     0.333056
0.091     0.330778
0.092     0.328545
0.093     0.326645
0.094     0.325124
0.095     0.323591
0.096     0.321632
0.097     0.319432
0.098     0.317346
0.099     0.315622
0.1     0.314395
0.101     0.313072
0.102     0.311354
0.103     0.309268
0.104     0.307126
0.105     0.305548
0.106     0.304576
0.107     0.303583
0.108     0.302216
0.109     0.300403
0.11     0.298394
0.111     0.296841
0.112     0.295741
0.113     0.294951
0.114     0.293905
0.115     0.292531
0.116     0.291103
0.117     0.289628
0.118     0.288549
0.119     0.287751
0.12     0.286537
0.121     0.285292
0.122     0.284118
0.123     0.282832
0.124     0.281987
0.125     0.281025
0.126     0.27991
0.127     0.278863
0.128     0.278034
0.129     0.277146
0.13     0.276287
0.131     0.275412
0.132     0.274207
0.133     0.273238
0.134     0.272614
0.135     0.272057
0.136     0.271391
0.137     0.270706
0.138     0.269641
0.139     0.268633
0.14     0.267884
0.141     0.267263
0.142     0.266774
0.143     0.266362
0.144     0.265578
0.145     0.264422
0.146     0.263768
0.147     0.262959
0.148     0.262856
0.149     0.262454
0.15     0.261618
0.151     0.260807
0.152     0.25976
0.153     0.259237
0.154     0.259037
0.155     0.258939
0.156     0.258536
0.157     0.257844
0.158     0.257012
0.159     0.256255
0.16     0.255961
0.161     0.255706
0.162     0.255304
0.163     0.254699
0.164     0.254129
0.165     0.253447
0.166     0.253223
0.167     0.252815
0.168     0.25236
0.169     0.251929
0.17     0.251381
0.171     0.251026
0.172     0.250638
0.173     0.250278
0.174     0.249882
0.175     0.249505
0.176     0.249155
0.177     0.249073
0.178     0.248838
0.179     0.248606
0.18     0.247825
0.181     0.247185
0.182     0.246781
0.183     0.246882
0.184     0.247018
0.185     0.24679
0.186     0.24609
0.187     0.245378
0.188     0.244973
0.189     0.245048
0.19     0.245135
0.191     0.244973
0.192     0.244408
0.193     0.243628
0.194     0.243262
0.195     0.243232
0.196     0.243514
0.197     0.243639
0.198     0.243178
0.199     0.242574
0.2     0.242051
0.201     0.242018
0.202     0.242119
0.203     0.242064
0.204     0.241811
0.205     0.241464
0.206     0.241198
0.207     0.240978
0.208     0.240896
0.209     0.240695
0.21     0.240439
0.211     0.240198
0.212     0.239938
0.213     0.239956
0.214     0.239833
0.215     0.239657
0.216     0.239328
0.217     0.239275
0.218     0.239333
0.219     0.239322
0.22     0.239204
0.221     0.238842
0.222     0.238405
0.223     0.238255
0.224     0.238431
0.225     0.238615
0.226     0.238577
0.227     0.238406
0.228     0.237836
0.229     0.237455
0.23     0.237475
0.231     0.237567
0.232     0.237714
0.233     0.237645
0.234     0.237171
0.235     0.236842
0.236     0.236696
0.237     0.236896
0.238     0.237168
0.239     0.237127
0.24     0.236836
0.241     0.236293
0.242     0.236048
0.243     0.236137
0.244     0.236408
0.245     0.236517
0.246     0.236285
0.247     0.235953
0.248     0.235682
0.249     0.235635
0.25     0.235614
0.251     0.235567
0.252     0.235442
0.253     0.235339
0.254     0.235225
0.255     0.235334
0.256     0.23527
0.257     0.235146
0.258     0.234954
0.259     0.234816
0.26     0.234853
0.261     0.235077
0.262     0.234871
0.263     0.234623
0.264     0.234374
0.265     0.234444
0.266     0.234601
0.267     0.234921
0.268     0.234852
0.269     0.234397
0.27     0.233844
0.271     0.233671
0.272     0.233927
0.273     0.234236
0.274     0.234455
0.275     0.234126
0.276     0.233776
0.277     0.233535
0.278     0.233722
0.279     0.234031
0.28     0.23422
0.281     0.233938
0.282     0.233764
0.283     0.23344
0.284     0.233569
0.285     0.233876
0.286     0.234135
0.287     0.233872
0.288     0.233795
0.289     0.233572
0.29     0.23335
0.291     0.233483
0.292     0.233581
0.293     0.233417
0.294     0.233486
0.295     0.233463
0.296     0.233507
0.297     0.233582
0.298     0.233403
0.299     0.233266
0.3     0.233236
0.301     0.233295
0.302     0.233468
0.303     0.233546
0.304     0.23347
0.305     0.233255
0.306     0.23314
0.307     0.233294
0.308     0.233526
0.309     0.233527
0.31     0.233277
0.311     0.232926
0.312     0.232746
0.313     0.232806
0.314     0.233152
0.315     0.233399
0.316     0.233444
0.317     0.233129
0.318     0.232787
0.319     0.232686
0.32     0.232784
0.321     0.233284
0.322     0.233338
0.323     0.233201
0.324     0.233099
0.325     0.232863
0.326     0.233037
0.327     0.233318
0.328     0.233369
0.329     0.233282
0.33     0.232942
0.331     0.232779
0.332     0.232907
0.333     0.233013
0.334     0.233176
0.335     0.233264
0.336     0.233073
0.337     0.232967
0.338     0.233085
0.339     0.233124
0.34     0.233033
0.341     0.232896
0.342     0.232884
0.343     0.233178
0.344     0.233433
0.345     0.233343
0.346     0.23342
0.347     0.233039
0.348     0.233043
0.349     0.233302
0.35     0.233518
0.351     0.23352
0.352     0.233284
0.353     0.232996
0.354     0.232906
0.355     0.233122
0.356     0.233529
0.357     0.233774
0.358     0.233497
0.359     0.232948
0.36     0.23284
0.361     0.233062
0.362     0.233483
0.363     0.233733
0.364     0.233784
0.365     0.233494
0.366     0.233383
0.367     0.233373
0.368     0.233541
0.369     0.233771
0.37     0.23366
0.371     0.233436
0.372     0.233239
0.373     0.233298
0.374     0.233336
0.375     0.233561
0.376     0.233395
0.377     0.233497
0.378     0.233444
0.379     0.233311
0.38     0.233412
0.381     0.233319
0.382     0.23334
0.383     0.233509
0.384     0.23354
0.385     0.2337
0.386     0.233718
0.387     0.233546
0.388     0.233505
0.389     0.233337
0.39     0.233388
0.391     0.233469
0.392     0.233631
0.393     0.23356
0.394     0.233366
0.395     0.233127
0.396     0.233122
0.397     0.233451
0.398     0.233679
0.399     0.233628
0.4     0.233186
0.401     0.233022
0.402     0.233083
0.403     0.233323
0.404     0.233731
0.405     0.233852
0.406     0.233631
0.407     0.233416
0.408     0.233266
0.409     0.233281
0.41     0.233624
0.411     0.233669
0.412     0.233656
0.413     0.233389
0.414     0.233244
0.415     0.23332
0.416     0.233518
0.417     0.233527
0.418     0.233528
0.419     0.233292
0.42     0.233268
0.421     0.233187
0.422     0.233352
0.423     0.233496
0.424     0.233542
0.425     0.233554
0.426     0.233673
0.427     0.233738
0.428     0.233758
0.429     0.233504
0.43     0.233401
0.431     0.233315
0.432     0.233574
0.433     0.233821
0.434     0.233848
0.435     0.233752
0.436     0.23341
0.437     0.233068
0.438     0.233351
0.439     0.233578
0.44     0.233748
0.441     0.233536
0.442     0.233378
0.443     0.233244
0.444     0.23343
0.445     0.233842
0.446     0.234012
0.447     0.233956
0.448     0.233556
0.449     0.233313
0.45     0.233298
0.451     0.233501
0.452     0.233709
0.453     0.233761
0.454     0.233562
0.455     0.233409
0.456     0.23327
0.457     0.233295
0.458     0.233397
0.459     0.233439
0.46     0.233275
0.461     0.233231
0.462     0.233272
0.463     0.233458
0.464     0.233519
0.465     0.233515
0.466     0.233579
0.467     0.233715
0.468     0.233567
0.469     0.233589
0.47     0.233511
0.471     0.233386
0.472     0.233431
0.473     0.233644
0.474     0.233624
0.475     0.233807
0.476     0.233719
0.477     0.23344
0.478     0.233261
0.479     0.233045
0.48     0.233332
0.481     0.233639
0.482     0.233742
0.483     0.233633
0.484     0.233349
0.485     0.233327
0.486     0.233547
0.487     0.233835
0.488     0.233852
0.489     0.233786
0.49     0.233397
0.491     0.233348
0.492     0.233463
0.493     0.233761
0.494     0.233888
0.495     0.233899
0.496     0.233595
0.497     0.233398
0.498     0.233295
0.499     0.233391
0.5     0.233534
0.501     0.233534
0.502     0.233478
0.503     0.233509
0.504     0.233493
0.505     0.233709
0.506     0.233812
0.507     0.233725
0.508     0.233584
0.509     0.233553
0.51     0.233472
0.511     0.233605
0.512     0.233597
0.513     0.233509
0.514     0.233514
0.515     0.233644
0.516     0.233745
0.517     0.233728
0.518     0.233481
0.519     0.23325
0.52     0.233066
0.521     0.233262
0.522     0.233624
0.523     0.233782
0.524     0.233559
0.525     0.233519
0.526     0.233317
0.527     0.233265
0.528     0.233476
0.529     0.233665
0.53     0.233665
0.531     0.233363
0.532     0.233201
0.533     0.233217
0.534     0.233557
0.535     0.233767
0.536     0.233627
0.537     0.23341
0.538     0.233071
0.539     0.233006
0.54     0.233178
0.541     0.233373
0.542     0.233565
0.543     0.233375
0.544     0.233381
0.545     0.233449
0.546     0.233323
0.547     0.233409
0.548     0.233462
0.549     0.23338
0.55     0.233408
0.551     0.233533
0.552     0.233498
0.553     0.233455
0.554     0.233462
0.555     0.233469
0.556     0.233353
0.557     0.233448
0.558     0.23339
0.559     0.233264
0.56     0.233189
0.561     0.233119
0.562     0.233207
0.563     0.233408
0.564     0.233516
0.565     0.233688
0.566     0.233483
0.567     0.233337
0.568     0.233151
0.569     0.233339
0.57     0.233609
0.571     0.233826
0.572     0.233608
0.573     0.233349
0.574     0.2332
0.575     0.233362
0.576     0.233638
0.577     0.233737
0.578     0.233624
0.579     0.233352
0.58     0.233155
0.581     0.233173
0.582     0.233411
0.583     0.233712
0.584     0.233647
0.585     0.233649
0.586     0.233506
0.587     0.233248
0.588     0.233456
0.589     0.233519
0.59     0.233452
0.591     0.233548
0.592     0.233459
0.593     0.233645
0.594     0.233708
0.595     0.233657
0.596     0.233557
0.597     0.233442
0.598     0.233348
0.599     0.233308
0.6     0.233404
0.601     0.233487
0.602     0.233388
0.603     0.23321
0.604     0.233426
0.605     0.233625
0.606     0.233676
0.607     0.233525
0.608     0.233325
0.609     0.233208
0.61     0.233347
0.611     0.233668
0.612     0.233743
0.613     0.233765
0.614     0.233522
0.615     0.233302
0.616     0.233265
0.617     0.23327
0.618     0.233471
0.619     0.233496
0.62     0.233276
0.621     0.233166
0.622     0.233206
0.623     0.233335
0.624     0.233538
0.625     0.233564
0.626     0.233473
0.627     0.233238
0.628     0.23315
0.629     0.233297
0.63     0.233413
0.631     0.233446
0.632     0.233472
0.633     0.233485
0.634     0.233401
0.635     0.233505
0.636     0.233407
0.637     0.233218
0.638     0.233283
0.639     0.233195
0.64     0.233389
0.641     0.233327
0.642     0.233389
0.643     0.233361
0.644     0.233292
0.645     0.233163
0.646     0.233266
0.647     0.233561
0.648     0.233409
0.649     0.233201
0.65     0.233131
0.651     0.233163
0.652     0.233265
0.653     0.23348
0.654     0.2335
0.655     0.233393
0.656     0.233215
0.657     0.232961
0.658     0.232978
0.659     0.233077
0.66     0.233348
0.661     0.233226
0.662     0.233029
0.663     0.232841
0.664     0.232905
0.665     0.233059
0.666     0.233159
0.667     0.233197
0.668     0.233046
0.669     0.23286
0.67     0.232891
0.671     0.233105
0.672     0.233229
0.673     0.233248
0.674     0.233257
0.675     0.233142
0.676     0.233133
0.677     0.233104
0.678     0.232916
0.679     0.232748
0.68     0.232985
0.681     0.232948
0.682     0.232984
0.683     0.233172
0.684     0.233011
0.685     0.232968
0.686     0.232872
0.687     0.232843
0.688     0.232926
0.689     0.232978
0.69     0.232998
0.691     0.232873
0.692     0.23287
0.693     0.23283
0.694     0.233092
0.695     0.233155
0.696     0.233148
0.697     0.232873
0.698     0.232707
0.699     0.232634
0.7     0.232767
0.701     0.233152
0.702     0.233251
0.703     0.233014
0.704     0.232792
0.705     0.232696
0.706     0.232778
0.707     0.232825
0.708     0.232969
0.709     0.233018
0.71     0.232825
0.711     0.232777
0.712     0.232951
0.713     0.233029
0.714     0.233199
0.715     0.23313
0.716     0.233034
0.717     0.23294
0.718     0.232918
0.719     0.232821
0.72     0.233042
0.721     0.232948
0.722     0.233067
0.723     0.233039
0.724     0.232981
0.725     0.233097
0.726     0.232942
0.727     0.232827
0.728     0.232789
0.729     0.232915
0.73     0.233166
0.731     0.233303
0.732     0.233229
0.733     0.233029
0.734     0.233096
0.735     0.233017
0.736     0.233396
0.737     0.233277
0.738     0.233186
0.739     0.232983
0.74     0.232806
0.741     0.233018
0.742     0.233251
0.743     0.233359
0.744     0.23333
0.745     0.232987
0.746     0.232902
0.747     0.23286
0.748     0.232976
0.749     0.233187
0.75     0.233295
0.751     0.233225
0.752     0.233112
0.753     0.233207
0.754     0.2332
0.755     0.23335
0.756     0.233303
0.757     0.233144
0.758     0.233223
0.759     0.233165
0.76     0.233184
0.761     0.233293
0.762     0.233459
0.763     0.233444
0.764     0.233289
0.765     0.233337
0.766     0.233324
0.767     0.233226
0.768     0.233126
0.769     0.233119
0.77     0.233175
0.771     0.23333
0.772     0.233497
0.773     0.233539
0.774     0.233448
0.775     0.233121
0.776     0.233153
0.777     0.233406
0.778     0.233476
0.779     0.233426
0.78     0.233349
0.781     0.233144
0.782     0.233232
0.783     0.233357
0.784     0.233631
0.785     0.233444
0.786     0.233361
0.787     0.23304
0.788     0.233065
0.789     0.233147
0.79     0.233364
0.791     0.233586
0.792     0.233428
0.793     0.233358
0.794     0.233253
0.795     0.233393
0.796     0.233363
0.797     0.233387
0.798     0.233368
0.799     0.233268
0.8     0.233305
0.801     0.233403
0.802     0.23346
0.803     0.233488
0.804     0.23348
0.805     0.233308
0.806     0.233315
0.807     0.233277
0.808     0.233208
0.809     0.233269
0.81     0.23315
0.811     0.23321
0.812     0.233321
0.813     0.233372
0.814     0.23348
0.815     0.233502
0.816     0.233154
0.817     0.233167
0.818     0.23326
0.819     0.233348
0.82     0.233541
0.821     0.233524
0.822     0.233261
0.823     0.233283
0.824     0.233259
0.825     0.233398
0.826     0.233424
0.827     0.233421
0.828     0.233131
0.829     0.233052
0.83     0.232982
0.831     0.233191
0.832     0.233312
0.833     0.233392
0.834     0.233338
0.835     0.233179
0.836     0.233105
0.837     0.23335
0.838     0.233342
0.839     0.233331
0.84     0.233555
0.841     0.23338
0.842     0.233293
0.843     0.233353
0.844     0.233301
0.845     0.233293
0.846     0.233246
0.847     0.233039
0.848     0.233181
0.849     0.233163
0.85     0.233174
0.851     0.233256
0.852     0.233184
0.853     0.233233
0.854     0.233293
0.855     0.233306
0.856     0.233152
0.857     0.233004
0.858     0.233035
0.859     0.233153
0.86     0.233284
0.861     0.233566
0.862     0.233561
0.863     0.233418
0.864     0.23307
0.865     0.233038
0.866     0.233186
0.867     0.23324
0.868     0.233403
0.869     0.233171
0.87     0.233038
0.871     0.2331
0.872     0.233171
0.873     0.233325
0.874     0.233328
0.875     0.233291
0.876     0.233088
0.877     0.233054
0.878     0.233129
0.879     0.233311
0.88     0.23344
0.881     0.233604
0.882     0.233412
0.883     0.23335
0.884     0.233313
0.885     0.233157
0.886     0.23316
0.887     0.233322
0.888     0.233092
0.889     0.233181
0.89     0.233195
0.891     0.233228
0.892     0.233264
0.893     0.233209
0.894     0.233113
0.895     0.233217
0.896     0.233188
0.897     0.233244
0.898     0.233344
0.899     0.233335
0.9     0.233333
0.901     0.233431
0.902     0.233507
0.903     0.233643
0.904     0.233466
0.905     0.233317
0.906     0.23305
0.907     0.233161
0.908     0.233335
0.909     0.233409
0.91     0.233476
0.911     0.233394
0.912     0.233157
0.913     0.2332
0.914     0.23325
0.915     0.233413
0.916     0.23334
0.917     0.233379
0.918     0.233211
0.919     0.23323
0.92     0.233336
0.921     0.233484
0.922     0.233654
0.923     0.233497
0.924     0.233333
0.925     0.233225
0.926     0.233204
0.927     0.233262
0.928     0.233219
0.929     0.233286
0.93     0.233294
0.931     0.233244
0.932     0.233287
0.933     0.233252
0.934     0.233219
0.935     0.233119
0.936     0.233183
0.937     0.233184
0.938     0.233265
0.939     0.233405
0.94     0.233476
0.941     0.233448
0.942     0.233363
0.943     0.23355
0.944     0.233577
0.945     0.233445
0.946     0.233316
0.947     0.233211
0.948     0.233127
0.949     0.233269
0.95     0.233482
0.951     0.233583
0.952     0.233445
0.953     0.233153
0.954     0.233197
0.955     0.233174
0.956     0.233233
0.957     0.233322
0.958     0.233386
0.959     0.233281
0.96     0.233309
0.961     0.23327
0.962     0.233406
0.963     0.233517
0.964     0.233515
0.965     0.233352
0.966     0.233188
0.967     0.233015
0.968     0.23325
0.969     0.233328
0.97     0.233251
0.971     0.233126
0.972     0.23334
0.973     0.233202
0.974     0.233119
0.975     0.23317
0.976     0.233146
0.977     0.233165
0.978     0.233228
0.979     0.233399
0.98     0.233391
0.981     0.23339
0.982     0.23329
0.983     0.233289
0.984     0.233322
0.985     0.233317
0.986     0.233402
0.987     0.233171
0.988     0.233168
0.989     0.233017
0.99     0.233114
0.991     0.233189
0.992     0.233222
0.993     0.233244
0.994     0.233011
0.995     0.232791
0.996     0.232825
0.997     0.232966
0.998     0.233197
0.999     0.23325
1     0.233221
1
Don`t Show mark
Exponential decrease
0.232634
0.853625
1000
0.001
217
2
Automatic fit
Reference is not zero
Graph
0.232634
0.853625
0
Measured value
0.001
1
0
Time (sec)
