# Supplementary material for: Lactone Enolates of Isochroman-3-ones and 2-Coumaranones: Quantification of Their Nucleophilicity in DMSO and Conjugate Additions to Chalcones
Source: J Org Chem. 2024 Apr 30;89(10):6915–28. doi: 10.1021/acs.joc.4c00277 (PMC11110064; doi:10.1021/acs.joc.4c00277)
Supplement: Supplementary file 2 — jo4c00277_si_002.zip [file jo4c00277_si_002.zip › 5+6g coumaranone_NO2-tBu/NO2-tBu_30eqcarbanion.txt]

ProDataTSV

Title: 

Remarks:
#User: SX User
#HV (Absorbance channel): 434.021
#Samples per point: 80
#Sample period: 12.5 us
#Temperature: 19.97 C
#Cell type: Stopped Flow
#Pathlength: 10
Time Stamp : 2023/02/10 15:40:41
The data was saved to file : C:\Users\SX User\Documents\My Data\aija\5-membered- CH-Acid-NO2-tBu\NO2-tBu_30eqcarbanion.txt.


Last Modified: Fri Feb 10 15:41:04 2023 by unknown.

Options:

History: 
User : SX User

Version : SX v.4.5.0.9 Build : Aug 18 2015 12:03:04

DataStore created and initialized for data acquisition.

Time Stamp : Fri Feb 10 15:39:52 2023


----------------------------------------------------


User : SX User

Version : SX v.4.5.0.9 Build : Aug 18 2015 12:03:04

Averaged Traces : 

\..0

\..1

\..2

\..3

\..4

New line :  \..Average::0

Time Stamp : Fri Feb 10 15:40:35 2023


----------------------------------------------------


User : SX User

Version : SX v.4.5.0.9 Build : Aug 18 2015 12:03:04

DataStore created and initialized for data acquisition.

Time Stamp : Fri Feb 10 15:40:41 2023


----------------------------------------------------


Available Dimensions:	2
Time	1000 time points over 1s,linear,oversampled,external trigger,pressure hold in operation
Repeat	1 repeats in set., -iter option selected

Available Properties: 	1
Absorbance	

Data:


Absorbance
Time	Repeat
	5	
0.001	0.853625
0.002	0.849977
0.003	0.83771
0.004	0.822294
0.005	0.808654
0.006	0.797166
0.007	0.786251
0.008	0.77496
0.009	0.763664
0.01	0.752841
0.011	0.74203
0.012	0.73172
0.013	0.721532
0.014	0.711413
0.015	0.701349
0.016	0.691762
0.017	0.682311
0.018	0.6738
0.019	0.665257
0.02	0.656619
0.021	0.647328
0.022	0.638514
0.023	0.630585
0.024	0.622746
0.025	0.615054
0.026	0.607358
0.027	0.599185
0.028	0.590986
0.029	0.583697
0.03	0.577401
0.031	0.571118
0.032	0.564117
0.033	0.556937
0.034	0.549644
0.035	0.543019
0.036	0.537095
0.037	0.531608
0.038	0.525654
0.039	0.519325
0.04	0.512953
0.041	0.507188
0.042	0.501747
0.043	0.49638
0.044	0.49103
0.045	0.485504
0.046	0.480245
0.047	0.475354
0.048	0.470415
0.049	0.465482
0.05	0.460536
0.051	0.455772
0.052	0.451282
0.053	0.447001
0.054	0.442886
0.055	0.438343
0.056	0.433593
0.057	0.429434
0.058	0.42607
0.059	0.42283
0.06	0.419011
0.061	0.415053
0.062	0.41063
0.063	0.406508
0.064	0.403228
0.065	0.400344
0.066	0.397274
0.067	0.393781
0.068	0.390132
0.069	0.386545
0.07	0.383276
0.071	0.380664
0.072	0.377787
0.073	0.375102
0.074	0.37202
0.075	0.368843
0.076	0.366165
0.077	0.363735
0.078	0.36141
0.079	0.358806
0.08	0.355989
0.081	0.353285
0.082	0.350582
0.083	0.348239
0.084	0.34595
0.085	0.343857
0.086	0.341538
0.087	0.339384
0.088	0.337292
0.089	0.335163
0.09	0.333056
0.091	0.330778
0.092	0.328545
0.093	0.326645
0.094	0.325124
0.095	0.323591
0.096	0.321632
0.097	0.319432
0.098	0.317346
0.099	0.315622
0.1	0.314395
0.101	0.313072
0.102	0.311354
0.103	0.309268
0.104	0.307126
0.105	0.305548
0.106	0.304576
0.107	0.303583
0.108	0.302216
0.109	0.300403
0.11	0.298394
0.111	0.296841
0.112	0.295741
0.113	0.294951
0.114	0.293905
0.115	0.292531
0.116	0.291103
0.117	0.289628
0.118	0.288549
0.119	0.287751
0.12	0.286537
0.121	0.285292
0.122	0.284118
0.123	0.282832
0.124	0.281987
0.125	0.281025
0.126	0.27991
0.127	0.278863
0.128	0.278034
0.129	0.277146
0.13	0.276287
0.131	0.275412
0.132	0.274207
0.133	0.273238
0.134	0.272614
0.135	0.272057
0.136	0.271391
0.137	0.270706
0.138	0.269641
0.139	0.268633
0.14	0.267884
0.141	0.267263
0.142	0.266774
0.143	0.266362
0.144	0.265578
0.145	0.264422
0.146	0.263768
0.147	0.262959
0.148	0.262856
0.149	0.262454
0.15	0.261618
0.151	0.260807
0.152	0.25976
0.153	0.259237
0.154	0.259037
0.155	0.258939
0.156	0.258536
0.157	0.257844
0.158	0.257012
0.159	0.256255
0.16	0.255961
0.161	0.255706
0.162	0.255304
0.163	0.254699
0.164	0.254129
0.165	0.253447
0.166	0.253223
0.167	0.252815
0.168	0.25236
0.169	0.251929
0.17	0.251381
0.171	0.251026
0.172	0.250638
0.173	0.250278
0.174	0.249882
0.175	0.249505
0.176	0.249155
0.177	0.249073
0.178	0.248838
0.179	0.248606
0.18	0.247825
0.181	0.247185
0.182	0.246781
0.183	0.246882
0.184	0.247018
0.185	0.24679
0.186	0.24609
0.187	0.245378
0.188	0.244973
0.189	0.245048
0.19	0.245135
0.191	0.244973
0.192	0.244408
0.193	0.243628
0.194	0.243262
0.195	0.243232
0.196	0.243514
0.197	0.243639
0.198	0.243178
0.199	0.242574
0.2	0.242051
0.201	0.242018
0.202	0.242119
0.203	0.242064
0.204	0.241811
0.205	0.241464
0.206	0.241198
0.207	0.240978
0.208	0.240896
0.209	0.240695
0.21	0.240439
0.211	0.240198
0.212	0.239938
0.213	0.239956
0.214	0.239833
0.215	0.239657
0.216	0.239328
0.217	0.239275
0.218	0.239333
0.219	0.239322
0.22	0.239204
0.221	0.238842
0.222	0.238405
0.223	0.238255
0.224	0.238431
0.225	0.238615
0.226	0.238577
0.227	0.238406
0.228	0.237836
0.229	0.237455
0.23	0.237475
0.231	0.237567
0.232	0.237714
0.233	0.237645
0.234	0.237171
0.235	0.236842
0.236	0.236696
0.237	0.236896
0.238	0.237168
0.239	0.237127
0.24	0.236836
0.241	0.236293
0.242	0.236048
0.243	0.236137
0.244	0.236408
0.245	0.236517
0.246	0.236285
0.247	0.235953
0.248	0.235682
0.249	0.235635
0.25	0.235614
0.251	0.235567
0.252	0.235442
0.253	0.235339
0.254	0.235225
0.255	0.235334
0.256	0.23527
0.257	0.235146
0.258	0.234954
0.259	0.234816
0.26	0.234853
0.261	0.235077
0.262	0.234871
0.263	0.234623
0.264	0.234374
0.265	0.234444
0.266	0.234601
0.267	0.234921
0.268	0.234852
0.269	0.234397
0.27	0.233844
0.271	0.233671
0.272	0.233927
0.273	0.234236
0.274	0.234455
0.275	0.234126
0.276	0.233776
0.277	0.233535
0.278	0.233722
0.279	0.234031
0.28	0.23422
0.281	0.233938
0.282	0.233764
0.283	0.23344
0.284	0.233569
0.285	0.233876
0.286	0.234135
0.287	0.233872
0.288	0.233795
0.289	0.233572
0.29	0.23335
0.291	0.233483
0.292	0.233581
0.293	0.233417
0.294	0.233486
0.295	0.233463
0.296	0.233507
0.297	0.233582
0.298	0.233403
0.299	0.233266
0.3	0.233236
0.301	0.233295
0.302	0.233468
0.303	0.233546
0.304	0.23347
0.305	0.233255
0.306	0.23314
0.307	0.233294
0.308	0.233526
0.309	0.233527
0.31	0.233277
0.311	0.232926
0.312	0.232746
0.313	0.232806
0.314	0.233152
0.315	0.233399
0.316	0.233444
0.317	0.233129
0.318	0.232787
0.319	0.232686
0.32	0.232784
0.321	0.233284
0.322	0.233338
0.323	0.233201
0.324	0.233099
0.325	0.232863
0.326	0.233037
0.327	0.233318
0.328	0.233369
0.329	0.233282
0.33	0.232942
0.331	0.232779
0.332	0.232907
0.333	0.233013
0.334	0.233176
0.335	0.233264
0.336	0.233073
0.337	0.232967
0.338	0.233085
0.339	0.233124
0.34	0.233033
0.341	0.232896
0.342	0.232884
0.343	0.233178
0.344	0.233433
0.345	0.233343
0.346	0.23342
0.347	0.233039
0.348	0.233043
0.349	0.233302
0.35	0.233518
0.351	0.23352
0.352	0.233284
0.353	0.232996
0.354	0.232906
0.355	0.233122
0.356	0.233529
0.357	0.233774
0.358	0.233497
0.359	0.232948
0.36	0.23284
0.361	0.233062
0.362	0.233483
0.363	0.233733
0.364	0.233784
0.365	0.233494
0.366	0.233383
0.367	0.233373
0.368	0.233541
0.369	0.233771
0.37	0.23366
0.371	0.233436
0.372	0.233239
0.373	0.233298
0.374	0.233336
0.375	0.233561
0.376	0.233395
0.377	0.233497
0.378	0.233444
0.379	0.233311
0.38	0.233412
0.381	0.233319
0.382	0.23334
0.383	0.233509
0.384	0.23354
0.385	0.2337
0.386	0.233718
0.387	0.233546
0.388	0.233505
0.389	0.233337
0.39	0.233388
0.391	0.233469
0.392	0.233631
0.393	0.23356
0.394	0.233366
0.395	0.233127
0.396	0.233122
0.397	0.233451
0.398	0.233679
0.399	0.233628
0.4	0.233186
0.401	0.233022
0.402	0.233083
0.403	0.233323
0.404	0.233731
0.405	0.233852
0.406	0.233631
0.407	0.233416
0.408	0.233266
0.409	0.233281
0.41	0.233624
0.411	0.233669
0.412	0.233656
0.413	0.233389
0.414	0.233244
0.415	0.23332
0.416	0.233518
0.417	0.233527
0.418	0.233528
0.419	0.233292
0.42	0.233268
0.421	0.233187
0.422	0.233352
0.423	0.233496
0.424	0.233542
0.425	0.233554
0.426	0.233673
0.427	0.233738
0.428	0.233758
0.429	0.233504
0.43	0.233401
0.431	0.233315
0.432	0.233574
0.433	0.233821
0.434	0.233848
0.435	0.233752
0.436	0.23341
0.437	0.233068
0.438	0.233351
0.439	0.233578
0.44	0.233748
0.441	0.233536
0.442	0.233378
0.443	0.233244
0.444	0.23343
0.445	0.233842
0.446	0.234012
0.447	0.233956
0.448	0.233556
0.449	0.233313
0.45	0.233298
0.451	0.233501
0.452	0.233709
0.453	0.233761
0.454	0.233562
0.455	0.233409
0.456	0.23327
0.457	0.233295
0.458	0.233397
0.459	0.233439
0.46	0.233275
0.461	0.233231
0.462	0.233272
0.463	0.233458
0.464	0.233519
0.465	0.233515
0.466	0.233579
0.467	0.233715
0.468	0.233567
0.469	0.233589
0.47	0.233511
0.471	0.233386
0.472	0.233431
0.473	0.233644
0.474	0.233624
0.475	0.233807
0.476	0.233719
0.477	0.23344
0.478	0.233261
0.479	0.233045
0.48	0.233332
0.481	0.233639
0.482	0.233742
0.483	0.233633
0.484	0.233349
0.485	0.233327
0.486	0.233547
0.487	0.233835
0.488	0.233852
0.489	0.233786
0.49	0.233397
0.491	0.233348
0.492	0.233463
0.493	0.233761
0.494	0.233888
0.495	0.233899
0.496	0.233595
0.497	0.233398
0.498	0.233295
0.499	0.233391
0.5	0.233534
0.501	0.233534
0.502	0.233478
0.503	0.233509
0.504	0.233493
0.505	0.233709
0.506	0.233812
0.507	0.233725
0.508	0.233584
0.509	0.233553
0.51	0.233472
0.511	0.233605
0.512	0.233597
0.513	0.233509
0.514	0.233514
0.515	0.233644
0.516	0.233745
0.517	0.233728
0.518	0.233481
0.519	0.23325
0.52	0.233066
0.521	0.233262
0.522	0.233624
0.523	0.233782
0.524	0.233559
0.525	0.233519
0.526	0.233317
0.527	0.233265
0.528	0.233476
0.529	0.233665
0.53	0.233665
0.531	0.233363
0.532	0.233201
0.533	0.233217
0.534	0.233557
0.535	0.233767
0.536	0.233627
0.537	0.23341
0.538	0.233071
0.539	0.233006
0.54	0.233178
0.541	0.233373
0.542	0.233565
0.543	0.233375
0.544	0.233381
0.545	0.233449
0.546	0.233323
0.547	0.233409
0.548	0.233462
0.549	0.23338
0.55	0.233408
0.551	0.233533
0.552	0.233498
0.553	0.233455
0.554	0.233462
0.555	0.233469
0.556	0.233353
0.557	0.233448
0.558	0.23339
0.559	0.233264
0.56	0.233189
0.561	0.233119
0.562	0.233207
0.563	0.233408
0.564	0.233516
0.565	0.233688
0.566	0.233483
0.567	0.233337
0.568	0.233151
0.569	0.233339
0.57	0.233609
0.571	0.233826
0.572	0.233608
0.573	0.233349
0.574	0.2332
0.575	0.233362
0.576	0.233638
0.577	0.233737
0.578	0.233624
0.579	0.233352
0.58	0.233155
0.581	0.233173
0.582	0.233411
0.583	0.233712
0.584	0.233647
0.585	0.233649
0.586	0.233506
0.587	0.233248
0.588	0.233456
0.589	0.233519
0.59	0.233452
0.591	0.233548
0.592	0.233459
0.593	0.233645
0.594	0.233708
0.595	0.233657
0.596	0.233557
0.597	0.233442
0.598	0.233348
0.599	0.233308
0.6	0.233404
0.601	0.233487
0.602	0.233388
0.603	0.23321
0.604	0.233426
0.605	0.233625
0.606	0.233676
0.607	0.233525
0.608	0.233325
0.609	0.233208
0.61	0.233347
0.611	0.233668
0.612	0.233743
0.613	0.233765
0.614	0.233522
0.615	0.233302
0.616	0.233265
0.617	0.23327
0.618	0.233471
0.619	0.233496
0.62	0.233276
0.621	0.233166
0.622	0.233206
0.623	0.233335
0.624	0.233538
0.625	0.233564
0.626	0.233473
0.627	0.233238
0.628	0.23315
0.629	0.233297
0.63	0.233413
0.631	0.233446
0.632	0.233472
0.633	0.233485
0.634	0.233401
0.635	0.233505
0.636	0.233407
0.637	0.233218
0.638	0.233283
0.639	0.233195
0.64	0.233389
0.641	0.233327
0.642	0.233389
0.643	0.233361
0.644	0.233292
0.645	0.233163
0.646	0.233266
0.647	0.233561
0.648	0.233409
0.649	0.233201
0.65	0.233131
0.651	0.233163
0.652	0.233265
0.653	0.23348
0.654	0.2335
0.655	0.233393
0.656	0.233215
0.657	0.232961
0.658	0.232978
0.659	0.233077
0.66	0.233348
0.661	0.233226
0.662	0.233029
0.663	0.232841
0.664	0.232905
0.665	0.233059
0.666	0.233159
0.667	0.233197
0.668	0.233046
0.669	0.23286
0.67	0.232891
0.671	0.233105
0.672	0.233229
0.673	0.233248
0.674	0.233257
0.675	0.233142
0.676	0.233133
0.677	0.233104
0.678	0.232916
0.679	0.232748
0.68	0.232985
0.681	0.232948
0.682	0.232984
0.683	0.233172
0.684	0.233011
0.685	0.232968
0.686	0.232872
0.687	0.232843
0.688	0.232926
0.689	0.232978
0.69	0.232998
0.691	0.232873
0.692	0.23287
0.693	0.23283
0.694	0.233092
0.695	0.233155
0.696	0.233148
0.697	0.232873
0.698	0.232707
0.699	0.232634
0.7	0.232767
0.701	0.233152
0.702	0.233251
0.703	0.233014
0.704	0.232792
0.705	0.232696
0.706	0.232778
0.707	0.232825
0.708	0.232969
0.709	0.233018
0.71	0.232825
0.711	0.232777
0.712	0.232951
0.713	0.233029
0.714	0.233199
0.715	0.23313
0.716	0.233034
0.717	0.23294
0.718	0.232918
0.719	0.232821
0.72	0.233042
0.721	0.232948
0.722	0.233067
0.723	0.233039
0.724	0.232981
0.725	0.233097
0.726	0.232942
0.727	0.232827
0.728	0.232789
0.729	0.232915
0.73	0.233166
0.731	0.233303
0.732	0.233229
0.733	0.233029
0.734	0.233096
0.735	0.233017
0.736	0.233396
0.737	0.233277
0.738	0.233186
0.739	0.232983
0.74	0.232806
0.741	0.233018
0.742	0.233251
0.743	0.233359
0.744	0.23333
0.745	0.232987
0.746	0.232902
0.747	0.23286
0.748	0.232976
0.749	0.233187
0.75	0.233295
0.751	0.233225
0.752	0.233112
0.753	0.233207
0.754	0.2332
0.755	0.23335
0.756	0.233303
0.757	0.233144
0.758	0.233223
0.759	0.233165
0.76	0.233184
0.761	0.233293
0.762	0.233459
0.763	0.233444
0.764	0.233289
0.765	0.233337
0.766	0.233324
0.767	0.233226
0.768	0.233126
0.769	0.233119
0.77	0.233175
0.771	0.23333
0.772	0.233497
0.773	0.233539
0.774	0.233448
0.775	0.233121
0.776	0.233153
0.777	0.233406
0.778	0.233476
0.779	0.233426
0.78	0.233349
0.781	0.233144
0.782	0.233232
0.783	0.233357
0.784	0.233631
0.785	0.233444
0.786	0.233361
0.787	0.23304
0.788	0.233065
0.789	0.233147
0.79	0.233364
0.791	0.233586
0.792	0.233428
0.793	0.233358
0.794	0.233253
0.795	0.233393
0.796	0.233363
0.797	0.233387
0.798	0.233368
0.799	0.233268
0.8	0.233305
0.801	0.233403
0.802	0.23346
0.803	0.233488
0.804	0.23348
0.805	0.233308
0.806	0.233315
0.807	0.233277
0.808	0.233208
0.809	0.233269
0.81	0.23315
0.811	0.23321
0.812	0.233321
0.813	0.233372
0.814	0.23348
0.815	0.233502
0.816	0.233154
0.817	0.233167
0.818	0.23326
0.819	0.233348
0.82	0.233541
0.821	0.233524
0.822	0.233261
0.823	0.233283
0.824	0.233259
0.825	0.233398
0.826	0.233424
0.827	0.233421
0.828	0.233131
0.829	0.233052
0.83	0.232982
0.831	0.233191
0.832	0.233312
0.833	0.233392
0.834	0.233338
0.835	0.233179
0.836	0.233105
0.837	0.23335
0.838	0.233342
0.839	0.233331
0.84	0.233555
0.841	0.23338
0.842	0.233293
0.843	0.233353
0.844	0.233301
0.845	0.233293
0.846	0.233246
0.847	0.233039
0.848	0.233181
0.849	0.233163
0.85	0.233174
0.851	0.233256
0.852	0.233184
0.853	0.233233
0.854	0.233293
0.855	0.233306
0.856	0.233152
0.857	0.233004
0.858	0.233035
0.859	0.233153
0.86	0.233284
0.861	0.233566
0.862	0.233561
0.863	0.233418
0.864	0.23307
0.865	0.233038
0.866	0.233186
0.867	0.23324
0.868	0.233403
0.869	0.233171
0.87	0.233038
0.871	0.2331
0.872	0.233171
0.873	0.233325
0.874	0.233328
0.875	0.233291
0.876	0.233088
0.877	0.233054
0.878	0.233129
0.879	0.233311
0.88	0.23344
0.881	0.233604
0.882	0.233412
0.883	0.23335
0.884	0.233313
0.885	0.233157
0.886	0.23316
0.887	0.233322
0.888	0.233092
0.889	0.233181
0.89	0.233195
0.891	0.233228
0.892	0.233264
0.893	0.233209
0.894	0.233113
0.895	0.233217
0.896	0.233188
0.897	0.233244
0.898	0.233344
0.899	0.233335
0.9	0.233333
0.901	0.233431
0.902	0.233507
0.903	0.233643
0.904	0.233466
0.905	0.233317
0.906	0.23305
0.907	0.233161
0.908	0.233335
0.909	0.233409
0.91	0.233476
0.911	0.233394
0.912	0.233157
0.913	0.2332
0.914	0.23325
0.915	0.233413
0.916	0.23334
0.917	0.233379
0.918	0.233211
0.919	0.23323
0.92	0.233336
0.921	0.233484
0.922	0.233654
0.923	0.233497
0.924	0.233333
0.925	0.233225
0.926	0.233204
0.927	0.233262
0.928	0.233219
0.929	0.233286
0.93	0.233294
0.931	0.233244
0.932	0.233287
0.933	0.233252
0.934	0.233219
0.935	0.233119
0.936	0.233183
0.937	0.233184
0.938	0.233265
0.939	0.233405
0.94	0.233476
0.941	0.233448
0.942	0.233363
0.943	0.23355
0.944	0.233577
0.945	0.233445
0.946	0.233316
0.947	0.233211
0.948	0.233127
0.949	0.233269
0.95	0.233482
0.951	0.233583
0.952	0.233445
0.953	0.233153
0.954	0.233197
0.955	0.233174
0.956	0.233233
0.957	0.233322
0.958	0.233386
0.959	0.233281
0.96	0.233309
0.961	0.23327
0.962	0.233406
0.963	0.233517
0.964	0.233515
0.965	0.233352
0.966	0.233188
0.967	0.233015
0.968	0.23325
0.969	0.233328
0.97	0.233251
0.971	0.233126
0.972	0.23334
0.973	0.233202
0.974	0.233119
0.975	0.23317
0.976	0.233146
0.977	0.233165
0.978	0.233228
0.979	0.233399
0.98	0.233391
0.981	0.23339
0.982	0.23329
0.983	0.233289
0.984	0.233322
0.985	0.233317
0.986	0.233402
0.987	0.233171
0.988	0.233168
0.989	0.233017
0.99	0.233114
0.991	0.233189
0.992	0.233222
0.993	0.233244
0.994	0.233011
0.995	0.232791
0.996	0.232825
0.997	0.232966
0.998	0.233197
0.999	0.23325
1	0.233221
