# Supplementary material for: Lactone Enolates of Isochroman-3-ones and 2-Coumaranones: Quantification of Their Nucleophilicity in DMSO and Conjugate Additions to Chalcones
Source: J Org Chem. 2024 Apr 30;89(10):6915–28. doi: 10.1021/acs.joc.4c00277 (PMC11110064; doi:10.1021/acs.joc.4c00277)
Supplement: Supplementary file 2 — jo4c00277_si_002.zip [file jo4c00277_si_002.zip › 5+6g coumaranone_NO2-tBu/NO2-tBu_40eqcarbanion.exp]

*********************************************************
*   File written by ExpoFit V 1.3 (2007 by Dr. Kempf)   *
*********************************************************

Date = 10/02/2023 17:50:19
NO2-tBu_40eqcarbanion.txt
10/02/2023 15:48:38
Universal ASCII - file data
1000
0.0003     0.897457
0.0006     0.899523
0.0009     0.900404
0.0012     0.898624
0.0015     0.89577
0.0018     0.892798
0.0021     0.888037
0.0024     0.882366
0.0027     0.875849
0.003     0.870238
0.0033     0.863845
0.0036     0.857615
0.0039     0.851752
0.0042     0.846338
0.0045     0.840945
0.0048     0.836013
0.0051     0.831294
0.0054     0.826907
0.0057     0.822611
0.006     0.818734
0.0063     0.814601
0.0066     0.810234
0.0069     0.805079
0.0072     0.800634
0.0075     0.796153
0.0078     0.791882
0.0081     0.787361
0.0084     0.783498
0.0087     0.779579
0.009     0.775521
0.0093     0.771366
0.0096     0.767765
0.0099     0.763704
0.0102     0.760011
0.0105     0.756095
0.0108     0.752065
0.0111     0.74843
0.0114     0.744298
0.0117     0.740791
0.012     0.737136
0.0123     0.733577
0.0126     0.729972
0.0129     0.725943
0.0132     0.722448
0.0135     0.71907
0.0138     0.715085
0.0141     0.711509
0.0144     0.707964
0.0147     0.704378
0.015     0.700788
0.0153     0.697304
0.0156     0.693698
0.0159     0.690511
0.0162     0.687134
0.0165     0.683697
0.0168     0.680581
0.0171     0.677343
0.0174     0.674089
0.0177     0.670976
0.018     0.667955
0.0183     0.664916
0.0186     0.662083
0.0189     0.65884
0.0192     0.656008
0.0195     0.653033
0.0198     0.650074
0.0201     0.646779
0.0204     0.643433
0.0207     0.640706
0.021     0.637759
0.0213     0.634745
0.0216     0.631686
0.0219     0.629106
0.0222     0.626201
0.0225     0.623393
0.0228     0.620762
0.0231     0.618532
0.0234     0.615832
0.0237     0.613433
0.024     0.610758
0.0243     0.60822
0.0246     0.605442
0.0249     0.602739
0.0252     0.599985
0.0255     0.597801
0.0258     0.594746
0.0261     0.592021
0.0264     0.589198
0.0267     0.58683
0.027     0.583451
0.0273     0.580909
0.0276     0.578061
0.0279     0.575577
0.0282     0.573102
0.0285     0.57066
0.0288     0.568644
0.0291     0.566769
0.0294     0.564593
0.0297     0.562736
0.03     0.560503
0.0303     0.5587
0.0306     0.556671
0.0309     0.554556
0.0312     0.552439
0.0315     0.550322
0.0318     0.547985
0.0321     0.545529
0.0324     0.543226
0.0327     0.541064
0.033     0.538531
0.0333     0.536605
0.0336     0.534314
0.0339     0.531955
0.0342     0.529786
0.0345     0.527764
0.0348     0.525613
0.0351     0.523501
0.0354     0.521903
0.0357     0.5199
0.036     0.518305
0.0363     0.51623
0.0366     0.514715
0.0369     0.512939
0.0372     0.510939
0.0375     0.50929
0.0378     0.507301
0.0381     0.505553
0.0384     0.503099
0.0387     0.501573
0.039     0.49942
0.0393     0.497542
0.0396     0.495655
0.0399     0.494158
0.0402     0.492206
0.0405     0.49072
0.0408     0.489052
0.0411     0.487121
0.0414     0.485632
0.0417     0.48437
0.042     0.482942
0.0423     0.481373
0.0426     0.479765
0.0429     0.47799
0.0432     0.476737
0.0435     0.475062
0.0438     0.473239
0.0441     0.471823
0.0444     0.470105
0.0447     0.468432
0.045     0.46678
0.0453     0.465275
0.0456     0.463804
0.0459     0.462067
0.0462     0.460421
0.0465     0.459172
0.0468     0.457795
0.0471     0.456136
0.0474     0.45492
0.0477     0.453218
0.048     0.451992
0.0483     0.450389
0.0486     0.449133
0.0489     0.447694
0.0492     0.446229
0.0495     0.445066
0.0498     0.443546
0.0501     0.442279
0.0504     0.441232
0.0507     0.439919
0.051     0.438676
0.0513     0.437234
0.0516     0.436448
0.0519     0.435286
0.0522     0.434105
0.0525     0.432825
0.0528     0.431868
0.0531     0.430773
0.0534     0.429528
0.0537     0.428103
0.054     0.427175
0.0543     0.42575
0.0546     0.424235
0.0549     0.423056
0.0552     0.421372
0.0555     0.42001
0.0558     0.419097
0.0561     0.417858
0.0564     0.416754
0.0567     0.41582
0.057     0.414631
0.0573     0.413609
0.0576     0.412821
0.0579     0.412105
0.0582     0.411258
0.0585     0.410263
0.0588     0.409225
0.0591     0.408415
0.0594     0.407496
0.0597     0.40629
0.06     0.405315
0.0603     0.404478
0.0606     0.40314
0.0609     0.402087
0.0612     0.400698
0.0615     0.400039
0.0618     0.398958
0.0621     0.397771
0.0624     0.396845
0.0627     0.395771
0.063     0.395152
0.0633     0.394226
0.0636     0.393463
0.0639     0.392917
0.0642     0.391985
0.0645     0.391468
0.0648     0.390788
0.0651     0.389837
0.0654     0.388818
0.0657     0.387947
0.066     0.387137
0.0663     0.386362
0.0666     0.385228
0.0669     0.38426
0.0672     0.38309
0.0675     0.382268
0.0678     0.381323
0.0681     0.380444
0.0684     0.379588
0.0687     0.378936
0.069     0.37797
0.0693     0.37692
0.0696     0.376624
0.0699     0.375809
0.0702     0.375151
0.0705     0.374746
0.0708     0.374209
0.0711     0.373427
0.0714     0.372762
0.0717     0.372093
0.072     0.371477
0.0723     0.370652
0.0726     0.370083
0.0729     0.369516
0.0732     0.368507
0.0735     0.368135
0.0738     0.36729
0.0741     0.366471
0.0744     0.365761
0.0747     0.364984
0.075     0.364232
0.0753     0.3636
0.0756     0.362893
0.0759     0.362175
0.0762     0.361819
0.0765     0.360873
0.0768     0.36045
0.0771     0.359774
0.0774     0.359385
0.0777     0.359058
0.078     0.358131
0.0783     0.357697
0.0786     0.357159
0.0789     0.356557
0.0792     0.355754
0.0795     0.355218
0.0798     0.354785
0.0801     0.354015
0.0804     0.353581
0.0807     0.352627
0.081     0.352477
0.0813     0.351905
0.0816     0.351237
0.0819     0.350719
0.0822     0.350262
0.0825     0.349723
0.0828     0.34913
0.0831     0.348566
0.0834     0.348141
0.0837     0.347596
0.084     0.347261
0.0843     0.346834
0.0846     0.346193
0.0849     0.345512
0.0852     0.345152
0.0855     0.34459
0.0858     0.344249
0.0861     0.343931
0.0864     0.343317
0.0867     0.342942
0.087     0.34258
0.0873     0.342127
0.0876     0.341659
0.0879     0.340955
0.0882     0.340558
0.0885     0.339961
0.0888     0.339805
0.0891     0.339287
0.0894     0.338946
0.0897     0.338138
0.09     0.33775
0.0903     0.337294
0.0906     0.337062
0.0909     0.336346
0.0912     0.335952
0.0915     0.335789
0.0918     0.335176
0.0921     0.334774
0.0924     0.334387
0.0927     0.334531
0.093     0.334068
0.0933     0.333856
0.0936     0.333402
0.0939     0.333056
0.0942     0.332787
0.0945     0.332131
0.0948     0.331788
0.0951     0.331486
0.0954     0.331155
0.0957     0.330593
0.096     0.330263
0.0963     0.329801
0.0966     0.328965
0.0969     0.328638
0.0972     0.32805
0.0975     0.327446
0.0978     0.327353
0.0981     0.327231
0.0984     0.326865
0.0987     0.32677
0.099     0.326342
0.0993     0.326011
0.0996     0.32595
0.0999     0.325534
0.1002     0.325667
0.1005     0.325352
0.1008     0.32509
0.1011     0.324838
0.1014     0.324447
0.1017     0.32399
0.102     0.323512
0.1023     0.323096
0.1026     0.322533
0.1029     0.322191
0.1032     0.321687
0.1035     0.321194
0.1038     0.321156
0.1041     0.320769
0.1044     0.320573
0.1047     0.320209
0.105     0.320208
0.1053     0.32001
0.1056     0.319871
0.1059     0.319535
0.1062     0.31954
0.1065     0.319528
0.1068     0.319224
0.1071     0.318891
0.1074     0.318589
0.1077     0.318258
0.108     0.317887
0.1083     0.317503
0.1086     0.316993
0.1089     0.316549
0.1092     0.316114
0.1095     0.315658
0.1098     0.315535
0.1101     0.315246
0.1104     0.315044
0.1107     0.314804
0.111     0.314519
0.1113     0.314548
0.1116     0.314454
0.1119     0.31439
0.1122     0.314408
0.1125     0.314033
0.1128     0.314157
0.1131     0.313808
0.1134     0.313756
0.1137     0.31355
0.114     0.313134
0.1143     0.312833
0.1146     0.312399
0.1149     0.312134
0.1152     0.311801
0.1155     0.311298
0.1158     0.311327
0.1161     0.310876
0.1164     0.310638
0.1167     0.310498
0.117     0.310249
0.1173     0.310119
0.1176     0.309828
0.1179     0.309676
0.1182     0.309796
0.1185     0.309634
0.1188     0.309294
0.1191     0.309316
0.1194     0.309012
0.1197     0.308783
0.12     0.308426
0.1203     0.308332
0.1206     0.308079
0.1209     0.307989
0.1212     0.30767
0.1215     0.307477
0.1218     0.307358
0.1221     0.307305
0.1224     0.306936
0.1227     0.306842
0.123     0.306869
0.1233     0.306461
0.1236     0.306394
0.1239     0.306078
0.1242     0.306131
0.1245     0.305979
0.1248     0.305709
0.1251     0.305464
0.1254     0.305213
0.1257     0.30518
0.126     0.304924
0.1263     0.304826
0.1266     0.304573
0.1269     0.304295
0.1272     0.304369
0.1275     0.30408
0.1278     0.303963
0.1281     0.303937
0.1284     0.303877
0.1287     0.30368
0.129     0.303663
0.1293     0.30344
0.1296     0.30357
0.1299     0.303115
0.1302     0.303159
0.1305     0.302886
0.1308     0.302771
0.1311     0.302531
0.1314     0.302509
0.1317     0.302428
0.132     0.302098
0.1323     0.301965
0.1326     0.30175
0.1329     0.301544
0.1332     0.301637
0.1335     0.301547
0.1338     0.301456
0.1341     0.301298
0.1344     0.301574
0.1347     0.301361
0.135     0.301402
0.1353     0.301235
0.1356     0.301098
0.1359     0.301084
0.1362     0.300953
0.1365     0.300595
0.1368     0.300387
0.1371     0.300266
0.1374     0.299967
0.1377     0.299677
0.138     0.299477
0.1383     0.299448
0.1386     0.29925
0.1389     0.298972
0.1392     0.2989
0.1395     0.298928
0.1398     0.298951
0.1401     0.299082
0.1404     0.299012
0.1407     0.299018
0.141     0.298965
0.1413     0.298921
0.1416     0.29906
0.1419     0.299005
0.1422     0.298972
0.1425     0.298853
0.1428     0.298671
0.1431     0.298577
0.1434     0.29833
0.1437     0.298013
0.144     0.298172
0.1443     0.297553
0.1446     0.297656
0.1449     0.297397
0.1452     0.297282
0.1455     0.296957
0.1458     0.296979
0.1461     0.296748
0.1464     0.296759
0.1467     0.296855
0.147     0.296997
0.1473     0.296942
0.1476     0.296874
0.1479     0.296838
0.1482     0.296991
0.1485     0.296818
0.1488     0.29683
0.1491     0.296822
0.1494     0.296795
0.1497     0.296375
0.15     0.296358
0.1503     0.296058
0.1506     0.29615
0.1509     0.295958
0.1512     0.295797
0.1515     0.29559
0.1518     0.295754
0.1521     0.295376
0.1524     0.295466
0.1527     0.295429
0.153     0.29536
0.1533     0.295341
0.1536     0.295495
0.1539     0.295554
0.1542     0.295554
0.1545     0.295308
0.1548     0.2954
0.1551     0.295475
0.1554     0.295234
0.1557     0.29528
0.156     0.295104
0.1563     0.294847
0.1566     0.294721
0.1569     0.294579
0.1572     0.294444
0.1575     0.294217
0.1578     0.294183
0.1581     0.294023
0.1584     0.293822
0.1587     0.293869
0.159     0.29391
0.1593     0.293906
0.1596     0.293776
0.1599     0.293969
0.1602     0.294038
0.1605     0.293847
0.1608     0.293818
0.1611     0.29414
0.1614     0.293976
0.1617     0.293988
0.162     0.293869
0.1623     0.293844
0.1626     0.2937
0.1629     0.293691
0.1632     0.293411
0.1635     0.293298
0.1638     0.293409
0.1641     0.293206
0.1644     0.293009
0.1647     0.292839
0.165     0.292801
0.1653     0.292657
0.1656     0.292792
0.1659     0.292757
0.1662     0.292759
0.1665     0.292675
0.1668     0.292454
0.1671     0.292459
0.1674     0.292473
0.1677     0.292646
0.168     0.292373
0.1683     0.292539
0.1686     0.292471
0.1689     0.292199
0.1692     0.292152
0.1695     0.29228
0.1698     0.292221
0.1701     0.292141
0.1704     0.292146
0.1707     0.292293
0.171     0.292222
0.1713     0.292177
0.1716     0.292194
0.1719     0.292122
0.1722     0.291969
0.1725     0.292022
0.1728     0.291983
0.1731     0.291884
0.1734     0.291711
0.1737     0.291649
0.174     0.291607
0.1743     0.291487
0.1746     0.291319
0.1749     0.291194
0.1752     0.291277
0.1755     0.291432
0.1758     0.29136
0.1761     0.291414
0.1764     0.291301
0.1767     0.291444
0.177     0.291412
0.1773     0.291338
0.1776     0.291429
0.1779     0.291282
0.1782     0.29148
0.1785     0.291224
0.1788     0.29095
0.1791     0.290848
0.1794     0.290664
0.1797     0.290632
0.18     0.290489
0.1803     0.290614
0.1806     0.290399
0.1809     0.29035
0.1812     0.290517
0.1815     0.290476
0.1818     0.290555
0.1821     0.290491
0.1824     0.290562
0.1827     0.290665
0.183     0.290712
0.1833     0.290913
0.1836     0.290976
0.1839     0.290756
0.1842     0.29078
0.1845     0.290608
0.1848     0.290615
0.1851     0.290269
0.1854     0.290267
0.1857     0.289979
0.186     0.289745
0.1863     0.289726
0.1866     0.289532
0.1869     0.289308
0.1872     0.289518
0.1875     0.289228
0.1878     0.28942
0.1881     0.289657
0.1884     0.289495
0.1887     0.289845
0.189     0.290049
0.1893     0.290032
0.1896     0.29029
0.1899     0.290185
0.1902     0.290246
0.1905     0.290301
0.1908     0.290173
0.1911     0.28994
0.1914     0.289787
0.1917     0.289701
0.192     0.289655
0.1923     0.289132
0.1926     0.289074
0.1929     0.289121
0.1932     0.289097
0.1935     0.28911
0.1938     0.289212
0.1941     0.289196
0.1944     0.289039
0.1947     0.289163
0.195     0.289345
0.1953     0.289451
0.1956     0.289529
0.1959     0.289498
0.1962     0.289469
0.1965     0.289466
0.1968     0.289452
0.1971     0.289358
0.1974     0.289137
0.1977     0.289018
0.198     0.28886
0.1983     0.288887
0.1986     0.288845
0.1989     0.28869
0.1992     0.28861
0.1995     0.288426
0.1998     0.288407
0.2001     0.288615
0.2004     0.288677
0.2007     0.288663
0.201     0.288958
0.2013     0.288798
0.2016     0.288729
0.2019     0.288964
0.2022     0.288821
0.2025     0.288885
0.2028     0.288749
0.2031     0.288805
0.2034     0.288979
0.2037     0.288937
0.204     0.28863
0.2043     0.288638
0.2046     0.288604
0.2049     0.28851
0.2052     0.288316
0.2055     0.288274
0.2058     0.288126
0.2061     0.288263
0.2064     0.288187
0.2067     0.288272
0.207     0.288176
0.2073     0.288325
0.2076     0.288142
0.2079     0.288468
0.2082     0.288342
0.2085     0.288393
0.2088     0.288244
0.2091     0.288173
0.2094     0.288467
0.2097     0.288074
0.21     0.287908
0.2103     0.288193
0.2106     0.288155
0.2109     0.288306
0.2112     0.288241
0.2115     0.288315
0.2118     0.288498
0.2121     0.28857
0.2124     0.288386
0.2127     0.288397
0.213     0.288431
0.2133     0.288194
0.2136     0.288318
0.2139     0.288215
0.2142     0.288006
0.2145     0.287761
0.2148     0.287896
0.2151     0.287687
0.2154     0.287934
0.2157     0.287993
0.216     0.287736
0.2163     0.287867
0.2166     0.287743
0.2169     0.287862
0.2172     0.287877
0.2175     0.287959
0.2178     0.288076
0.2181     0.288208
0.2184     0.287912
0.2187     0.288116
0.219     0.288155
0.2193     0.288091
0.2196     0.287865
0.2199     0.28789
0.2202     0.288078
0.2205     0.287928
0.2208     0.287829
0.2211     0.28773
0.2214     0.287661
0.2217     0.287748
0.222     0.287658
0.2223     0.287437
0.2226     0.287411
0.2229     0.287684
0.2232     0.287554
0.2235     0.287779
0.2238     0.287848
0.2241     0.287877
0.2244     0.28802
0.2247     0.288042
0.225     0.288031
0.2253     0.288106
0.2256     0.28799
0.2259     0.288039
0.2262     0.287947
0.2265     0.287766
0.2268     0.287497
0.2271     0.287529
0.2274     0.287492
0.2277     0.287467
0.228     0.287161
0.2283     0.287246
0.2286     0.287294
0.2289     0.287478
0.2292     0.287312
0.2295     0.287509
0.2298     0.287404
0.2301     0.287785
0.2304     0.287873
0.2307     0.287835
0.231     0.288037
0.2313     0.287964
0.2316     0.288024
0.2319     0.28812
0.2322     0.287993
0.2325     0.287842
0.2328     0.288015
0.2331     0.287818
0.2334     0.28773
0.2337     0.28741
0.234     0.287428
0.2343     0.287308
0.2346     0.287133
0.2349     0.287051
0.2352     0.287002
0.2355     0.287124
0.2358     0.287318
0.2361     0.287198
0.2364     0.286993
0.2367     0.28728
0.237     0.287453
0.2373     0.287418
0.2376     0.287604
0.2379     0.287692
0.2382     0.287486
0.2385     0.287746
0.2388     0.2875
0.2391     0.287566
0.2394     0.287654
0.2397     0.287153
0.24     0.287289
0.2403     0.287165
0.2406     0.287145
0.2409     0.287013
0.2412     0.286984
0.2415     0.286913
0.2418     0.286993
0.2421     0.287059
0.2424     0.287045
0.2427     0.287338
0.243     0.287325
0.2433     0.287402
0.2436     0.28735
0.2439     0.287252
0.2442     0.287308
0.2445     0.287299
0.2448     0.287342
0.2451     0.28734
0.2454     0.287211
0.2457     0.287201
0.246     0.287062
0.2463     0.286954
0.2466     0.287071
0.2469     0.286836
0.2472     0.286923
0.2475     0.286735
0.2478     0.28667
0.2481     0.286825
0.2484     0.286705
0.2487     0.286782
0.249     0.286861
0.2493     0.286941
0.2496     0.286983
0.2499     0.28702
0.2502     0.287083
0.2505     0.287127
0.2508     0.287034
0.2511     0.287273
0.2514     0.287065
0.2517     0.287161
0.252     0.287128
0.2523     0.286936
0.2526     0.286975
0.2529     0.28698
0.2532     0.287048
0.2535     0.286957
0.2538     0.28675
0.2541     0.2869
0.2544     0.286891
0.2547     0.286814
0.255     0.286516
0.2553     0.286772
0.2556     0.28668
0.2559     0.286859
0.2562     0.286721
0.2565     0.286702
0.2568     0.286737
0.2571     0.286647
0.2574     0.28651
0.2577     0.286576
0.258     0.286667
0.2583     0.286589
0.2586     0.286564
0.2589     0.286722
0.2592     0.286761
0.2595     0.286886
0.2598     0.286822
0.2601     0.286817
0.2604     0.286945
0.2607     0.287034
0.261     0.286915
0.2613     0.286908
0.2616     0.286961
0.2619     0.286764
0.2622     0.286466
0.2625     0.286543
0.2628     0.286425
0.2631     0.286352
0.2634     0.28631
0.2637     0.286009
0.264     0.286296
0.2643     0.28619
0.2646     0.286396
0.2649     0.286454
0.2652     0.286341
0.2655     0.286392
0.2658     0.286558
0.2661     0.28676
0.2664     0.286723
0.2667     0.286703
0.267     0.286709
0.2673     0.286696
0.2676     0.286658
0.2679     0.28648
0.2682     0.286302
0.2685     0.286332
0.2688     0.2863
0.2691     0.286401
0.2694     0.286144
0.2697     0.285958
0.27     0.28608
0.2703     0.285953
0.2706     0.286206
0.2709     0.286092
0.2712     0.286246
0.2715     0.286543
0.2718     0.286421
0.2721     0.286755
0.2724     0.286961
0.2727     0.286881
0.273     0.28683
0.2733     0.286968
0.2736     0.286801
0.2739     0.286789
0.2742     0.286592
0.2745     0.286723
0.2748     0.28611
0.2751     0.286201
0.2754     0.286072
0.2757     0.285831
0.276     0.285855
0.2763     0.285836
0.2766     0.285849
0.2769     0.285848
0.2772     0.285908
0.2775     0.286103
0.2778     0.286146
0.2781     0.286106
0.2784     0.286541
0.2787     0.286548
0.279     0.28669
0.2793     0.286668
0.2796     0.286628
0.2799     0.286769
0.2802     0.286532
0.2805     0.28647
0.2808     0.286287
0.2811     0.286261
0.2814     0.286141
0.2817     0.286017
0.282     0.286143
0.2823     0.286106
0.2826     0.285911
0.2829     0.286018
0.2832     0.286083
0.2835     0.285994
0.2838     0.286146
0.2841     0.286238
0.2844     0.286141
0.2847     0.286085
0.285     0.286066
0.2853     0.286289
0.2856     0.286059
0.2859     0.286086
0.2862     0.286243
0.2865     0.286284
0.2868     0.286124
0.2871     0.286063
0.2874     0.285967
0.2877     0.286103
0.288     0.286079
0.2883     0.286036
0.2886     0.286071
0.2889     0.286015
0.2892     0.28597
0.2895     0.285934
0.2898     0.285931
0.2901     0.285989
0.2904     0.286216
0.2907     0.286264
0.291     0.286054
0.2913     0.286357
0.2916     0.286265
0.2919     0.286124
0.2922     0.286146
0.2925     0.286174
0.2928     0.28618
0.2931     0.286157
0.2934     0.286169
0.2937     0.286193
0.294     0.286139
0.2943     0.286065
0.2946     0.286441
0.2949     0.285895
0.2952     0.286302
0.2955     0.285894
0.2958     0.286004
0.2961     0.286085
0.2964     0.285953
0.2967     0.286077
0.297     0.28583
0.2973     0.28594
0.2976     0.285869
0.2979     0.286079
0.2982     0.285921
0.2985     0.28595
0.2988     0.285701
0.2991     0.285884
0.2994     0.285623
0.2997     0.285946
0.3     0.286145
1
Don`t Show mark
Exponential decrease
0.285623
0.900404
1000
0.001
536
10
Automatic fit
Reference is not zero
Graph
0.285623
0.900404
0
Measured value
0.0003
0.3
0
Time (sec)
