# Supplementary material for: Lactone Enolates of Isochroman-3-ones and 2-Coumaranones: Quantification of Their Nucleophilicity in DMSO and Conjugate Additions to Chalcones
Source: J Org Chem. 2024 Apr 30;89(10):6915–28. doi: 10.1021/acs.joc.4c00277 (PMC11110064; doi:10.1021/acs.joc.4c00277)
Supplement: Supplementary file 2 — jo4c00277_si_002.zip [file jo4c00277_si_002.zip › 5+6g coumaranone_NO2-tBu/NO2-tBu_40eqcarbanion.txt]

ProDataTSV

Title: 

Remarks:
#User: SX User
#HV (Absorbance channel): 434.021
#Samples per point: 24
#Sample period: 12.5 us
#Temperature: 19.97 C
#Cell type: Stopped Flow
#Pathlength: 10
Time Stamp : 2023/02/10 15:48:26
The data was saved to file : C:\Users\SX User\Documents\My Data\aija\5-membered- CH-Acid-NO2-tBu\NO2-tBu_40eqcarbanion.txt.


Last Modified: Fri Feb 10 15:48:37 2023 by unknown.

Options:

History: 
User : SX User

Version : SX v.4.5.0.9 Build : Aug 18 2015 12:03:04

DataStore created and initialized for data acquisition.

Time Stamp : Fri Feb 10 15:47:39 2023


----------------------------------------------------


User : SX User

Version : SX v.4.5.0.9 Build : Aug 18 2015 12:03:04

Averaged Traces : 

\..0

\..1

\..2

\..3

\..4

New line :  \..Average::0

Time Stamp : Fri Feb 10 15:48:14 2023


----------------------------------------------------


User : SX User

Version : SX v.4.5.0.9 Build : Aug 18 2015 12:03:04

DataStore created and initialized for data acquisition.

Time Stamp : Fri Feb 10 15:48:26 2023


----------------------------------------------------


Available Dimensions:	2
Time	1000 time points over 0.3s,linear,oversampled,external trigger,pressure hold in operation
Repeat	1 repeats in set., -iter option selected

Available Properties: 	1
Absorbance	

Data:


Absorbance
Time	Repeat
	5	
0.0003	0.897457
0.0006	0.899523
0.0009	0.900404
0.0012	0.898624
0.0015	0.89577
0.0018	0.892798
0.0021	0.888037
0.0024	0.882366
0.0027	0.875849
0.003	0.870238
0.0033	0.863845
0.0036	0.857615
0.0039	0.851752
0.0042	0.846338
0.0045	0.840945
0.0048	0.836013
0.0051	0.831294
0.0054	0.826907
0.0057	0.822611
0.006	0.818734
0.0063	0.814601
0.0066	0.810234
0.0069	0.805079
0.0072	0.800634
0.0075	0.796153
0.0078	0.791882
0.0081	0.787361
0.0084	0.783498
0.0087	0.779579
0.009	0.775521
0.0093	0.771366
0.0096	0.767765
0.0099	0.763704
0.0102	0.760011
0.0105	0.756095
0.0108	0.752065
0.0111	0.74843
0.0114	0.744298
0.0117	0.740791
0.012	0.737136
0.0123	0.733577
0.0126	0.729972
0.0129	0.725943
0.0132	0.722448
0.0135	0.71907
0.0138	0.715085
0.0141	0.711509
0.0144	0.707964
0.0147	0.704378
0.015	0.700788
0.0153	0.697304
0.0156	0.693698
0.0159	0.690511
0.0162	0.687134
0.0165	0.683697
0.0168	0.680581
0.0171	0.677343
0.0174	0.674089
0.0177	0.670976
0.018	0.667955
0.0183	0.664916
0.0186	0.662083
0.0189	0.65884
0.0192	0.656008
0.0195	0.653033
0.0198	0.650074
0.0201	0.646779
0.0204	0.643433
0.0207	0.640706
0.021	0.637759
0.0213	0.634745
0.0216	0.631686
0.0219	0.629106
0.0222	0.626201
0.0225	0.623393
0.0228	0.620762
0.0231	0.618532
0.0234	0.615832
0.0237	0.613433
0.024	0.610758
0.0243	0.60822
0.0246	0.605442
0.0249	0.602739
0.0252	0.599985
0.0255	0.597801
0.0258	0.594746
0.0261	0.592021
0.0264	0.589198
0.0267	0.58683
0.027	0.583451
0.0273	0.580909
0.0276	0.578061
0.0279	0.575577
0.0282	0.573102
0.0285	0.57066
0.0288	0.568644
0.0291	0.566769
0.0294	0.564593
0.0297	0.562736
0.03	0.560503
0.0303	0.5587
0.0306	0.556671
0.0309	0.554556
0.0312	0.552439
0.0315	0.550322
0.0318	0.547985
0.0321	0.545529
0.0324	0.543226
0.0327	0.541064
0.033	0.538531
0.0333	0.536605
0.0336	0.534314
0.0339	0.531955
0.0342	0.529786
0.0345	0.527764
0.0348	0.525613
0.0351	0.523501
0.0354	0.521903
0.0357	0.5199
0.036	0.518305
0.0363	0.51623
0.0366	0.514715
0.0369	0.512939
0.0372	0.510939
0.0375	0.50929
0.0378	0.507301
0.0381	0.505553
0.0384	0.503099
0.0387	0.501573
0.039	0.49942
0.0393	0.497542
0.0396	0.495655
0.0399	0.494158
0.0402	0.492206
0.0405	0.49072
0.0408	0.489052
0.0411	0.487121
0.0414	0.485632
0.0417	0.48437
0.042	0.482942
0.0423	0.481373
0.0426	0.479765
0.0429	0.47799
0.0432	0.476737
0.0435	0.475062
0.0438	0.473239
0.0441	0.471823
0.0444	0.470105
0.0447	0.468432
0.045	0.46678
0.0453	0.465275
0.0456	0.463804
0.0459	0.462067
0.0462	0.460421
0.0465	0.459172
0.0468	0.457795
0.0471	0.456136
0.0474	0.45492
0.0477	0.453218
0.048	0.451992
0.0483	0.450389
0.0486	0.449133
0.0489	0.447694
0.0492	0.446229
0.0495	0.445066
0.0498	0.443546
0.0501	0.442279
0.0504	0.441232
0.0507	0.439919
0.051	0.438676
0.0513	0.437234
0.0516	0.436448
0.0519	0.435286
0.0522	0.434105
0.0525	0.432825
0.0528	0.431868
0.0531	0.430773
0.0534	0.429528
0.0537	0.428103
0.054	0.427175
0.0543	0.42575
0.0546	0.424235
0.0549	0.423056
0.0552	0.421372
0.0555	0.42001
0.0558	0.419097
0.0561	0.417858
0.0564	0.416754
0.0567	0.41582
0.057	0.414631
0.0573	0.413609
0.0576	0.412821
0.0579	0.412105
0.0582	0.411258
0.0585	0.410263
0.0588	0.409225
0.0591	0.408415
0.0594	0.407496
0.0597	0.40629
0.06	0.405315
0.0603	0.404478
0.0606	0.40314
0.0609	0.402087
0.0612	0.400698
0.0615	0.400039
0.0618	0.398958
0.0621	0.397771
0.0624	0.396845
0.0627	0.395771
0.063	0.395152
0.0633	0.394226
0.0636	0.393463
0.0639	0.392917
0.0642	0.391985
0.0645	0.391468
0.0648	0.390788
0.0651	0.389837
0.0654	0.388818
0.0657	0.387947
0.066	0.387137
0.0663	0.386362
0.0666	0.385228
0.0669	0.38426
0.0672	0.38309
0.0675	0.382268
0.0678	0.381323
0.0681	0.380444
0.0684	0.379588
0.0687	0.378936
0.069	0.37797
0.0693	0.37692
0.0696	0.376624
0.0699	0.375809
0.0702	0.375151
0.0705	0.374746
0.0708	0.374209
0.0711	0.373427
0.0714	0.372762
0.0717	0.372093
0.072	0.371477
0.0723	0.370652
0.0726	0.370083
0.0729	0.369516
0.0732	0.368507
0.0735	0.368135
0.0738	0.36729
0.0741	0.366471
0.0744	0.365761
0.0747	0.364984
0.075	0.364232
0.0753	0.3636
0.0756	0.362893
0.0759	0.362175
0.0762	0.361819
0.0765	0.360873
0.0768	0.36045
0.0771	0.359774
0.0774	0.359385
0.0777	0.359058
0.078	0.358131
0.0783	0.357697
0.0786	0.357159
0.0789	0.356557
0.0792	0.355754
0.0795	0.355218
0.0798	0.354785
0.0801	0.354015
0.0804	0.353581
0.0807	0.352627
0.081	0.352477
0.0813	0.351905
0.0816	0.351237
0.0819	0.350719
0.0822	0.350262
0.0825	0.349723
0.0828	0.34913
0.0831	0.348566
0.0834	0.348141
0.0837	0.347596
0.084	0.347261
0.0843	0.346834
0.0846	0.346193
0.0849	0.345512
0.0852	0.345152
0.0855	0.34459
0.0858	0.344249
0.0861	0.343931
0.0864	0.343317
0.0867	0.342942
0.087	0.34258
0.0873	0.342127
0.0876	0.341659
0.0879	0.340955
0.0882	0.340558
0.0885	0.339961
0.0888	0.339805
0.0891	0.339287
0.0894	0.338946
0.0897	0.338138
0.09	0.33775
0.0903	0.337294
0.0906	0.337062
0.0909	0.336346
0.0912	0.335952
0.0915	0.335789
0.0918	0.335176
0.0921	0.334774
0.0924	0.334387
0.0927	0.334531
0.093	0.334068
0.0933	0.333856
0.0936	0.333402
0.0939	0.333056
0.0942	0.332787
0.0945	0.332131
0.0948	0.331788
0.0951	0.331486
0.0954	0.331155
0.0957	0.330593
0.096	0.330263
0.0963	0.329801
0.0966	0.328965
0.0969	0.328638
0.0972	0.32805
0.0975	0.327446
0.0978	0.327353
0.0981	0.327231
0.0984	0.326865
0.0987	0.32677
0.099	0.326342
0.0993	0.326011
0.0996	0.32595
0.0999	0.325534
0.1002	0.325667
0.1005	0.325352
0.1008	0.32509
0.1011	0.324838
0.1014	0.324447
0.1017	0.32399
0.102	0.323512
0.1023	0.323096
0.1026	0.322533
0.1029	0.322191
0.1032	0.321687
0.1035	0.321194
0.1038	0.321156
0.1041	0.320769
0.1044	0.320573
0.1047	0.320209
0.105	0.320208
0.1053	0.32001
0.1056	0.319871
0.1059	0.319535
0.1062	0.31954
0.1065	0.319528
0.1068	0.319224
0.1071	0.318891
0.1074	0.318589
0.1077	0.318258
0.108	0.317887
0.1083	0.317503
0.1086	0.316993
0.1089	0.316549
0.1092	0.316114
0.1095	0.315658
0.1098	0.315535
0.1101	0.315246
0.1104	0.315044
0.1107	0.314804
0.111	0.314519
0.1113	0.314548
0.1116	0.314454
0.1119	0.31439
0.1122	0.314408
0.1125	0.314033
0.1128	0.314157
0.1131	0.313808
0.1134	0.313756
0.1137	0.31355
0.114	0.313134
0.1143	0.312833
0.1146	0.312399
0.1149	0.312134
0.1152	0.311801
0.1155	0.311298
0.1158	0.311327
0.1161	0.310876
0.1164	0.310638
0.1167	0.310498
0.117	0.310249
0.1173	0.310119
0.1176	0.309828
0.1179	0.309676
0.1182	0.309796
0.1185	0.309634
0.1188	0.309294
0.1191	0.309316
0.1194	0.309012
0.1197	0.308783
0.12	0.308426
0.1203	0.308332
0.1206	0.308079
0.1209	0.307989
0.1212	0.30767
0.1215	0.307477
0.1218	0.307358
0.1221	0.307305
0.1224	0.306936
0.1227	0.306842
0.123	0.306869
0.1233	0.306461
0.1236	0.306394
0.1239	0.306078
0.1242	0.306131
0.1245	0.305979
0.1248	0.305709
0.1251	0.305464
0.1254	0.305213
0.1257	0.30518
0.126	0.304924
0.1263	0.304826
0.1266	0.304573
0.1269	0.304295
0.1272	0.304369
0.1275	0.30408
0.1278	0.303963
0.1281	0.303937
0.1284	0.303877
0.1287	0.30368
0.129	0.303663
0.1293	0.30344
0.1296	0.30357
0.1299	0.303115
0.1302	0.303159
0.1305	0.302886
0.1308	0.302771
0.1311	0.302531
0.1314	0.302509
0.1317	0.302428
0.132	0.302098
0.1323	0.301965
0.1326	0.30175
0.1329	0.301544
0.1332	0.301637
0.1335	0.301547
0.1338	0.301456
0.1341	0.301298
0.1344	0.301574
0.1347	0.301361
0.135	0.301402
0.1353	0.301235
0.1356	0.301098
0.1359	0.301084
0.1362	0.300953
0.1365	0.300595
0.1368	0.300387
0.1371	0.300266
0.1374	0.299967
0.1377	0.299677
0.138	0.299477
0.1383	0.299448
0.1386	0.29925
0.1389	0.298972
0.1392	0.2989
0.1395	0.298928
0.1398	0.298951
0.1401	0.299082
0.1404	0.299012
0.1407	0.299018
0.141	0.298965
0.1413	0.298921
0.1416	0.29906
0.1419	0.299005
0.1422	0.298972
0.1425	0.298853
0.1428	0.298671
0.1431	0.298577
0.1434	0.29833
0.1437	0.298013
0.144	0.298172
0.1443	0.297553
0.1446	0.297656
0.1449	0.297397
0.1452	0.297282
0.1455	0.296957
0.1458	0.296979
0.1461	0.296748
0.1464	0.296759
0.1467	0.296855
0.147	0.296997
0.1473	0.296942
0.1476	0.296874
0.1479	0.296838
0.1482	0.296991
0.1485	0.296818
0.1488	0.29683
0.1491	0.296822
0.1494	0.296795
0.1497	0.296375
0.15	0.296358
0.1503	0.296058
0.1506	0.29615
0.1509	0.295958
0.1512	0.295797
0.1515	0.29559
0.1518	0.295754
0.1521	0.295376
0.1524	0.295466
0.1527	0.295429
0.153	0.29536
0.1533	0.295341
0.1536	0.295495
0.1539	0.295554
0.1542	0.295554
0.1545	0.295308
0.1548	0.2954
0.1551	0.295475
0.1554	0.295234
0.1557	0.29528
0.156	0.295104
0.1563	0.294847
0.1566	0.294721
0.1569	0.294579
0.1572	0.294444
0.1575	0.294217
0.1578	0.294183
0.1581	0.294023
0.1584	0.293822
0.1587	0.293869
0.159	0.29391
0.1593	0.293906
0.1596	0.293776
0.1599	0.293969
0.1602	0.294038
0.1605	0.293847
0.1608	0.293818
0.1611	0.29414
0.1614	0.293976
0.1617	0.293988
0.162	0.293869
0.1623	0.293844
0.1626	0.2937
0.1629	0.293691
0.1632	0.293411
0.1635	0.293298
0.1638	0.293409
0.1641	0.293206
0.1644	0.293009
0.1647	0.292839
0.165	0.292801
0.1653	0.292657
0.1656	0.292792
0.1659	0.292757
0.1662	0.292759
0.1665	0.292675
0.1668	0.292454
0.1671	0.292459
0.1674	0.292473
0.1677	0.292646
0.168	0.292373
0.1683	0.292539
0.1686	0.292471
0.1689	0.292199
0.1692	0.292152
0.1695	0.29228
0.1698	0.292221
0.1701	0.292141
0.1704	0.292146
0.1707	0.292293
0.171	0.292222
0.1713	0.292177
0.1716	0.292194
0.1719	0.292122
0.1722	0.291969
0.1725	0.292022
0.1728	0.291983
0.1731	0.291884
0.1734	0.291711
0.1737	0.291649
0.174	0.291607
0.1743	0.291487
0.1746	0.291319
0.1749	0.291194
0.1752	0.291277
0.1755	0.291432
0.1758	0.29136
0.1761	0.291414
0.1764	0.291301
0.1767	0.291444
0.177	0.291412
0.1773	0.291338
0.1776	0.291429
0.1779	0.291282
0.1782	0.29148
0.1785	0.291224
0.1788	0.29095
0.1791	0.290848
0.1794	0.290664
0.1797	0.290632
0.18	0.290489
0.1803	0.290614
0.1806	0.290399
0.1809	0.29035
0.1812	0.290517
0.1815	0.290476
0.1818	0.290555
0.1821	0.290491
0.1824	0.290562
0.1827	0.290665
0.183	0.290712
0.1833	0.290913
0.1836	0.290976
0.1839	0.290756
0.1842	0.29078
0.1845	0.290608
0.1848	0.290615
0.1851	0.290269
0.1854	0.290267
0.1857	0.289979
0.186	0.289745
0.1863	0.289726
0.1866	0.289532
0.1869	0.289308
0.1872	0.289518
0.1875	0.289228
0.1878	0.28942
0.1881	0.289657
0.1884	0.289495
0.1887	0.289845
0.189	0.290049
0.1893	0.290032
0.1896	0.29029
0.1899	0.290185
0.1902	0.290246
0.1905	0.290301
0.1908	0.290173
0.1911	0.28994
0.1914	0.289787
0.1917	0.289701
0.192	0.289655
0.1923	0.289132
0.1926	0.289074
0.1929	0.289121
0.1932	0.289097
0.1935	0.28911
0.1938	0.289212
0.1941	0.289196
0.1944	0.289039
0.1947	0.289163
0.195	0.289345
0.1953	0.289451
0.1956	0.289529
0.1959	0.289498
0.1962	0.289469
0.1965	0.289466
0.1968	0.289452
0.1971	0.289358
0.1974	0.289137
0.1977	0.289018
0.198	0.28886
0.1983	0.288887
0.1986	0.288845
0.1989	0.28869
0.1992	0.28861
0.1995	0.288426
0.1998	0.288407
0.2001	0.288615
0.2004	0.288677
0.2007	0.288663
0.201	0.288958
0.2013	0.288798
0.2016	0.288729
0.2019	0.288964
0.2022	0.288821
0.2025	0.288885
0.2028	0.288749
0.2031	0.288805
0.2034	0.288979
0.2037	0.288937
0.204	0.28863
0.2043	0.288638
0.2046	0.288604
0.2049	0.28851
0.2052	0.288316
0.2055	0.288274
0.2058	0.288126
0.2061	0.288263
0.2064	0.288187
0.2067	0.288272
0.207	0.288176
0.2073	0.288325
0.2076	0.288142
0.2079	0.288468
0.2082	0.288342
0.2085	0.288393
0.2088	0.288244
0.2091	0.288173
0.2094	0.288467
0.2097	0.288074
0.21	0.287908
0.2103	0.288193
0.2106	0.288155
0.2109	0.288306
0.2112	0.288241
0.2115	0.288315
0.2118	0.288498
0.2121	0.28857
0.2124	0.288386
0.2127	0.288397
0.213	0.288431
0.2133	0.288194
0.2136	0.288318
0.2139	0.288215
0.2142	0.288006
0.2145	0.287761
0.2148	0.287896
0.2151	0.287687
0.2154	0.287934
0.2157	0.287993
0.216	0.287736
0.2163	0.287867
0.2166	0.287743
0.2169	0.287862
0.2172	0.287877
0.2175	0.287959
0.2178	0.288076
0.2181	0.288208
0.2184	0.287912
0.2187	0.288116
0.219	0.288155
0.2193	0.288091
0.2196	0.287865
0.2199	0.28789
0.2202	0.288078
0.2205	0.287928
0.2208	0.287829
0.2211	0.28773
0.2214	0.287661
0.2217	0.287748
0.222	0.287658
0.2223	0.287437
0.2226	0.287411
0.2229	0.287684
0.2232	0.287554
0.2235	0.287779
0.2238	0.287848
0.2241	0.287877
0.2244	0.28802
0.2247	0.288042
0.225	0.288031
0.2253	0.288106
0.2256	0.28799
0.2259	0.288039
0.2262	0.287947
0.2265	0.287766
0.2268	0.287497
0.2271	0.287529
0.2274	0.287492
0.2277	0.287467
0.228	0.287161
0.2283	0.287246
0.2286	0.287294
0.2289	0.287478
0.2292	0.287312
0.2295	0.287509
0.2298	0.287404
0.2301	0.287785
0.2304	0.287873
0.2307	0.287835
0.231	0.288037
0.2313	0.287964
0.2316	0.288024
0.2319	0.28812
0.2322	0.287993
0.2325	0.287842
0.2328	0.288015
0.2331	0.287818
0.2334	0.28773
0.2337	0.28741
0.234	0.287428
0.2343	0.287308
0.2346	0.287133
0.2349	0.287051
0.2352	0.287002
0.2355	0.287124
0.2358	0.287318
0.2361	0.287198
0.2364	0.286993
0.2367	0.28728
0.237	0.287453
0.2373	0.287418
0.2376	0.287604
0.2379	0.287692
0.2382	0.287486
0.2385	0.287746
0.2388	0.2875
0.2391	0.287566
0.2394	0.287654
0.2397	0.287153
0.24	0.287289
0.2403	0.287165
0.2406	0.287145
0.2409	0.287013
0.2412	0.286984
0.2415	0.286913
0.2418	0.286993
0.2421	0.287059
0.2424	0.287045
0.2427	0.287338
0.243	0.287325
0.2433	0.287402
0.2436	0.28735
0.2439	0.287252
0.2442	0.287308
0.2445	0.287299
0.2448	0.287342
0.2451	0.28734
0.2454	0.287211
0.2457	0.287201
0.246	0.287062
0.2463	0.286954
0.2466	0.287071
0.2469	0.286836
0.2472	0.286923
0.2475	0.286735
0.2478	0.28667
0.2481	0.286825
0.2484	0.286705
0.2487	0.286782
0.249	0.286861
0.2493	0.286941
0.2496	0.286983
0.2499	0.28702
0.2502	0.287083
0.2505	0.287127
0.2508	0.287034
0.2511	0.287273
0.2514	0.287065
0.2517	0.287161
0.252	0.287128
0.2523	0.286936
0.2526	0.286975
0.2529	0.28698
0.2532	0.287048
0.2535	0.286957
0.2538	0.28675
0.2541	0.2869
0.2544	0.286891
0.2547	0.286814
0.255	0.286516
0.2553	0.286772
0.2556	0.28668
0.2559	0.286859
0.2562	0.286721
0.2565	0.286702
0.2568	0.286737
0.2571	0.286647
0.2574	0.28651
0.2577	0.286576
0.258	0.286667
0.2583	0.286589
0.2586	0.286564
0.2589	0.286722
0.2592	0.286761
0.2595	0.286886
0.2598	0.286822
0.2601	0.286817
0.2604	0.286945
0.2607	0.287034
0.261	0.286915
0.2613	0.286908
0.2616	0.286961
0.2619	0.286764
0.2622	0.286466
0.2625	0.286543
0.2628	0.286425
0.2631	0.286352
0.2634	0.28631
0.2637	0.286009
0.264	0.286296
0.2643	0.28619
0.2646	0.286396
0.2649	0.286454
0.2652	0.286341
0.2655	0.286392
0.2658	0.286558
0.2661	0.28676
0.2664	0.286723
0.2667	0.286703
0.267	0.286709
0.2673	0.286696
0.2676	0.286658
0.2679	0.28648
0.2682	0.286302
0.2685	0.286332
0.2688	0.2863
0.2691	0.286401
0.2694	0.286144
0.2697	0.285958
0.27	0.28608
0.2703	0.285953
0.2706	0.286206
0.2709	0.286092
0.2712	0.286246
0.2715	0.286543
0.2718	0.286421
0.2721	0.286755
0.2724	0.286961
0.2727	0.286881
0.273	0.28683
0.2733	0.286968
0.2736	0.286801
0.2739	0.286789
0.2742	0.286592
0.2745	0.286723
0.2748	0.28611
0.2751	0.286201
0.2754	0.286072
0.2757	0.285831
0.276	0.285855
0.2763	0.285836
0.2766	0.285849
0.2769	0.285848
0.2772	0.285908
0.2775	0.286103
0.2778	0.286146
0.2781	0.286106
0.2784	0.286541
0.2787	0.286548
0.279	0.28669
0.2793	0.286668
0.2796	0.286628
0.2799	0.286769
0.2802	0.286532
0.2805	0.28647
0.2808	0.286287
0.2811	0.286261
0.2814	0.286141
0.2817	0.286017
0.282	0.286143
0.2823	0.286106
0.2826	0.285911
0.2829	0.286018
0.2832	0.286083
0.2835	0.285994
0.2838	0.286146
0.2841	0.286238
0.2844	0.286141
0.2847	0.286085
0.285	0.286066
0.2853	0.286289
0.2856	0.286059
0.2859	0.286086
0.2862	0.286243
0.2865	0.286284
0.2868	0.286124
0.2871	0.286063
0.2874	0.285967
0.2877	0.286103
0.288	0.286079
0.2883	0.286036
0.2886	0.286071
0.2889	0.286015
0.2892	0.28597
0.2895	0.285934
0.2898	0.285931
0.2901	0.285989
0.2904	0.286216
0.2907	0.286264
0.291	0.286054
0.2913	0.286357
0.2916	0.286265
0.2919	0.286124
0.2922	0.286146
0.2925	0.286174
0.2928	0.28618
0.2931	0.286157
0.2934	0.286169
0.2937	0.286193
0.294	0.286139
0.2943	0.286065
0.2946	0.286441
0.2949	0.285895
0.2952	0.286302
0.2955	0.285894
0.2958	0.286004
0.2961	0.286085
0.2964	0.285953
0.2967	0.286077
0.297	0.28583
0.2973	0.28594
0.2976	0.285869
0.2979	0.286079
0.2982	0.285921
0.2985	0.28595
0.2988	0.285701
0.2991	0.285884
0.2994	0.285623
0.2997	0.285946
0.3	0.286145
