# Supplementary material for: Lactone Enolates of Isochroman-3-ones and 2-Coumaranones: Quantification of Their Nucleophilicity in DMSO and Conjugate Additions to Chalcones
Source: J Org Chem. 2024 Apr 30;89(10):6915–28. doi: 10.1021/acs.joc.4c00277 (PMC11110064; doi:10.1021/acs.joc.4c00277)
Supplement: Supplementary file 2 — jo4c00277_si_002.zip [file jo4c00277_si_002.zip › 5+6h coumaranone_dma-Ph/dma-Ph_10equicarbanion.exp]

*********************************************************
*   File written by ExpoFit V 1.3 (2007 by Dr. Kempf)   *
*********************************************************

Date = 16/02/2023 15:17:03
dma-Ph_10equicarbanion.txt
16/02/2023 14:38:16
Universal ASCII - file data
1000
0.00075     0.966049
0.0015     0.967363
0.00225     0.962292
0.003     0.955279
0.00375     0.947979
0.0045     0.940389
0.00525     0.934064
0.006     0.928776
0.00675     0.922868
0.0075     0.916659
0.00825     0.910279
0.009     0.904267
0.00975     0.899074
0.0105     0.892984
0.01125     0.887076
0.012     0.880999
0.01275     0.875156
0.0135     0.869366
0.01425     0.863195
0.015     0.857669
0.01575     0.851918
0.0165     0.84633
0.01725     0.840915
0.018     0.835744
0.01875     0.830643
0.0195     0.825442
0.02025     0.819856
0.021     0.814326
0.02175     0.809025
0.0225     0.803402
0.02325     0.798129
0.024     0.793089
0.02475     0.78798
0.0255     0.783282
0.02625     0.777958
0.027     0.772575
0.02775     0.767327
0.0285     0.762233
0.02925     0.757326
0.03     0.753118
0.03075     0.748692
0.0315     0.744202
0.03225     0.738892
0.033     0.733549
0.03375     0.728302
0.0345     0.723036
0.03525     0.718578
0.036     0.714337
0.03675     0.710497
0.0375     0.706497
0.03825     0.702248
0.039     0.697175
0.03975     0.69227
0.0405     0.687611
0.04125     0.683268
0.042     0.679039
0.04275     0.674459
0.0435     0.66997
0.04425     0.6657
0.045     0.661057
0.04575     0.656959
0.0465     0.652911
0.04725     0.649266
0.048     0.645287
0.04875     0.641067
0.0495     0.636709
0.05025     0.632272
0.051     0.628348
0.05175     0.624217
0.0525     0.620807
0.05325     0.61716
0.054     0.613245
0.05475     0.609341
0.0555     0.60496
0.05625     0.600963
0.057     0.597199
0.05775     0.59389
0.0585     0.59053
0.05925     0.587174
0.06     0.583543
0.06075     0.58
0.0615     0.575835
0.06225     0.571797
0.063     0.567866
0.06375     0.564475
0.0645     0.561278
0.06525     0.558386
0.066     0.555192
0.06675     0.551768
0.0675     0.548358
0.06825     0.544757
0.069     0.541
0.06975     0.537617
0.0705     0.534681
0.07125     0.531551
0.072     0.528655
0.07275     0.525547
0.0735     0.52223
0.07425     0.518652
0.075     0.515298
0.07575     0.512115
0.0765     0.509417
0.07725     0.506438
0.078     0.503478
0.07875     0.500659
0.0795     0.497506
0.08025     0.494339
0.081     0.491232
0.08175     0.488306
0.0825     0.485361
0.08325     0.482447
0.084     0.47949
0.08475     0.476519
0.0855     0.473626
0.08625     0.470801
0.087     0.468123
0.08775     0.465605
0.0885     0.463005
0.08925     0.460578
0.09     0.457804
0.09075     0.454693
0.0915     0.451706
0.09225     0.449028
0.093     0.446287
0.09375     0.444094
0.0945     0.441734
0.09525     0.439574
0.096     0.436718
0.09675     0.433927
0.0975     0.431227
0.09825     0.428333
0.099     0.425919
0.09975     0.423769
0.1005     0.42177
0.10125     0.41962
0.102     0.417002
0.10275     0.414176
0.1035     0.411175
0.10425     0.408488
0.105     0.406156
0.10575     0.403961
0.1065     0.402344
0.10725     0.400373
0.108     0.398231
0.10875     0.395766
0.1095     0.3932
0.11025     0.390534
0.111     0.388116
0.11175     0.385901
0.1125     0.383904
0.11325     0.382027
0.114     0.380128
0.11475     0.377789
0.1155     0.375616
0.11625     0.373459
0.117     0.371355
0.11775     0.369323
0.1185     0.367286
0.11925     0.365356
0.12     0.363207
0.12075     0.361004
0.1215     0.358907
0.12225     0.356831
0.123     0.354809
0.12375     0.352755
0.1245     0.350884
0.12525     0.348927
0.126     0.346992
0.12675     0.344845
0.1275     0.343193
0.12825     0.34131
0.129     0.339553
0.12975     0.338144
0.1305     0.336255
0.13125     0.334226
0.132     0.332224
0.13275     0.33006
0.1335     0.328227
0.13425     0.326529
0.135     0.325069
0.13575     0.323578
0.1365     0.322363
0.13725     0.32051
0.138     0.318731
0.13875     0.31641
0.1395     0.314573
0.14025     0.312767
0.141     0.3113
0.14175     0.309889
0.1425     0.308606
0.14325     0.307124
0.144     0.305252
0.14475     0.303264
0.1455     0.301242
0.14625     0.29939
0.147     0.298052
0.14775     0.296651
0.1485     0.295558
0.14925     0.294396
0.15     0.29282
0.15075     0.291252
0.1515     0.289046
0.15225     0.287425
0.153     0.285742
0.15375     0.284478
0.1545     0.283309
0.15525     0.282334
0.156     0.281059
0.15675     0.279563
0.1575     0.277936
0.15825     0.276083
0.159     0.274531
0.15975     0.273161
0.1605     0.27177
0.16125     0.270506
0.162     0.269208
0.16275     0.267669
0.1635     0.266288
0.16425     0.264669
0.165     0.263281
0.16575     0.261981
0.1665     0.26071
0.16725     0.259533
0.168     0.258064
0.16875     0.256574
0.1695     0.255345
0.17025     0.254145
0.171     0.253012
0.17175     0.251791
0.1725     0.250527
0.17325     0.249171
0.174     0.247577
0.17475     0.246261
0.1755     0.244883
0.17625     0.244046
0.177     0.243211
0.17775     0.242323
0.1785     0.241343
0.17925     0.239798
0.18     0.238298
0.18075     0.23672
0.1815     0.235334
0.18225     0.234064
0.183     0.233378
0.18375     0.232664
0.1845     0.231616
0.18525     0.230497
0.186     0.228962
0.18675     0.227407
0.1875     0.226083
0.18825     0.224871
0.189     0.22407
0.18975     0.22323
0.1905     0.222646
0.19125     0.221538
0.192     0.220261
0.19275     0.218725
0.1935     0.217314
0.19425     0.216378
0.195     0.215562
0.19575     0.214679
0.1965     0.214161
0.19725     0.21327
0.198     0.212104
0.19875     0.210836
0.1995     0.209602
0.20025     0.208519
0.201     0.207537
0.20175     0.206502
0.2025     0.205555
0.20325     0.204784
0.204     0.203905
0.20475     0.202755
0.2055     0.201816
0.20625     0.200804
0.207     0.199785
0.20775     0.198887
0.2085     0.198079
0.20925     0.196969
0.21     0.196007
0.21075     0.195118
0.2115     0.194216
0.21225     0.193385
0.213     0.192672
0.21375     0.191906
0.2145     0.190902
0.21525     0.189956
0.216     0.188931
0.21675     0.188048
0.2175     0.187428
0.21825     0.186691
0.219     0.186178
0.21975     0.185452
0.2205     0.18447
0.22125     0.183476
0.222     0.182238
0.22275     0.18105
0.2235     0.180326
0.22425     0.179728
0.225     0.179356
0.22575     0.178888
0.2265     0.1781
0.22725     0.177092
0.228     0.176017
0.22875     0.174869
0.2295     0.173933
0.23025     0.173245
0.231     0.172677
0.23175     0.172307
0.2325     0.171834
0.23325     0.171009
0.234     0.170119
0.23475     0.168988
0.2355     0.168107
0.23625     0.167398
0.237     0.166927
0.23775     0.166329
0.2385     0.166009
0.23925     0.165244
0.24     0.164414
0.24075     0.163353
0.2415     0.162338
0.24225     0.161511
0.243     0.160992
0.24375     0.160506
0.2445     0.159921
0.24525     0.159238
0.246     0.15869
0.24675     0.157808
0.2475     0.156906
0.24825     0.156305
0.249     0.155596
0.24975     0.155057
0.2505     0.15437
0.25125     0.153517
0.252     0.152882
0.25275     0.152168
0.2535     0.15164
0.25425     0.151111
0.255     0.150769
0.25575     0.149999
0.2565     0.149378
0.25725     0.148634
0.258     0.147714
0.25875     0.147225
0.2595     0.146806
0.26025     0.14649
0.261     0.146108
0.26175     0.145489
0.2625     0.144624
0.26325     0.143712
0.264     0.142821
0.26475     0.142176
0.2655     0.141806
0.26625     0.141448
0.267     0.141273
0.26775     0.140891
0.2685     0.140145
0.26925     0.139189
0.27     0.13835
0.27075     0.137549
0.2715     0.136944
0.27225     0.136769
0.273     0.136681
0.27375     0.1363
0.2745     0.135812
0.27525     0.135076
0.276     0.134251
0.27675     0.133503
0.2775     0.133038
0.27825     0.132602
0.279     0.13233
0.27975     0.132004
0.2805     0.131607
0.28125     0.131028
0.282     0.130303
0.28275     0.129581
0.2835     0.128907
0.28425     0.128519
0.285     0.128116
0.28575     0.127757
0.2865     0.12736
0.28725     0.126769
0.288     0.126274
0.28875     0.125695
0.2895     0.125216
0.29025     0.12474
0.291     0.124143
0.29175     0.12358
0.2925     0.123151
0.29325     0.122729
0.294     0.122298
0.29475     0.121925
0.2955     0.121624
0.29625     0.121305
0.297     0.120861
0.29775     0.120293
0.2985     0.119701
0.29925     0.119217
0.3     0.118659
0.30075     0.118288
0.3015     0.118042
0.30225     0.117834
0.303     0.117402
0.30375     0.116923
0.3045     0.116287
0.30525     0.115599
0.306     0.115102
0.30675     0.114708
0.3075     0.114526
0.30825     0.114221
0.309     0.113991
0.30975     0.113628
0.3105     0.112972
0.31125     0.112081
0.312     0.111472
0.31275     0.110956
0.3135     0.110717
0.31425     0.110639
0.315     0.110673
0.31575     0.110236
0.3165     0.109815
0.31725     0.109278
0.318     0.108535
0.31875     0.107968
0.3195     0.107683
0.32025     0.107483
0.321     0.107367
0.32175     0.107259
0.3225     0.107024
0.32325     0.106339
0.324     0.105768
0.32475     0.105211
0.3255     0.104808
0.32625     0.10468
0.327     0.104381
0.32775     0.104184
0.3285     0.103748
0.32925     0.103229
0.33     0.102753
0.33075     0.102217
0.3315     0.101872
0.33225     0.101654
0.333     0.101233
0.33375     0.101022
0.3345     0.100689
0.33525     0.100202
0.336     0.100165
0.33675     0.0998442
0.3375     0.0996358
0.33825     0.0992846
0.339     0.098947
0.33975     0.0985139
0.3405     0.0980531
0.34125     0.0974676
0.342     0.0972989
0.34275     0.0971504
0.3435     0.0971382
0.34425     0.0970505
0.345     0.0967746
0.34575     0.0963013
0.3465     0.0957047
0.34725     0.0952348
0.348     0.0947928
0.34875     0.094656
0.3495     0.0946066
0.35025     0.0944808
0.351     0.0943267
0.35175     0.0938512
0.3525     0.0932977
0.35325     0.0926605
0.354     0.0922573
0.35475     0.0919342
0.3555     0.0920455
0.35625     0.0923135
0.357     0.0922091
0.35775     0.0920228
0.3585     0.0913766
0.35925     0.0907176
0.36     0.090339
0.36075     0.0901143
0.3615     0.0899779
0.36225     0.089896
0.363     0.0899431
0.36375     0.0898682
0.3645     0.0895184
0.36525     0.088966
0.366     0.0885213
0.36675     0.0881507
0.3675     0.0880589
0.36825     0.087876
0.369     0.0877093
0.36975     0.0874776
0.3705     0.0871896
0.37125     0.0868984
0.372     0.0865162
0.37275     0.0861001
0.3735     0.0859639
0.37425     0.0858464
0.375     0.0856511
0.37575     0.0853449
0.3765     0.0851409
0.37725     0.0849905
0.378     0.0848393
0.37875     0.084604
0.3795     0.0843353
0.38025     0.0842817
0.381     0.083747
0.38175     0.0835651
0.3825     0.0833701
0.38325     0.0830657
0.384     0.0830037
0.38475     0.0830876
0.3855     0.0830185
0.38625     0.0827747
0.387     0.0824646
0.38775     0.0820638
0.3885     0.081698
0.38925     0.0812961
0.39     0.0811911
0.39075     0.0811095
0.3915     0.0811972
0.39225     0.0808809
0.393     0.0808202
0.39375     0.0804276
0.3945     0.0798885
0.39525     0.0795976
0.396     0.0795213
0.39675     0.0794235
0.3975     0.0794433
0.39825     0.0796451
0.399     0.0794175
0.39975     0.079155
0.4005     0.0786672
0.40125     0.0781915
0.402     0.0778175
0.40275     0.0778608
0.4035     0.0780185
0.40425     0.0781308
0.405     0.0780285
0.40575     0.0780672
0.4065     0.0774852
0.40725     0.0772328
0.408     0.0767227
0.40875     0.0765307
0.4095     0.0764237
0.41025     0.076434
0.411     0.0762478
0.41175     0.07626
0.4125     0.0760012
0.41325     0.0756107
0.414     0.0753483
0.41475     0.0751911
0.4155     0.0750638
0.41625     0.07511
0.417     0.0749195
0.41775     0.0746361
0.4185     0.0745119
0.41925     0.0743246
0.42     0.0743213
0.42075     0.0742087
0.4215     0.074088
0.42225     0.0738454
0.423     0.0737611
0.42375     0.0735475
0.4245     0.0733403
0.42525     0.0732204
0.426     0.073285
0.42675     0.0733135
0.4275     0.0732421
0.42825     0.0730732
0.429     0.0727086
0.42975     0.0722866
0.4305     0.0719559
0.43125     0.071599
0.432     0.0716736
0.43275     0.0718714
0.4335     0.0718655
0.43425     0.0717905
0.435     0.0716256
0.43575     0.0710023
0.4365     0.0706614
0.43725     0.0704414
0.438     0.0706212
0.43875     0.0705302
0.4395     0.0707433
0.44025     0.0707327
0.441     0.0704486
0.44175     0.070115
0.4425     0.0698094
0.44325     0.0695721
0.444     0.0694165
0.44475     0.0695169
0.4455     0.0697564
0.44625     0.0697983
0.447     0.0697626
0.44775     0.0694093
0.4485     0.0690196
0.44925     0.0686349
0.45     0.0685283
0.45075     0.068392
0.4515     0.0683739
0.45225     0.0683684
0.453     0.068281
0.45375     0.0681363
0.4545     0.0679841
0.45525     0.0677224
0.456     0.0674542
0.45675     0.0675266
0.4575     0.0673558
0.45825     0.0672651
0.459     0.067145
0.45975     0.0669488
0.4605     0.0668281
0.46125     0.0667901
0.462     0.0667007
0.46275     0.0667931
0.4635     0.06666
0.46425     0.0665313
0.465     0.0664068
0.46575     0.0662565
0.4665     0.0661357
0.46725     0.0660459
0.468     0.0660308
0.46875     0.066056
0.4695     0.0659964
0.47025     0.0656793
0.471     0.0652689
0.47175     0.0650968
0.4725     0.064917
0.47325     0.064808
0.474     0.0649835
0.47475     0.0650878
0.4755     0.0649077
0.47625     0.0648739
0.477     0.0645796
0.47775     0.0642066
0.4785     0.0639812
0.47925     0.0637698
0.48     0.0639852
0.48075     0.0641331
0.4815     0.0642189
0.48225     0.0642436
0.483     0.0639502
0.48375     0.0638073
0.4845     0.0634728
0.48525     0.0633229
0.486     0.0634169
0.48675     0.063565
0.4875     0.0637011
0.48825     0.0635853
0.489     0.0635876
0.48975     0.0630581
0.4905     0.0628707
0.49125     0.0626528
0.492     0.0625186
0.49275     0.0627596
0.4935     0.0627286
0.49425     0.062665
0.495     0.0626025
0.49575     0.0623605
0.4965     0.0621639
0.49725     0.062089
0.498     0.0619797
0.49875     0.0618274
0.4995     0.0618119
0.50025     0.0618516
0.501     0.0616591
0.50175     0.0616601
0.5025     0.0615638
0.50325     0.0616611
0.504     0.0615985
0.50475     0.0615657
0.5055     0.0615674
0.50625     0.0614465
0.507     0.0613135
0.50775     0.0610721
0.5085     0.0610906
0.50925     0.0609369
0.51     0.0609755
0.51075     0.0610894
0.5115     0.0608924
0.51225     0.0605798
0.513     0.0603805
0.51375     0.0601565
0.5145     0.0601251
0.51525     0.0603371
0.516     0.06054
0.51675     0.0604168
0.5175     0.0601925
0.51825     0.0599648
0.519     0.0595894
0.51975     0.0592888
0.5205     0.0591919
0.52125     0.0594291
0.522     0.0594893
0.52275     0.0597428
0.5235     0.0597304
0.52425     0.059545
0.525     0.0594172
0.52575     0.0591419
0.5265     0.0589528
0.52725     0.0589362
0.528     0.0592168
0.52875     0.059142
0.5295     0.0591444
0.53025     0.0590284
0.531     0.0588585
0.53175     0.0586333
0.5325     0.0583219
0.53325     0.0583022
0.534     0.0583705
0.53475     0.0583476
0.5355     0.0584566
0.53625     0.058277
0.537     0.0581417
0.53775     0.0580057
0.5385     0.0577632
0.53925     0.0576617
0.54     0.0576333
0.54075     0.0576862
0.5415     0.0576516
0.54225     0.0576471
0.543     0.0575597
0.54375     0.0576127
0.5445     0.0576069
0.54525     0.0575643
0.546     0.0575322
0.54675     0.0575602
0.5475     0.0574717
0.54825     0.057215
0.549     0.0571964
0.54975     0.057092
0.5505     0.0570767
0.55125     0.0571542
0.552     0.0571655
0.55275     0.0570499
0.5535     0.0568558
0.55425     0.0566153
0.555     0.0565758
0.55575     0.0563604
0.5565     0.0563396
0.55725     0.0565161
0.558     0.0565652
0.55875     0.0564219
0.5595     0.0562256
0.56025     0.0560433
0.561     0.0558286
0.56175     0.055682
0.5625     0.0557223
0.56325     0.0559621
0.564     0.056133
0.56475     0.0562812
0.5655     0.05618
0.56625     0.0559769
0.567     0.0558802
0.56775     0.0554886
0.5685     0.0553453
0.56925     0.0554543
0.57     0.0555839
0.57075     0.055749
0.5715     0.0556554
0.57225     0.0555527
0.573     0.0552545
0.57375     0.0550863
0.5745     0.0549065
0.57525     0.0548752
0.576     0.055008
0.57675     0.0551144
0.5775     0.054974
0.57825     0.0548705
0.579     0.054728
0.57975     0.0544949
0.5805     0.0543646
0.58125     0.0543926
0.582     0.0544046
0.58275     0.0544481
0.5835     0.054535
0.58425     0.054566
0.585     0.0544741
0.58575     0.0544276
0.5865     0.0544059
0.58725     0.0543905
0.588     0.0543714
0.58875     0.0541846
0.5895     0.054071
0.59025     0.0539935
0.591     0.053998
0.59175     0.0538949
0.5925     0.0540604
0.59325     0.054095
0.594     0.0539941
0.59475     0.0539132
0.5955     0.0537326
0.59625     0.0534059
0.597     0.0532656
0.59775     0.0531426
0.5985     0.0533345
0.59925     0.0533602
0.6     0.0534924
0.60075     0.0532939
0.6015     0.0530242
0.60225     0.0527756
0.603     0.0528306
0.60375     0.0528171
0.6045     0.0530247
0.60525     0.0531574
0.606     0.0533541
0.60675     0.0533082
0.6075     0.0529322
0.60825     0.0529254
0.609     0.0526967
0.60975     0.0524558
0.6105     0.0526302
0.61125     0.0528327
0.612     0.0528761
0.61275     0.0530163
0.6135     0.0528263
0.61425     0.0526436
0.615     0.0524138
0.61575     0.0521192
0.6165     0.0520399
0.61725     0.052164
0.618     0.0522549
0.61875     0.0522521
0.6195     0.0521458
0.62025     0.0521174
0.621     0.0519208
0.62175     0.0517873
0.6225     0.0517675
0.62325     0.0518429
0.624     0.0519357
0.62475     0.0519684
0.6255     0.0519287
0.62625     0.0520196
0.627     0.051929
0.62775     0.0518686
0.6285     0.0517683
0.62925     0.0518512
0.63     0.0518377
0.63075     0.0517429
0.6315     0.0517162
0.63225     0.0515993
0.633     0.0516577
0.63375     0.0517274
0.6345     0.0516692
0.63525     0.0517695
0.636     0.0516555
0.63675     0.0513329
0.6375     0.0511256
0.63825     0.0511277
0.639     0.0510497
0.63975     0.0511235
0.6405     0.0512074
0.64125     0.0513969
0.642     0.0514141
0.64275     0.051257
0.6435     0.0510688
0.64425     0.0509316
0.645     0.0508224
0.64575     0.0509528
0.6465     0.051103
0.64725     0.0512272
0.648     0.0512418
0.64875     0.0511697
0.6495     0.0508672
0.65025     0.0508015
0.651     0.0505773
0.65175     0.0505731
0.6525     0.0508337
0.65325     0.0510144
0.654     0.0511071
0.65475     0.0510717
0.6555     0.0507695
0.65625     0.0506537
0.657     0.0503818
0.65775     0.0501722
0.6585     0.0501646
0.65925     0.0503467
0.66     0.0504177
0.66075     0.0504208
0.6615     0.0503935
0.66225     0.0502019
0.663     0.0501148
0.66375     0.0500682
0.6645     0.0500778
0.66525     0.05018
0.666     0.0502696
0.66675     0.0502613
0.6675     0.0502454
0.66825     0.050049
0.669     0.0501209
0.66975     0.0500648
0.6705     0.0501367
0.67125     0.0501625
0.672     0.0501646
0.67275     0.0501605
0.6735     0.0501048
0.67425     0.0499433
0.675     0.0500107
0.67575     0.0500527
0.6765     0.050098
0.67725     0.0499971
0.678     0.049935
0.67875     0.0495773
0.6795     0.0494654
0.68025     0.0494623
0.681     0.0493622
0.68175     0.0495784
0.6825     0.0496961
0.68325     0.0497024
0.684     0.0496806
0.68475     0.0494862
0.6855     0.0492924
0.68625     0.04928
0.687     0.0493635
0.68775     0.0494554
0.6885     0.0496553
0.68925     0.0497344
0.69     0.0496467
0.69075     0.0496335
0.6915     0.0493784
0.69225     0.0493556
0.693     0.0493814
0.69375     0.0494159
0.6945     0.0495579
0.69525     0.0496266
0.696     0.0496426
0.69675     0.0495025
0.6975     0.0492452
0.69825     0.048984
0.699     0.0489194
0.69975     0.0489118
0.7005     0.0490307
0.70125     0.0491772
0.702     0.0492774
0.70275     0.0492347
0.7035     0.0491546
0.70425     0.0490109
0.705     0.0490015
0.70575     0.0489738
0.7065     0.0490011
0.70725     0.0492023
0.708     0.0491774
0.70875     0.0491287
0.7095     0.0491445
0.71025     0.0492837
0.711     0.0491195
0.71175     0.0492132
0.7125     0.0492654
0.71325     0.0491934
0.714     0.0491423
0.71475     0.0490908
0.7155     0.0491137
0.71625     0.0490232
0.717     0.0489759
0.71775     0.0491169
0.7185     0.0489183
0.71925     0.0489059
0.72     0.0488206
0.72075     0.0485432
0.7215     0.0486261
0.72225     0.0485753
0.723     0.0487902
0.72375     0.0489785
0.7245     0.0488759
0.72525     0.0487664
0.726     0.0486945
0.72675     0.0485919
0.7275     0.0483578
0.72825     0.0483659
0.729     0.0486134
0.72975     0.0486807
0.7305     0.0488447
0.73125     0.0489866
0.732     0.0488419
0.73275     0.0486869
0.7335     0.048588
0.73425     0.0484267
0.735     0.0486301
0.73575     0.04871
0.7365     0.0488845
0.73725     0.048821
0.738     0.0487004
0.73875     0.0485964
0.7395     0.0482636
0.74025     0.0482094
0.741     0.0481869
0.74175     0.048314
0.7425     0.0483954
0.74325     0.0484007
0.744     0.0485332
0.74475     0.0483895
0.7455     0.0482737
0.74625     0.0481539
0.747     0.0480953
0.74775     0.0480937
0.7485     0.048144
0.74925     0.0483399
0.75     0.0483407
1
Don`t Show mark
Exponential decrease
0.0480937
0.967363
1000
0.001
449
9
Automatic fit
Reference is not zero
Graph
0.0480937
0.967363
0
Measured value
0.00075
0.75
0
Time (sec)
