# Supplementary material for: Lactone Enolates of Isochroman-3-ones and 2-Coumaranones: Quantification of Their Nucleophilicity in DMSO and Conjugate Additions to Chalcones
Source: J Org Chem. 2024 Apr 30;89(10):6915–28. doi: 10.1021/acs.joc.4c00277 (PMC11110064; doi:10.1021/acs.joc.4c00277)
Supplement: Supplementary file 2 — jo4c00277_si_002.zip [file jo4c00277_si_002.zip › 5+6h coumaranone_dma-Ph/dma-Ph_10equicarbanion.txt]

ProDataTSV

Title: 

Remarks:
#User: SX User
#HV (Absorbance channel): 463.684
#Samples per point: 60
#Sample period: 12.5 us
#Temperature: 19.97 C
#Cell type: Stopped Flow
#Pathlength: 10
Time Stamp : 2023/02/16 14:37:23
The data was saved to file : C:\Users\SX User\Documents\My Data\aija\5-membered-CH-Acid-dma-Ph\dma-Ph_10equicarbanion.txt.


Last Modified: Thu Feb 16 14:38:14 2023 by unknown.

Options:

History: 
User : SX User

Version : SX v.4.5.0.9 Build : Aug 18 2015 12:03:04

DataStore created and initialized for data acquisition.

Time Stamp : Thu Feb 16 14:36:28 2023


----------------------------------------------------


User : SX User

Version : SX v.4.5.0.9 Build : Aug 18 2015 12:03:04

Averaged Traces : 

\..0

\..1

\..2

\..3

\..4

New line :  \..Average::0

Time Stamp : Thu Feb 16 14:37:15 2023


----------------------------------------------------


User : SX User

Version : SX v.4.5.0.9 Build : Aug 18 2015 12:03:04

DataStore created and initialized for data acquisition.

Time Stamp : Thu Feb 16 14:37:23 2023


----------------------------------------------------


Available Dimensions:	2
Time	1000 time points over 0.75s,linear,oversampled,external trigger,pressure hold in operation
Repeat	1 repeats in set., -iter option selected

Available Properties: 	1
Absorbance	

Data:


Absorbance
Time	Repeat
	5	
0.00075	0.966049
0.0015	0.967363
0.00225	0.962292
0.003	0.955279
0.00375	0.947979
0.0045	0.940389
0.00525	0.934064
0.006	0.928776
0.00675	0.922868
0.0075	0.916659
0.00825	0.910279
0.009	0.904267
0.00975	0.899074
0.0105	0.892984
0.01125	0.887076
0.012	0.880999
0.01275	0.875156
0.0135	0.869366
0.01425	0.863195
0.015	0.857669
0.01575	0.851918
0.0165	0.84633
0.01725	0.840915
0.018	0.835744
0.01875	0.830643
0.0195	0.825442
0.02025	0.819856
0.021	0.814326
0.02175	0.809025
0.0225	0.803402
0.02325	0.798129
0.024	0.793089
0.02475	0.78798
0.0255	0.783282
0.02625	0.777958
0.027	0.772575
0.02775	0.767327
0.0285	0.762233
0.02925	0.757326
0.03	0.753118
0.03075	0.748692
0.0315	0.744202
0.03225	0.738892
0.033	0.733549
0.03375	0.728302
0.0345	0.723036
0.03525	0.718578
0.036	0.714337
0.03675	0.710497
0.0375	0.706497
0.03825	0.702248
0.039	0.697175
0.03975	0.69227
0.0405	0.687611
0.04125	0.683268
0.042	0.679039
0.04275	0.674459
0.0435	0.66997
0.04425	0.6657
0.045	0.661057
0.04575	0.656959
0.0465	0.652911
0.04725	0.649266
0.048	0.645287
0.04875	0.641067
0.0495	0.636709
0.05025	0.632272
0.051	0.628348
0.05175	0.624217
0.0525	0.620807
0.05325	0.61716
0.054	0.613245
0.05475	0.609341
0.0555	0.60496
0.05625	0.600963
0.057	0.597199
0.05775	0.59389
0.0585	0.59053
0.05925	0.587174
0.06	0.583543
0.06075	0.58
0.0615	0.575835
0.06225	0.571797
0.063	0.567866
0.06375	0.564475
0.0645	0.561278
0.06525	0.558386
0.066	0.555192
0.06675	0.551768
0.0675	0.548358
0.06825	0.544757
0.069	0.541
0.06975	0.537617
0.0705	0.534681
0.07125	0.531551
0.072	0.528655
0.07275	0.525547
0.0735	0.52223
0.07425	0.518652
0.075	0.515298
0.07575	0.512115
0.0765	0.509417
0.07725	0.506438
0.078	0.503478
0.07875	0.500659
0.0795	0.497506
0.08025	0.494339
0.081	0.491232
0.08175	0.488306
0.0825	0.485361
0.08325	0.482447
0.084	0.47949
0.08475	0.476519
0.0855	0.473626
0.08625	0.470801
0.087	0.468123
0.08775	0.465605
0.0885	0.463005
0.08925	0.460578
0.09	0.457804
0.09075	0.454693
0.0915	0.451706
0.09225	0.449028
0.093	0.446287
0.09375	0.444094
0.0945	0.441734
0.09525	0.439574
0.096	0.436718
0.09675	0.433927
0.0975	0.431227
0.09825	0.428333
0.099	0.425919
0.09975	0.423769
0.1005	0.42177
0.10125	0.41962
0.102	0.417002
0.10275	0.414176
0.1035	0.411175
0.10425	0.408488
0.105	0.406156
0.10575	0.403961
0.1065	0.402344
0.10725	0.400373
0.108	0.398231
0.10875	0.395766
0.1095	0.3932
0.11025	0.390534
0.111	0.388116
0.11175	0.385901
0.1125	0.383904
0.11325	0.382027
0.114	0.380128
0.11475	0.377789
0.1155	0.375616
0.11625	0.373459
0.117	0.371355
0.11775	0.369323
0.1185	0.367286
0.11925	0.365356
0.12	0.363207
0.12075	0.361004
0.1215	0.358907
0.12225	0.356831
0.123	0.354809
0.12375	0.352755
0.1245	0.350884
0.12525	0.348927
0.126	0.346992
0.12675	0.344845
0.1275	0.343193
0.12825	0.34131
0.129	0.339553
0.12975	0.338144
0.1305	0.336255
0.13125	0.334226
0.132	0.332224
0.13275	0.33006
0.1335	0.328227
0.13425	0.326529
0.135	0.325069
0.13575	0.323578
0.1365	0.322363
0.13725	0.32051
0.138	0.318731
0.13875	0.31641
0.1395	0.314573
0.14025	0.312767
0.141	0.3113
0.14175	0.309889
0.1425	0.308606
0.14325	0.307124
0.144	0.305252
0.14475	0.303264
0.1455	0.301242
0.14625	0.29939
0.147	0.298052
0.14775	0.296651
0.1485	0.295558
0.14925	0.294396
0.15	0.29282
0.15075	0.291252
0.1515	0.289046
0.15225	0.287425
0.153	0.285742
0.15375	0.284478
0.1545	0.283309
0.15525	0.282334
0.156	0.281059
0.15675	0.279563
0.1575	0.277936
0.15825	0.276083
0.159	0.274531
0.15975	0.273161
0.1605	0.27177
0.16125	0.270506
0.162	0.269208
0.16275	0.267669
0.1635	0.266288
0.16425	0.264669
0.165	0.263281
0.16575	0.261981
0.1665	0.26071
0.16725	0.259533
0.168	0.258064
0.16875	0.256574
0.1695	0.255345
0.17025	0.254145
0.171	0.253012
0.17175	0.251791
0.1725	0.250527
0.17325	0.249171
0.174	0.247577
0.17475	0.246261
0.1755	0.244883
0.17625	0.244046
0.177	0.243211
0.17775	0.242323
0.1785	0.241343
0.17925	0.239798
0.18	0.238298
0.18075	0.23672
0.1815	0.235334
0.18225	0.234064
0.183	0.233378
0.18375	0.232664
0.1845	0.231616
0.18525	0.230497
0.186	0.228962
0.18675	0.227407
0.1875	0.226083
0.18825	0.224871
0.189	0.22407
0.18975	0.22323
0.1905	0.222646
0.19125	0.221538
0.192	0.220261
0.19275	0.218725
0.1935	0.217314
0.19425	0.216378
0.195	0.215562
0.19575	0.214679
0.1965	0.214161
0.19725	0.21327
0.198	0.212104
0.19875	0.210836
0.1995	0.209602
0.20025	0.208519
0.201	0.207537
0.20175	0.206502
0.2025	0.205555
0.20325	0.204784
0.204	0.203905
0.20475	0.202755
0.2055	0.201816
0.20625	0.200804
0.207	0.199785
0.20775	0.198887
0.2085	0.198079
0.20925	0.196969
0.21	0.196007
0.21075	0.195118
0.2115	0.194216
0.21225	0.193385
0.213	0.192672
0.21375	0.191906
0.2145	0.190902
0.21525	0.189956
0.216	0.188931
0.21675	0.188048
0.2175	0.187428
0.21825	0.186691
0.219	0.186178
0.21975	0.185452
0.2205	0.18447
0.22125	0.183476
0.222	0.182238
0.22275	0.18105
0.2235	0.180326
0.22425	0.179728
0.225	0.179356
0.22575	0.178888
0.2265	0.1781
0.22725	0.177092
0.228	0.176017
0.22875	0.174869
0.2295	0.173933
0.23025	0.173245
0.231	0.172677
0.23175	0.172307
0.2325	0.171834
0.23325	0.171009
0.234	0.170119
0.23475	0.168988
0.2355	0.168107
0.23625	0.167398
0.237	0.166927
0.23775	0.166329
0.2385	0.166009
0.23925	0.165244
0.24	0.164414
0.24075	0.163353
0.2415	0.162338
0.24225	0.161511
0.243	0.160992
0.24375	0.160506
0.2445	0.159921
0.24525	0.159238
0.246	0.15869
0.24675	0.157808
0.2475	0.156906
0.24825	0.156305
0.249	0.155596
0.24975	0.155057
0.2505	0.15437
0.25125	0.153517
0.252	0.152882
0.25275	0.152168
0.2535	0.15164
0.25425	0.151111
0.255	0.150769
0.25575	0.149999
0.2565	0.149378
0.25725	0.148634
0.258	0.147714
0.25875	0.147225
0.2595	0.146806
0.26025	0.14649
0.261	0.146108
0.26175	0.145489
0.2625	0.144624
0.26325	0.143712
0.264	0.142821
0.26475	0.142176
0.2655	0.141806
0.26625	0.141448
0.267	0.141273
0.26775	0.140891
0.2685	0.140145
0.26925	0.139189
0.27	0.13835
0.27075	0.137549
0.2715	0.136944
0.27225	0.136769
0.273	0.136681
0.27375	0.1363
0.2745	0.135812
0.27525	0.135076
0.276	0.134251
0.27675	0.133503
0.2775	0.133038
0.27825	0.132602
0.279	0.13233
0.27975	0.132004
0.2805	0.131607
0.28125	0.131028
0.282	0.130303
0.28275	0.129581
0.2835	0.128907
0.28425	0.128519
0.285	0.128116
0.28575	0.127757
0.2865	0.12736
0.28725	0.126769
0.288	0.126274
0.28875	0.125695
0.2895	0.125216
0.29025	0.12474
0.291	0.124143
0.29175	0.12358
0.2925	0.123151
0.29325	0.122729
0.294	0.122298
0.29475	0.121925
0.2955	0.121624
0.29625	0.121305
0.297	0.120861
0.29775	0.120293
0.2985	0.119701
0.29925	0.119217
0.3	0.118659
0.30075	0.118288
0.3015	0.118042
0.30225	0.117834
0.303	0.117402
0.30375	0.116923
0.3045	0.116287
0.30525	0.115599
0.306	0.115102
0.30675	0.114708
0.3075	0.114526
0.30825	0.114221
0.309	0.113991
0.30975	0.113628
0.3105	0.112972
0.31125	0.112081
0.312	0.111472
0.31275	0.110956
0.3135	0.110717
0.31425	0.110639
0.315	0.110673
0.31575	0.110236
0.3165	0.109815
0.31725	0.109278
0.318	0.108535
0.31875	0.107968
0.3195	0.107683
0.32025	0.107483
0.321	0.107367
0.32175	0.107259
0.3225	0.107024
0.32325	0.106339
0.324	0.105768
0.32475	0.105211
0.3255	0.104808
0.32625	0.10468
0.327	0.104381
0.32775	0.104184
0.3285	0.103748
0.32925	0.103229
0.33	0.102753
0.33075	0.102217
0.3315	0.101872
0.33225	0.101654
0.333	0.101233
0.33375	0.101022
0.3345	0.100689
0.33525	0.100202
0.336	0.100165
0.33675	0.0998442
0.3375	0.0996358
0.33825	0.0992846
0.339	0.098947
0.33975	0.0985139
0.3405	0.0980531
0.34125	0.0974676
0.342	0.0972989
0.34275	0.0971504
0.3435	0.0971382
0.34425	0.0970505
0.345	0.0967746
0.34575	0.0963013
0.3465	0.0957047
0.34725	0.0952348
0.348	0.0947928
0.34875	0.094656
0.3495	0.0946066
0.35025	0.0944808
0.351	0.0943267
0.35175	0.0938512
0.3525	0.0932977
0.35325	0.0926605
0.354	0.0922573
0.35475	0.0919342
0.3555	0.0920455
0.35625	0.0923135
0.357	0.0922091
0.35775	0.0920228
0.3585	0.0913766
0.35925	0.0907176
0.36	0.090339
0.36075	0.0901143
0.3615	0.0899779
0.36225	0.089896
0.363	0.0899431
0.36375	0.0898682
0.3645	0.0895184
0.36525	0.088966
0.366	0.0885213
0.36675	0.0881507
0.3675	0.0880589
0.36825	0.087876
0.369	0.0877093
0.36975	0.0874776
0.3705	0.0871896
0.37125	0.0868984
0.372	0.0865162
0.37275	0.0861001
0.3735	0.0859639
0.37425	0.0858464
0.375	0.0856511
0.37575	0.0853449
0.3765	0.0851409
0.37725	0.0849905
0.378	0.0848393
0.37875	0.084604
0.3795	0.0843353
0.38025	0.0842817
0.381	0.083747
0.38175	0.0835651
0.3825	0.0833701
0.38325	0.0830657
0.384	0.0830037
0.38475	0.0830876
0.3855	0.0830185
0.38625	0.0827747
0.387	0.0824646
0.38775	0.0820638
0.3885	0.081698
0.38925	0.0812961
0.39	0.0811911
0.39075	0.0811095
0.3915	0.0811972
0.39225	0.0808809
0.393	0.0808202
0.39375	0.0804276
0.3945	0.0798885
0.39525	0.0795976
0.396	0.0795213
0.39675	0.0794235
0.3975	0.0794433
0.39825	0.0796451
0.399	0.0794175
0.39975	0.079155
0.4005	0.0786672
0.40125	0.0781915
0.402	0.0778175
0.40275	0.0778608
0.4035	0.0780185
0.40425	0.0781308
0.405	0.0780285
0.40575	0.0780672
0.4065	0.0774852
0.40725	0.0772328
0.408	0.0767227
0.40875	0.0765307
0.4095	0.0764237
0.41025	0.076434
0.411	0.0762478
0.41175	0.07626
0.4125	0.0760012
0.41325	0.0756107
0.414	0.0753483
0.41475	0.0751911
0.4155	0.0750638
0.41625	0.07511
0.417	0.0749195
0.41775	0.0746361
0.4185	0.0745119
0.41925	0.0743246
0.42	0.0743213
0.42075	0.0742087
0.4215	0.074088
0.42225	0.0738454
0.423	0.0737611
0.42375	0.0735475
0.4245	0.0733403
0.42525	0.0732204
0.426	0.073285
0.42675	0.0733135
0.4275	0.0732421
0.42825	0.0730732
0.429	0.0727086
0.42975	0.0722866
0.4305	0.0719559
0.43125	0.071599
0.432	0.0716736
0.43275	0.0718714
0.4335	0.0718655
0.43425	0.0717905
0.435	0.0716256
0.43575	0.0710023
0.4365	0.0706614
0.43725	0.0704414
0.438	0.0706212
0.43875	0.0705302
0.4395	0.0707433
0.44025	0.0707327
0.441	0.0704486
0.44175	0.070115
0.4425	0.0698094
0.44325	0.0695721
0.444	0.0694165
0.44475	0.0695169
0.4455	0.0697564
0.44625	0.0697983
0.447	0.0697626
0.44775	0.0694093
0.4485	0.0690196
0.44925	0.0686349
0.45	0.0685283
0.45075	0.068392
0.4515	0.0683739
0.45225	0.0683684
0.453	0.068281
0.45375	0.0681363
0.4545	0.0679841
0.45525	0.0677224
0.456	0.0674542
0.45675	0.0675266
0.4575	0.0673558
0.45825	0.0672651
0.459	0.067145
0.45975	0.0669488
0.4605	0.0668281
0.46125	0.0667901
0.462	0.0667007
0.46275	0.0667931
0.4635	0.06666
0.46425	0.0665313
0.465	0.0664068
0.46575	0.0662565
0.4665	0.0661357
0.46725	0.0660459
0.468	0.0660308
0.46875	0.066056
0.4695	0.0659964
0.47025	0.0656793
0.471	0.0652689
0.47175	0.0650968
0.4725	0.064917
0.47325	0.064808
0.474	0.0649835
0.47475	0.0650878
0.4755	0.0649077
0.47625	0.0648739
0.477	0.0645796
0.47775	0.0642066
0.4785	0.0639812
0.47925	0.0637698
0.48	0.0639852
0.48075	0.0641331
0.4815	0.0642189
0.48225	0.0642436
0.483	0.0639502
0.48375	0.0638073
0.4845	0.0634728
0.48525	0.0633229
0.486	0.0634169
0.48675	0.063565
0.4875	0.0637011
0.48825	0.0635853
0.489	0.0635876
0.48975	0.0630581
0.4905	0.0628707
0.49125	0.0626528
0.492	0.0625186
0.49275	0.0627596
0.4935	0.0627286
0.49425	0.062665
0.495	0.0626025
0.49575	0.0623605
0.4965	0.0621639
0.49725	0.062089
0.498	0.0619797
0.49875	0.0618274
0.4995	0.0618119
0.50025	0.0618516
0.501	0.0616591
0.50175	0.0616601
0.5025	0.0615638
0.50325	0.0616611
0.504	0.0615985
0.50475	0.0615657
0.5055	0.0615674
0.50625	0.0614465
0.507	0.0613135
0.50775	0.0610721
0.5085	0.0610906
0.50925	0.0609369
0.51	0.0609755
0.51075	0.0610894
0.5115	0.0608924
0.51225	0.0605798
0.513	0.0603805
0.51375	0.0601565
0.5145	0.0601251
0.51525	0.0603371
0.516	0.06054
0.51675	0.0604168
0.5175	0.0601925
0.51825	0.0599648
0.519	0.0595894
0.51975	0.0592888
0.5205	0.0591919
0.52125	0.0594291
0.522	0.0594893
0.52275	0.0597428
0.5235	0.0597304
0.52425	0.059545
0.525	0.0594172
0.52575	0.0591419
0.5265	0.0589528
0.52725	0.0589362
0.528	0.0592168
0.52875	0.059142
0.5295	0.0591444
0.53025	0.0590284
0.531	0.0588585
0.53175	0.0586333
0.5325	0.0583219
0.53325	0.0583022
0.534	0.0583705
0.53475	0.0583476
0.5355	0.0584566
0.53625	0.058277
0.537	0.0581417
0.53775	0.0580057
0.5385	0.0577632
0.53925	0.0576617
0.54	0.0576333
0.54075	0.0576862
0.5415	0.0576516
0.54225	0.0576471
0.543	0.0575597
0.54375	0.0576127
0.5445	0.0576069
0.54525	0.0575643
0.546	0.0575322
0.54675	0.0575602
0.5475	0.0574717
0.54825	0.057215
0.549	0.0571964
0.54975	0.057092
0.5505	0.0570767
0.55125	0.0571542
0.552	0.0571655
0.55275	0.0570499
0.5535	0.0568558
0.55425	0.0566153
0.555	0.0565758
0.55575	0.0563604
0.5565	0.0563396
0.55725	0.0565161
0.558	0.0565652
0.55875	0.0564219
0.5595	0.0562256
0.56025	0.0560433
0.561	0.0558286
0.56175	0.055682
0.5625	0.0557223
0.56325	0.0559621
0.564	0.056133
0.56475	0.0562812
0.5655	0.05618
0.56625	0.0559769
0.567	0.0558802
0.56775	0.0554886
0.5685	0.0553453
0.56925	0.0554543
0.57	0.0555839
0.57075	0.055749
0.5715	0.0556554
0.57225	0.0555527
0.573	0.0552545
0.57375	0.0550863
0.5745	0.0549065
0.57525	0.0548752
0.576	0.055008
0.57675	0.0551144
0.5775	0.054974
0.57825	0.0548705
0.579	0.054728
0.57975	0.0544949
0.5805	0.0543646
0.58125	0.0543926
0.582	0.0544046
0.58275	0.0544481
0.5835	0.054535
0.58425	0.054566
0.585	0.0544741
0.58575	0.0544276
0.5865	0.0544059
0.58725	0.0543905
0.588	0.0543714
0.58875	0.0541846
0.5895	0.054071
0.59025	0.0539935
0.591	0.053998
0.59175	0.0538949
0.5925	0.0540604
0.59325	0.054095
0.594	0.0539941
0.59475	0.0539132
0.5955	0.0537326
0.59625	0.0534059
0.597	0.0532656
0.59775	0.0531426
0.5985	0.0533345
0.59925	0.0533602
0.6	0.0534924
0.60075	0.0532939
0.6015	0.0530242
0.60225	0.0527756
0.603	0.0528306
0.60375	0.0528171
0.6045	0.0530247
0.60525	0.0531574
0.606	0.0533541
0.60675	0.0533082
0.6075	0.0529322
0.60825	0.0529254
0.609	0.0526967
0.60975	0.0524558
0.6105	0.0526302
0.61125	0.0528327
0.612	0.0528761
0.61275	0.0530163
0.6135	0.0528263
0.61425	0.0526436
0.615	0.0524138
0.61575	0.0521192
0.6165	0.0520399
0.61725	0.052164
0.618	0.0522549
0.61875	0.0522521
0.6195	0.0521458
0.62025	0.0521174
0.621	0.0519208
0.62175	0.0517873
0.6225	0.0517675
0.62325	0.0518429
0.624	0.0519357
0.62475	0.0519684
0.6255	0.0519287
0.62625	0.0520196
0.627	0.051929
0.62775	0.0518686
0.6285	0.0517683
0.62925	0.0518512
0.63	0.0518377
0.63075	0.0517429
0.6315	0.0517162
0.63225	0.0515993
0.633	0.0516577
0.63375	0.0517274
0.6345	0.0516692
0.63525	0.0517695
0.636	0.0516555
0.63675	0.0513329
0.6375	0.0511256
0.63825	0.0511277
0.639	0.0510497
0.63975	0.0511235
0.6405	0.0512074
0.64125	0.0513969
0.642	0.0514141
0.64275	0.051257
0.6435	0.0510688
0.64425	0.0509316
0.645	0.0508224
0.64575	0.0509528
0.6465	0.051103
0.64725	0.0512272
0.648	0.0512418
0.64875	0.0511697
0.6495	0.0508672
0.65025	0.0508015
0.651	0.0505773
0.65175	0.0505731
0.6525	0.0508337
0.65325	0.0510144
0.654	0.0511071
0.65475	0.0510717
0.6555	0.0507695
0.65625	0.0506537
0.657	0.0503818
0.65775	0.0501722
0.6585	0.0501646
0.65925	0.0503467
0.66	0.0504177
0.66075	0.0504208
0.6615	0.0503935
0.66225	0.0502019
0.663	0.0501148
0.66375	0.0500682
0.6645	0.0500778
0.66525	0.05018
0.666	0.0502696
0.66675	0.0502613
0.6675	0.0502454
0.66825	0.050049
0.669	0.0501209
0.66975	0.0500648
0.6705	0.0501367
0.67125	0.0501625
0.672	0.0501646
0.67275	0.0501605
0.6735	0.0501048
0.67425	0.0499433
0.675	0.0500107
0.67575	0.0500527
0.6765	0.050098
0.67725	0.0499971
0.678	0.049935
0.67875	0.0495773
0.6795	0.0494654
0.68025	0.0494623
0.681	0.0493622
0.68175	0.0495784
0.6825	0.0496961
0.68325	0.0497024
0.684	0.0496806
0.68475	0.0494862
0.6855	0.0492924
0.68625	0.04928
0.687	0.0493635
0.68775	0.0494554
0.6885	0.0496553
0.68925	0.0497344
0.69	0.0496467
0.69075	0.0496335
0.6915	0.0493784
0.69225	0.0493556
0.693	0.0493814
0.69375	0.0494159
0.6945	0.0495579
0.69525	0.0496266
0.696	0.0496426
0.69675	0.0495025
0.6975	0.0492452
0.69825	0.048984
0.699	0.0489194
0.69975	0.0489118
0.7005	0.0490307
0.70125	0.0491772
0.702	0.0492774
0.70275	0.0492347
0.7035	0.0491546
0.70425	0.0490109
0.705	0.0490015
0.70575	0.0489738
0.7065	0.0490011
0.70725	0.0492023
0.708	0.0491774
0.70875	0.0491287
0.7095	0.0491445
0.71025	0.0492837
0.711	0.0491195
0.71175	0.0492132
0.7125	0.0492654
0.71325	0.0491934
0.714	0.0491423
0.71475	0.0490908
0.7155	0.0491137
0.71625	0.0490232
0.717	0.0489759
0.71775	0.0491169
0.7185	0.0489183
0.71925	0.0489059
0.72	0.0488206
0.72075	0.0485432
0.7215	0.0486261
0.72225	0.0485753
0.723	0.0487902
0.72375	0.0489785
0.7245	0.0488759
0.72525	0.0487664
0.726	0.0486945
0.72675	0.0485919
0.7275	0.0483578
0.72825	0.0483659
0.729	0.0486134
0.72975	0.0486807
0.7305	0.0488447
0.73125	0.0489866
0.732	0.0488419
0.73275	0.0486869
0.7335	0.048588
0.73425	0.0484267
0.735	0.0486301
0.73575	0.04871
0.7365	0.0488845
0.73725	0.048821
0.738	0.0487004
0.73875	0.0485964
0.7395	0.0482636
0.74025	0.0482094
0.741	0.0481869
0.74175	0.048314
0.7425	0.0483954
0.74325	0.0484007
0.744	0.0485332
0.74475	0.0483895
0.7455	0.0482737
0.74625	0.0481539
0.747	0.0480953
0.74775	0.0480937
0.7485	0.048144
0.74925	0.0483399
0.75	0.0483407
