# Supplementary material for: Lactone Enolates of Isochroman-3-ones and 2-Coumaranones: Quantification of Their Nucleophilicity in DMSO and Conjugate Additions to Chalcones
Source: J Org Chem. 2024 Apr 30;89(10):6915–28. doi: 10.1021/acs.joc.4c00277 (PMC11110064; doi:10.1021/acs.joc.4c00277)
Supplement: Supplementary file 2 — jo4c00277_si_002.zip [file jo4c00277_si_002.zip › 5+6h coumaranone_dma-Ph/dma-Ph_20equicarbanion.exp]

*********************************************************
*   File written by ExpoFit V 1.3 (2007 by Dr. Kempf)   *
*********************************************************

Date = 16/02/2023 15:18:52
dma-Ph_20equicarbanion.txt
16/02/2023 14:43:22
Universal ASCII - file data
1000
0.0002     0.956892
0.0004     0.955329
0.0006     0.956083
0.0008     0.952226
0.001     0.94991
0.0012     0.949602
0.0014     0.947205
0.0016     0.942451
0.0018     0.939494
0.002     0.935081
0.0022     0.930585
0.0024     0.924616
0.0026     0.918904
0.0028     0.91322
0.003     0.90624
0.0032     0.900208
0.0034     0.894902
0.0036     0.888675
0.0038     0.883706
0.004     0.878474
0.0042     0.873093
0.0044     0.867363
0.0046     0.862573
0.0048     0.858323
0.005     0.853845
0.0052     0.849392
0.0054     0.844853
0.0056     0.840413
0.0058     0.835553
0.006     0.83111
0.0062     0.826744
0.0064     0.822277
0.0066     0.81784
0.0068     0.813855
0.007     0.808853
0.0072     0.80429
0.0074     0.80032
0.0076     0.796089
0.0078     0.791092
0.008     0.787115
0.0082     0.782653
0.0084     0.778326
0.0086     0.774737
0.0088     0.770889
0.009     0.765939
0.0092     0.762661
0.0094     0.758202
0.0096     0.754419
0.0098     0.750263
0.01     0.746276
0.0102     0.742503
0.0104     0.738667
0.0106     0.734713
0.0108     0.730572
0.011     0.726802
0.0112     0.722857
0.0114     0.718848
0.0116     0.714876
0.0118     0.711077
0.012     0.707586
0.0122     0.703454
0.0124     0.699405
0.0126     0.695657
0.0128     0.692094
0.013     0.688117
0.0132     0.68489
0.0134     0.68069
0.0136     0.676781
0.0138     0.672825
0.014     0.669431
0.0142     0.665982
0.0144     0.662085
0.0146     0.65891
0.0148     0.655025
0.015     0.651224
0.0152     0.647677
0.0154     0.644331
0.0156     0.640661
0.0158     0.637785
0.016     0.633746
0.0162     0.630435
0.0164     0.627126
0.0166     0.62394
0.0168     0.620253
0.017     0.61741
0.0172     0.613707
0.0174     0.610572
0.0176     0.607348
0.0178     0.6038
0.018     0.601091
0.0182     0.597815
0.0184     0.594589
0.0186     0.591958
0.0188     0.588584
0.019     0.585846
0.0192     0.582233
0.0194     0.579574
0.0196     0.576425
0.0198     0.573442
0.02     0.570256
0.0202     0.567545
0.0204     0.564685
0.0206     0.561184
0.0208     0.558611
0.021     0.555849
0.0212     0.552663
0.0214     0.549464
0.0216     0.547127
0.0218     0.544105
0.022     0.541054
0.0222     0.538156
0.0224     0.535629
0.0226     0.53235
0.0228     0.52977
0.023     0.527262
0.0232     0.524503
0.0234     0.521946
0.0236     0.518857
0.0238     0.516687
0.024     0.513494
0.0242     0.510522
0.0244     0.508186
0.0246     0.505618
0.0248     0.503229
0.025     0.500566
0.0252     0.497667
0.0254     0.495157
0.0256     0.492842
0.0258     0.490132
0.026     0.487437
0.0262     0.484738
0.0264     0.481943
0.0266     0.479517
0.0268     0.476647
0.027     0.474653
0.0272     0.471781
0.0274     0.469083
0.0276     0.466317
0.0278     0.463916
0.028     0.461182
0.0282     0.459153
0.0284     0.456709
0.0286     0.454599
0.0288     0.452163
0.029     0.45006
0.0292     0.44775
0.0294     0.44553
0.0296     0.443519
0.0298     0.44154
0.03     0.439336
0.0302     0.437151
0.0304     0.43501
0.0306     0.432859
0.0308     0.430875
0.031     0.42899
0.0312     0.426707
0.0314     0.424304
0.0316     0.422226
0.0318     0.419987
0.032     0.417597
0.0322     0.415567
0.0324     0.4134
0.0326     0.411126
0.0328     0.408834
0.033     0.406459
0.0332     0.404327
0.0334     0.402213
0.0336     0.400166
0.0338     0.397958
0.034     0.396195
0.0342     0.394204
0.0344     0.391849
0.0346     0.389812
0.0348     0.387734
0.035     0.385799
0.0352     0.384101
0.0354     0.381817
0.0356     0.380344
0.0358     0.378253
0.036     0.376577
0.0362     0.374976
0.0364     0.373339
0.0366     0.371578
0.0368     0.369915
0.037     0.36782
0.0372     0.366427
0.0374     0.364601
0.0376     0.362779
0.0378     0.361497
0.038     0.359464
0.0382     0.357586
0.0384     0.355569
0.0386     0.35348
0.0388     0.352018
0.039     0.350065
0.0392     0.348619
0.0394     0.346755
0.0396     0.344913
0.0398     0.343373
0.04     0.341584
0.0402     0.339798
0.0404     0.33812
0.0406     0.336689
0.0408     0.3352
0.041     0.333419
0.0412     0.331895
0.0414     0.330561
0.0416     0.328652
0.0418     0.32697
0.042     0.325602
0.0422     0.323879
0.0424     0.322412
0.0426     0.320556
0.0428     0.319129
0.043     0.317612
0.0432     0.316027
0.0434     0.314618
0.0436     0.312805
0.0438     0.311368
0.044     0.309819
0.0442     0.308131
0.0444     0.306708
0.0446     0.305409
0.0448     0.303718
0.045     0.302309
0.0452     0.300506
0.0454     0.299567
0.0456     0.298034
0.0458     0.29668
0.046     0.29523
0.0462     0.293828
0.0464     0.292392
0.0466     0.291212
0.0468     0.290075
0.047     0.288577
0.0472     0.287322
0.0474     0.285734
0.0476     0.284641
0.0478     0.283292
0.048     0.281785
0.0482     0.280409
0.0484     0.279398
0.0486     0.277607
0.0488     0.276569
0.049     0.275269
0.0492     0.273831
0.0494     0.272594
0.0496     0.271032
0.0498     0.269364
0.05     0.268367
0.0502     0.266952
0.0504     0.266036
0.0506     0.264899
0.0508     0.26341
0.051     0.262221
0.0512     0.261033
0.0514     0.259981
0.0516     0.25901
0.0518     0.257942
0.052     0.25678
0.0522     0.255636
0.0524     0.254628
0.0526     0.253583
0.0528     0.25291
0.053     0.251267
0.0532     0.250267
0.0534     0.249373
0.0536     0.248349
0.0538     0.246977
0.054     0.245827
0.0542     0.244465
0.0544     0.243042
0.0546     0.242291
0.0548     0.241021
0.055     0.239601
0.0552     0.238493
0.0554     0.237058
0.0556     0.236045
0.0558     0.234905
0.056     0.233945
0.0562     0.232771
0.0564     0.231894
0.0566     0.23043
0.0568     0.229784
0.057     0.228992
0.0572     0.227609
0.0574     0.226947
0.0576     0.226181
0.0578     0.225228
0.058     0.22473
0.0582     0.22369
0.0584     0.222938
0.0586     0.221838
0.0588     0.221141
0.059     0.220398
0.0592     0.219441
0.0594     0.218705
0.0596     0.217487
0.0598     0.216379
0.06     0.21564
0.0602     0.214451
0.0604     0.213798
0.0606     0.212938
0.0608     0.21165
0.061     0.211066
0.0612     0.209761
0.0614     0.208884
0.0616     0.207822
0.0618     0.206803
0.062     0.205763
0.0622     0.204827
0.0624     0.203915
0.0626     0.202821
0.0628     0.202092
0.063     0.201241
0.0632     0.200482
0.0634     0.199887
0.0636     0.198905
0.0638     0.198101
0.064     0.197577
0.0642     0.19675
0.0644     0.196111
0.0646     0.195513
0.0648     0.194877
0.065     0.194109
0.0652     0.193289
0.0654     0.192584
0.0656     0.1919
0.0658     0.191087
0.066     0.190358
0.0662     0.189621
0.0664     0.188789
0.0666     0.18795
0.0668     0.186939
0.067     0.185976
0.0672     0.185159
0.0674     0.184554
0.0676     0.183858
0.0678     0.182824
0.068     0.181942
0.0682     0.181366
0.0684     0.180423
0.0686     0.179565
0.0688     0.178963
0.069     0.178226
0.0692     0.17762
0.0694     0.176809
0.0696     0.176155
0.0698     0.175583
0.07     0.174825
0.0702     0.174197
0.0704     0.173807
0.0706     0.173183
0.0708     0.172523
0.071     0.172057
0.0712     0.171519
0.0714     0.170812
0.0716     0.170364
0.0718     0.169646
0.072     0.168824
0.0722     0.168298
0.0724     0.167489
0.0726     0.167101
0.0728     0.166312
0.073     0.165701
0.0732     0.16483
0.0734     0.164106
0.0736     0.163603
0.0738     0.162803
0.074     0.162033
0.0742     0.161674
0.0744     0.160783
0.0746     0.16032
0.0748     0.159755
0.075     0.15902
0.0752     0.158192
0.0754     0.157769
0.0756     0.157099
0.0758     0.156697
0.076     0.155822
0.0762     0.155617
0.0764     0.154946
0.0766     0.154303
0.0768     0.153932
0.077     0.153139
0.0772     0.152963
0.0774     0.152443
0.0776     0.151867
0.0778     0.151219
0.078     0.150737
0.0782     0.150195
0.0784     0.149645
0.0786     0.149329
0.0788     0.148738
0.079     0.147983
0.0792     0.147528
0.0794     0.147005
0.0796     0.146468
0.0798     0.146122
0.08     0.145208
0.0802     0.144772
0.0804     0.144327
0.0806     0.144113
0.0808     0.143416
0.081     0.143076
0.0812     0.142458
0.0814     0.141956
0.0816     0.141568
0.0818     0.141201
0.082     0.140646
0.0822     0.140218
0.0824     0.139685
0.0826     0.139207
0.0828     0.138806
0.083     0.138262
0.0832     0.137882
0.0834     0.137505
0.0836     0.136771
0.0838     0.136384
0.084     0.135719
0.0842     0.135201
0.0844     0.134785
0.0846     0.13439
0.0848     0.133766
0.085     0.133279
0.0852     0.132996
0.0854     0.132346
0.0856     0.13206
0.0858     0.131756
0.086     0.130961
0.0862     0.130701
0.0864     0.130172
0.0866     0.129961
0.0868     0.129453
0.087     0.129363
0.0872     0.128683
0.0874     0.128528
0.0876     0.128212
0.0878     0.128089
0.088     0.127597
0.0882     0.127542
0.0884     0.126978
0.0886     0.126583
0.0888     0.126239
0.089     0.125829
0.0892     0.125711
0.0894     0.12497
0.0896     0.124435
0.0898     0.124128
0.09     0.123456
0.0902     0.12319
0.0904     0.122777
0.0906     0.122185
0.0908     0.121596
0.091     0.12107
0.0912     0.120605
0.0914     0.120626
0.0916     0.120094
0.0918     0.119511
0.092     0.119344
0.0922     0.118916
0.0924     0.118594
0.0926     0.118165
0.0928     0.117975
0.093     0.117785
0.0932     0.117404
0.0934     0.117076
0.0936     0.117023
0.0938     0.116653
0.094     0.116339
0.0942     0.11604
0.0944     0.115734
0.0946     0.115455
0.0948     0.115392
0.095     0.115008
0.0952     0.114526
0.0954     0.11416
0.0956     0.113669
0.0958     0.113328
0.096     0.112916
0.0962     0.112622
0.0964     0.112138
0.0966     0.111879
0.0968     0.111204
0.097     0.110802
0.0972     0.110513
0.0974     0.11008
0.0976     0.109429
0.0978     0.109147
0.098     0.109015
0.0982     0.10847
0.0984     0.108354
0.0986     0.108181
0.0988     0.107872
0.099     0.107852
0.0992     0.107502
0.0994     0.107416
0.0996     0.107035
0.0998     0.107032
0.1     0.106864
0.1002     0.106697
0.1004     0.106561
0.1006     0.106252
0.1008     0.105984
0.101     0.106025
0.1012     0.105409
0.1014     0.105197
0.1016     0.104919
0.1018     0.104798
0.102     0.104217
0.1022     0.103941
0.1024     0.103641
0.1026     0.103202
0.1028     0.102851
0.103     0.102433
0.1032     0.102086
0.1034     0.101644
0.1036     0.101143
0.1038     0.101062
0.104     0.10068
0.1042     0.10021
0.1044     0.099979
0.1046     0.10004
0.1048     0.0997842
0.105     0.0994221
0.1052     0.0994288
0.1054     0.0994207
0.1056     0.0989578
0.1058     0.0991161
0.106     0.0988106
0.1062     0.0986778
0.1064     0.0985946
0.1066     0.0983803
0.1068     0.098274
0.107     0.0982
0.1072     0.0977732
0.1074     0.0974601
0.1076     0.0973345
0.1078     0.0972807
0.108     0.0969958
0.1082     0.09661
0.1084     0.0964416
0.1086     0.0961789
0.1088     0.0956644
0.109     0.0954208
0.1092     0.0951966
0.1094     0.0948862
0.1096     0.0943767
0.1098     0.0940656
0.11     0.0939111
0.1102     0.0936501
0.1104     0.0935786
0.1106     0.0931639
0.1108     0.0930258
0.111     0.0927062
0.1112     0.0927411
0.1114     0.0925278
0.1116     0.0921615
0.1118     0.092254
0.112     0.0920471
0.1122     0.0918908
0.1124     0.0916233
0.1126     0.0916539
0.1128     0.0915065
0.113     0.0914268
0.1132     0.091156
0.1134     0.0910337
0.1136     0.0908063
0.1138     0.0905902
0.114     0.090296
0.1142     0.0901868
0.1144     0.089757
0.1146     0.0894735
0.1148     0.0893378
0.115     0.089299
0.1152     0.0890101
0.1154     0.0886487
0.1156     0.0884767
0.1158     0.0882987
0.116     0.0879276
0.1162     0.0876334
0.1164     0.0878587
0.1166     0.0875592
0.1168     0.0873391
0.117     0.0871208
0.1172     0.0870861
0.1174     0.0868528
0.1176     0.0865452
0.1178     0.0865839
0.118     0.0863657
0.1182     0.0861534
0.1184     0.0858883
0.1186     0.0861413
0.1188     0.0859546
0.119     0.0858578
0.1192     0.0854072
0.1194     0.0854807
0.1196     0.0853411
0.1198     0.0849293
0.12     0.084733
0.1202     0.0847292
0.1204     0.0846324
0.1206     0.0842352
0.1208     0.0840614
0.121     0.0839938
0.1212     0.0840509
0.1214     0.0834425
0.1216     0.0833473
0.1218     0.0833887
0.122     0.0835015
0.1222     0.0831437
0.1224     0.0829881
0.1226     0.0828635
0.1228     0.0826335
0.123     0.0826364
0.1232     0.0825063
0.1234     0.0822779
0.1236     0.0821243
0.1238     0.0821469
0.124     0.0819048
0.1242     0.0818971
0.1244     0.0816571
0.1246     0.081236
0.1248     0.0812647
0.125     0.0809403
0.1252     0.0806022
0.1254     0.0807188
0.1256     0.0804786
0.1258     0.0802473
0.126     0.0798728
0.1262     0.0798893
0.1264     0.0796896
0.1266     0.0795248
0.1268     0.0795726
0.127     0.0795858
0.1272     0.0792868
0.1274     0.0792495
0.1276     0.0791487
0.1278     0.0791387
0.128     0.0787571
0.1282     0.0788517
0.1284     0.0790351
0.1286     0.0787539
0.1288     0.0787001
0.129     0.0786963
0.1292     0.0786818
0.1294     0.0784546
0.1296     0.0785316
0.1298     0.0784418
0.13     0.078381
0.1302     0.0783095
0.1304     0.0781555
0.1306     0.0778697
0.1308     0.0778437
0.131     0.0774967
0.1312     0.0773368
0.1314     0.077175
0.1316     0.0770775
0.1318     0.0768469
0.132     0.076478
0.1322     0.0765749
0.1324     0.0760178
0.1326     0.0757825
0.1328     0.0758896
0.133     0.075882
0.1332     0.0755842
0.1334     0.0755822
0.1336     0.0753274
0.1338     0.0753632
0.134     0.0753334
0.1342     0.0751829
0.1344     0.0752746
0.1346     0.0752682
0.1348     0.0752361
0.135     0.0750765
0.1352     0.075253
0.1354     0.0752016
0.1356     0.0752221
0.1358     0.0750851
0.136     0.0748136
0.1362     0.0749999
0.1364     0.0749746
0.1366     0.0748336
0.1368     0.0745874
0.137     0.0746447
0.1372     0.0743563
0.1374     0.074087
0.1376     0.0739752
0.1378     0.0737442
0.138     0.0735545
0.1382     0.0732782
0.1384     0.073169
0.1386     0.0729483
0.1388     0.0729111
0.139     0.0728164
0.1392     0.0728588
0.1394     0.0725379
0.1396     0.0726508
0.1398     0.072367
0.14     0.0725767
0.1402     0.0722897
0.1404     0.0721806
0.1406     0.0723112
0.1408     0.0723307
0.141     0.0722517
0.1412     0.0724282
0.1414     0.0724215
0.1416     0.0724245
0.1418     0.0722811
0.142     0.0722981
0.1422     0.0723586
0.1424     0.0724003
0.1426     0.0724493
0.1428     0.0720805
0.143     0.0719509
0.1432     0.0719362
0.1434     0.0717394
0.1436     0.0716881
0.1438     0.0714459
0.144     0.0712709
0.1442     0.0711899
0.1444     0.0707136
0.1446     0.0704178
0.1448     0.0706795
0.145     0.0704607
0.1452     0.0702258
0.1454     0.0701559
0.1456     0.0698545
0.1458     0.0700579
0.146     0.0698075
0.1462     0.069547
0.1464     0.0698202
0.1466     0.0698387
0.1468     0.0695339
0.147     0.0696059
0.1472     0.0696473
0.1474     0.0698573
0.1476     0.0697776
0.1478     0.0697607
0.148     0.0697475
0.1482     0.0699698
0.1484     0.0700364
0.1486     0.0699423
0.1488     0.0696529
0.149     0.0698148
0.1492     0.0698519
0.1494     0.069547
0.1496     0.0697655
0.1498     0.0694905
0.15     0.0695075
0.1502     0.0693657
0.1504     0.0692004
0.1506     0.0690977
0.1508     0.0689821
0.151     0.0686055
0.1512     0.0685502
0.1514     0.0682196
0.1516     0.0682833
0.1518     0.0679692
0.152     0.0678111
0.1522     0.0677083
0.1524     0.0678283
0.1526     0.0676252
0.1528     0.0676189
0.153     0.0678654
0.1532     0.0675762
0.1534     0.0675469
0.1536     0.0676649
0.1538     0.0676228
0.154     0.0675144
0.1542     0.0676021
0.1544     0.0677362
0.1546     0.0677143
0.1548     0.0674134
0.155     0.0677906
0.1552     0.067581
0.1554     0.0675227
0.1556     0.0676575
0.1558     0.0675079
0.156     0.0674107
0.1562     0.0672498
0.1564     0.0673191
0.1566     0.0673697
0.1568     0.0670098
0.157     0.0670379
0.1572     0.0668345
0.1574     0.066636
0.1576     0.0666476
0.1578     0.06646
0.158     0.0664352
0.1582     0.0662547
0.1584     0.0662801
0.1586     0.0660377
0.1588     0.0661008
0.159     0.0660878
0.1592     0.0662059
0.1594     0.0661578
0.1596     0.0661645
0.1598     0.0660285
0.16     0.0659861
0.1602     0.0659179
0.1604     0.0659914
0.1606     0.0659386
0.1608     0.0659551
0.161     0.066014
0.1612     0.0659706
0.1614     0.0657848
0.1616     0.0657021
0.1618     0.0660512
0.162     0.0658201
0.1622     0.065636
0.1624     0.0656678
0.1626     0.0656572
0.1628     0.0654015
0.163     0.0655114
0.1632     0.0653172
0.1634     0.0651248
0.1636     0.0652127
0.1638     0.0651103
0.164     0.0650312
0.1642     0.0649992
0.1644     0.0647864
0.1646     0.0647309
0.1648     0.0649672
0.165     0.0648589
0.1652     0.0648381
0.1654     0.0647741
0.1656     0.0646572
0.1658     0.0647939
0.166     0.0644827
0.1662     0.0645442
0.1664     0.0645156
0.1666     0.0644742
0.1668     0.0644541
0.167     0.064487
0.1672     0.0644691
0.1674     0.064457
0.1676     0.0641283
0.1678     0.064335
0.168     0.064165
0.1682     0.0640798
0.1684     0.0639989
0.1686     0.0639925
0.1688     0.0639956
0.169     0.0638675
0.1692     0.0639264
0.1694     0.063913
0.1696     0.0638101
0.1698     0.0637721
0.17     0.0639412
0.1702     0.0637903
0.1704     0.0637746
0.1706     0.0639842
0.1708     0.0639825
0.171     0.0640463
0.1712     0.0640228
0.1714     0.0641494
0.1716     0.0637049
0.1718     0.0637398
0.172     0.063767
0.1722     0.0637851
0.1724     0.0636773
0.1726     0.0634109
0.1728     0.0635852
0.173     0.0631854
0.1732     0.063352
0.1734     0.0630597
0.1736     0.0629341
0.1738     0.0628466
0.174     0.0627639
0.1742     0.0627626
0.1744     0.0625548
0.1746     0.0625385
0.1748     0.0624344
0.175     0.062429
0.1752     0.0624271
0.1754     0.0624727
0.1756     0.0623464
0.1758     0.0626041
0.176     0.062522
0.1762     0.0624258
0.1764     0.0628088
0.1766     0.062711
0.1768     0.0629431
0.177     0.0629076
0.1772     0.0629027
0.1774     0.0628542
0.1776     0.0628505
0.1778     0.0627715
0.178     0.0628818
0.1782     0.0628267
0.1784     0.0627508
0.1786     0.0626611
0.1788     0.0625104
0.179     0.0623806
0.1792     0.0624149
0.1794     0.0621491
0.1796     0.0620577
0.1798     0.0618748
0.18     0.0617638
0.1802     0.061726
0.1804     0.061472
0.1806     0.0615264
0.1808     0.0612541
0.181     0.0611297
0.1812     0.0613533
0.1814     0.0615573
0.1816     0.0613823
0.1818     0.0613535
0.182     0.061313
0.1822     0.0615372
0.1824     0.0615104
0.1826     0.0615741
0.1828     0.0616818
0.183     0.0617413
0.1832     0.0620538
0.1834     0.0618899
0.1836     0.0620103
0.1838     0.0620444
0.184     0.0619834
0.1842     0.0618187
0.1844     0.0619783
0.1846     0.061909
0.1848     0.0617425
0.185     0.061694
0.1852     0.0615401
0.1854     0.0615192
0.1856     0.0611759
0.1858     0.0611078
0.186     0.0611995
0.1862     0.0610028
0.1864     0.0606233
0.1866     0.0609103
0.1868     0.0606564
0.187     0.0604568
0.1872     0.0605465
0.1874     0.0604211
0.1876     0.0605999
0.1878     0.0607167
0.188     0.0605639
0.1882     0.0604671
0.1884     0.0606906
0.1886     0.0607795
0.1888     0.0608194
0.189     0.0610328
0.1892     0.0610608
0.1894     0.0612209
0.1896     0.061336
0.1898     0.0613165
0.19     0.0612334
0.1902     0.0610984
0.1904     0.0612945
0.1906     0.0612841
0.1908     0.0610548
0.191     0.0610201
0.1912     0.0609226
0.1914     0.0610114
0.1916     0.0606792
0.1918     0.0607478
0.192     0.0605527
0.1922     0.0602906
0.1924     0.0602786
0.1926     0.0600045
0.1928     0.0598862
0.193     0.0599769
0.1932     0.0599247
0.1934     0.059705
0.1936     0.0595509
0.1938     0.0598695
0.194     0.0595724
0.1942     0.0596663
0.1944     0.0598054
0.1946     0.0597934
0.1948     0.0597745
0.195     0.0599797
0.1952     0.0599772
0.1954     0.0599646
0.1956     0.060046
0.1958     0.0600199
0.196     0.0601748
0.1962     0.0602108
0.1964     0.060277
0.1966     0.060035
0.1968     0.0601841
0.197     0.0599666
0.1972     0.0598339
0.1974     0.059867
0.1976     0.0600544
0.1978     0.0598685
0.198     0.0597423
0.1982     0.0598775
0.1984     0.0598049
0.1986     0.0595574
0.1988     0.0595517
0.199     0.0594231
0.1992     0.0595012
0.1994     0.0591173
0.1996     0.0594074
0.1998     0.0594129
0.2     0.0594938
1
Don`t Show mark
Exponential decrease
0.0591173
0.956892
1000
0.001
736
14
Automatic fit
Reference is not zero
Graph
0.0591173
0.956892
0
Measured value
0.0002
0.2
0
Time (sec)
