# Supplementary material for: Lactone Enolates of Isochroman-3-ones and 2-Coumaranones: Quantification of Their Nucleophilicity in DMSO and Conjugate Additions to Chalcones
Source: J Org Chem. 2024 Apr 30;89(10):6915–28. doi: 10.1021/acs.joc.4c00277 (PMC11110064; doi:10.1021/acs.joc.4c00277)
Supplement: Supplementary file 2 — jo4c00277_si_002.zip [file jo4c00277_si_002.zip › 5+6h coumaranone_dma-Ph/dma-Ph_20equicarbanion.txt]

ProDataTSV

Title: 

Remarks:
#User: SX User
#HV (Absorbance channel): 463.684
#Samples per point: 16
#Sample period: 12.5 us
#Temperature: 19.92 C
#Cell type: Stopped Flow
#Pathlength: 10
Time Stamp : 2023/02/16 14:43:00
The data was saved to file : C:\Users\SX User\Documents\My Data\aija\5-membered-CH-Acid-dma-Ph\dma-Ph_20equicarbanion.txt.


Last Modified: Thu Feb 16 14:43:20 2023 by unknown.

Options:

History: 
User : SX User

Version : SX v.4.5.0.9 Build : Aug 18 2015 12:03:04

DataStore created and initialized for data acquisition.

Time Stamp : Thu Feb 16 14:42:21 2023


----------------------------------------------------


User : SX User

Version : SX v.4.5.0.9 Build : Aug 18 2015 12:03:04

Averaged Traces : 

\..0

\..1

\..2

\..3

\..4

New line :  \..Average::0

Time Stamp : Thu Feb 16 14:42:55 2023


----------------------------------------------------


User : SX User

Version : SX v.4.5.0.9 Build : Aug 18 2015 12:03:04

DataStore created and initialized for data acquisition.

Time Stamp : Thu Feb 16 14:43:00 2023


----------------------------------------------------


Available Dimensions:	2
Time	1000 time points over 0.2s,linear,oversampled,external trigger,pressure hold in operation
Repeat	1 repeats in set., -iter option selected

Available Properties: 	1
Absorbance	

Data:


Absorbance
Time	Repeat
	5	
0.0002	0.956892
0.0004	0.955329
0.0006	0.956083
0.0008	0.952226
0.001	0.94991
0.0012	0.949602
0.0014	0.947205
0.0016	0.942451
0.0018	0.939494
0.002	0.935081
0.0022	0.930585
0.0024	0.924616
0.0026	0.918904
0.0028	0.91322
0.003	0.90624
0.0032	0.900208
0.0034	0.894902
0.0036	0.888675
0.0038	0.883706
0.004	0.878474
0.0042	0.873093
0.0044	0.867363
0.0046	0.862573
0.0048	0.858323
0.005	0.853845
0.0052	0.849392
0.0054	0.844853
0.0056	0.840413
0.0058	0.835553
0.006	0.83111
0.0062	0.826744
0.0064	0.822277
0.0066	0.81784
0.0068	0.813855
0.007	0.808853
0.0072	0.80429
0.0074	0.80032
0.0076	0.796089
0.0078	0.791092
0.008	0.787115
0.0082	0.782653
0.0084	0.778326
0.0086	0.774737
0.0088	0.770889
0.009	0.765939
0.0092	0.762661
0.0094	0.758202
0.0096	0.754419
0.0098	0.750263
0.01	0.746276
0.0102	0.742503
0.0104	0.738667
0.0106	0.734713
0.0108	0.730572
0.011	0.726802
0.0112	0.722857
0.0114	0.718848
0.0116	0.714876
0.0118	0.711077
0.012	0.707586
0.0122	0.703454
0.0124	0.699405
0.0126	0.695657
0.0128	0.692094
0.013	0.688117
0.0132	0.68489
0.0134	0.68069
0.0136	0.676781
0.0138	0.672825
0.014	0.669431
0.0142	0.665982
0.0144	0.662085
0.0146	0.65891
0.0148	0.655025
0.015	0.651224
0.0152	0.647677
0.0154	0.644331
0.0156	0.640661
0.0158	0.637785
0.016	0.633746
0.0162	0.630435
0.0164	0.627126
0.0166	0.62394
0.0168	0.620253
0.017	0.61741
0.0172	0.613707
0.0174	0.610572
0.0176	0.607348
0.0178	0.6038
0.018	0.601091
0.0182	0.597815
0.0184	0.594589
0.0186	0.591958
0.0188	0.588584
0.019	0.585846
0.0192	0.582233
0.0194	0.579574
0.0196	0.576425
0.0198	0.573442
0.02	0.570256
0.0202	0.567545
0.0204	0.564685
0.0206	0.561184
0.0208	0.558611
0.021	0.555849
0.0212	0.552663
0.0214	0.549464
0.0216	0.547127
0.0218	0.544105
0.022	0.541054
0.0222	0.538156
0.0224	0.535629
0.0226	0.53235
0.0228	0.52977
0.023	0.527262
0.0232	0.524503
0.0234	0.521946
0.0236	0.518857
0.0238	0.516687
0.024	0.513494
0.0242	0.510522
0.0244	0.508186
0.0246	0.505618
0.0248	0.503229
0.025	0.500566
0.0252	0.497667
0.0254	0.495157
0.0256	0.492842
0.0258	0.490132
0.026	0.487437
0.0262	0.484738
0.0264	0.481943
0.0266	0.479517
0.0268	0.476647
0.027	0.474653
0.0272	0.471781
0.0274	0.469083
0.0276	0.466317
0.0278	0.463916
0.028	0.461182
0.0282	0.459153
0.0284	0.456709
0.0286	0.454599
0.0288	0.452163
0.029	0.45006
0.0292	0.44775
0.0294	0.44553
0.0296	0.443519
0.0298	0.44154
0.03	0.439336
0.0302	0.437151
0.0304	0.43501
0.0306	0.432859
0.0308	0.430875
0.031	0.42899
0.0312	0.426707
0.0314	0.424304
0.0316	0.422226
0.0318	0.419987
0.032	0.417597
0.0322	0.415567
0.0324	0.4134
0.0326	0.411126
0.0328	0.408834
0.033	0.406459
0.0332	0.404327
0.0334	0.402213
0.0336	0.400166
0.0338	0.397958
0.034	0.396195
0.0342	0.394204
0.0344	0.391849
0.0346	0.389812
0.0348	0.387734
0.035	0.385799
0.0352	0.384101
0.0354	0.381817
0.0356	0.380344
0.0358	0.378253
0.036	0.376577
0.0362	0.374976
0.0364	0.373339
0.0366	0.371578
0.0368	0.369915
0.037	0.36782
0.0372	0.366427
0.0374	0.364601
0.0376	0.362779
0.0378	0.361497
0.038	0.359464
0.0382	0.357586
0.0384	0.355569
0.0386	0.35348
0.0388	0.352018
0.039	0.350065
0.0392	0.348619
0.0394	0.346755
0.0396	0.344913
0.0398	0.343373
0.04	0.341584
0.0402	0.339798
0.0404	0.33812
0.0406	0.336689
0.0408	0.3352
0.041	0.333419
0.0412	0.331895
0.0414	0.330561
0.0416	0.328652
0.0418	0.32697
0.042	0.325602
0.0422	0.323879
0.0424	0.322412
0.0426	0.320556
0.0428	0.319129
0.043	0.317612
0.0432	0.316027
0.0434	0.314618
0.0436	0.312805
0.0438	0.311368
0.044	0.309819
0.0442	0.308131
0.0444	0.306708
0.0446	0.305409
0.0448	0.303718
0.045	0.302309
0.0452	0.300506
0.0454	0.299567
0.0456	0.298034
0.0458	0.29668
0.046	0.29523
0.0462	0.293828
0.0464	0.292392
0.0466	0.291212
0.0468	0.290075
0.047	0.288577
0.0472	0.287322
0.0474	0.285734
0.0476	0.284641
0.0478	0.283292
0.048	0.281785
0.0482	0.280409
0.0484	0.279398
0.0486	0.277607
0.0488	0.276569
0.049	0.275269
0.0492	0.273831
0.0494	0.272594
0.0496	0.271032
0.0498	0.269364
0.05	0.268367
0.0502	0.266952
0.0504	0.266036
0.0506	0.264899
0.0508	0.26341
0.051	0.262221
0.0512	0.261033
0.0514	0.259981
0.0516	0.25901
0.0518	0.257942
0.052	0.25678
0.0522	0.255636
0.0524	0.254628
0.0526	0.253583
0.0528	0.25291
0.053	0.251267
0.0532	0.250267
0.0534	0.249373
0.0536	0.248349
0.0538	0.246977
0.054	0.245827
0.0542	0.244465
0.0544	0.243042
0.0546	0.242291
0.0548	0.241021
0.055	0.239601
0.0552	0.238493
0.0554	0.237058
0.0556	0.236045
0.0558	0.234905
0.056	0.233945
0.0562	0.232771
0.0564	0.231894
0.0566	0.23043
0.0568	0.229784
0.057	0.228992
0.0572	0.227609
0.0574	0.226947
0.0576	0.226181
0.0578	0.225228
0.058	0.22473
0.0582	0.22369
0.0584	0.222938
0.0586	0.221838
0.0588	0.221141
0.059	0.220398
0.0592	0.219441
0.0594	0.218705
0.0596	0.217487
0.0598	0.216379
0.06	0.21564
0.0602	0.214451
0.0604	0.213798
0.0606	0.212938
0.0608	0.21165
0.061	0.211066
0.0612	0.209761
0.0614	0.208884
0.0616	0.207822
0.0618	0.206803
0.062	0.205763
0.0622	0.204827
0.0624	0.203915
0.0626	0.202821
0.0628	0.202092
0.063	0.201241
0.0632	0.200482
0.0634	0.199887
0.0636	0.198905
0.0638	0.198101
0.064	0.197577
0.0642	0.19675
0.0644	0.196111
0.0646	0.195513
0.0648	0.194877
0.065	0.194109
0.0652	0.193289
0.0654	0.192584
0.0656	0.1919
0.0658	0.191087
0.066	0.190358
0.0662	0.189621
0.0664	0.188789
0.0666	0.18795
0.0668	0.186939
0.067	0.185976
0.0672	0.185159
0.0674	0.184554
0.0676	0.183858
0.0678	0.182824
0.068	0.181942
0.0682	0.181366
0.0684	0.180423
0.0686	0.179565
0.0688	0.178963
0.069	0.178226
0.0692	0.17762
0.0694	0.176809
0.0696	0.176155
0.0698	0.175583
0.07	0.174825
0.0702	0.174197
0.0704	0.173807
0.0706	0.173183
0.0708	0.172523
0.071	0.172057
0.0712	0.171519
0.0714	0.170812
0.0716	0.170364
0.0718	0.169646
0.072	0.168824
0.0722	0.168298
0.0724	0.167489
0.0726	0.167101
0.0728	0.166312
0.073	0.165701
0.0732	0.16483
0.0734	0.164106
0.0736	0.163603
0.0738	0.162803
0.074	0.162033
0.0742	0.161674
0.0744	0.160783
0.0746	0.16032
0.0748	0.159755
0.075	0.15902
0.0752	0.158192
0.0754	0.157769
0.0756	0.157099
0.0758	0.156697
0.076	0.155822
0.0762	0.155617
0.0764	0.154946
0.0766	0.154303
0.0768	0.153932
0.077	0.153139
0.0772	0.152963
0.0774	0.152443
0.0776	0.151867
0.0778	0.151219
0.078	0.150737
0.0782	0.150195
0.0784	0.149645
0.0786	0.149329
0.0788	0.148738
0.079	0.147983
0.0792	0.147528
0.0794	0.147005
0.0796	0.146468
0.0798	0.146122
0.08	0.145208
0.0802	0.144772
0.0804	0.144327
0.0806	0.144113
0.0808	0.143416
0.081	0.143076
0.0812	0.142458
0.0814	0.141956
0.0816	0.141568
0.0818	0.141201
0.082	0.140646
0.0822	0.140218
0.0824	0.139685
0.0826	0.139207
0.0828	0.138806
0.083	0.138262
0.0832	0.137882
0.0834	0.137505
0.0836	0.136771
0.0838	0.136384
0.084	0.135719
0.0842	0.135201
0.0844	0.134785
0.0846	0.13439
0.0848	0.133766
0.085	0.133279
0.0852	0.132996
0.0854	0.132346
0.0856	0.13206
0.0858	0.131756
0.086	0.130961
0.0862	0.130701
0.0864	0.130172
0.0866	0.129961
0.0868	0.129453
0.087	0.129363
0.0872	0.128683
0.0874	0.128528
0.0876	0.128212
0.0878	0.128089
0.088	0.127597
0.0882	0.127542
0.0884	0.126978
0.0886	0.126583
0.0888	0.126239
0.089	0.125829
0.0892	0.125711
0.0894	0.12497
0.0896	0.124435
0.0898	0.124128
0.09	0.123456
0.0902	0.12319
0.0904	0.122777
0.0906	0.122185
0.0908	0.121596
0.091	0.12107
0.0912	0.120605
0.0914	0.120626
0.0916	0.120094
0.0918	0.119511
0.092	0.119344
0.0922	0.118916
0.0924	0.118594
0.0926	0.118165
0.0928	0.117975
0.093	0.117785
0.0932	0.117404
0.0934	0.117076
0.0936	0.117023
0.0938	0.116653
0.094	0.116339
0.0942	0.11604
0.0944	0.115734
0.0946	0.115455
0.0948	0.115392
0.095	0.115008
0.0952	0.114526
0.0954	0.11416
0.0956	0.113669
0.0958	0.113328
0.096	0.112916
0.0962	0.112622
0.0964	0.112138
0.0966	0.111879
0.0968	0.111204
0.097	0.110802
0.0972	0.110513
0.0974	0.11008
0.0976	0.109429
0.0978	0.109147
0.098	0.109015
0.0982	0.10847
0.0984	0.108354
0.0986	0.108181
0.0988	0.107872
0.099	0.107852
0.0992	0.107502
0.0994	0.107416
0.0996	0.107035
0.0998	0.107032
0.1	0.106864
0.1002	0.106697
0.1004	0.106561
0.1006	0.106252
0.1008	0.105984
0.101	0.106025
0.1012	0.105409
0.1014	0.105197
0.1016	0.104919
0.1018	0.104798
0.102	0.104217
0.1022	0.103941
0.1024	0.103641
0.1026	0.103202
0.1028	0.102851
0.103	0.102433
0.1032	0.102086
0.1034	0.101644
0.1036	0.101143
0.1038	0.101062
0.104	0.10068
0.1042	0.10021
0.1044	0.099979
0.1046	0.10004
0.1048	0.0997842
0.105	0.0994221
0.1052	0.0994288
0.1054	0.0994207
0.1056	0.0989578
0.1058	0.0991161
0.106	0.0988106
0.1062	0.0986778
0.1064	0.0985946
0.1066	0.0983803
0.1068	0.098274
0.107	0.0982
0.1072	0.0977732
0.1074	0.0974601
0.1076	0.0973345
0.1078	0.0972807
0.108	0.0969958
0.1082	0.09661
0.1084	0.0964416
0.1086	0.0961789
0.1088	0.0956644
0.109	0.0954208
0.1092	0.0951966
0.1094	0.0948862
0.1096	0.0943767
0.1098	0.0940656
0.11	0.0939111
0.1102	0.0936501
0.1104	0.0935786
0.1106	0.0931639
0.1108	0.0930258
0.111	0.0927062
0.1112	0.0927411
0.1114	0.0925278
0.1116	0.0921615
0.1118	0.092254
0.112	0.0920471
0.1122	0.0918908
0.1124	0.0916233
0.1126	0.0916539
0.1128	0.0915065
0.113	0.0914268
0.1132	0.091156
0.1134	0.0910337
0.1136	0.0908063
0.1138	0.0905902
0.114	0.090296
0.1142	0.0901868
0.1144	0.089757
0.1146	0.0894735
0.1148	0.0893378
0.115	0.089299
0.1152	0.0890101
0.1154	0.0886487
0.1156	0.0884767
0.1158	0.0882987
0.116	0.0879276
0.1162	0.0876334
0.1164	0.0878587
0.1166	0.0875592
0.1168	0.0873391
0.117	0.0871208
0.1172	0.0870861
0.1174	0.0868528
0.1176	0.0865452
0.1178	0.0865839
0.118	0.0863657
0.1182	0.0861534
0.1184	0.0858883
0.1186	0.0861413
0.1188	0.0859546
0.119	0.0858578
0.1192	0.0854072
0.1194	0.0854807
0.1196	0.0853411
0.1198	0.0849293
0.12	0.084733
0.1202	0.0847292
0.1204	0.0846324
0.1206	0.0842352
0.1208	0.0840614
0.121	0.0839938
0.1212	0.0840509
0.1214	0.0834425
0.1216	0.0833473
0.1218	0.0833887
0.122	0.0835015
0.1222	0.0831437
0.1224	0.0829881
0.1226	0.0828635
0.1228	0.0826335
0.123	0.0826364
0.1232	0.0825063
0.1234	0.0822779
0.1236	0.0821243
0.1238	0.0821469
0.124	0.0819048
0.1242	0.0818971
0.1244	0.0816571
0.1246	0.081236
0.1248	0.0812647
0.125	0.0809403
0.1252	0.0806022
0.1254	0.0807188
0.1256	0.0804786
0.1258	0.0802473
0.126	0.0798728
0.1262	0.0798893
0.1264	0.0796896
0.1266	0.0795248
0.1268	0.0795726
0.127	0.0795858
0.1272	0.0792868
0.1274	0.0792495
0.1276	0.0791487
0.1278	0.0791387
0.128	0.0787571
0.1282	0.0788517
0.1284	0.0790351
0.1286	0.0787539
0.1288	0.0787001
0.129	0.0786963
0.1292	0.0786818
0.1294	0.0784546
0.1296	0.0785316
0.1298	0.0784418
0.13	0.078381
0.1302	0.0783095
0.1304	0.0781555
0.1306	0.0778697
0.1308	0.0778437
0.131	0.0774967
0.1312	0.0773368
0.1314	0.077175
0.1316	0.0770775
0.1318	0.0768469
0.132	0.076478
0.1322	0.0765749
0.1324	0.0760178
0.1326	0.0757825
0.1328	0.0758896
0.133	0.075882
0.1332	0.0755842
0.1334	0.0755822
0.1336	0.0753274
0.1338	0.0753632
0.134	0.0753334
0.1342	0.0751829
0.1344	0.0752746
0.1346	0.0752682
0.1348	0.0752361
0.135	0.0750765
0.1352	0.075253
0.1354	0.0752016
0.1356	0.0752221
0.1358	0.0750851
0.136	0.0748136
0.1362	0.0749999
0.1364	0.0749746
0.1366	0.0748336
0.1368	0.0745874
0.137	0.0746447
0.1372	0.0743563
0.1374	0.074087
0.1376	0.0739752
0.1378	0.0737442
0.138	0.0735545
0.1382	0.0732782
0.1384	0.073169
0.1386	0.0729483
0.1388	0.0729111
0.139	0.0728164
0.1392	0.0728588
0.1394	0.0725379
0.1396	0.0726508
0.1398	0.072367
0.14	0.0725767
0.1402	0.0722897
0.1404	0.0721806
0.1406	0.0723112
0.1408	0.0723307
0.141	0.0722517
0.1412	0.0724282
0.1414	0.0724215
0.1416	0.0724245
0.1418	0.0722811
0.142	0.0722981
0.1422	0.0723586
0.1424	0.0724003
0.1426	0.0724493
0.1428	0.0720805
0.143	0.0719509
0.1432	0.0719362
0.1434	0.0717394
0.1436	0.0716881
0.1438	0.0714459
0.144	0.0712709
0.1442	0.0711899
0.1444	0.0707136
0.1446	0.0704178
0.1448	0.0706795
0.145	0.0704607
0.1452	0.0702258
0.1454	0.0701559
0.1456	0.0698545
0.1458	0.0700579
0.146	0.0698075
0.1462	0.069547
0.1464	0.0698202
0.1466	0.0698387
0.1468	0.0695339
0.147	0.0696059
0.1472	0.0696473
0.1474	0.0698573
0.1476	0.0697776
0.1478	0.0697607
0.148	0.0697475
0.1482	0.0699698
0.1484	0.0700364
0.1486	0.0699423
0.1488	0.0696529
0.149	0.0698148
0.1492	0.0698519
0.1494	0.069547
0.1496	0.0697655
0.1498	0.0694905
0.15	0.0695075
0.1502	0.0693657
0.1504	0.0692004
0.1506	0.0690977
0.1508	0.0689821
0.151	0.0686055
0.1512	0.0685502
0.1514	0.0682196
0.1516	0.0682833
0.1518	0.0679692
0.152	0.0678111
0.1522	0.0677083
0.1524	0.0678283
0.1526	0.0676252
0.1528	0.0676189
0.153	0.0678654
0.1532	0.0675762
0.1534	0.0675469
0.1536	0.0676649
0.1538	0.0676228
0.154	0.0675144
0.1542	0.0676021
0.1544	0.0677362
0.1546	0.0677143
0.1548	0.0674134
0.155	0.0677906
0.1552	0.067581
0.1554	0.0675227
0.1556	0.0676575
0.1558	0.0675079
0.156	0.0674107
0.1562	0.0672498
0.1564	0.0673191
0.1566	0.0673697
0.1568	0.0670098
0.157	0.0670379
0.1572	0.0668345
0.1574	0.066636
0.1576	0.0666476
0.1578	0.06646
0.158	0.0664352
0.1582	0.0662547
0.1584	0.0662801
0.1586	0.0660377
0.1588	0.0661008
0.159	0.0660878
0.1592	0.0662059
0.1594	0.0661578
0.1596	0.0661645
0.1598	0.0660285
0.16	0.0659861
0.1602	0.0659179
0.1604	0.0659914
0.1606	0.0659386
0.1608	0.0659551
0.161	0.066014
0.1612	0.0659706
0.1614	0.0657848
0.1616	0.0657021
0.1618	0.0660512
0.162	0.0658201
0.1622	0.065636
0.1624	0.0656678
0.1626	0.0656572
0.1628	0.0654015
0.163	0.0655114
0.1632	0.0653172
0.1634	0.0651248
0.1636	0.0652127
0.1638	0.0651103
0.164	0.0650312
0.1642	0.0649992
0.1644	0.0647864
0.1646	0.0647309
0.1648	0.0649672
0.165	0.0648589
0.1652	0.0648381
0.1654	0.0647741
0.1656	0.0646572
0.1658	0.0647939
0.166	0.0644827
0.1662	0.0645442
0.1664	0.0645156
0.1666	0.0644742
0.1668	0.0644541
0.167	0.064487
0.1672	0.0644691
0.1674	0.064457
0.1676	0.0641283
0.1678	0.064335
0.168	0.064165
0.1682	0.0640798
0.1684	0.0639989
0.1686	0.0639925
0.1688	0.0639956
0.169	0.0638675
0.1692	0.0639264
0.1694	0.063913
0.1696	0.0638101
0.1698	0.0637721
0.17	0.0639412
0.1702	0.0637903
0.1704	0.0637746
0.1706	0.0639842
0.1708	0.0639825
0.171	0.0640463
0.1712	0.0640228
0.1714	0.0641494
0.1716	0.0637049
0.1718	0.0637398
0.172	0.063767
0.1722	0.0637851
0.1724	0.0636773
0.1726	0.0634109
0.1728	0.0635852
0.173	0.0631854
0.1732	0.063352
0.1734	0.0630597
0.1736	0.0629341
0.1738	0.0628466
0.174	0.0627639
0.1742	0.0627626
0.1744	0.0625548
0.1746	0.0625385
0.1748	0.0624344
0.175	0.062429
0.1752	0.0624271
0.1754	0.0624727
0.1756	0.0623464
0.1758	0.0626041
0.176	0.062522
0.1762	0.0624258
0.1764	0.0628088
0.1766	0.062711
0.1768	0.0629431
0.177	0.0629076
0.1772	0.0629027
0.1774	0.0628542
0.1776	0.0628505
0.1778	0.0627715
0.178	0.0628818
0.1782	0.0628267
0.1784	0.0627508
0.1786	0.0626611
0.1788	0.0625104
0.179	0.0623806
0.1792	0.0624149
0.1794	0.0621491
0.1796	0.0620577
0.1798	0.0618748
0.18	0.0617638
0.1802	0.061726
0.1804	0.061472
0.1806	0.0615264
0.1808	0.0612541
0.181	0.0611297
0.1812	0.0613533
0.1814	0.0615573
0.1816	0.0613823
0.1818	0.0613535
0.182	0.061313
0.1822	0.0615372
0.1824	0.0615104
0.1826	0.0615741
0.1828	0.0616818
0.183	0.0617413
0.1832	0.0620538
0.1834	0.0618899
0.1836	0.0620103
0.1838	0.0620444
0.184	0.0619834
0.1842	0.0618187
0.1844	0.0619783
0.1846	0.061909
0.1848	0.0617425
0.185	0.061694
0.1852	0.0615401
0.1854	0.0615192
0.1856	0.0611759
0.1858	0.0611078
0.186	0.0611995
0.1862	0.0610028
0.1864	0.0606233
0.1866	0.0609103
0.1868	0.0606564
0.187	0.0604568
0.1872	0.0605465
0.1874	0.0604211
0.1876	0.0605999
0.1878	0.0607167
0.188	0.0605639
0.1882	0.0604671
0.1884	0.0606906
0.1886	0.0607795
0.1888	0.0608194
0.189	0.0610328
0.1892	0.0610608
0.1894	0.0612209
0.1896	0.061336
0.1898	0.0613165
0.19	0.0612334
0.1902	0.0610984
0.1904	0.0612945
0.1906	0.0612841
0.1908	0.0610548
0.191	0.0610201
0.1912	0.0609226
0.1914	0.0610114
0.1916	0.0606792
0.1918	0.0607478
0.192	0.0605527
0.1922	0.0602906
0.1924	0.0602786
0.1926	0.0600045
0.1928	0.0598862
0.193	0.0599769
0.1932	0.0599247
0.1934	0.059705
0.1936	0.0595509
0.1938	0.0598695
0.194	0.0595724
0.1942	0.0596663
0.1944	0.0598054
0.1946	0.0597934
0.1948	0.0597745
0.195	0.0599797
0.1952	0.0599772
0.1954	0.0599646
0.1956	0.060046
0.1958	0.0600199
0.196	0.0601748
0.1962	0.0602108
0.1964	0.060277
0.1966	0.060035
0.1968	0.0601841
0.197	0.0599666
0.1972	0.0598339
0.1974	0.059867
0.1976	0.0600544
0.1978	0.0598685
0.198	0.0597423
0.1982	0.0598775
0.1984	0.0598049
0.1986	0.0595574
0.1988	0.0595517
0.199	0.0594231
0.1992	0.0595012
0.1994	0.0591173
0.1996	0.0594074
0.1998	0.0594129
0.2	0.0594938
