# Supplementary material for: Lactone Enolates of Isochroman-3-ones and 2-Coumaranones: Quantification of Their Nucleophilicity in DMSO and Conjugate Additions to Chalcones
Source: J Org Chem. 2024 Apr 30;89(10):6915–28. doi: 10.1021/acs.joc.4c00277 (PMC11110064; doi:10.1021/acs.joc.4c00277)
Supplement: Supplementary file 2 — jo4c00277_si_002.zip [file jo4c00277_si_002.zip › 5+6h coumaranone_dma-Ph/dma-Ph_30equicarbanion.exp]

*********************************************************
*   File written by ExpoFit V 1.3 (2007 by Dr. Kempf)   *
*********************************************************

Date = 16/02/2023 15:20:48
dma-Ph_30equicarbanion.txt
16/02/2023 14:47:12
Universal ASCII - file data
1000
0.0001375     0.933137
0.000275     0.933669
0.0004125     0.934076
0.00055     0.937629
0.0006875     0.936253
0.000825     0.936047
0.0009625     0.932826
0.0011     0.93197
0.0012375     0.932378
0.001375     0.928156
0.0015125     0.925785
0.00165     0.923752
0.0017875     0.920255
0.001925     0.915332
0.0020625     0.910733
0.0022     0.905158
0.0023375     0.900527
0.002475     0.894134
0.0026125     0.889036
0.00275     0.883435
0.0028875     0.877003
0.003025     0.871044
0.0031625     0.865868
0.0033     0.859523
0.0034375     0.854362
0.003575     0.848443
0.0037125     0.842945
0.00385     0.83823
0.0039875     0.833039
0.004125     0.827193
0.0042625     0.823176
0.0044     0.818132
0.0045375     0.813149
0.004675     0.808866
0.0048125     0.804992
0.00495     0.800245
0.0050875     0.795975
0.005225     0.792091
0.0053625     0.788356
0.0055     0.784331
0.0056375     0.779556
0.005775     0.775629
0.0059125     0.771123
0.00605     0.767262
0.0061875     0.763358
0.006325     0.759756
0.0064625     0.754658
0.0066     0.750739
0.0067375     0.746965
0.006875     0.743012
0.0070125     0.738556
0.00715     0.734507
0.0072875     0.731028
0.007425     0.727119
0.0075625     0.722609
0.0077     0.718859
0.0078375     0.715042
0.007975     0.710403
0.0081125     0.707084
0.00825     0.703367
0.0083875     0.699398
0.008525     0.695867
0.0086625     0.692341
0.0088     0.688666
0.0089375     0.685082
0.009075     0.680709
0.0092125     0.677444
0.00935     0.673845
0.0094875     0.670647
0.009625     0.666902
0.0097625     0.663302
0.0099     0.659419
0.0100375     0.656214
0.010175     0.652741
0.0103125     0.64887
0.01045     0.645531
0.0105875     0.642239
0.010725     0.63809
0.0108625     0.635218
0.011     0.631983
0.0111375     0.628756
0.011275     0.625377
0.0114125     0.622276
0.01155     0.618277
0.0116875     0.615041
0.011825     0.612118
0.0119625     0.607816
0.0121     0.604922
0.0122375     0.60172
0.012375     0.598374
0.0125125     0.595396
0.01265     0.592116
0.0127875     0.58904
0.012925     0.58561
0.0130625     0.582535
0.0132     0.57958
0.0133375     0.575946
0.013475     0.572693
0.0136125     0.569894
0.01375     0.56682
0.0138875     0.563671
0.014025     0.560669
0.0141625     0.557662
0.0143     0.554583
0.0144375     0.551802
0.014575     0.548796
0.0147125     0.546081
0.01485     0.543294
0.0149875     0.540194
0.015125     0.537114
0.0152625     0.534538
0.0154     0.531666
0.0155375     0.528525
0.015675     0.525654
0.0158125     0.523181
0.01595     0.520629
0.0160875     0.517569
0.016225     0.514779
0.0163625     0.512443
0.0165     0.5096
0.0166375     0.506514
0.016775     0.504501
0.0169125     0.501579
0.01705     0.498833
0.0171875     0.496445
0.017325     0.49422
0.0174625     0.491136
0.0176     0.488565
0.0177375     0.486468
0.017875     0.484036
0.0180125     0.481373
0.01815     0.478772
0.0182875     0.476522
0.018425     0.474022
0.0185625     0.471839
0.0187     0.4696
0.0188375     0.466967
0.018975     0.464565
0.0191125     0.462383
0.01925     0.459884
0.0193875     0.45797
0.019525     0.455571
0.0196625     0.453339
0.0198     0.450699
0.0199375     0.448869
0.020075     0.446425
0.0202125     0.444239
0.02035     0.441872
0.0204875     0.439493
0.020625     0.437143
0.0207625     0.434872
0.0209     0.432713
0.0210375     0.43053
0.021175     0.428559
0.0213125     0.425845
0.02145     0.423549
0.0215875     0.421563
0.021725     0.419108
0.0218625     0.417236
0.022     0.415318
0.0221375     0.41328
0.022275     0.410851
0.0224125     0.408863
0.02255     0.406659
0.0226875     0.404624
0.022825     0.402952
0.0229625     0.400951
0.0231     0.398904
0.0232375     0.396501
0.023375     0.395213
0.0235125     0.392902
0.02365     0.390895
0.0237875     0.389211
0.023925     0.387068
0.0240625     0.385037
0.0242     0.383074
0.0243375     0.381388
0.024475     0.379252
0.0246125     0.377639
0.02475     0.375833
0.0248875     0.373958
0.025025     0.372203
0.0251625     0.369926
0.0253     0.368329
0.0254375     0.36659
0.025575     0.364928
0.0257125     0.363198
0.02585     0.361225
0.0259875     0.359684
0.026125     0.357448
0.0262625     0.355692
0.0264     0.353478
0.0265375     0.351846
0.026675     0.350227
0.0268125     0.348395
0.02695     0.346676
0.0270875     0.344742
0.027225     0.343274
0.0273625     0.341255
0.0275     0.339276
0.0276375     0.337672
0.027775     0.33582
0.0279125     0.3343
0.02805     0.332754
0.0281875     0.330703
0.028325     0.329132
0.0284625     0.327628
0.0286     0.326125
0.0287375     0.32497
0.028875     0.322838
0.0290125     0.321546
0.02915     0.320037
0.0292875     0.318967
0.029425     0.317291
0.0295625     0.316111
0.0297     0.314734
0.0298375     0.313236
0.029975     0.311319
0.0301125     0.310471
0.03025     0.308853
0.0303875     0.307607
0.030525     0.30629
0.0306625     0.304445
0.0308     0.303462
0.0309375     0.302405
0.031075     0.300725
0.0312125     0.299079
0.03135     0.297855
0.0314875     0.296214
0.031625     0.294771
0.0317625     0.293395
0.0319     0.292198
0.0320375     0.290801
0.032175     0.28893
0.0323125     0.287948
0.03245     0.286221
0.0325875     0.284802
0.032725     0.283313
0.0328625     0.282075
0.033     0.280474
0.0331375     0.27884
0.033275     0.277765
0.0334125     0.276631
0.03355     0.274959
0.0336875     0.27383
0.033825     0.272281
0.0339625     0.271131
0.0341     0.269816
0.0342375     0.268094
0.034375     0.266821
0.0345125     0.265525
0.03465     0.264509
0.0347875     0.263155
0.034925     0.262272
0.0350625     0.261101
0.0352     0.259998
0.0353375     0.258908
0.035475     0.257608
0.0356125     0.256499
0.03575     0.25554
0.0358875     0.254324
0.036025     0.253502
0.0361625     0.252203
0.0363     0.251285
0.0364375     0.250386
0.036575     0.24956
0.0367125     0.248493
0.03685     0.247561
0.0369875     0.246532
0.037125     0.24523
0.0372625     0.244391
0.0374     0.243373
0.0375375     0.242039
0.037675     0.241069
0.0378125     0.240016
0.03795     0.239055
0.0380875     0.238134
0.038225     0.236751
0.0383625     0.235768
0.0385     0.234881
0.0386375     0.233453
0.038775     0.232641
0.0389125     0.231514
0.03905     0.230268
0.0391875     0.229636
0.039325     0.228421
0.0394625     0.227217
0.0396     0.226217
0.0397375     0.225499
0.039875     0.224306
0.0400125     0.223368
0.04015     0.222445
0.0402875     0.221451
0.040425     0.220392
0.0405625     0.219628
0.0407     0.218815
0.0408375     0.217752
0.040975     0.216724
0.0411125     0.216411
0.04125     0.214983
0.0413875     0.214007
0.041525     0.2134
0.0416625     0.212602
0.0418     0.211507
0.0419375     0.210797
0.042075     0.209637
0.0422125     0.209135
0.04235     0.208099
0.0424875     0.207216
0.042625     0.206054
0.0427625     0.205227
0.0429     0.204314
0.0430375     0.203715
0.043175     0.202966
0.0433125     0.201888
0.04345     0.20118
0.0435875     0.200229
0.043725     0.199082
0.0438625     0.198535
0.044     0.197698
0.0441375     0.196951
0.044275     0.19588
0.0444125     0.194885
0.04455     0.193871
0.0446875     0.193415
0.044825     0.192654
0.0449625     0.191637
0.0451     0.19082
0.0452375     0.19036
0.045375     0.189367
0.0455125     0.188539
0.04565     0.187892
0.0457875     0.18714
0.045925     0.186078
0.0460625     0.185564
0.0462     0.184799
0.0463375     0.184565
0.046475     0.183237
0.0466125     0.182743
0.04675     0.182153
0.0468875     0.181549
0.047025     0.180977
0.0471625     0.180084
0.0473     0.179359
0.0474375     0.178832
0.047575     0.178362
0.0477125     0.177557
0.04785     0.176895
0.0479875     0.176337
0.048125     0.175537
0.0482625     0.174697
0.0484     0.173904
0.0485375     0.173249
0.048675     0.172819
0.0488125     0.172164
0.04895     0.171503
0.0490875     0.170717
0.049225     0.16961
0.0493625     0.168847
0.0495     0.168474
0.0496375     0.167561
0.049775     0.166922
0.0499125     0.16622
0.05005     0.165609
0.0501875     0.165054
0.050325     0.164374
0.0504625     0.163287
0.0506     0.163152
0.0507375     0.162398
0.050875     0.161966
0.0510125     0.16119
0.05115     0.160662
0.0512875     0.160035
0.051425     0.159257
0.0515625     0.158953
0.0517     0.158677
0.0518375     0.158039
0.051975     0.157815
0.0521125     0.15697
0.05225     0.156507
0.0523875     0.15596
0.052525     0.155428
0.0526625     0.154757
0.0528     0.154682
0.0529375     0.153941
0.053075     0.153606
0.0532125     0.152949
0.05335     0.152487
0.0534875     0.15206
0.053625     0.15142
0.0537625     0.150846
0.0539     0.150423
0.0540375     0.14959
0.054175     0.149282
0.0543125     0.148628
0.05445     0.147783
0.0545875     0.147069
0.054725     0.146979
0.0548625     0.14604
0.055     0.145576
0.0551375     0.14518
0.055275     0.144492
0.0554125     0.143878
0.05555     0.143315
0.0556875     0.142525
0.055825     0.142039
0.0559625     0.141268
0.0561     0.140977
0.0562375     0.140373
0.056375     0.140052
0.0565125     0.139465
0.05665     0.138881
0.0567875     0.1387
0.056925     0.138366
0.0570625     0.137697
0.0572     0.13774
0.0573375     0.137182
0.057475     0.136741
0.0576125     0.136452
0.05775     0.136226
0.0578875     0.135626
0.058025     0.135579
0.0581625     0.135147
0.0583     0.134984
0.0584375     0.134538
0.058575     0.133889
0.0587125     0.133931
0.05885     0.133537
0.0589875     0.133357
0.059125     0.133028
0.0592625     0.132639
0.0594     0.132355
0.0595375     0.131755
0.059675     0.131185
0.0598125     0.131141
0.05995     0.130421
0.0600875     0.130021
0.060225     0.129828
0.0603625     0.129333
0.0605     0.128587
0.0606375     0.128218
0.060775     0.127742
0.0609125     0.12711
0.06105     0.126881
0.0611875     0.126432
0.061325     0.125849
0.0614625     0.125653
0.0616     0.125038
0.0617375     0.124658
0.061875     0.123978
0.0620125     0.123681
0.06215     0.123281
0.0622875     0.122858
0.062425     0.1226
0.0625625     0.122047
0.0627     0.121637
0.0628375     0.121401
0.062975     0.121071
0.0631125     0.120723
0.06325     0.120522
0.0633875     0.120087
0.063525     0.119697
0.0636625     0.119548
0.0638     0.11926
0.0639375     0.11877
0.064075     0.118695
0.0642125     0.118513
0.06435     0.118229
0.0644875     0.11782
0.064625     0.117581
0.0647625     0.117393
0.0649     0.117232
0.0650375     0.116725
0.065175     0.116594
0.0653125     0.11662
0.06545     0.116092
0.0655875     0.116002
0.065725     0.115456
0.0658625     0.115275
0.066     0.114758
0.0661375     0.114326
0.066275     0.114248
0.0664125     0.114
0.06655     0.113484
0.0666875     0.113148
0.066825     0.112774
0.0669625     0.11244
0.0671     0.112173
0.0672375     0.111664
0.067375     0.111569
0.0675125     0.110873
0.06765     0.110743
0.0677875     0.11016
0.067925     0.110047
0.0680625     0.109501
0.0682     0.109047
0.0683375     0.108931
0.068475     0.108811
0.0686125     0.108382
0.06875     0.107947
0.0688875     0.107701
0.069025     0.10728
0.0691625     0.107035
0.0693     0.106817
0.0694375     0.106521
0.069575     0.106563
0.0697125     0.106183
0.06985     0.105969
0.0699875     0.105968
0.070125     0.105442
0.0702625     0.105412
0.0704     0.105042
0.0705375     0.105142
0.070675     0.104758
0.0708125     0.104526
0.07095     0.104299
0.0710875     0.104095
0.071225     0.103853
0.0713625     0.103621
0.0715     0.103755
0.0716375     0.103403
0.071775     0.102988
0.0719125     0.10307
0.07205     0.102452
0.0721875     0.102573
0.072325     0.102366
0.0724625     0.101818
0.0726     0.101572
0.0727375     0.101423
0.072875     0.100928
0.0730125     0.10102
0.07315     0.100412
0.0732875     0.1002
0.073425     0.0999205
0.0735625     0.0996694
0.0737     0.0994729
0.0738375     0.0989216
0.073975     0.0989374
0.0741125     0.0985923
0.07425     0.0984585
0.0743875     0.0980961
0.074525     0.097652
0.0746625     0.0974836
0.0748     0.0973152
0.0749375     0.0969532
0.075075     0.0967433
0.0752125     0.0966392
0.07535     0.0964363
0.0754875     0.0962567
0.075625     0.0959991
0.0757625     0.0958753
0.0759     0.0959987
0.0760375     0.0956112
0.076175     0.0953196
0.0763125     0.0952994
0.07645     0.0950567
0.0765875     0.0948037
0.076725     0.0947188
0.0768625     0.0943151
0.077     0.0942406
0.0771375     0.0943921
0.077275     0.0941053
0.0774125     0.0939209
0.07755     0.0937779
0.0776875     0.0936342
0.077825     0.0936698
0.0779625     0.093419
0.0781     0.0932329
0.0782375     0.0932683
0.078375     0.0928917
0.0785125     0.0928862
0.07865     0.0924057
0.0787875     0.0922425
0.078925     0.0923119
0.0790625     0.0919012
0.0792     0.0916068
0.0793375     0.091593
0.079475     0.091269
0.0796125     0.0911672
0.07975     0.0910735
0.0798875     0.0908271
0.080025     0.0908756
0.0801625     0.0905716
0.0803     0.0903855
0.0804375     0.0899351
0.080575     0.0899678
0.0807125     0.0897332
0.08085     0.0897
0.0809875     0.0895479
0.081125     0.0893577
0.0812625     0.088844
0.0814     0.0890757
0.0815375     0.0888856
0.081675     0.0887639
0.0818125     0.088747
0.08195     0.0884303
0.0820875     0.0884072
0.082225     0.0882704
0.0823625     0.0881378
0.0825     0.0879032
0.0826375     0.0877785
0.082775     0.0875304
0.0829125     0.0872722
0.08305     0.087156
0.0831875     0.0871261
0.083325     0.0869813
0.0834625     0.0868526
0.0836     0.0866035
0.0837375     0.0864747
0.083875     0.086124
0.0840125     0.0862492
0.08415     0.0863213
0.0842875     0.0860297
0.084425     0.0857395
0.0845625     0.0855707
0.0847     0.085718
0.0848375     0.085358
0.084975     0.0851579
0.0851125     0.0849883
0.08525     0.0849407
0.0853875     0.0846566
0.085525     0.0844648
0.0856625     0.0846737
0.0858     0.0843048
0.0859375     0.0839605
0.086075     0.0838428
0.0862125     0.0838783
0.08635     0.0839975
0.0864875     0.0837002
0.086625     0.0835912
0.0867625     0.083508
0.0869     0.0835489
0.0870375     0.0833605
0.087175     0.0832083
0.0873125     0.0831095
0.08745     0.0830434
0.0875875     0.083049
0.087725     0.0832807
0.0878625     0.0831
0.088     0.0825249
0.0881375     0.0826629
0.088275     0.0827006
0.0884125     0.0825876
0.08855     0.0826397
0.0886875     0.0821469
0.088825     0.0822885
0.0889625     0.0821292
0.0891     0.0824597
0.0892375     0.0817942
0.089375     0.0817401
0.0895125     0.0817754
0.08965     0.0816766
0.0897875     0.0813821
0.089925     0.0811749
0.0900625     0.0810886
0.0902     0.0807741
0.0903375     0.0807335
0.090475     0.0804556
0.0906125     0.0803658
0.09075     0.0800177
0.0908875     0.0799669
0.091025     0.079979
0.0911625     0.0794944
0.0913     0.0796147
0.0914375     0.0790336
0.091575     0.0794131
0.0917125     0.0790016
0.09185     0.0788994
0.0919875     0.0787473
0.092125     0.0788328
0.0922625     0.0784766
0.0924     0.0784506
0.0925375     0.0783918
0.092675     0.0782377
0.0928125     0.0783409
0.09295     0.0782181
0.0930875     0.0781803
0.093225     0.0782164
0.0933625     0.0782888
0.0935     0.0780183
0.0936375     0.0782864
0.093775     0.078065
0.0939125     0.0778505
0.09405     0.0775958
0.0941875     0.0777751
0.094325     0.0779448
0.0944625     0.0778256
0.0946     0.0778537
0.0947375     0.0778018
0.094875     0.0776182
0.0950125     0.0776034
0.09515     0.0775072
0.0952875     0.0773006
0.095425     0.077207
0.0955625     0.07705
0.0957     0.0770952
0.0958375     0.0767971
0.095975     0.0769956
0.0961125     0.0766398
0.09625     0.0764213
0.0963875     0.0763333
0.096525     0.0761797
0.0966625     0.0759618
0.0968     0.0758913
0.0969375     0.0758194
0.097075     0.0756084
0.0972125     0.075409
0.09735     0.0755259
0.0974875     0.0751566
0.097625     0.0749478
0.0977625     0.0748562
0.0979     0.0745129
0.0980375     0.0745424
0.098175     0.0747344
0.0983125     0.07464
0.09845     0.0747732
0.0985875     0.0742444
0.098725     0.0743365
0.0988625     0.0745318
0.099     0.0746861
0.0991375     0.0743688
0.099275     0.0746586
0.0994125     0.0744668
0.09955     0.0745725
0.0996875     0.0743914
0.099825     0.0744879
0.0999625     0.0743465
0.1001     0.0746057
0.100238     0.0744643
0.100375     0.0744465
0.100512     0.0743705
0.10065     0.074452
0.100787     0.0744438
0.100925     0.0744307
0.101062     0.0744155
0.1012     0.0743436
0.101337     0.0745741
0.101475     0.0740387
0.101613     0.0741058
0.10175     0.0739303
0.101888     0.0738902
0.102025     0.0736471
0.102163     0.0737398
0.1023     0.0736363
0.102438     0.0734294
0.102575     0.0730755
0.102712     0.0730297
0.10285     0.0731007
0.102987     0.0728316
0.103125     0.0725191
0.103262     0.0724617
0.1034     0.0722874
0.103537     0.0723365
0.103675     0.0721391
0.103813     0.071921
0.10395     0.072114
0.104088     0.0717878
0.104225     0.0716073
0.104363     0.0713987
0.1045     0.0714389
0.104638     0.0715726
0.104775     0.0715345
0.104912     0.0715007
0.10505     0.0712755
0.105187     0.0716089
0.105325     0.0712492
0.105462     0.0712
0.1056     0.0713107
0.105737     0.0717433
0.105875     0.0717122
0.106013     0.0718215
0.10615     0.0717507
0.106288     0.0713906
0.106425     0.0718347
0.106563     0.0719986
0.1067     0.0716896
0.106838     0.0716262
0.106975     0.0717726
0.107112     0.0719847
0.10725     0.0717019
0.107387     0.0715983
0.107525     0.071512
0.107662     0.0715132
0.1078     0.0715627
0.107937     0.0715324
0.108075     0.07103
0.108213     0.0709859
0.10835     0.0710621
0.108488     0.0709025
0.108625     0.0708407
0.108763     0.0708442
0.1089     0.0708166
0.109038     0.070438
0.109175     0.070379
0.109312     0.0703243
0.10945     0.0700572
0.109587     0.0699314
0.109725     0.0701024
0.109862     0.0698072
0.11     0.0697274
0.110137     0.0694963
0.110275     0.0693296
0.110413     0.0693352
0.11055     0.0694159
0.110688     0.0692685
0.110825     0.0694874
0.110963     0.0690825
0.1111     0.069285
0.111238     0.0693382
0.111375     0.0692699
0.111512     0.0690257
0.11165     0.06924
0.111787     0.0689011
0.111925     0.0689547
0.112062     0.0691065
0.1122     0.0692272
0.112337     0.0691093
0.112475     0.0692058
0.112613     0.0691555
0.11275     0.0689002
0.112888     0.0688581
0.113025     0.0692505
0.113163     0.0687665
0.1133     0.0690573
0.113438     0.0688923
0.113575     0.0692103
0.113712     0.0690684
0.11385     0.0688726
0.113987     0.0687272
0.114125     0.0687332
0.114262     0.0688366
0.1144     0.0688686
0.114537     0.0683253
0.114675     0.0680787
0.114813     0.0682349
0.11495     0.0681368
0.115088     0.0678932
0.115225     0.0679389
0.115363     0.0677551
0.1155     0.067894
0.115638     0.0678951
0.115775     0.067756
0.115912     0.0675715
0.11605     0.0677045
0.116187     0.0673394
0.116325     0.0675767
0.116462     0.067703
0.1166     0.0675353
0.116737     0.0676313
0.116875     0.0674397
0.117013     0.0673034
0.11715     0.06755
0.117288     0.067524
0.117425     0.0675683
0.117563     0.0677942
0.1177     0.0674648
0.117838     0.0673306
0.117975     0.0674103
0.118112     0.067527
0.11825     0.06739
0.118387     0.0676195
0.118525     0.0672651
0.118662     0.067233
0.1188     0.067353
0.118937     0.0673725
0.119075     0.06744
0.119213     0.0675287
0.11935     0.0675143
0.119488     0.0672306
0.119625     0.0672868
0.119763     0.067224
0.1199     0.067004
0.120038     0.0672355
0.120175     0.0673176
0.120312     0.0668659
0.12045     0.0671947
0.120587     0.0667045
0.120725     0.0668545
0.120862     0.0668507
0.121     0.0669079
0.121137     0.0667127
0.121275     0.0667611
0.121413     0.0665954
0.12155     0.0665638
0.121688     0.0668627
0.121825     0.0666083
0.121963     0.0666512
0.1221     0.0663893
0.122238     0.0667074
0.122375     0.0664724
0.122512     0.06654
0.12265     0.0666304
0.122787     0.0667193
0.122925     0.0665535
0.123062     0.0663973
0.1232     0.0662458
0.123337     0.0664237
0.123475     0.0664377
0.123613     0.0662763
0.12375     0.0661757
0.123888     0.0660654
0.124025     0.0661435
0.124163     0.066179
0.1243     0.0663462
0.124438     0.0663139
0.124575     0.0663229
0.124712     0.0662103
0.12485     0.0663357
0.124987     0.0662455
0.125125     0.0659746
0.125262     0.0660653
0.1254     0.0661788
0.125537     0.0658078
0.125675     0.0656231
0.125813     0.0659987
0.12595     0.0656404
0.126088     0.0657663
0.126225     0.0657569
0.126363     0.0656262
0.1265     0.0654109
0.126638     0.0657425
0.126775     0.0653284
0.126913     0.065432
0.12705     0.0652123
0.127188     0.0653566
0.127325     0.0653741
0.127463     0.0655793
0.1276     0.065498
0.127738     0.0653746
0.127875     0.0651734
0.128012     0.0655095
0.12815     0.0654447
0.128287     0.0655631
0.128425     0.0655089
0.128562     0.0655175
0.1287     0.0655375
0.128837     0.0657356
0.128975     0.0657503
0.129112     0.0656694
0.12925     0.0656476
0.129387     0.0656992
0.129525     0.065668
0.129662     0.0656947
0.1298     0.0656357
0.129937     0.0656686
0.130075     0.0658869
0.130213     0.0656115
0.13035     0.065462
0.130488     0.0654023
0.130625     0.0654761
0.130763     0.0656462
0.1309     0.0654142
0.131038     0.0652638
0.131175     0.0649795
0.131313     0.0653962
0.13145     0.065225
0.131588     0.0650736
0.131725     0.0649722
0.131863     0.0647902
0.132     0.0647573
0.132138     0.064637
0.132275     0.0644118
0.132412     0.0645258
0.13255     0.0644061
0.132687     0.0642395
0.132825     0.0640448
0.132962     0.0642912
0.1331     0.0642416
0.133237     0.0642345
0.133375     0.0642102
0.133512     0.0641991
0.13365     0.064007
0.133787     0.0644168
0.133925     0.0640643
0.134062     0.0640744
0.1342     0.0642188
0.134337     0.0643532
0.134475     0.0639881
0.134613     0.0642164
0.13475     0.064403
0.134888     0.0644048
0.135025     0.0646164
0.135163     0.0645299
0.1353     0.0644603
0.135438     0.0645538
0.135575     0.0644264
0.135713     0.0644801
0.13585     0.0645792
0.135988     0.0646493
0.136125     0.0648584
0.136263     0.0644517
0.1364     0.0646246
0.136538     0.0647001
0.136675     0.0645503
0.136812     0.0645632
0.13695     0.0645407
0.137087     0.0643873
0.137225     0.0646285
0.137362     0.0645855
0.1375     0.064443
1
Don`t Show mark
Exponential decrease
0.0639881
0.937629
1000
0.001
725
21
Automatic fit
Reference is not zero
Graph
0.0639881
0.937629
0
Measured value
0.0001375
0.1375
0
Time (sec)
