# Supplementary material for: Lactone Enolates of Isochroman-3-ones and 2-Coumaranones: Quantification of Their Nucleophilicity in DMSO and Conjugate Additions to Chalcones
Source: J Org Chem. 2024 Apr 30;89(10):6915–28. doi: 10.1021/acs.joc.4c00277 (PMC11110064; doi:10.1021/acs.joc.4c00277)
Supplement: Supplementary file 2 — jo4c00277_si_002.zip [file jo4c00277_si_002.zip › 5+6h coumaranone_dma-Ph/dma-Ph_30equicarbanion.txt]

ProDataTSV

Title: 

Remarks:
#User: SX User
#HV (Absorbance channel): 463.684
#Samples per point: 11
#Sample period: 12.5 us
#Temperature: 19.97 C
#Cell type: Stopped Flow
#Pathlength: 10
Time Stamp : 2023/02/16 14:46:52
The data was saved to file : C:\Users\SX User\Documents\My Data\aija\5-membered-CH-Acid-dma-Ph\dma-Ph_30equicarbanion.txt.


Last Modified: Thu Feb 16 14:47:10 2023 by unknown.

Options:

History: 
User : SX User

Version : SX v.4.5.0.9 Build : Aug 18 2015 12:03:04

DataStore created and initialized for data acquisition.

Time Stamp : Thu Feb 16 14:46:11 2023


----------------------------------------------------


User : SX User

Version : SX v.4.5.0.9 Build : Aug 18 2015 12:03:04

Averaged Traces : 

\..0

\..1

\..2

\..3

\..4

New line :  \..Average::0

Time Stamp : Thu Feb 16 14:46:44 2023


----------------------------------------------------


User : SX User

Version : SX v.4.5.0.9 Build : Aug 18 2015 12:03:04

DataStore created and initialized for data acquisition.

Time Stamp : Thu Feb 16 14:46:52 2023


----------------------------------------------------


Available Dimensions:	2
Time	1000 time points over 0.1375s,linear,oversampled,external trigger,pressure hold in operation
Repeat	1 repeats in set., -iter option selected

Available Properties: 	1
Absorbance	

Data:


Absorbance
Time	Repeat
	5	
0.0001375	0.933137
0.000275	0.933669
0.0004125	0.934076
0.00055	0.937629
0.0006875	0.936253
0.000825	0.936047
0.0009625	0.932826
0.0011	0.93197
0.0012375	0.932378
0.001375	0.928156
0.0015125	0.925785
0.00165	0.923752
0.0017875	0.920255
0.001925	0.915332
0.0020625	0.910733
0.0022	0.905158
0.0023375	0.900527
0.002475	0.894134
0.0026125	0.889036
0.00275	0.883435
0.0028875	0.877003
0.003025	0.871044
0.0031625	0.865868
0.0033	0.859523
0.0034375	0.854362
0.003575	0.848443
0.0037125	0.842945
0.00385	0.83823
0.0039875	0.833039
0.004125	0.827193
0.0042625	0.823176
0.0044	0.818132
0.0045375	0.813149
0.004675	0.808866
0.0048125	0.804992
0.00495	0.800245
0.0050875	0.795975
0.005225	0.792091
0.0053625	0.788356
0.0055	0.784331
0.0056375	0.779556
0.005775	0.775629
0.0059125	0.771123
0.00605	0.767262
0.0061875	0.763358
0.006325	0.759756
0.0064625	0.754658
0.0066	0.750739
0.0067375	0.746965
0.006875	0.743012
0.0070125	0.738556
0.00715	0.734507
0.0072875	0.731028
0.007425	0.727119
0.0075625	0.722609
0.0077	0.718859
0.0078375	0.715042
0.007975	0.710403
0.0081125	0.707084
0.00825	0.703367
0.0083875	0.699398
0.008525	0.695867
0.0086625	0.692341
0.0088	0.688666
0.0089375	0.685082
0.009075	0.680709
0.0092125	0.677444
0.00935	0.673845
0.0094875	0.670647
0.009625	0.666902
0.0097625	0.663302
0.0099	0.659419
0.0100375	0.656214
0.010175	0.652741
0.0103125	0.64887
0.01045	0.645531
0.0105875	0.642239
0.010725	0.63809
0.0108625	0.635218
0.011	0.631983
0.0111375	0.628756
0.011275	0.625377
0.0114125	0.622276
0.01155	0.618277
0.0116875	0.615041
0.011825	0.612118
0.0119625	0.607816
0.0121	0.604922
0.0122375	0.60172
0.012375	0.598374
0.0125125	0.595396
0.01265	0.592116
0.0127875	0.58904
0.012925	0.58561
0.0130625	0.582535
0.0132	0.57958
0.0133375	0.575946
0.013475	0.572693
0.0136125	0.569894
0.01375	0.56682
0.0138875	0.563671
0.014025	0.560669
0.0141625	0.557662
0.0143	0.554583
0.0144375	0.551802
0.014575	0.548796
0.0147125	0.546081
0.01485	0.543294
0.0149875	0.540194
0.015125	0.537114
0.0152625	0.534538
0.0154	0.531666
0.0155375	0.528525
0.015675	0.525654
0.0158125	0.523181
0.01595	0.520629
0.0160875	0.517569
0.016225	0.514779
0.0163625	0.512443
0.0165	0.5096
0.0166375	0.506514
0.016775	0.504501
0.0169125	0.501579
0.01705	0.498833
0.0171875	0.496445
0.017325	0.49422
0.0174625	0.491136
0.0176	0.488565
0.0177375	0.486468
0.017875	0.484036
0.0180125	0.481373
0.01815	0.478772
0.0182875	0.476522
0.018425	0.474022
0.0185625	0.471839
0.0187	0.4696
0.0188375	0.466967
0.018975	0.464565
0.0191125	0.462383
0.01925	0.459884
0.0193875	0.45797
0.019525	0.455571
0.0196625	0.453339
0.0198	0.450699
0.0199375	0.448869
0.020075	0.446425
0.0202125	0.444239
0.02035	0.441872
0.0204875	0.439493
0.020625	0.437143
0.0207625	0.434872
0.0209	0.432713
0.0210375	0.43053
0.021175	0.428559
0.0213125	0.425845
0.02145	0.423549
0.0215875	0.421563
0.021725	0.419108
0.0218625	0.417236
0.022	0.415318
0.0221375	0.41328
0.022275	0.410851
0.0224125	0.408863
0.02255	0.406659
0.0226875	0.404624
0.022825	0.402952
0.0229625	0.400951
0.0231	0.398904
0.0232375	0.396501
0.023375	0.395213
0.0235125	0.392902
0.02365	0.390895
0.0237875	0.389211
0.023925	0.387068
0.0240625	0.385037
0.0242	0.383074
0.0243375	0.381388
0.024475	0.379252
0.0246125	0.377639
0.02475	0.375833
0.0248875	0.373958
0.025025	0.372203
0.0251625	0.369926
0.0253	0.368329
0.0254375	0.36659
0.025575	0.364928
0.0257125	0.363198
0.02585	0.361225
0.0259875	0.359684
0.026125	0.357448
0.0262625	0.355692
0.0264	0.353478
0.0265375	0.351846
0.026675	0.350227
0.0268125	0.348395
0.02695	0.346676
0.0270875	0.344742
0.027225	0.343274
0.0273625	0.341255
0.0275	0.339276
0.0276375	0.337672
0.027775	0.33582
0.0279125	0.3343
0.02805	0.332754
0.0281875	0.330703
0.028325	0.329132
0.0284625	0.327628
0.0286	0.326125
0.0287375	0.32497
0.028875	0.322838
0.0290125	0.321546
0.02915	0.320037
0.0292875	0.318967
0.029425	0.317291
0.0295625	0.316111
0.0297	0.314734
0.0298375	0.313236
0.029975	0.311319
0.0301125	0.310471
0.03025	0.308853
0.0303875	0.307607
0.030525	0.30629
0.0306625	0.304445
0.0308	0.303462
0.0309375	0.302405
0.031075	0.300725
0.0312125	0.299079
0.03135	0.297855
0.0314875	0.296214
0.031625	0.294771
0.0317625	0.293395
0.0319	0.292198
0.0320375	0.290801
0.032175	0.28893
0.0323125	0.287948
0.03245	0.286221
0.0325875	0.284802
0.032725	0.283313
0.0328625	0.282075
0.033	0.280474
0.0331375	0.27884
0.033275	0.277765
0.0334125	0.276631
0.03355	0.274959
0.0336875	0.27383
0.033825	0.272281
0.0339625	0.271131
0.0341	0.269816
0.0342375	0.268094
0.034375	0.266821
0.0345125	0.265525
0.03465	0.264509
0.0347875	0.263155
0.034925	0.262272
0.0350625	0.261101
0.0352	0.259998
0.0353375	0.258908
0.035475	0.257608
0.0356125	0.256499
0.03575	0.25554
0.0358875	0.254324
0.036025	0.253502
0.0361625	0.252203
0.0363	0.251285
0.0364375	0.250386
0.036575	0.24956
0.0367125	0.248493
0.03685	0.247561
0.0369875	0.246532
0.037125	0.24523
0.0372625	0.244391
0.0374	0.243373
0.0375375	0.242039
0.037675	0.241069
0.0378125	0.240016
0.03795	0.239055
0.0380875	0.238134
0.038225	0.236751
0.0383625	0.235768
0.0385	0.234881
0.0386375	0.233453
0.038775	0.232641
0.0389125	0.231514
0.03905	0.230268
0.0391875	0.229636
0.039325	0.228421
0.0394625	0.227217
0.0396	0.226217
0.0397375	0.225499
0.039875	0.224306
0.0400125	0.223368
0.04015	0.222445
0.0402875	0.221451
0.040425	0.220392
0.0405625	0.219628
0.0407	0.218815
0.0408375	0.217752
0.040975	0.216724
0.0411125	0.216411
0.04125	0.214983
0.0413875	0.214007
0.041525	0.2134
0.0416625	0.212602
0.0418	0.211507
0.0419375	0.210797
0.042075	0.209637
0.0422125	0.209135
0.04235	0.208099
0.0424875	0.207216
0.042625	0.206054
0.0427625	0.205227
0.0429	0.204314
0.0430375	0.203715
0.043175	0.202966
0.0433125	0.201888
0.04345	0.20118
0.0435875	0.200229
0.043725	0.199082
0.0438625	0.198535
0.044	0.197698
0.0441375	0.196951
0.044275	0.19588
0.0444125	0.194885
0.04455	0.193871
0.0446875	0.193415
0.044825	0.192654
0.0449625	0.191637
0.0451	0.19082
0.0452375	0.19036
0.045375	0.189367
0.0455125	0.188539
0.04565	0.187892
0.0457875	0.18714
0.045925	0.186078
0.0460625	0.185564
0.0462	0.184799
0.0463375	0.184565
0.046475	0.183237
0.0466125	0.182743
0.04675	0.182153
0.0468875	0.181549
0.047025	0.180977
0.0471625	0.180084
0.0473	0.179359
0.0474375	0.178832
0.047575	0.178362
0.0477125	0.177557
0.04785	0.176895
0.0479875	0.176337
0.048125	0.175537
0.0482625	0.174697
0.0484	0.173904
0.0485375	0.173249
0.048675	0.172819
0.0488125	0.172164
0.04895	0.171503
0.0490875	0.170717
0.049225	0.16961
0.0493625	0.168847
0.0495	0.168474
0.0496375	0.167561
0.049775	0.166922
0.0499125	0.16622
0.05005	0.165609
0.0501875	0.165054
0.050325	0.164374
0.0504625	0.163287
0.0506	0.163152
0.0507375	0.162398
0.050875	0.161966
0.0510125	0.16119
0.05115	0.160662
0.0512875	0.160035
0.051425	0.159257
0.0515625	0.158953
0.0517	0.158677
0.0518375	0.158039
0.051975	0.157815
0.0521125	0.15697
0.05225	0.156507
0.0523875	0.15596
0.052525	0.155428
0.0526625	0.154757
0.0528	0.154682
0.0529375	0.153941
0.053075	0.153606
0.0532125	0.152949
0.05335	0.152487
0.0534875	0.15206
0.053625	0.15142
0.0537625	0.150846
0.0539	0.150423
0.0540375	0.14959
0.054175	0.149282
0.0543125	0.148628
0.05445	0.147783
0.0545875	0.147069
0.054725	0.146979
0.0548625	0.14604
0.055	0.145576
0.0551375	0.14518
0.055275	0.144492
0.0554125	0.143878
0.05555	0.143315
0.0556875	0.142525
0.055825	0.142039
0.0559625	0.141268
0.0561	0.140977
0.0562375	0.140373
0.056375	0.140052
0.0565125	0.139465
0.05665	0.138881
0.0567875	0.1387
0.056925	0.138366
0.0570625	0.137697
0.0572	0.13774
0.0573375	0.137182
0.057475	0.136741
0.0576125	0.136452
0.05775	0.136226
0.0578875	0.135626
0.058025	0.135579
0.0581625	0.135147
0.0583	0.134984
0.0584375	0.134538
0.058575	0.133889
0.0587125	0.133931
0.05885	0.133537
0.0589875	0.133357
0.059125	0.133028
0.0592625	0.132639
0.0594	0.132355
0.0595375	0.131755
0.059675	0.131185
0.0598125	0.131141
0.05995	0.130421
0.0600875	0.130021
0.060225	0.129828
0.0603625	0.129333
0.0605	0.128587
0.0606375	0.128218
0.060775	0.127742
0.0609125	0.12711
0.06105	0.126881
0.0611875	0.126432
0.061325	0.125849
0.0614625	0.125653
0.0616	0.125038
0.0617375	0.124658
0.061875	0.123978
0.0620125	0.123681
0.06215	0.123281
0.0622875	0.122858
0.062425	0.1226
0.0625625	0.122047
0.0627	0.121637
0.0628375	0.121401
0.062975	0.121071
0.0631125	0.120723
0.06325	0.120522
0.0633875	0.120087
0.063525	0.119697
0.0636625	0.119548
0.0638	0.11926
0.0639375	0.11877
0.064075	0.118695
0.0642125	0.118513
0.06435	0.118229
0.0644875	0.11782
0.064625	0.117581
0.0647625	0.117393
0.0649	0.117232
0.0650375	0.116725
0.065175	0.116594
0.0653125	0.11662
0.06545	0.116092
0.0655875	0.116002
0.065725	0.115456
0.0658625	0.115275
0.066	0.114758
0.0661375	0.114326
0.066275	0.114248
0.0664125	0.114
0.06655	0.113484
0.0666875	0.113148
0.066825	0.112774
0.0669625	0.11244
0.0671	0.112173
0.0672375	0.111664
0.067375	0.111569
0.0675125	0.110873
0.06765	0.110743
0.0677875	0.11016
0.067925	0.110047
0.0680625	0.109501
0.0682	0.109047
0.0683375	0.108931
0.068475	0.108811
0.0686125	0.108382
0.06875	0.107947
0.0688875	0.107701
0.069025	0.10728
0.0691625	0.107035
0.0693	0.106817
0.0694375	0.106521
0.069575	0.106563
0.0697125	0.106183
0.06985	0.105969
0.0699875	0.105968
0.070125	0.105442
0.0702625	0.105412
0.0704	0.105042
0.0705375	0.105142
0.070675	0.104758
0.0708125	0.104526
0.07095	0.104299
0.0710875	0.104095
0.071225	0.103853
0.0713625	0.103621
0.0715	0.103755
0.0716375	0.103403
0.071775	0.102988
0.0719125	0.10307
0.07205	0.102452
0.0721875	0.102573
0.072325	0.102366
0.0724625	0.101818
0.0726	0.101572
0.0727375	0.101423
0.072875	0.100928
0.0730125	0.10102
0.07315	0.100412
0.0732875	0.1002
0.073425	0.0999205
0.0735625	0.0996694
0.0737	0.0994729
0.0738375	0.0989216
0.073975	0.0989374
0.0741125	0.0985923
0.07425	0.0984585
0.0743875	0.0980961
0.074525	0.097652
0.0746625	0.0974836
0.0748	0.0973152
0.0749375	0.0969532
0.075075	0.0967433
0.0752125	0.0966392
0.07535	0.0964363
0.0754875	0.0962567
0.075625	0.0959991
0.0757625	0.0958753
0.0759	0.0959987
0.0760375	0.0956112
0.076175	0.0953196
0.0763125	0.0952994
0.07645	0.0950567
0.0765875	0.0948037
0.076725	0.0947188
0.0768625	0.0943151
0.077	0.0942406
0.0771375	0.0943921
0.077275	0.0941053
0.0774125	0.0939209
0.07755	0.0937779
0.0776875	0.0936342
0.077825	0.0936698
0.0779625	0.093419
0.0781	0.0932329
0.0782375	0.0932683
0.078375	0.0928917
0.0785125	0.0928862
0.07865	0.0924057
0.0787875	0.0922425
0.078925	0.0923119
0.0790625	0.0919012
0.0792	0.0916068
0.0793375	0.091593
0.079475	0.091269
0.0796125	0.0911672
0.07975	0.0910735
0.0798875	0.0908271
0.080025	0.0908756
0.0801625	0.0905716
0.0803	0.0903855
0.0804375	0.0899351
0.080575	0.0899678
0.0807125	0.0897332
0.08085	0.0897
0.0809875	0.0895479
0.081125	0.0893577
0.0812625	0.088844
0.0814	0.0890757
0.0815375	0.0888856
0.081675	0.0887639
0.0818125	0.088747
0.08195	0.0884303
0.0820875	0.0884072
0.082225	0.0882704
0.0823625	0.0881378
0.0825	0.0879032
0.0826375	0.0877785
0.082775	0.0875304
0.0829125	0.0872722
0.08305	0.087156
0.0831875	0.0871261
0.083325	0.0869813
0.0834625	0.0868526
0.0836	0.0866035
0.0837375	0.0864747
0.083875	0.086124
0.0840125	0.0862492
0.08415	0.0863213
0.0842875	0.0860297
0.084425	0.0857395
0.0845625	0.0855707
0.0847	0.085718
0.0848375	0.085358
0.084975	0.0851579
0.0851125	0.0849883
0.08525	0.0849407
0.0853875	0.0846566
0.085525	0.0844648
0.0856625	0.0846737
0.0858	0.0843048
0.0859375	0.0839605
0.086075	0.0838428
0.0862125	0.0838783
0.08635	0.0839975
0.0864875	0.0837002
0.086625	0.0835912
0.0867625	0.083508
0.0869	0.0835489
0.0870375	0.0833605
0.087175	0.0832083
0.0873125	0.0831095
0.08745	0.0830434
0.0875875	0.083049
0.087725	0.0832807
0.0878625	0.0831
0.088	0.0825249
0.0881375	0.0826629
0.088275	0.0827006
0.0884125	0.0825876
0.08855	0.0826397
0.0886875	0.0821469
0.088825	0.0822885
0.0889625	0.0821292
0.0891	0.0824597
0.0892375	0.0817942
0.089375	0.0817401
0.0895125	0.0817754
0.08965	0.0816766
0.0897875	0.0813821
0.089925	0.0811749
0.0900625	0.0810886
0.0902	0.0807741
0.0903375	0.0807335
0.090475	0.0804556
0.0906125	0.0803658
0.09075	0.0800177
0.0908875	0.0799669
0.091025	0.079979
0.0911625	0.0794944
0.0913	0.0796147
0.0914375	0.0790336
0.091575	0.0794131
0.0917125	0.0790016
0.09185	0.0788994
0.0919875	0.0787473
0.092125	0.0788328
0.0922625	0.0784766
0.0924	0.0784506
0.0925375	0.0783918
0.092675	0.0782377
0.0928125	0.0783409
0.09295	0.0782181
0.0930875	0.0781803
0.093225	0.0782164
0.0933625	0.0782888
0.0935	0.0780183
0.0936375	0.0782864
0.093775	0.078065
0.0939125	0.0778505
0.09405	0.0775958
0.0941875	0.0777751
0.094325	0.0779448
0.0944625	0.0778256
0.0946	0.0778537
0.0947375	0.0778018
0.094875	0.0776182
0.0950125	0.0776034
0.09515	0.0775072
0.0952875	0.0773006
0.095425	0.077207
0.0955625	0.07705
0.0957	0.0770952
0.0958375	0.0767971
0.095975	0.0769956
0.0961125	0.0766398
0.09625	0.0764213
0.0963875	0.0763333
0.096525	0.0761797
0.0966625	0.0759618
0.0968	0.0758913
0.0969375	0.0758194
0.097075	0.0756084
0.0972125	0.075409
0.09735	0.0755259
0.0974875	0.0751566
0.097625	0.0749478
0.0977625	0.0748562
0.0979	0.0745129
0.0980375	0.0745424
0.098175	0.0747344
0.0983125	0.07464
0.09845	0.0747732
0.0985875	0.0742444
0.098725	0.0743365
0.0988625	0.0745318
0.099	0.0746861
0.0991375	0.0743688
0.099275	0.0746586
0.0994125	0.0744668
0.09955	0.0745725
0.0996875	0.0743914
0.099825	0.0744879
0.0999625	0.0743465
0.1001	0.0746057
0.100238	0.0744643
0.100375	0.0744465
0.100512	0.0743705
0.10065	0.074452
0.100787	0.0744438
0.100925	0.0744307
0.101062	0.0744155
0.1012	0.0743436
0.101337	0.0745741
0.101475	0.0740387
0.101613	0.0741058
0.10175	0.0739303
0.101888	0.0738902
0.102025	0.0736471
0.102163	0.0737398
0.1023	0.0736363
0.102438	0.0734294
0.102575	0.0730755
0.102712	0.0730297
0.10285	0.0731007
0.102987	0.0728316
0.103125	0.0725191
0.103262	0.0724617
0.1034	0.0722874
0.103537	0.0723365
0.103675	0.0721391
0.103813	0.071921
0.10395	0.072114
0.104088	0.0717878
0.104225	0.0716073
0.104363	0.0713987
0.1045	0.0714389
0.104638	0.0715726
0.104775	0.0715345
0.104912	0.0715007
0.10505	0.0712755
0.105187	0.0716089
0.105325	0.0712492
0.105462	0.0712
0.1056	0.0713107
0.105737	0.0717433
0.105875	0.0717122
0.106013	0.0718215
0.10615	0.0717507
0.106288	0.0713906
0.106425	0.0718347
0.106563	0.0719986
0.1067	0.0716896
0.106838	0.0716262
0.106975	0.0717726
0.107112	0.0719847
0.10725	0.0717019
0.107387	0.0715983
0.107525	0.071512
0.107662	0.0715132
0.1078	0.0715627
0.107937	0.0715324
0.108075	0.07103
0.108213	0.0709859
0.10835	0.0710621
0.108488	0.0709025
0.108625	0.0708407
0.108763	0.0708442
0.1089	0.0708166
0.109038	0.070438
0.109175	0.070379
0.109312	0.0703243
0.10945	0.0700572
0.109587	0.0699314
0.109725	0.0701024
0.109862	0.0698072
0.11	0.0697274
0.110137	0.0694963
0.110275	0.0693296
0.110413	0.0693352
0.11055	0.0694159
0.110688	0.0692685
0.110825	0.0694874
0.110963	0.0690825
0.1111	0.069285
0.111238	0.0693382
0.111375	0.0692699
0.111512	0.0690257
0.11165	0.06924
0.111787	0.0689011
0.111925	0.0689547
0.112062	0.0691065
0.1122	0.0692272
0.112337	0.0691093
0.112475	0.0692058
0.112613	0.0691555
0.11275	0.0689002
0.112888	0.0688581
0.113025	0.0692505
0.113163	0.0687665
0.1133	0.0690573
0.113438	0.0688923
0.113575	0.0692103
0.113712	0.0690684
0.11385	0.0688726
0.113987	0.0687272
0.114125	0.0687332
0.114262	0.0688366
0.1144	0.0688686
0.114537	0.0683253
0.114675	0.0680787
0.114813	0.0682349
0.11495	0.0681368
0.115088	0.0678932
0.115225	0.0679389
0.115363	0.0677551
0.1155	0.067894
0.115638	0.0678951
0.115775	0.067756
0.115912	0.0675715
0.11605	0.0677045
0.116187	0.0673394
0.116325	0.0675767
0.116462	0.067703
0.1166	0.0675353
0.116737	0.0676313
0.116875	0.0674397
0.117013	0.0673034
0.11715	0.06755
0.117288	0.067524
0.117425	0.0675683
0.117563	0.0677942
0.1177	0.0674648
0.117838	0.0673306
0.117975	0.0674103
0.118112	0.067527
0.11825	0.06739
0.118387	0.0676195
0.118525	0.0672651
0.118662	0.067233
0.1188	0.067353
0.118937	0.0673725
0.119075	0.06744
0.119213	0.0675287
0.11935	0.0675143
0.119488	0.0672306
0.119625	0.0672868
0.119763	0.067224
0.1199	0.067004
0.120038	0.0672355
0.120175	0.0673176
0.120312	0.0668659
0.12045	0.0671947
0.120587	0.0667045
0.120725	0.0668545
0.120862	0.0668507
0.121	0.0669079
0.121137	0.0667127
0.121275	0.0667611
0.121413	0.0665954
0.12155	0.0665638
0.121688	0.0668627
0.121825	0.0666083
0.121963	0.0666512
0.1221	0.0663893
0.122238	0.0667074
0.122375	0.0664724
0.122512	0.06654
0.12265	0.0666304
0.122787	0.0667193
0.122925	0.0665535
0.123062	0.0663973
0.1232	0.0662458
0.123337	0.0664237
0.123475	0.0664377
0.123613	0.0662763
0.12375	0.0661757
0.123888	0.0660654
0.124025	0.0661435
0.124163	0.066179
0.1243	0.0663462
0.124438	0.0663139
0.124575	0.0663229
0.124712	0.0662103
0.12485	0.0663357
0.124987	0.0662455
0.125125	0.0659746
0.125262	0.0660653
0.1254	0.0661788
0.125537	0.0658078
0.125675	0.0656231
0.125813	0.0659987
0.12595	0.0656404
0.126088	0.0657663
0.126225	0.0657569
0.126363	0.0656262
0.1265	0.0654109
0.126638	0.0657425
0.126775	0.0653284
0.126913	0.065432
0.12705	0.0652123
0.127188	0.0653566
0.127325	0.0653741
0.127463	0.0655793
0.1276	0.065498
0.127738	0.0653746
0.127875	0.0651734
0.128012	0.0655095
0.12815	0.0654447
0.128287	0.0655631
0.128425	0.0655089
0.128562	0.0655175
0.1287	0.0655375
0.128837	0.0657356
0.128975	0.0657503
0.129112	0.0656694
0.12925	0.0656476
0.129387	0.0656992
0.129525	0.065668
0.129662	0.0656947
0.1298	0.0656357
0.129937	0.0656686
0.130075	0.0658869
0.130213	0.0656115
0.13035	0.065462
0.130488	0.0654023
0.130625	0.0654761
0.130763	0.0656462
0.1309	0.0654142
0.131038	0.0652638
0.131175	0.0649795
0.131313	0.0653962
0.13145	0.065225
0.131588	0.0650736
0.131725	0.0649722
0.131863	0.0647902
0.132	0.0647573
0.132138	0.064637
0.132275	0.0644118
0.132412	0.0645258
0.13255	0.0644061
0.132687	0.0642395
0.132825	0.0640448
0.132962	0.0642912
0.1331	0.0642416
0.133237	0.0642345
0.133375	0.0642102
0.133512	0.0641991
0.13365	0.064007
0.133787	0.0644168
0.133925	0.0640643
0.134062	0.0640744
0.1342	0.0642188
0.134337	0.0643532
0.134475	0.0639881
0.134613	0.0642164
0.13475	0.064403
0.134888	0.0644048
0.135025	0.0646164
0.135163	0.0645299
0.1353	0.0644603
0.135438	0.0645538
0.135575	0.0644264
0.135713	0.0644801
0.13585	0.0645792
0.135988	0.0646493
0.136125	0.0648584
0.136263	0.0644517
0.1364	0.0646246
0.136538	0.0647001
0.136675	0.0645503
0.136812	0.0645632
0.13695	0.0645407
0.137087	0.0643873
0.137225	0.0646285
0.137362	0.0645855
0.1375	0.064443
