# Supplementary material for: Lactone Enolates of Isochroman-3-ones and 2-Coumaranones: Quantification of Their Nucleophilicity in DMSO and Conjugate Additions to Chalcones
Source: J Org Chem. 2024 Apr 30;89(10):6915–28. doi: 10.1021/acs.joc.4c00277 (PMC11110064; doi:10.1021/acs.joc.4c00277)
Supplement: Supplementary file 2 — jo4c00277_si_002.zip [file jo4c00277_si_002.zip › 5+6h coumaranone_dma-Ph/dma-Ph_40equicarbanion.exp]

*********************************************************
*   File written by ExpoFit V 1.3 (2007 by Dr. Kempf)   *
*********************************************************

Date = 16/02/2023 15:29:27
dma-Ph_40equicarbanion.txt
16/02/2023 14:53:42
Universal ASCII - file data
1000
8.75E-5     0.928249
0.000175     0.928666
0.0002625     0.930646
0.00035     0.928898
0.0004375     0.928847
0.000525     0.928658
0.0006125     0.929192
0.0007     0.92869
0.0007875     0.927962
0.000875     0.924311
0.0009625     0.926867
0.00105     0.925578
0.0011375     0.925201
0.001225     0.922484
0.0013125     0.920854
0.0014     0.918564
0.0014875     0.916027
0.001575     0.913377
0.0016625     0.911006
0.00175     0.907479
0.0018375     0.90303
0.001925     0.89926
0.0020125     0.896455
0.0021     0.89205
0.0021875     0.887102
0.002275     0.882839
0.0023625     0.878083
0.00245     0.872406
0.0025375     0.867697
0.002625     0.862046
0.0027125     0.857932
0.0028     0.853008
0.0028875     0.847221
0.002975     0.842682
0.0030625     0.8382
0.00315     0.833388
0.0032375     0.828052
0.003325     0.824206
0.0034125     0.819047
0.0035     0.81437
0.0035875     0.810444
0.003675     0.80601
0.0037625     0.801356
0.00385     0.797455
0.0039375     0.793135
0.004025     0.789529
0.0041125     0.784983
0.0042     0.781365
0.0042875     0.777588
0.004375     0.773665
0.0044625     0.769389
0.00455     0.766581
0.0046375     0.762811
0.004725     0.759066
0.0048125     0.755919
0.0049     0.751853
0.0049875     0.748546
0.005075     0.744961
0.0051625     0.741891
0.00525     0.738096
0.0053375     0.735205
0.005425     0.731681
0.0055125     0.729019
0.0056     0.724669
0.0056875     0.721604
0.005775     0.718165
0.0058625     0.71564
0.00595     0.71183
0.0060375     0.708047
0.006125     0.705463
0.0062125     0.70182
0.0063     0.69857
0.0063875     0.695183
0.006475     0.691939
0.0065625     0.688278
0.00665     0.685539
0.0067375     0.682523
0.006825     0.679072
0.0069125     0.676204
0.007     0.672314
0.0070875     0.668978
0.007175     0.665739
0.0072625     0.662193
0.00735     0.660298
0.0074375     0.656238
0.007525     0.652796
0.0076125     0.650252
0.0077     0.646989
0.0077875     0.643655
0.007875     0.64022
0.0079625     0.637788
0.00805     0.634596
0.0081375     0.631583
0.008225     0.628571
0.0083125     0.62597
0.0084     0.622659
0.0084875     0.619967
0.008575     0.616733
0.0086625     0.613791
0.00875     0.6116
0.0088375     0.607945
0.008925     0.605425
0.0090125     0.602848
0.0091     0.600027
0.0091875     0.597892
0.009275     0.594495
0.0093625     0.591497
0.00945     0.589033
0.0095375     0.586127
0.009625     0.583331
0.0097125     0.580983
0.0098     0.578395
0.0098875     0.575088
0.009975     0.572968
0.0100625     0.570439
0.01015     0.567769
0.0102375     0.564811
0.010325     0.562328
0.0104125     0.559836
0.0105     0.556953
0.0105875     0.554328
0.010675     0.551909
0.0107625     0.549352
0.01085     0.546905
0.0109375     0.54455
0.011025     0.54184
0.0111125     0.539002
0.0112     0.536615
0.0112875     0.534153
0.011375     0.531447
0.0114625     0.529581
0.01155     0.52731
0.0116375     0.524141
0.011725     0.521925
0.0118125     0.519932
0.0119     0.517419
0.0119875     0.515084
0.012075     0.512548
0.0121625     0.509725
0.01225     0.507886
0.0123375     0.505822
0.012425     0.503495
0.0125125     0.500961
0.0126     0.499091
0.0126875     0.496761
0.012775     0.494154
0.0128625     0.492009
0.01295     0.490003
0.0130375     0.487148
0.013125     0.485234
0.0132125     0.482911
0.0133     0.480682
0.0133875     0.478499
0.013475     0.477016
0.0135625     0.47454
0.01365     0.472334
0.0137375     0.470139
0.013825     0.467769
0.0139125     0.465828
0.014     0.463943
0.0140875     0.461327
0.014175     0.459114
0.0142625     0.45772
0.01435     0.455725
0.0144375     0.453181
0.014525     0.451187
0.0146125     0.449652
0.0147     0.446814
0.0147875     0.444985
0.014875     0.443238
0.0149625     0.441529
0.01505     0.439008
0.0151375     0.436908
0.015225     0.434961
0.0153125     0.43347
0.0154     0.430933
0.0154875     0.429122
0.015575     0.427805
0.0156625     0.425974
0.01575     0.42367
0.0158375     0.422107
0.015925     0.419727
0.0160125     0.417951
0.0161     0.416063
0.0161875     0.414242
0.016275     0.412722
0.0163625     0.41116
0.01645     0.4088
0.0165375     0.406683
0.016625     0.405118
0.0167125     0.403297
0.0168     0.401682
0.0168875     0.39983
0.016975     0.398041
0.0170625     0.396361
0.01715     0.394544
0.0172375     0.392627
0.017325     0.39107
0.0174125     0.389444
0.0175     0.387572
0.0175875     0.386071
0.017675     0.383831
0.0177625     0.382683
0.01785     0.38131
0.0179375     0.379084
0.018025     0.37743
0.0181125     0.376053
0.0182     0.374495
0.0182875     0.372691
0.018375     0.371556
0.0184625     0.370213
0.01855     0.368136
0.0186375     0.366542
0.018725     0.365147
0.0188125     0.363638
0.0189     0.361719
0.0189875     0.360401
0.019075     0.358672
0.0191625     0.357347
0.01925     0.355951
0.0193375     0.354166
0.019425     0.352455
0.0195125     0.351302
0.0196     0.349558
0.0196875     0.34789
0.019775     0.346693
0.0198625     0.345109
0.01995     0.343326
0.0200375     0.342161
0.020125     0.340814
0.0202125     0.339174
0.0203     0.3382
0.0203875     0.336479
0.020475     0.334901
0.0205625     0.33411
0.02065     0.331933
0.0207375     0.330575
0.020825     0.329233
0.0209125     0.327977
0.021     0.32672
0.0210875     0.324989
0.021175     0.323743
0.0212625     0.322452
0.02135     0.32085
0.0214375     0.319603
0.021525     0.318438
0.0216125     0.316986
0.0217     0.315483
0.0217875     0.314376
0.021875     0.313002
0.0219625     0.311709
0.02205     0.310571
0.0221375     0.309162
0.022225     0.307801
0.0223125     0.306257
0.0224     0.305641
0.0224875     0.304034
0.022575     0.302793
0.0226625     0.301589
0.02275     0.30038
0.0228375     0.299316
0.022925     0.297715
0.0230125     0.296565
0.0231     0.295534
0.0231875     0.294259
0.023275     0.292974
0.0233625     0.291847
0.02345     0.290774
0.0235375     0.2895
0.023625     0.2884
0.0237125     0.287209
0.0238     0.286189
0.0238875     0.285359
0.023975     0.28395
0.0240625     0.282632
0.02415     0.281562
0.0242375     0.280559
0.024325     0.279651
0.0244125     0.278581
0.0245     0.277183
0.0245875     0.275833
0.024675     0.274984
0.0247625     0.274045
0.02485     0.273174
0.0249375     0.271816
0.025025     0.27104
0.0251125     0.269927
0.0252     0.268625
0.0252875     0.267462
0.025375     0.266345
0.0254625     0.265376
0.02555     0.264498
0.0256375     0.263676
0.025725     0.262378
0.0258125     0.261257
0.0259     0.260177
0.0259875     0.258986
0.026075     0.257651
0.0261625     0.256848
0.02625     0.255829
0.0263375     0.254956
0.026425     0.253982
0.0265125     0.252917
0.0266     0.251572
0.0266875     0.250678
0.026775     0.249559
0.0268625     0.248926
0.02695     0.247526
0.0270375     0.246562
0.027125     0.245516
0.0272125     0.24428
0.0273     0.243698
0.0273875     0.242177
0.027475     0.241486
0.0275625     0.240836
0.02765     0.23964
0.0277375     0.238477
0.027825     0.237562
0.0279125     0.236395
0.028     0.235756
0.0280875     0.234832
0.028175     0.233983
0.0282625     0.233017
0.02835     0.232099
0.0284375     0.230901
0.028525     0.22992
0.0286125     0.229063
0.0287     0.228595
0.0287875     0.22755
0.028875     0.226975
0.0289625     0.226186
0.02905     0.225175
0.0291375     0.224422
0.029225     0.223235
0.0293125     0.222734
0.0294     0.221671
0.0294875     0.221378
0.029575     0.2203
0.0296625     0.219712
0.02975     0.219034
0.0298375     0.2183
0.029925     0.217611
0.0300125     0.216992
0.0301     0.216145
0.0301875     0.215408
0.030275     0.214422
0.0303625     0.214041
0.03045     0.213179
0.0305375     0.212459
0.030625     0.2117
0.0307125     0.211053
0.0308     0.210595
0.0308875     0.209759
0.030975     0.208997
0.0310625     0.207969
0.03115     0.207254
0.0312375     0.206515
0.031325     0.205917
0.0314125     0.20502
0.0315     0.204024
0.0315875     0.203378
0.031675     0.202615
0.0317625     0.202212
0.03185     0.201313
0.0319375     0.200695
0.032025     0.200075
0.0321125     0.198784
0.0322     0.197993
0.0322875     0.197256
0.032375     0.196453
0.0324625     0.196084
0.03255     0.195163
0.0326375     0.194499
0.032725     0.194097
0.0328125     0.193432
0.0329     0.192685
0.0329875     0.191521
0.033075     0.190852
0.0331625     0.190396
0.03325     0.189437
0.0333375     0.188824
0.033425     0.188271
0.0335125     0.187276
0.0336     0.186699
0.0336875     0.186062
0.033775     0.18514
0.0338625     0.184572
0.03395     0.183839
0.0340375     0.183414
0.034125     0.182789
0.0342125     0.182152
0.0343     0.181494
0.0343875     0.180663
0.034475     0.180305
0.0345625     0.180103
0.03465     0.179288
0.0347375     0.178579
0.034825     0.177722
0.0349125     0.177186
0.035     0.176982
0.0350875     0.176232
0.035175     0.175492
0.0352625     0.175045
0.03535     0.174724
0.0354375     0.17376
0.035525     0.17363
0.0356125     0.17291
0.0357     0.172382
0.0357875     0.17231
0.035875     0.171502
0.0359625     0.170918
0.03605     0.170418
0.0361375     0.169885
0.036225     0.169603
0.0363125     0.168727
0.0364     0.168558
0.0364875     0.167917
0.036575     0.167439
0.0366625     0.166959
0.03675     0.166463
0.0368375     0.166146
0.036925     0.165756
0.0370125     0.165053
0.0371     0.164425
0.0371875     0.163737
0.037275     0.163872
0.0373625     0.162911
0.03745     0.162722
0.0375375     0.162065
0.037625     0.161684
0.0377125     0.160606
0.0378     0.16065
0.0378875     0.160074
0.037975     0.159595
0.0380625     0.159029
0.03815     0.158286
0.0382375     0.157991
0.038325     0.157406
0.0384125     0.156775
0.0385     0.156636
0.0385875     0.155534
0.038675     0.154957
0.0387625     0.15483
0.03885     0.15432
0.0389375     0.153741
0.039025     0.152852
0.0391125     0.152588
0.0392     0.15221
0.0392875     0.151695
0.039375     0.151069
0.0394625     0.150726
0.03955     0.150266
0.0396375     0.149627
0.039725     0.149146
0.0398125     0.148974
0.0399     0.148443
0.0399875     0.147825
0.040075     0.147308
0.0401625     0.146765
0.04025     0.146714
0.0403375     0.146453
0.040425     0.146022
0.0405125     0.145555
0.0406     0.14493
0.0406875     0.144337
0.040775     0.14392
0.0408625     0.143592
0.04095     0.143207
0.0410375     0.143034
0.041125     0.142459
0.0412125     0.142082
0.0413     0.141886
0.0413875     0.141206
0.041475     0.141155
0.0415625     0.140593
0.04165     0.140127
0.0417375     0.139855
0.041825     0.139328
0.0419125     0.13936
0.042     0.138898
0.0420875     0.138237
0.042175     0.138033
0.0422625     0.137192
0.04235     0.137288
0.0424375     0.136996
0.042525     0.136572
0.0426125     0.136409
0.0427     0.135683
0.0427875     0.135412
0.042875     0.134998
0.0429625     0.134637
0.04305     0.133955
0.0431375     0.133407
0.043225     0.133078
0.0433125     0.133119
0.0434     0.132546
0.0434875     0.132404
0.043575     0.131908
0.0436625     0.131039
0.04375     0.130828
0.0438375     0.130555
0.043925     0.130156
0.0440125     0.129613
0.0441     0.12942
0.0441875     0.128832
0.044275     0.128863
0.0443625     0.128342
0.04445     0.127925
0.0445375     0.127759
0.044625     0.127351
0.0447125     0.126771
0.0448     0.126345
0.0448875     0.12638
0.044975     0.125912
0.0450625     0.125577
0.04515     0.125318
0.0452375     0.124829
0.045325     0.124536
0.0454125     0.124182
0.0455     0.123972
0.0455875     0.123765
0.045675     0.123622
0.0457625     0.123259
0.04585     0.123081
0.0459375     0.122521
0.046025     0.1223
0.0461125     0.122053
0.0462     0.121851
0.0462875     0.121472
0.046375     0.120977
0.0464625     0.121178
0.04655     0.120677
0.0466375     0.120078
0.046725     0.120116
0.0468125     0.11951
0.0469     0.119388
0.0469875     0.119059
0.047075     0.118889
0.0471625     0.11852
0.04725     0.118403
0.0473375     0.117899
0.047425     0.117619
0.0475125     0.117458
0.0476     0.117399
0.0476875     0.116939
0.047775     0.11668
0.0478625     0.116381
0.04795     0.11604
0.0480375     0.115679
0.048125     0.11557
0.0482125     0.11527
0.0483     0.114519
0.0483875     0.114647
0.048475     0.114637
0.0485625     0.113975
0.04865     0.113799
0.0487375     0.113198
0.048825     0.112905
0.0489125     0.112376
0.049     0.112105
0.0490875     0.111991
0.049175     0.111734
0.0492625     0.111379
0.04935     0.111227
0.0494375     0.110875
0.049525     0.110651
0.0496125     0.11054
0.0497     0.11023
0.0497875     0.109796
0.049875     0.109874
0.0499625     0.109419
0.05005     0.109284
0.0501375     0.10867
0.050225     0.108289
0.0503125     0.108163
0.0504     0.10795
0.0504875     0.107865
0.050575     0.107615
0.0506625     0.10718
0.05075     0.107041
0.0508375     0.106899
0.050925     0.106345
0.0510125     0.10618
0.0511     0.106232
0.0511875     0.105788
0.051275     0.105919
0.0513625     0.105849
0.05145     0.105442
0.0515375     0.105558
0.051625     0.105207
0.0517125     0.10497
0.0518     0.104806
0.0518875     0.104759
0.051975     0.104531
0.0520625     0.104266
0.05215     0.104038
0.0522375     0.104032
0.052325     0.103881
0.0524125     0.10374
0.0525     0.103553
0.0525875     0.102955
0.052675     0.103154
0.0527625     0.103114
0.05285     0.102891
0.0529375     0.102725
0.053025     0.102549
0.0531125     0.102495
0.0532     0.101871
0.0532875     0.101539
0.053375     0.101488
0.0534625     0.101385
0.05355     0.101532
0.0536375     0.10121
0.053725     0.100864
0.0538125     0.10096
0.0539     0.100512
0.0539875     0.100726
0.054075     0.100302
0.0541625     0.100141
0.05425     0.0999456
0.0543375     0.0994473
0.054425     0.0993107
0.0545125     0.0989119
0.0546     0.0987956
0.0546875     0.0985201
0.054775     0.0980887
0.0548625     0.0979853
0.05495     0.0979104
0.0550375     0.0974992
0.055125     0.0973059
0.0552125     0.096888
0.0553     0.0967354
0.0553875     0.0962239
0.055475     0.0968126
0.0555625     0.0960355
0.05565     0.0957721
0.0557375     0.0958118
0.055825     0.0954506
0.0559125     0.0954114
0.056     0.0951713
0.0560875     0.0947785
0.056175     0.0945196
0.0562625     0.0945998
0.05635     0.0948034
0.0564375     0.0941836
0.056525     0.0939786
0.0566125     0.0937299
0.0567     0.0938942
0.0567875     0.0936088
0.056875     0.0935309
0.0569625     0.0933672
0.05705     0.0933896
0.0571375     0.0933024
0.057225     0.0933494
0.0573125     0.0930117
0.0574     0.0928298
0.0574875     0.0924755
0.057575     0.0926691
0.0576625     0.0924082
0.05775     0.0924652
0.0578375     0.0925197
0.057925     0.0924516
0.0580125     0.091943
0.0581     0.092204
0.0581875     0.0919376
0.058275     0.092215
0.0583625     0.0916518
0.05845     0.0918469
0.0585375     0.0915445
0.058625     0.0913436
0.0587125     0.0913228
0.0588     0.0912426
0.0588875     0.0913453
0.058975     0.0912021
0.0590625     0.091133
0.05915     0.0910606
0.0592375     0.0907982
0.059325     0.090884
0.0594125     0.0904986
0.0595     0.0903617
0.0595875     0.0901583
0.059675     0.0903279
0.0597625     0.0897716
0.05985     0.0899145
0.0599375     0.0896732
0.060025     0.0896194
0.0601125     0.08919
0.0602     0.0892705
0.0602875     0.0888772
0.060375     0.0888616
0.0604625     0.0886803
0.06055     0.0884333
0.0606375     0.0883895
0.060725     0.0878027
0.0608125     0.0879299
0.0609     0.0876482
0.0609875     0.0876457
0.061075     0.0873482
0.0611625     0.087306
0.06125     0.0867235
0.0613375     0.0869458
0.061425     0.0866322
0.0615125     0.086656
0.0616     0.0863334
0.0616875     0.0860696
0.061775     0.0858482
0.0618625     0.0858802
0.06195     0.0854666
0.0620375     0.0857079
0.062125     0.085396
0.0622125     0.0852398
0.0623     0.0853439
0.0623875     0.0850887
0.062475     0.0851544
0.0625625     0.0847849
0.06265     0.0848256
0.0627375     0.0845328
0.062825     0.0845034
0.0629125     0.0842877
0.063     0.0844197
0.0630875     0.0839077
0.063175     0.0839733
0.0632625     0.0839073
0.06335     0.0837492
0.0634375     0.08375
0.063525     0.0837004
0.0636125     0.0837131
0.0637     0.0839286
0.0637875     0.0833081
0.063875     0.0835164
0.0639625     0.083605
0.06405     0.0834686
0.0641375     0.0833057
0.064225     0.0833026
0.0643125     0.0833836
0.0644     0.0830122
0.0644875     0.0831098
0.064575     0.0832589
0.0646625     0.0830807
0.06475     0.0830741
0.0648375     0.0828738
0.064925     0.0829548
0.0650125     0.0828
0.0651     0.0829166
0.0651875     0.0829325
0.065275     0.0827846
0.0653625     0.0828116
0.06545     0.0825362
0.0655375     0.0826875
0.065625     0.0825636
0.0657125     0.0823331
0.0658     0.0820409
0.0658875     0.0821091
0.065975     0.0821251
0.0660625     0.0817861
0.06615     0.0815844
0.0662375     0.0810791
0.066325     0.0815078
0.0664125     0.0810887
0.0665     0.0810009
0.0665875     0.0810627
0.066675     0.0811138
0.0667625     0.0808679
0.06685     0.0808051
0.0669375     0.0808713
0.067025     0.0801507
0.0671125     0.0803102
0.0672     0.0800202
0.0672875     0.0800952
0.067375     0.0795838
0.0674625     0.0795459
0.06755     0.0793472
0.0676375     0.0789952
0.067725     0.0795264
0.0678125     0.079296
0.0679     0.0791438
0.0679875     0.078811
0.068075     0.0786847
0.0681625     0.0787098
0.06825     0.0786905
0.0683375     0.078466
0.068425     0.078431
0.0685125     0.0782758
0.0686     0.0780113
0.0686875     0.0782354
0.068775     0.0779391
0.0688625     0.0776916
0.06895     0.0778213
0.0690375     0.0777924
0.069125     0.0777317
0.0692125     0.0774117
0.0693     0.0773606
0.0693875     0.0774361
0.069475     0.0773712
0.0695625     0.0771777
0.06965     0.0772152
0.0697375     0.0774534
0.069825     0.0768846
0.0699125     0.0771961
0.07     0.077273
0.0700875     0.0770571
0.070175     0.0769608
0.0702625     0.0769965
0.07035     0.0771119
0.0704375     0.0771417
0.070525     0.0770351
0.0706125     0.0767404
0.0707     0.0768801
0.0707875     0.0767364
0.070875     0.0766394
0.0709625     0.0769155
0.07105     0.076789
0.0711375     0.0766013
0.071225     0.0768619
0.0713125     0.0766195
0.0714     0.0768747
0.0714875     0.0764147
0.071575     0.0767205
0.0716625     0.0761056
0.07175     0.076013
0.0718375     0.0763431
0.071925     0.0762256
0.0720125     0.0761054
0.0721     0.0765675
0.0721875     0.0762554
0.072275     0.0761376
0.0723625     0.0759811
0.07245     0.0760536
0.0725375     0.0758881
0.072625     0.0754999
0.0727125     0.0755268
0.0728     0.0753871
0.0728875     0.0755569
0.072975     0.0753334
0.0730625     0.075036
0.07315     0.0752215
0.0732375     0.0751109
0.073325     0.0748579
0.0734125     0.0751659
0.0735     0.0747197
0.0735875     0.074887
0.073675     0.0750185
0.0737625     0.0746924
0.07385     0.0744295
0.0739375     0.0746199
0.074025     0.074583
0.0741125     0.0744015
0.0742     0.0737722
0.0742875     0.074091
0.074375     0.074114
0.0744625     0.0741242
0.07455     0.0738554
0.0746375     0.0738531
0.074725     0.073632
0.0748125     0.0736349
0.0749     0.0735314
0.0749875     0.0733706
0.075075     0.0737361
0.0751625     0.0734423
0.07525     0.0731651
0.0753375     0.0732092
0.075425     0.0732509
0.0755125     0.0730922
0.0756     0.0734482
0.0756875     0.0732245
0.075775     0.0731612
0.0758625     0.0729832
0.07595     0.0734878
0.0760375     0.0728894
0.076125     0.0730584
0.0762125     0.072729
0.0763     0.0728193
0.0763875     0.0730417
0.076475     0.0726962
0.0765625     0.0727667
0.07665     0.0729292
0.0767375     0.0724492
0.076825     0.072904
0.0769125     0.0728236
0.077     0.0730663
0.0770875     0.0726975
0.077175     0.0728581
0.0772625     0.0725869
0.07735     0.072549
0.0774375     0.0723958
0.077525     0.0721341
0.0776125     0.0724681
0.0777     0.0723018
0.0777875     0.0724929
0.077875     0.0722126
0.0779625     0.072386
0.07805     0.0724668
0.0781375     0.0723099
0.078225     0.0721563
0.0783125     0.0721838
0.0784     0.072051
0.0784875     0.0718725
0.078575     0.0723008
0.0786625     0.0716406
0.07875     0.0716652
0.0788375     0.0715568
0.078925     0.071708
0.0790125     0.071963
0.0791     0.0718401
0.0791875     0.0714173
0.079275     0.0712903
0.0793625     0.0714913
0.07945     0.0712212
0.0795375     0.071475
0.079625     0.0710952
0.0797125     0.0709548
0.0798     0.0713009
0.0798875     0.0713093
0.079975     0.0711531
0.0800625     0.0710561
0.08015     0.0708411
0.0802375     0.0708465
0.080325     0.0706562
0.0804125     0.0706837
0.0805     0.0708782
0.0805875     0.0705702
0.080675     0.0702396
0.0807625     0.0705828
0.08085     0.0706267
0.0809375     0.0703675
0.081025     0.0705763
0.0811125     0.070131
0.0812     0.0706018
0.0812875     0.0707772
0.081375     0.0702876
0.0814625     0.0700686
0.08155     0.0701452
0.0816375     0.0704275
0.081725     0.0700526
0.0818125     0.070318
0.0819     0.0700626
0.0819875     0.0699622
0.082075     0.0700596
0.0821625     0.0701448
0.08225     0.069793
0.0823375     0.0697522
0.082425     0.0700988
0.0825125     0.0701264
0.0826     0.0698664
0.0826875     0.0696712
0.082775     0.0701773
0.0828625     0.0698188
0.08295     0.0701725
0.0830375     0.0699002
0.083125     0.069473
0.0832125     0.0696499
0.0833     0.0696735
0.0833875     0.0697805
0.083475     0.0694793
0.0835625     0.0696199
0.08365     0.0695276
0.0837375     0.0695212
0.083825     0.0694631
0.0839125     0.06938
0.084     0.0693126
0.0840875     0.0692361
0.084175     0.0693033
0.0842625     0.0692008
0.08435     0.069024
0.0844375     0.0688391
0.084525     0.069047
0.0846125     0.0692507
0.0847     0.0689095
0.0847875     0.0694059
0.084875     0.0688785
0.0849625     0.0688384
0.08505     0.0688484
0.0851375     0.0688018
0.085225     0.0685217
0.0853125     0.0684878
0.0854     0.0686209
0.0854875     0.0685576
0.085575     0.0686071
0.0856625     0.0685206
0.08575     0.0685049
0.0858375     0.0685195
0.085925     0.0686389
0.0860125     0.0680204
0.0861     0.0684134
0.0861875     0.0682821
0.086275     0.0680595
0.0863625     0.0683585
0.08645     0.0684054
0.0865375     0.0681066
0.086625     0.0684879
0.0867125     0.0683768
0.0868     0.0683375
0.0868875     0.0682625
0.086975     0.0680797
0.0870625     0.068264
0.08715     0.0682047
0.0872375     0.0682583
0.087325     0.0685254
0.0874125     0.0683817
0.0875     0.0682049
1
Don`t Show mark
Exponential decrease
0.0680204
0.930646
1000
0.001
749
40
Automatic fit
Reference is not zero
Graph
0.0680204
0.930646
0
Measured value
8.75E-5
0.0875
0
Time (sec)
