# Supplementary material for: Lactone Enolates of Isochroman-3-ones and 2-Coumaranones: Quantification of Their Nucleophilicity in DMSO and Conjugate Additions to Chalcones
Source: J Org Chem. 2024 Apr 30;89(10):6915–28. doi: 10.1021/acs.joc.4c00277 (PMC11110064; doi:10.1021/acs.joc.4c00277)
Supplement: Supplementary file 2 — jo4c00277_si_002.zip [file jo4c00277_si_002.zip › 5+6h coumaranone_dma-Ph/dma-Ph_40equicarbanion.txt]

ProDataTSV

Title: 

Remarks:
#User: SX User
#HV (Absorbance channel): 463.684
#Samples per point: 7
#Sample period: 12.5 us
#Temperature: 19.97 C
#Cell type: Stopped Flow
#Pathlength: 10
Time Stamp : 2023/02/16 14:53:22
The data was saved to file : C:\Users\SX User\Documents\My Data\aija\5-membered-CH-Acid-dma-Ph\dma-Ph_40equicarbanion.txt.


Last Modified: Thu Feb 16 14:53:40 2023 by unknown.

Options:

History: 
User : SX User

Version : SX v.4.5.0.9 Build : Aug 18 2015 12:03:04

DataStore created and initialized for data acquisition.

Time Stamp : Thu Feb 16 14:52:10 2023


----------------------------------------------------


User : SX User

Version : SX v.4.5.0.9 Build : Aug 18 2015 12:03:04

Averaged Traces : 

\..0

\..1

\..2

\..3

\..4

New line :  \..Average::0

Time Stamp : Thu Feb 16 14:53:03 2023


----------------------------------------------------


User : SX User

Version : SX v.4.5.0.9 Build : Aug 18 2015 12:03:04

DataStore created and initialized for data acquisition.

Time Stamp : Thu Feb 16 14:53:22 2023


----------------------------------------------------


Available Dimensions:	2
Time	1000 time points over 0.0875s,linear,oversampled,external trigger,pressure hold in operation
Repeat	1 repeats in set., -iter option selected

Available Properties: 	1
Absorbance	

Data:


Absorbance
Time	Repeat
	5	
8.75e-005	0.928249
0.000175	0.928666
0.0002625	0.930646
0.00035	0.928898
0.0004375	0.928847
0.000525	0.928658
0.0006125	0.929192
0.0007	0.92869
0.0007875	0.927962
0.000875	0.924311
0.0009625	0.926867
0.00105	0.925578
0.0011375	0.925201
0.001225	0.922484
0.0013125	0.920854
0.0014	0.918564
0.0014875	0.916027
0.001575	0.913377
0.0016625	0.911006
0.00175	0.907479
0.0018375	0.90303
0.001925	0.89926
0.0020125	0.896455
0.0021	0.89205
0.0021875	0.887102
0.002275	0.882839
0.0023625	0.878083
0.00245	0.872406
0.0025375	0.867697
0.002625	0.862046
0.0027125	0.857932
0.0028	0.853008
0.0028875	0.847221
0.002975	0.842682
0.0030625	0.8382
0.00315	0.833388
0.0032375	0.828052
0.003325	0.824206
0.0034125	0.819047
0.0035	0.81437
0.0035875	0.810444
0.003675	0.80601
0.0037625	0.801356
0.00385	0.797455
0.0039375	0.793135
0.004025	0.789529
0.0041125	0.784983
0.0042	0.781365
0.0042875	0.777588
0.004375	0.773665
0.0044625	0.769389
0.00455	0.766581
0.0046375	0.762811
0.004725	0.759066
0.0048125	0.755919
0.0049	0.751853
0.0049875	0.748546
0.005075	0.744961
0.0051625	0.741891
0.00525	0.738096
0.0053375	0.735205
0.005425	0.731681
0.0055125	0.729019
0.0056	0.724669
0.0056875	0.721604
0.005775	0.718165
0.0058625	0.71564
0.00595	0.71183
0.0060375	0.708047
0.006125	0.705463
0.0062125	0.70182
0.0063	0.69857
0.0063875	0.695183
0.006475	0.691939
0.0065625	0.688278
0.00665	0.685539
0.0067375	0.682523
0.006825	0.679072
0.0069125	0.676204
0.007	0.672314
0.0070875	0.668978
0.007175	0.665739
0.0072625	0.662193
0.00735	0.660298
0.0074375	0.656238
0.007525	0.652796
0.0076125	0.650252
0.0077	0.646989
0.0077875	0.643655
0.007875	0.64022
0.0079625	0.637788
0.00805	0.634596
0.0081375	0.631583
0.008225	0.628571
0.0083125	0.62597
0.0084	0.622659
0.0084875	0.619967
0.008575	0.616733
0.0086625	0.613791
0.00875	0.6116
0.0088375	0.607945
0.008925	0.605425
0.0090125	0.602848
0.0091	0.600027
0.0091875	0.597892
0.009275	0.594495
0.0093625	0.591497
0.00945	0.589033
0.0095375	0.586127
0.009625	0.583331
0.0097125	0.580983
0.0098	0.578395
0.0098875	0.575088
0.009975	0.572968
0.0100625	0.570439
0.01015	0.567769
0.0102375	0.564811
0.010325	0.562328
0.0104125	0.559836
0.0105	0.556953
0.0105875	0.554328
0.010675	0.551909
0.0107625	0.549352
0.01085	0.546905
0.0109375	0.54455
0.011025	0.54184
0.0111125	0.539002
0.0112	0.536615
0.0112875	0.534153
0.011375	0.531447
0.0114625	0.529581
0.01155	0.52731
0.0116375	0.524141
0.011725	0.521925
0.0118125	0.519932
0.0119	0.517419
0.0119875	0.515084
0.012075	0.512548
0.0121625	0.509725
0.01225	0.507886
0.0123375	0.505822
0.012425	0.503495
0.0125125	0.500961
0.0126	0.499091
0.0126875	0.496761
0.012775	0.494154
0.0128625	0.492009
0.01295	0.490003
0.0130375	0.487148
0.013125	0.485234
0.0132125	0.482911
0.0133	0.480682
0.0133875	0.478499
0.013475	0.477016
0.0135625	0.47454
0.01365	0.472334
0.0137375	0.470139
0.013825	0.467769
0.0139125	0.465828
0.014	0.463943
0.0140875	0.461327
0.014175	0.459114
0.0142625	0.45772
0.01435	0.455725
0.0144375	0.453181
0.014525	0.451187
0.0146125	0.449652
0.0147	0.446814
0.0147875	0.444985
0.014875	0.443238
0.0149625	0.441529
0.01505	0.439008
0.0151375	0.436908
0.015225	0.434961
0.0153125	0.43347
0.0154	0.430933
0.0154875	0.429122
0.015575	0.427805
0.0156625	0.425974
0.01575	0.42367
0.0158375	0.422107
0.015925	0.419727
0.0160125	0.417951
0.0161	0.416063
0.0161875	0.414242
0.016275	0.412722
0.0163625	0.41116
0.01645	0.4088
0.0165375	0.406683
0.016625	0.405118
0.0167125	0.403297
0.0168	0.401682
0.0168875	0.39983
0.016975	0.398041
0.0170625	0.396361
0.01715	0.394544
0.0172375	0.392627
0.017325	0.39107
0.0174125	0.389444
0.0175	0.387572
0.0175875	0.386071
0.017675	0.383831
0.0177625	0.382683
0.01785	0.38131
0.0179375	0.379084
0.018025	0.37743
0.0181125	0.376053
0.0182	0.374495
0.0182875	0.372691
0.018375	0.371556
0.0184625	0.370213
0.01855	0.368136
0.0186375	0.366542
0.018725	0.365147
0.0188125	0.363638
0.0189	0.361719
0.0189875	0.360401
0.019075	0.358672
0.0191625	0.357347
0.01925	0.355951
0.0193375	0.354166
0.019425	0.352455
0.0195125	0.351302
0.0196	0.349558
0.0196875	0.34789
0.019775	0.346693
0.0198625	0.345109
0.01995	0.343326
0.0200375	0.342161
0.020125	0.340814
0.0202125	0.339174
0.0203	0.3382
0.0203875	0.336479
0.020475	0.334901
0.0205625	0.33411
0.02065	0.331933
0.0207375	0.330575
0.020825	0.329233
0.0209125	0.327977
0.021	0.32672
0.0210875	0.324989
0.021175	0.323743
0.0212625	0.322452
0.02135	0.32085
0.0214375	0.319603
0.021525	0.318438
0.0216125	0.316986
0.0217	0.315483
0.0217875	0.314376
0.021875	0.313002
0.0219625	0.311709
0.02205	0.310571
0.0221375	0.309162
0.022225	0.307801
0.0223125	0.306257
0.0224	0.305641
0.0224875	0.304034
0.022575	0.302793
0.0226625	0.301589
0.02275	0.30038
0.0228375	0.299316
0.022925	0.297715
0.0230125	0.296565
0.0231	0.295534
0.0231875	0.294259
0.023275	0.292974
0.0233625	0.291847
0.02345	0.290774
0.0235375	0.2895
0.023625	0.2884
0.0237125	0.287209
0.0238	0.286189
0.0238875	0.285359
0.023975	0.28395
0.0240625	0.282632
0.02415	0.281562
0.0242375	0.280559
0.024325	0.279651
0.0244125	0.278581
0.0245	0.277183
0.0245875	0.275833
0.024675	0.274984
0.0247625	0.274045
0.02485	0.273174
0.0249375	0.271816
0.025025	0.27104
0.0251125	0.269927
0.0252	0.268625
0.0252875	0.267462
0.025375	0.266345
0.0254625	0.265376
0.02555	0.264498
0.0256375	0.263676
0.025725	0.262378
0.0258125	0.261257
0.0259	0.260177
0.0259875	0.258986
0.026075	0.257651
0.0261625	0.256848
0.02625	0.255829
0.0263375	0.254956
0.026425	0.253982
0.0265125	0.252917
0.0266	0.251572
0.0266875	0.250678
0.026775	0.249559
0.0268625	0.248926
0.02695	0.247526
0.0270375	0.246562
0.027125	0.245516
0.0272125	0.24428
0.0273	0.243698
0.0273875	0.242177
0.027475	0.241486
0.0275625	0.240836
0.02765	0.23964
0.0277375	0.238477
0.027825	0.237562
0.0279125	0.236395
0.028	0.235756
0.0280875	0.234832
0.028175	0.233983
0.0282625	0.233017
0.02835	0.232099
0.0284375	0.230901
0.028525	0.22992
0.0286125	0.229063
0.0287	0.228595
0.0287875	0.22755
0.028875	0.226975
0.0289625	0.226186
0.02905	0.225175
0.0291375	0.224422
0.029225	0.223235
0.0293125	0.222734
0.0294	0.221671
0.0294875	0.221378
0.029575	0.2203
0.0296625	0.219712
0.02975	0.219034
0.0298375	0.2183
0.029925	0.217611
0.0300125	0.216992
0.0301	0.216145
0.0301875	0.215408
0.030275	0.214422
0.0303625	0.214041
0.03045	0.213179
0.0305375	0.212459
0.030625	0.2117
0.0307125	0.211053
0.0308	0.210595
0.0308875	0.209759
0.030975	0.208997
0.0310625	0.207969
0.03115	0.207254
0.0312375	0.206515
0.031325	0.205917
0.0314125	0.20502
0.0315	0.204024
0.0315875	0.203378
0.031675	0.202615
0.0317625	0.202212
0.03185	0.201313
0.0319375	0.200695
0.032025	0.200075
0.0321125	0.198784
0.0322	0.197993
0.0322875	0.197256
0.032375	0.196453
0.0324625	0.196084
0.03255	0.195163
0.0326375	0.194499
0.032725	0.194097
0.0328125	0.193432
0.0329	0.192685
0.0329875	0.191521
0.033075	0.190852
0.0331625	0.190396
0.03325	0.189437
0.0333375	0.188824
0.033425	0.188271
0.0335125	0.187276
0.0336	0.186699
0.0336875	0.186062
0.033775	0.18514
0.0338625	0.184572
0.03395	0.183839
0.0340375	0.183414
0.034125	0.182789
0.0342125	0.182152
0.0343	0.181494
0.0343875	0.180663
0.034475	0.180305
0.0345625	0.180103
0.03465	0.179288
0.0347375	0.178579
0.034825	0.177722
0.0349125	0.177186
0.035	0.176982
0.0350875	0.176232
0.035175	0.175492
0.0352625	0.175045
0.03535	0.174724
0.0354375	0.17376
0.035525	0.17363
0.0356125	0.17291
0.0357	0.172382
0.0357875	0.17231
0.035875	0.171502
0.0359625	0.170918
0.03605	0.170418
0.0361375	0.169885
0.036225	0.169603
0.0363125	0.168727
0.0364	0.168558
0.0364875	0.167917
0.036575	0.167439
0.0366625	0.166959
0.03675	0.166463
0.0368375	0.166146
0.036925	0.165756
0.0370125	0.165053
0.0371	0.164425
0.0371875	0.163737
0.037275	0.163872
0.0373625	0.162911
0.03745	0.162722
0.0375375	0.162065
0.037625	0.161684
0.0377125	0.160606
0.0378	0.16065
0.0378875	0.160074
0.037975	0.159595
0.0380625	0.159029
0.03815	0.158286
0.0382375	0.157991
0.038325	0.157406
0.0384125	0.156775
0.0385	0.156636
0.0385875	0.155534
0.038675	0.154957
0.0387625	0.15483
0.03885	0.15432
0.0389375	0.153741
0.039025	0.152852
0.0391125	0.152588
0.0392	0.15221
0.0392875	0.151695
0.039375	0.151069
0.0394625	0.150726
0.03955	0.150266
0.0396375	0.149627
0.039725	0.149146
0.0398125	0.148974
0.0399	0.148443
0.0399875	0.147825
0.040075	0.147308
0.0401625	0.146765
0.04025	0.146714
0.0403375	0.146453
0.040425	0.146022
0.0405125	0.145555
0.0406	0.14493
0.0406875	0.144337
0.040775	0.14392
0.0408625	0.143592
0.04095	0.143207
0.0410375	0.143034
0.041125	0.142459
0.0412125	0.142082
0.0413	0.141886
0.0413875	0.141206
0.041475	0.141155
0.0415625	0.140593
0.04165	0.140127
0.0417375	0.139855
0.041825	0.139328
0.0419125	0.13936
0.042	0.138898
0.0420875	0.138237
0.042175	0.138033
0.0422625	0.137192
0.04235	0.137288
0.0424375	0.136996
0.042525	0.136572
0.0426125	0.136409
0.0427	0.135683
0.0427875	0.135412
0.042875	0.134998
0.0429625	0.134637
0.04305	0.133955
0.0431375	0.133407
0.043225	0.133078
0.0433125	0.133119
0.0434	0.132546
0.0434875	0.132404
0.043575	0.131908
0.0436625	0.131039
0.04375	0.130828
0.0438375	0.130555
0.043925	0.130156
0.0440125	0.129613
0.0441	0.12942
0.0441875	0.128832
0.044275	0.128863
0.0443625	0.128342
0.04445	0.127925
0.0445375	0.127759
0.044625	0.127351
0.0447125	0.126771
0.0448	0.126345
0.0448875	0.12638
0.044975	0.125912
0.0450625	0.125577
0.04515	0.125318
0.0452375	0.124829
0.045325	0.124536
0.0454125	0.124182
0.0455	0.123972
0.0455875	0.123765
0.045675	0.123622
0.0457625	0.123259
0.04585	0.123081
0.0459375	0.122521
0.046025	0.1223
0.0461125	0.122053
0.0462	0.121851
0.0462875	0.121472
0.046375	0.120977
0.0464625	0.121178
0.04655	0.120677
0.0466375	0.120078
0.046725	0.120116
0.0468125	0.11951
0.0469	0.119388
0.0469875	0.119059
0.047075	0.118889
0.0471625	0.11852
0.04725	0.118403
0.0473375	0.117899
0.047425	0.117619
0.0475125	0.117458
0.0476	0.117399
0.0476875	0.116939
0.047775	0.11668
0.0478625	0.116381
0.04795	0.11604
0.0480375	0.115679
0.048125	0.11557
0.0482125	0.11527
0.0483	0.114519
0.0483875	0.114647
0.048475	0.114637
0.0485625	0.113975
0.04865	0.113799
0.0487375	0.113198
0.048825	0.112905
0.0489125	0.112376
0.049	0.112105
0.0490875	0.111991
0.049175	0.111734
0.0492625	0.111379
0.04935	0.111227
0.0494375	0.110875
0.049525	0.110651
0.0496125	0.11054
0.0497	0.11023
0.0497875	0.109796
0.049875	0.109874
0.0499625	0.109419
0.05005	0.109284
0.0501375	0.10867
0.050225	0.108289
0.0503125	0.108163
0.0504	0.10795
0.0504875	0.107865
0.050575	0.107615
0.0506625	0.10718
0.05075	0.107041
0.0508375	0.106899
0.050925	0.106345
0.0510125	0.10618
0.0511	0.106232
0.0511875	0.105788
0.051275	0.105919
0.0513625	0.105849
0.05145	0.105442
0.0515375	0.105558
0.051625	0.105207
0.0517125	0.10497
0.0518	0.104806
0.0518875	0.104759
0.051975	0.104531
0.0520625	0.104266
0.05215	0.104038
0.0522375	0.104032
0.052325	0.103881
0.0524125	0.10374
0.0525	0.103553
0.0525875	0.102955
0.052675	0.103154
0.0527625	0.103114
0.05285	0.102891
0.0529375	0.102725
0.053025	0.102549
0.0531125	0.102495
0.0532	0.101871
0.0532875	0.101539
0.053375	0.101488
0.0534625	0.101385
0.05355	0.101532
0.0536375	0.10121
0.053725	0.100864
0.0538125	0.10096
0.0539	0.100512
0.0539875	0.100726
0.054075	0.100302
0.0541625	0.100141
0.05425	0.0999456
0.0543375	0.0994473
0.054425	0.0993107
0.0545125	0.0989119
0.0546	0.0987956
0.0546875	0.0985201
0.054775	0.0980887
0.0548625	0.0979853
0.05495	0.0979104
0.0550375	0.0974992
0.055125	0.0973059
0.0552125	0.096888
0.0553	0.0967354
0.0553875	0.0962239
0.055475	0.0968126
0.0555625	0.0960355
0.05565	0.0957721
0.0557375	0.0958118
0.055825	0.0954506
0.0559125	0.0954114
0.056	0.0951713
0.0560875	0.0947785
0.056175	0.0945196
0.0562625	0.0945998
0.05635	0.0948034
0.0564375	0.0941836
0.056525	0.0939786
0.0566125	0.0937299
0.0567	0.0938942
0.0567875	0.0936088
0.056875	0.0935309
0.0569625	0.0933672
0.05705	0.0933896
0.0571375	0.0933024
0.057225	0.0933494
0.0573125	0.0930117
0.0574	0.0928298
0.0574875	0.0924755
0.057575	0.0926691
0.0576625	0.0924082
0.05775	0.0924652
0.0578375	0.0925197
0.057925	0.0924516
0.0580125	0.091943
0.0581	0.092204
0.0581875	0.0919376
0.058275	0.092215
0.0583625	0.0916518
0.05845	0.0918469
0.0585375	0.0915445
0.058625	0.0913436
0.0587125	0.0913228
0.0588	0.0912426
0.0588875	0.0913453
0.058975	0.0912021
0.0590625	0.091133
0.05915	0.0910606
0.0592375	0.0907982
0.059325	0.090884
0.0594125	0.0904986
0.0595	0.0903617
0.0595875	0.0901583
0.059675	0.0903279
0.0597625	0.0897716
0.05985	0.0899145
0.0599375	0.0896732
0.060025	0.0896194
0.0601125	0.08919
0.0602	0.0892705
0.0602875	0.0888772
0.060375	0.0888616
0.0604625	0.0886803
0.06055	0.0884333
0.0606375	0.0883895
0.060725	0.0878027
0.0608125	0.0879299
0.0609	0.0876482
0.0609875	0.0876457
0.061075	0.0873482
0.0611625	0.087306
0.06125	0.0867235
0.0613375	0.0869458
0.061425	0.0866322
0.0615125	0.086656
0.0616	0.0863334
0.0616875	0.0860696
0.061775	0.0858482
0.0618625	0.0858802
0.06195	0.0854666
0.0620375	0.0857079
0.062125	0.085396
0.0622125	0.0852398
0.0623	0.0853439
0.0623875	0.0850887
0.062475	0.0851544
0.0625625	0.0847849
0.06265	0.0848256
0.0627375	0.0845328
0.062825	0.0845034
0.0629125	0.0842877
0.063	0.0844197
0.0630875	0.0839077
0.063175	0.0839733
0.0632625	0.0839073
0.06335	0.0837492
0.0634375	0.08375
0.063525	0.0837004
0.0636125	0.0837131
0.0637	0.0839286
0.0637875	0.0833081
0.063875	0.0835164
0.0639625	0.083605
0.06405	0.0834686
0.0641375	0.0833057
0.064225	0.0833026
0.0643125	0.0833836
0.0644	0.0830122
0.0644875	0.0831098
0.064575	0.0832589
0.0646625	0.0830807
0.06475	0.0830741
0.0648375	0.0828738
0.064925	0.0829548
0.0650125	0.0828
0.0651	0.0829166
0.0651875	0.0829325
0.065275	0.0827846
0.0653625	0.0828116
0.06545	0.0825362
0.0655375	0.0826875
0.065625	0.0825636
0.0657125	0.0823331
0.0658	0.0820409
0.0658875	0.0821091
0.065975	0.0821251
0.0660625	0.0817861
0.06615	0.0815844
0.0662375	0.0810791
0.066325	0.0815078
0.0664125	0.0810887
0.0665	0.0810009
0.0665875	0.0810627
0.066675	0.0811138
0.0667625	0.0808679
0.06685	0.0808051
0.0669375	0.0808713
0.067025	0.0801507
0.0671125	0.0803102
0.0672	0.0800202
0.0672875	0.0800952
0.067375	0.0795838
0.0674625	0.0795459
0.06755	0.0793472
0.0676375	0.0789952
0.067725	0.0795264
0.0678125	0.079296
0.0679	0.0791438
0.0679875	0.078811
0.068075	0.0786847
0.0681625	0.0787098
0.06825	0.0786905
0.0683375	0.078466
0.068425	0.078431
0.0685125	0.0782758
0.0686	0.0780113
0.0686875	0.0782354
0.068775	0.0779391
0.0688625	0.0776916
0.06895	0.0778213
0.0690375	0.0777924
0.069125	0.0777317
0.0692125	0.0774117
0.0693	0.0773606
0.0693875	0.0774361
0.069475	0.0773712
0.0695625	0.0771777
0.06965	0.0772152
0.0697375	0.0774534
0.069825	0.0768846
0.0699125	0.0771961
0.07	0.077273
0.0700875	0.0770571
0.070175	0.0769608
0.0702625	0.0769965
0.07035	0.0771119
0.0704375	0.0771417
0.070525	0.0770351
0.0706125	0.0767404
0.0707	0.0768801
0.0707875	0.0767364
0.070875	0.0766394
0.0709625	0.0769155
0.07105	0.076789
0.0711375	0.0766013
0.071225	0.0768619
0.0713125	0.0766195
0.0714	0.0768747
0.0714875	0.0764147
0.071575	0.0767205
0.0716625	0.0761056
0.07175	0.076013
0.0718375	0.0763431
0.071925	0.0762256
0.0720125	0.0761054
0.0721	0.0765675
0.0721875	0.0762554
0.072275	0.0761376
0.0723625	0.0759811
0.07245	0.0760536
0.0725375	0.0758881
0.072625	0.0754999
0.0727125	0.0755268
0.0728	0.0753871
0.0728875	0.0755569
0.072975	0.0753334
0.0730625	0.075036
0.07315	0.0752215
0.0732375	0.0751109
0.073325	0.0748579
0.0734125	0.0751659
0.0735	0.0747197
0.0735875	0.074887
0.073675	0.0750185
0.0737625	0.0746924
0.07385	0.0744295
0.0739375	0.0746199
0.074025	0.074583
0.0741125	0.0744015
0.0742	0.0737722
0.0742875	0.074091
0.074375	0.074114
0.0744625	0.0741242
0.07455	0.0738554
0.0746375	0.0738531
0.074725	0.073632
0.0748125	0.0736349
0.0749	0.0735314
0.0749875	0.0733706
0.075075	0.0737361
0.0751625	0.0734423
0.07525	0.0731651
0.0753375	0.0732092
0.075425	0.0732509
0.0755125	0.0730922
0.0756	0.0734482
0.0756875	0.0732245
0.075775	0.0731612
0.0758625	0.0729832
0.07595	0.0734878
0.0760375	0.0728894
0.076125	0.0730584
0.0762125	0.072729
0.0763	0.0728193
0.0763875	0.0730417
0.076475	0.0726962
0.0765625	0.0727667
0.07665	0.0729292
0.0767375	0.0724492
0.076825	0.072904
0.0769125	0.0728236
0.077	0.0730663
0.0770875	0.0726975
0.077175	0.0728581
0.0772625	0.0725869
0.07735	0.072549
0.0774375	0.0723958
0.077525	0.0721341
0.0776125	0.0724681
0.0777	0.0723018
0.0777875	0.0724929
0.077875	0.0722126
0.0779625	0.072386
0.07805	0.0724668
0.0781375	0.0723099
0.078225	0.0721563
0.0783125	0.0721838
0.0784	0.072051
0.0784875	0.0718725
0.078575	0.0723008
0.0786625	0.0716406
0.07875	0.0716652
0.0788375	0.0715568
0.078925	0.071708
0.0790125	0.071963
0.0791	0.0718401
0.0791875	0.0714173
0.079275	0.0712903
0.0793625	0.0714913
0.07945	0.0712212
0.0795375	0.071475
0.079625	0.0710952
0.0797125	0.0709548
0.0798	0.0713009
0.0798875	0.0713093
0.079975	0.0711531
0.0800625	0.0710561
0.08015	0.0708411
0.0802375	0.0708465
0.080325	0.0706562
0.0804125	0.0706837
0.0805	0.0708782
0.0805875	0.0705702
0.080675	0.0702396
0.0807625	0.0705828
0.08085	0.0706267
0.0809375	0.0703675
0.081025	0.0705763
0.0811125	0.070131
0.0812	0.0706018
0.0812875	0.0707772
0.081375	0.0702876
0.0814625	0.0700686
0.08155	0.0701452
0.0816375	0.0704275
0.081725	0.0700526
0.0818125	0.070318
0.0819	0.0700626
0.0819875	0.0699622
0.082075	0.0700596
0.0821625	0.0701448
0.08225	0.069793
0.0823375	0.0697522
0.082425	0.0700988
0.0825125	0.0701264
0.0826	0.0698664
0.0826875	0.0696712
0.082775	0.0701773
0.0828625	0.0698188
0.08295	0.0701725
0.0830375	0.0699002
0.083125	0.069473
0.0832125	0.0696499
0.0833	0.0696735
0.0833875	0.0697805
0.083475	0.0694793
0.0835625	0.0696199
0.08365	0.0695276
0.0837375	0.0695212
0.083825	0.0694631
0.0839125	0.06938
0.084	0.0693126
0.0840875	0.0692361
0.084175	0.0693033
0.0842625	0.0692008
0.08435	0.069024
0.0844375	0.0688391
0.084525	0.069047
0.0846125	0.0692507
0.0847	0.0689095
0.0847875	0.0694059
0.084875	0.0688785
0.0849625	0.0688384
0.08505	0.0688484
0.0851375	0.0688018
0.085225	0.0685217
0.0853125	0.0684878
0.0854	0.0686209
0.0854875	0.0685576
0.085575	0.0686071
0.0856625	0.0685206
0.08575	0.0685049
0.0858375	0.0685195
0.085925	0.0686389
0.0860125	0.0680204
0.0861	0.0684134
0.0861875	0.0682821
0.086275	0.0680595
0.0863625	0.0683585
0.08645	0.0684054
0.0865375	0.0681066
0.086625	0.0684879
0.0867125	0.0683768
0.0868	0.0683375
0.0868875	0.0682625
0.086975	0.0680797
0.0870625	0.068264
0.08715	0.0682047
0.0872375	0.0682583
0.087325	0.0685254
0.0874125	0.0683817
0.0875	0.0682049
